# Supplementary material for: Impact of various high fat diets on gene expression and the microbiome across the mouse intestines
Source: Sci Rep. 2023 Dec 27;13:22758. doi: 10.1038/s41598-023-49555-7 (PMC10752901; doi:10.1038/s41598-023-49555-7)
Supplement: Supplementary file 3 — Supplementary Table S2. [file 41598_2023_49555_MOESM3_ESM.xlsx]

## Sheet: Cover Sheet
Table S2. Duodenum (DUO) RNA-seq for mice fed vivarium chow (VIV) and high fat diets (CO, SO+CO, PL+CO)
Title: Impact of Various High Fat Diets on Gene Expression and the Microbiome Across the Mouse Intestines
Martinez-Lomeli, Deol et al. 2023
Data can be found in GEO with the following accession number: GSE220302
C57BL6/N male mice fed the following diets for 24 weeks starting at 3 weeks of age:
SO+CO (SOCO)	Soybean oil + coconut oil, N=4 biological replicates
PL+CO (PLCO)	Plenish + coconut oil, N=4 biological replicates
CO	Coconut oil, N=4 biological replicates
VIV	Vivarium chow, N=3 biological replicates
Sheets:
FPKM	Fragments Per Kilobase of transcript per Million mapped reads
CO vs VIV	Differential expression comparing CO vs VIV
SOCO vs VIV	Differential expression comparing SOCO vs VIV
PLCO vs VIV	Differential expression comparing PLCO vs VIV
SOCO vs CO	Differential data comparing SOCO vs CO
PLCO vs CO	Differential analysis comparing PLCO vs CO
SOCO vs PLCO	Differential analysis comparing SOCO vs PLCO
Column Definitions:
Gene	Gene Symbol
ens	Ensembl version of the gene
baseMean	Average normalized read count of gene across all samples
log2FoldChange	Log base 2 Fold Change between conditions
lfcSE	Standard error of log FC
stat	Wald test statistic
pvalue	P-value of significance
padj	Adjusted p-value for sampling size
DUO_CO_1	These 15 columns show normalized read counts for replicates of indicated diets
DUO_CO_2
DUO_CO_3
DUO_CO_4
DUO_SOCO_1
DUO_SOCO_2
DUO_SOCO_3
DUO_SOCO_4
DUO_PLCO_1
DUO_PLCO_2
DUO_PLCO_3
DUO_PLCO_4
DUO_VIV_1
DUO_VIV_2
DUO_VIV_3

## Sheet: FPKM
ens	DUO_VIV_1	DUO_VIV_2	DUO_VIV_3	DUO_CO_1	DUO_CO_2	DUO_CO_3	DUO_CO_4	DUO_SOCO_1	DUO_SOCO_2	DUO_SOCO_3	DUO_SOCO_4	DUO_PLCO_1	DUO_PLCO_2	DUO_PLCO_3	DUO_PLCO_4
ENSMUSG00000000001	5.44337	5.03537	5.35594	5.04969	5.61688	6.43827	5.60935	5.42236	4.93377	5.53739	5.29421	4.32733	4.98041	6.03077	5.71978
ENSMUSG00000000003	0	0	0	0	0	0	0	0	0	0	0	0	0	0	0
ENSMUSG00000000028	0.304004	0.435766	0.275278	0.373888	0.501155	0.37665	0.325685	0.367681	0.327828	0.377687	0.399101	0.318908	0.411859	0.276457	0.340169
ENSMUSG00000000031	0.177424	0.342784	0.161965	0	0.268654	0.193319	0.155063	0.164252	0.299555	0.202467	0.454846	0.178908	0.551962	0.056517	0.328238
ENSMUSG00000000037	0.00767674	0	0.00300337	0.00298659	0.00747261	0.00896193	0.0105431	0.00913735	0.00777665	0.0112632	0.00843436	0.00829389	0.0113725	0.00314404	0.00608662
ENSMUSG00000000049	0.0195922	0.0420581	0.0178852	0.0592841	0.0420274	0.0498106	0.0665895	0.0483673	0.0352839	0.0521678	0.073945	0.0329269	0.0564361	0.0561686	0.054369
ENSMUSG00000000056	2.54377	2.12001	2.29936	2.49027	3.20036	2.86676	3.38562	3.03216	2.40845	2.59688	2.87169	2.84167	2.29305	3.77345	3.58719
ENSMUSG00000000058	2.8275	2.14743	4.35234	2.12418	2.05949	2.00783	2.42002	4.33256	3.91125	3.82184	3.1369	3.98179	4.30715	1.93801	3.24679
ENSMUSG00000000078	14.315	12.6383	12.9015	7.79686	11.6655	15.0303	12.3441	10.2163	8.12075	11.2418	13.4115	11.6791	8.88877	15.7194	14.7583
ENSMUSG00000000085	0.163438	0.148313	0.161066	0.118017	0.1378	0.0930872	0.156908	0.123795	0.110377	0.111268	0.126174	0.12735	0.120693	0.100574	0.108232
ENSMUSG00000000088	23.5455	23.7631	18.7598	20.2788	30.1566	32.0459	28.6494	23.0556	23.3182	24.0681	22.8933	23.0504	21.972	26.8869	23.1267
ENSMUSG00000000093	0.543052	0.635866	0.811204	0.941116	0.392454	0.564806	0.474611	0.868363	1.2336	0.64787	0.316403	0.572486	0.836179	0.471777	0.547994
ENSMUSG00000000094	0.0156343	0	0.0142721	0	0.017755	0	0.0182185	0.0241227	0.0158378	0.00446026	0.0233801	0.0157651	0.0324253	0.00996037	0.0216928
ENSMUSG00000000103	0	0	0	0	0	0	0	0	0	0	0	0	0	0	0
ENSMUSG00000000120	0.122625	0.126353	0.0447762	0.200367	0.0649872	0.0400831	0.0643023	0.0529767	0.0662511	0.0909565	0.0628725	0.123651	0.178026	0.109371	0.0340288
ENSMUSG00000000125	0.0176514	0.0341026	0.0193361	0.0192281	0.0441006	0.0576981	0.0154268	0.0457548	0.0143049	0.0332357	0.0384636	0.0373781	0.0329479	0.0134945	0.00489832
ENSMUSG00000000126	0.0290431	0.0336669	0.0397689	0.0632747	0.0131931	0.018987	0.0152297	0.0215096	0.0235369	0.0198855	0.0223366	0.0175717	0.024094	0.0388561	0
ENSMUSG00000000127	0.0616136	0.0564509	0.0817585	0.0449754	0.0541014	0.0570979	0.0649512	0.0852652	0.0591981	0.0695853	0.0826404	0.0547632	0.078384	0.0600936	0.067863
ENSMUSG00000000131	0.551068	0.556531	0.546642	0.392236	0.403581	0.450327	0.507614	0.33624	0.35683	0.428761	0.456527	0.475958	0.402615	0.380001	0.362758
ENSMUSG00000000134	2.87462	3.285	3.53423	2.33189	2.15321	3.77857	2.69407	1.60805	1.69765	2.32417	2.49305	2.05374	1.90274	2.46651	2.12158
ENSMUSG00000000142	0.792709	1.10937	0.800179	0.691921	0.629011	0.880335	0.666158	0.635071	0.710369	0.617562	0.719736	0.799341	0.642873	0.558439	0.289075
ENSMUSG00000000148	0.828756	0.748596	0.795848	0.791401	0.794496	0.633273	0.592616	0.657626	0.741414	0.838263	0.627725	0.700026	0.72548	0.637699	0.477885
ENSMUSG00000000149	0.496018	0.510269	0.482202	0.543833	0.336517	0.301812	0.281497	0.433352	0.504648	0.452088	0.363313	0.409228	0.4921	0.377565	0.277081
ENSMUSG00000000154	3.36507	3.22149	2.91194	2.25402	3.56081	2.66597	2.28097	2.41614	1.53613	2.67838	2.17217	2.32104	1.86068	2.6211	2.02858
ENSMUSG00000000157	0.347994	0.406198	0.307746	0.296155	0.329332	0.74649	0.329481	0.228197	0.220327	0.347474	0.292727	0.372838	0.293205	0.422619	0.482847
ENSMUSG00000000159	0.461379	0.415616	0.476734	0.318616	0.455387	0.596778	0.445286	0.44547	0.349821	0.490163	0.42571	0.368196	0.356145	0.575252	0.517111
ENSMUSG00000000167	0.161098	0.116716	0.303315	0.0548401	0.182951	0.131648	0.0703976	0.111854	0.224393	0.189582	0.167779	0.0304587	0.18794	0.134706	0.251467
ENSMUSG00000000168	2.99494	2.82777	2.76206	3.13183	3.42214	3.90986	3.98267	2.81815	2.80341	2.77378	3.12948	3.0324	2.44887	3.51438	2.38921
ENSMUSG00000000171	58.7629	56.4245	47.5458	55.5274	76.5801	77.0903	60.5661	73.2188	73.4798	74.5783	63.9431	61.7122	66.7228	80.1795	79.3183
ENSMUSG00000000182	0	0	0	0	0	0	0	0	0	0	0	0.0274977	0	0	0
ENSMUSG00000000183	0	0	0	0	0	0	0	0	0	0	0	0	0	0	0
ENSMUSG00000000184	5.57813	4.8303	5.07644	4.78321	3.90482	3.90853	5.14513	4.22655	4.09171	4.43135	4.50638	4.00659	4.62759	2.97421	3.79446
ENSMUSG00000000194	1.65452	1.64548	1.55816	1.26745	1.68867	1.73048	1.5904	1.27533	0.954713	1.48375	1.59729	1.40438	1.00144	2.01919	1.67251
ENSMUSG00000000197	0.00397103	0.000852451	0.00241669	0	0.00100215	0.00072113	0.00347056	0.00285929	0.00223484	0.00188814	0.00311061	0.00400426	0.00411793	0.00210824	0.00367325
ENSMUSG00000000202	0	0.126367	0	0	0.0371395	0	0	0	0	0.0279896	0.0209597	0	0.0339132	0	0.0453765
ENSMUSG00000000204	0.401272	0.318056	0.324043	0.308222	0.619289	0.992155	0.737369	0.49531	0.416918	0.713284	0.666021	0.513568	0.405447	0.639111	0.685257
ENSMUSG00000000214	0.00402987	0.0389287	0.0165544	0	0.00915301	0.0131727	0.014088	0.0149228	0.00408232	0.00689802	0.00516551	0.0182862	0.00835791	0.00770211	0.0167745
ENSMUSG00000000215	0	0.0692443	0.179948	0.884952	0.0189943	0.0898182	0.144089	0	0	0	0.0336898	0.0758949	0.889517	0.753505	0.0331529
ENSMUSG00000000216	0.0181963	0	0.0186872	0.0123885	0.0154984	0	0.00795149	0.00421135	0.00921653	0.0116801	0.017493	0.0275227	0.0235867	0	0.0252476
ENSMUSG00000000223	0.014864	0.022974	0.0284948	0.00809588	0.0135042	0.0194348	0.0207852	0.0137606	0.030115	0.0101772	0.0209581	0	0.0215795	0.0113636	0.0164993
ENSMUSG00000000244	0.105935	0.102334	0.0870344	0.0865481	0.0360914	0.086569	0.111101	0.127492	0.364867	0.145065	0.11542	0.176255	0.197737	0.121481	0.0734932
ENSMUSG00000000247	0	0	0	0	0	0	0	0	0	0	0	0	0	0	0
ENSMUSG00000000248	0.012292	0.0118741	0.0210393	0	0.00348983	0.0100449	0.00537141	0.0113794	0	0.0052601	0.00984744	0.00929611	0.00637335	0.0088099	0.00426382
ENSMUSG00000000253	0.0467063	0.135355	0.0822281	0.127196	0.0909287	0.0654306	0.116628	0.10192	0.0777304	0.0685269	0.0919407	0.100922	0.103787	0.111584	0.101837
ENSMUSG00000000263	0	0	0	0	0	0	0	0	0	0	0	0	0	0	0
ENSMUSG00000000266	0.473936	0.37669	0.381984	0.330837	0.373009	0.350527	0.435178	0.337394	0.282593	0.288814	0.358536	0.349352	0.342161	0.427107	0.384983
ENSMUSG00000000275	7.9183	7.84194	5.92241	5.23495	7.71615	7.96307	7.96713	5.37977	4.18668	6.06826	6.45848	6.89981	4.77646	7.21367	6.78081
ENSMUSG00000000276	0.205086	0.226416	0.247394	0.292554	0.293904	0.319227	0.298732	0.334517	0.316579	0.271646	0.347378	0.236345	0.3899	0.321977	0.291335
ENSMUSG00000000278	1.37707	1.46328	1.06403	1.71437	1.60854	1.62368	1.95571	1.41143	1.30033	1.25434	1.88176	1.73326	1.59121	1.55096	1.7674
ENSMUSG00000000282	1.33701	1.15029	1.01551	0.768043	0.889669	0.88773	0.885509	0.947654	1.0793	1.29627	0.682837	0.932152	0.725731	1.06806	0.840602
ENSMUSG00000000290	0.702241	0.817412	0.495723	0.391987	0.559734	0.463369	0.503189	0.488591	0.68487	0.406902	0.5535	0.580568	0.737266	0.596053	0.429691
ENSMUSG00000000295	0.573876	0.745875	0.657225	0.767214	0.592473	0.596866	0.592742	0.77276	0.856163	0.651901	0.662038	0.599721	0.735768	0.468643	0.854172
ENSMUSG00000000296	0.141606	0.0789186	0.270344	0.0815772	0.120611	0.0511835	0.12019	0.186556	0.139311	0.166643	0.123917	0.146224	0.151081	0.0910826	0.126579
ENSMUSG00000000301	0.0305738	0.0157517	0.0530288	0.0333048	0.0231473	0.0266502	0.014251	0.0207563	0.0227126	0.0174446	0.036577	0.0154148	0.0232502	0.0136347	0.0169686
ENSMUSG00000000303	7.57136	7.45912	6.44843	7.13958	8.47235	8.8945	9.25187	6.23665	4.66985	6.9826	8.9286	6.62646	6.67912	8.11468	7.27838
ENSMUSG00000000305	0.000338455	0.000653897	0.00139034	0.000921717	0.000384364	0.00110633	0.0011832	0.000939985	0.00137144	0.00057934	0.000433833	0.00051193	0.00070195	0.000646873	0.000939222
ENSMUSG00000000308	182.304	178.215	138.016	144.236	251.787	198.133	160.361	168.509	139.216	200.104	173.26	137.387	160.003	228.189	208.565
ENSMUSG00000000317	0.272711	0.316128	0.261397	0.148535	0.278733	0.356571	0.357512	0.302959	0.359138	0.490146	0.367041	0.164996	0.31108	0.234549	0.340552
ENSMUSG00000000318	0.105653	0.122473	0.10127	0.11509	0.0959872	0.120874	0.0461687	0.127152	0.139136	0.0994664	0.0609418	0.255688	0.109561	0.0807717	0.0879569
ENSMUSG00000000320	0.089029	0.0430012	0.106669	0.0909201	0.101105	0.10913	0.116713	0.0927221	0.191649	0.200016	0.164044	0.151493	0.265427	0.0850785	0.108088
ENSMUSG00000000325	0.147052	0.126833	0.190573	0.193083	0.134196	0.111586	0.153764	0.199341	0.175567	0.191032	0.175029	0.198593	0.209677	0.195734	0.120236
ENSMUSG00000000326	4.25228	4.83349	3.62724	4.13431	5.85823	4.92439	4.13607	3.99396	4.0487	4.70001	4.10532	4.55732	4.58629	5.03323	4.24507
ENSMUSG00000000339	1.25356	1.242	1.16635	1.68504	1.60612	1.56287	1.44672	1.42087	1.35942	1.55429	1.34932	1.3856	1.25827	1.62797	1.59439
ENSMUSG00000000340	0.92176	0.744717	0.929416	2.59011	0.970661	0.992923	1.12783	0.872723	0.653629	0.799655	0.875396	0.880886	0.9211	1.50547	1.11618
ENSMUSG00000000346	59.5408	51.5161	51.905	47.2828	60.3565	58.9321	58.8692	53.6899	42.7888	56.0415	59.8129	51.056	48.9234	64.6011	72.4815
ENSMUSG00000000355	3.26184	2.97654	3.6259	2.65507	3.22588	3.5016	3.00854	3.89996	3.86517	3.52308	3.1165	2.80365	3.44491	3.73822	4.24194
ENSMUSG00000000359	0.112503	0.144905	0.282427	0.153191	0.149058	0.0919365	0.0491623	0.156227	0.246929	0.128383	0.0841209	0.226889	0.252774	0.12543	0.07805
ENSMUSG00000000365	0.00126298	0	0.00172941	0	0.00286859	0	0.00551904	0	0.00127942	0.0032428	0	0.00382064	0.00785821	0.00362081	0
ENSMUSG00000000374	2.22167	2.24932	2.14267	2.08706	2.2683	2.41343	2.49244	1.68346	1.6122	1.87859	2.07934	2.12852	1.58944	2.43441	1.65986
ENSMUSG00000000378	0.409451	0.371559	0.378023	0.337897	0.317039	0.359947	0.328027	0.278547	0.364503	0.292027	0.288262	0.29089	0.443898	0.25789	0.253932
ENSMUSG00000000381	0	0	0	0	0	0	0	0	0	0	0	0	0	0	0
ENSMUSG00000000384	5.56874	6.87767	5.4611	6.03398	5.04923	5.74573	5.34457	5.04593	6.16494	5.73951	4.59145	5.47383	4.88633	4.60174	4.26302
ENSMUSG00000000385	6.55034	7.29768	5.70946	4.06575	5.92088	5.05398	5.03318	5.34067	4.67523	5.17931	5.71116	4.92368	4.62039	5.00774	5.38401
ENSMUSG00000000386	0.33127	0.4706	0.520318	0.318406	0.199168	0.366255	0.306551	0.234518	0.256621	0.350232	0.518291	0.20632	0.293007	0.167596	0.419086
ENSMUSG00000000392	0.0169176	0.0122569	0.0260611	0.017277	0.0192124	0.0276498	0.029571	0.0234925	0.0321334	0.0180989	0.0149085	0.0383831	0.0197364	0.0383964	0.0264076
ENSMUSG00000000394	0.627367	0.58966	0.487573	2.21645	1.13609	1.46875	1.92646	1.25577	1.27106	1.07388	1.08671	1.17974	1.72315	2.05784	1.31749
ENSMUSG00000000399	5.65231	5.18769	4.40285	6.05273	8.52026	7.66147	8.25791	7.45215	6.69733	7.09706	8.53946	5.94704	6.95531	7.62248	10.4334
ENSMUSG00000000402	0	0	0.00337675	0	0	0	0.00215524	0	0	0.00211058	0	0.00372999	0.00255725	0.0023566	0
ENSMUSG00000000409	0.83141	1.12204	0.418549	0.283023	0.277702	0.249787	0.384685	0.249017	0.396344	0.256375	0.325197	0.286647	0.266257	0.473205	0.373222
ENSMUSG00000000411	0	0	0	0	0	0	0	0.0712659	0	0	0.0493372	0	0	0	0
ENSMUSG00000000416	0.0479497	0.0443057	0.041393	0.053936	0.069843	0.044295	0.0619489	0.072375	0.0686368	0.0544203	0.0808361	0.0804096	0.0551283	0.0567795	0.062192
ENSMUSG00000000420	2.64037	2.07936	2.10015	2.50713	3.05457	3.22955	3.04584	2.71849	2.34015	2.71792	3.01948	2.8309	2.3424	3.43926	3.67673
ENSMUSG00000000435	0	0	0	0	0	0	0	0.0443673	0	0	0	0	0	0	0
ENSMUSG00000000439	4.37328	4.18135	3.84236	3.69895	3.95794	3.74456	3.97213	3.59954	3.65151	3.76208	3.78815	3.75893	3.4516	3.84403	3.96594
ENSMUSG00000000440	0.33452	0.249285	0.289559	0.201722	0.288992	0.415907	0.256859	0.254385	0.177909	0.343563	0.294027	0.216848	0.253977	0.264874	0.331537
ENSMUSG00000000441	2.06755	2.11205	1.80063	1.79057	1.92219	1.69174	1.91544	1.63783	1.6638	1.80796	1.9648	1.86119	1.79902	1.90263	1.84656
ENSMUSG00000000486	0.66219	0.639678	0.53271	0.338128	0.300805	0.324681	0.390646	0.459773	0.570187	0.410888	0.350129	0.413158	0.412012	0.387594	0.2297
ENSMUSG00000000489	0.359871	0.316033	0.324782	0.868671	0.297226	0.30745	0.30022	0.378585	0.430837	0.454999	0.298786	0.482468	0.474961	0.375166	0.20427
ENSMUSG00000000530	1.0761	1.40379	1.30978	1.60303	1.00272	1.15747	0.964592	1.25165	1.86342	1.40903	1.02567	1.26595	2.10782	1.04593	0.855024
ENSMUSG00000000531	0.289446	0.629113	0.470653	0.591188	0.246531	0.384365	0.268777	0.150726	0.201584	0.402553	0.220289	0.273626	0.243875	0.207452	0.251007
ENSMUSG00000000532	1.76467	1.65188	1.69467	1.49914	1.71585	1.53778	1.51838	1.56138	1.34468	1.62058	1.34367	1.52945	1.23076	2.05572	1.25675
ENSMUSG00000000538	0.795381	0.778996	0.788731	0.624122	0.889353	0.879322	0.789396	0.687547	0.549984	0.802408	0.739116	0.808215	0.55919	1.0318	0.967566
ENSMUSG00000000544	11.256	10.6427	8.48875	7.18731	11.2576	13.3375	8.93935	7.90604	5.73578	10.1116	8.8016	9.02853	6.32695	10.9643	9.76706
ENSMUSG00000000552	0.123998	0.148302	0.194046	0.112561	0.0737614	0.106155	0.0825678	0.131191	0.203371	0.121285	0.0567645	0.205415	0.177569	0.10721	0.0655423
ENSMUSG00000000555	0.591702	0.810855	0.706588	0.562112	0.37505	0.562248	0.685498	0.426755	0.515765	0.700737	0.604112	0.572371	0.663535	0.361623	0.343673
ENSMUSG00000000560	0.00111863	0	0	0	0	0	0.000977653	0	0.00226638	0	0.00215081	0.00338398	0	0	0.00310424
ENSMUSG00000000561	1.73948	1.68035	1.74671	2.17119	1.3828	1.61102	2.02701	1.3017	1.52717	1.65004	1.60723	1.79789	1.72867	1.20516	1.30734
ENSMUSG00000000562	0.00812496	0.0156975	0.00556277	0.0331902	0.0138406	0.0132793	0.0142019	0.0150435	0.0246921	0.0139077	0.0156219	0.0184341	0.0421276	0.0116466	0.0112735
ENSMUSG00000000563	25.2573	22.9049	21.4422	20.6931	30.1973	28.2656	24.614	28.8123	27.5667	26.2109	22.151	22.7443	25.5005	29.2577	27.412
ENSMUSG00000000567	6.67553	5.50423	10.9002	4.48784	5.36065	3.78895	6.05392	7.24011	5.68722	6.69343	5.97897	6.33708	4.54741	3.30977	4.68933
ENSMUSG00000000568	2.62195	3.51996	3.21281	3.71665	2.78673	4.18636	3.29624	2.89408	3.15323	3.26246	3.27896	3.53874	3.40913	3.17376	2.76114
ENSMUSG00000000579	0.15267	0.11061	0.339709	0.259854	0.173379	0.24952	0.166786	0.159003	0.251317	0.179663	0.159	0.202056	0.138528	0.218843	0.132395
ENSMUSG00000000581	6.3606	5.02369	5.93421	4.97504	5.72419	6.2766	6.06009	6.72783	7.49701	6.34537	5.25589	4.63892	5.71091	6.1803	6.58669
ENSMUSG00000000594	3.30773	3.66606	2.6409	2.88029	3.12053	2.4912	2.79117	3.9645	4.65327	3.12381	3.05696	2.6976	4.86019	3.01232	3.58242
ENSMUSG00000000600	1.00352	0.987025	1.16925	1.0534	1.14793	1.18089	0.985477	1.09793	1.23098	1.01503	1.14832	0.938318	1.12767	1.06012	1.29619
ENSMUSG00000000605	3.90327	3.93171	4.71664	4.61079	5.59774	4.13026	4.49743	4.44738	3.76819	4.88249	5.54311	4.28915	4.40227	5.72263	6.0176
ENSMUSG00000000606	0	0	0	0	0	0	0	0	0	0	0	0	0	0	0
ENSMUSG00000000617	0	0	0	0	0	0	0	0	0	0	0	0	0	0.00952023	0
ENSMUSG00000000627	0.0499154	0.0428608	0.0227831	0	0.00629846	0.018129	0.00484717	0	0.0280917	0.00949347	0.0213273	0.0251665	0.017254	0.0212002	0.00769537
ENSMUSG00000000628	0.45367	0.550075	0.655486	0.332302	0.305572	0.327269	0.481262	0.414197	0.399354	0.407023	0.491281	0.392789	0.402318	0.263113	0.408073
ENSMUSG00000000631	1.60172	1.58216	1.7583	1.72593	1.4121	2.27336	1.33802	1.33508	1.05833	1.91583	1.36422	1.51645	1.23012	1.78815	1.15716
ENSMUSG00000000632	0	0.0123855	0.00877818	0	0.00364013	0	0.00560274	0	0.00324706	0.00822997	0.00410862	0.00969648	0.00664783	0	0
ENSMUSG00000000673	0.0100197	0.0967909	0.0274401	0.0545736	0.0341366	0.0327521	0.0350278	0.0278276	0.0609008	0.017151	0.0513733	0.0151553	0.0623423	0.00957512	0.027805
ENSMUSG00000000682	3.21916	3.28708	2.26267	1.23335	1.37615	1.92049	2.35346	2.4136	3.63304	2.11613	1.92196	1.51814	2.75437	1.91831	2.42863
ENSMUSG00000000686	0.131694	0.203547	0.189345	0.125525	0.134602	0.279809	0.115096	0.121917	0.193441	0.191609	0.168806	0.149395	0.191192	0.232823	0.201
ENSMUSG00000000690	0	0	0.0465734	0	0.038626	0.0833838	0.0297258	0.0629748	0.0344551	0.0873297	0.0108993	0.0257227	0.052906	0.0325032	0.0235964
ENSMUSG00000000693	0.428895	0.633657	0.437587	0.984796	0.43932	0.577275	0.595336	0.40484	0.630417	0.489432	0.625217	0.457924	0.854639	0.514339	0.630104
ENSMUSG00000000701	0	0	0	0	0	0	0	0	0	0	0	0	0	0	0
ENSMUSG00000000706	0.0173574	0	0.0237676	0	0	0	0	0	0	0	0.0111244	0	0	0	0
ENSMUSG00000000708	0.604827	0.508056	0.60214	0.517215	0.491094	0.4083	0.536261	0.489597	0.455824	0.471384	0.58707	0.450786	0.416619	0.635229	0.644608
ENSMUSG00000000711	3.23243	3.05211	3.40561	3.15493	3.25688	3.3234	3.8517	3.02246	2.60975	3.27266	3.69682	3.08793	2.68833	3.82448	4.06914
ENSMUSG00000000724	0	0	0	0	0	0	0	0.0214685	0	0	0	0	0	0	0
ENSMUSG00000000730	0.00713483	0.0137845	0.0195395	0.0777214	0.00810263	0.023322	0.00623563	0.0528412	0.0289107	0	0.0228636	0.0323753	0.0147975	0.0272729	0.029699
ENSMUSG00000000731	0.0227617	0	0.0311677	0.0619872	0.0129246	0	0.00994653	0.0210719	0.0345869	0.00974043	0.00729402	0	0	0.0217517	0.0157911
ENSMUSG00000000732	0.762053	0.899734	0.753627	0.720593	0.889461	1.34927	0.740013	0.70548	1.29734	1.03267	0.895404	0.848474	0.954878	1.07213	1.07205
ENSMUSG00000000738	2.06093	2.00803	1.61173	1.86279	2.19421	1.98907	1.82837	1.74346	1.49383	1.97675	1.61407	2.02891	1.2298	1.90582	1.60235
ENSMUSG00000000739	0	0	0.0233689	0.0232384	0.0387624	0	0.0149154	0	0	0	0.00546891	0.0258136	0.0176976	0.00815449	0
ENSMUSG00000000740	54.276	58.0041	47.6938	71.7229	50.7787	41.036	30.1141	70.1277	79.6054	55.6883	28.3489	46.7845	61.8236	43.6484	25.4241
ENSMUSG00000000743	16.3206	15.9239	16.6675	13.8739	16.6748	19.1209	13.1347	14.0647	12.2753	16.195	13.072	14.3656	11.5282	16.1006	14.7938
ENSMUSG00000000751	0.675239	0.750573	0.586852	0.814484	0.682796	0.54424	0.703316	0.545188	0.655917	0.604299	0.762769	0.676225	0.693824	0.65117	0.658828
ENSMUSG00000000753	0.0837069	0.161722	0.212866	0.130263	0.0543208	0.0195441	0.292629	0.154985	0.205934	0.122814	0.199264	0.343658	0.173607	0.171413	0.116145
ENSMUSG00000000759	0.56823	0.675187	0.613697	0.690184	0.70287	0.623495	0.536252	0.669287	0.635079	0.579937	0.668518	0.685966	0.594783	0.599102	0.647769
ENSMUSG00000000766	0	0	0.000757149	0	0.000627948	0	0.000966513	0.00153568	0.00056014	0	0	0	0	0.000528408	0
ENSMUSG00000000776	3.03309	2.86628	3.2052	3.41175	2.17154	3.34073	2.53557	2.22802	2.90557	2.70876	1.96504	2.34371	2.35897	1.48076	2.42444
ENSMUSG00000000782	0.267481	0.351017	0.255693	0.233648	0.217793	0.181465	0.273467	0.172869	0.30675	0.190052	0.274934	0.259541	0.230274	0.265258	0.175063
ENSMUSG00000000787	32.697	30.786	39.0744	35.8622	38.7565	47.1988	32.3471	36.9123	35.4935	42.6944	41.3808	29.8237	36.9098	45.9202	50.8458
ENSMUSG00000000791	0.131104	0.230266	0.0816003	0.162289	0.108281	0.116876	0.114581	0.20964	0.205251	0.18361	0.137495	0.234355	0.0988753	0.113896	0.0496113
ENSMUSG00000000792	0.329085	0.0908279	0.579367	0.384086	0.0533892	0	0.260219	0.55128	0.301619	0.429183	0.622692	1.04292	0.325009	0.0898522	0.413124
ENSMUSG00000000794	0.033931	0.044346	0.051928	0.0570734	0.0408002	0.0244659	0.0505874	0.031412	0.0626794	0.0358732	0.0537266	0.0558508	0.0486398	0.0371938	0.0456951
ENSMUSG00000000804	0.329728	0.310844	0.354943	0.351608	0.387989	0.43177	0.418371	0.362254	0.279691	0.348502	0.418828	0.369541	0.314119	0.484984	0.436833
ENSMUSG00000000805	1.91001	3.69015	1.74359	2.75376	2.23289	1.68326	1.83295	1.73354	3.01611	1.69881	1.82419	1.6994	3.63122	2.0042	2.36436
ENSMUSG00000000811	0.127481	0.161039	0.107422	0.240349	0.144774	0.136231	0.171408	0.2088	0.11424	0.163659	0.216828	0.200238	0.177958	0.173366	0.136063
ENSMUSG00000000817	0.376385	0.267908	0.379758	0.323688	0.224968	0.19426	0.207757	0.146713	0.200675	0.11868	0.203138	0.119853	0.184883	0.473268	0.247377
ENSMUSG00000000823	1.67647	1.75909	1.95918	2.04663	1.39508	1.65344	1.79359	1.53863	1.75685	1.95433	1.48201	1.85809	1.88836	1.97498	1.48391
ENSMUSG00000000826	3.02623	3.25966	3.57543	2.95376	3.07683	3.53807	3.53425	2.86355	2.80336	3.41135	3.18962	3.16632	2.68921	3.36967	3.44338
ENSMUSG00000000827	2.07196	2.49652	1.95245	2.12356	2.36988	2.05124	2.1743	2.5919	2.24186	2.31992	2.32744	2.22409	2.37194	2.13615	2.39058
ENSMUSG00000000838	1.60056	1.5992	1.60614	1.28201	1.51918	1.73113	1.37485	1.54348	1.52999	1.27921	1.53368	1.56055	1.34246	1.62326	1.57307
ENSMUSG00000000861	0.10786	0.127519	0.0947878	0.0964503	0.069472	0.0499908	0.0872313	0.119227	0.125571	0.0812903	0.0856355	0.114444	0.118527	0.0799973	0.0960484
ENSMUSG00000000869	0.0394326	0.057138	0.0269976	0.0805403	0.0223907	0.0161119	0	0.0456314	0.0199729	0.0337488	0.0315905	0	0.0204457	0.0471035	0.0273566
ENSMUSG00000000876	1.91261	1.39818	1.78136	5.13825	5.90954	4.59033	5.18788	3.96396	3.18554	2.95679	3.19701	4.41757	3.05546	4.49526	3.89699
ENSMUSG00000000881	1.51332	1.51492	1.50819	1.16325	1.40675	1.58074	1.27193	1.24845	1.07558	1.45187	1.43528	1.0245	1.17065	1.57154	1.51131
ENSMUSG00000000884	0.0341592	0.0659958	0.021828	0.0744208	0.0465512	0.0372193	0.0338346	0.0421643	0.0322968	0.0467768	0.0262712	0.0241115	0.0377844	0.0435246	0.0379171
ENSMUSG00000000889	0	0	0.0117859	0.0234401	0.00977474	0.0140675	0	0.00796823	0	0.00736658	0	0	0	0.00822529	0
ENSMUSG00000000901	1.56111	2.20578	1.3081	2.3795	1.69348	0.62834	0.234181	2.42666	2.37214	1.99416	0.231463	0.493396	1.31683	0.545522	0.258634
ENSMUSG00000000902	1.13895	1.44292	0.920402	1.79662	1.10967	1.02737	1.4632	0.956447	0.977239	1.09197	1.31631	1.15789	1.09073	0.856455	0.889464
ENSMUSG00000000903	0.398292	0.226324	0.288732	0.127609	0.159642	0.229751	0.184286	0.130138	0.213605	0.0601557	0.240251	0.177187	0.534505	0.179115	0.0975241
ENSMUSG00000000915	3.57927	3.66813	3.40889	3.33709	2.8547	3.03181	2.26041	3.03107	2.85064	3.49861	2.12944	2.84244	2.33047	3.18439	2.30506
ENSMUSG00000000916	1.89566	2.35442	2.31763	2.15103	1.53771	2.28679	1.67648	1.88028	2.37756	1.81557	1.61991	2.73075	2.31682	1.143	1.37776
ENSMUSG00000000934	0.390793	0.370644	0.340528	0.67725	0.5487	0.464512	0.676873	0.670939	0.71978	0.486493	0.696735	0.902761	0.552613	0.522833	0.877428
ENSMUSG00000000938	0	0	0	0	0	0	0	0	0	0	0	0	0	0	0
ENSMUSG00000000942	0.74246	0.286888	0.813324	1.41536	0.337268	0.606731	1.10311	1.16848	0.902548	0.889619	0.666183	0.786106	1.15489	0.567612	0.82414
ENSMUSG00000000948	0.150072	0.115976	0.109597	0.190724	0.198834	0.277978	0.20111	0.407531	0.359793	0.192661	0.176333	0.151328	0.233436	0.310728	0.242932
ENSMUSG00000000957	2.76631	2.69399	2.74085	2.2968	2.10713	2.62817	2.51595	2.24863	2.65422	2.39644	2.57291	2.78945	2.44884	2.69729	2.05957
ENSMUSG00000000958	2.11479	1.88527	1.91884	2.70099	3.46622	3.70735	2.53891	2.55904	2.22333	2.95727	2.67588	2.02763	2.339	3.30506	2.77449
ENSMUSG00000000959	7.50529	8.28104	7.16278	9.57642	10.9671	9.46435	10.1373	8.2438	8.40048	7.48658	8.99242	8.22963	7.49266	9.79707	9.73402
ENSMUSG00000000976	0.89009	0.82504	0.86655	0.784645	0.882282	0.815666	0.899321	0.804959	0.609803	0.845458	0.893613	0.941636	0.784298	1.21935	0.949462
ENSMUSG00000000982	0.613708	1.3833	0.560236	0.835659	0.813114	0.83586	0.536363	0.75753	1.03616	0.700331	0.7211	1.08298	0.74248	0.390984	0.85153
ENSMUSG00000000983	18.9508	14.466	26.6753	6.13532	14.5232	4.11527	15.4621	20.7337	15.1029	19.1115	23.3994	10.1226	13.1241	4.81242	12.1359
ENSMUSG00000001014	0.25291	0.488624	0.173156	0.344376	0	0	0.221036	0.351202	0.256202	0	0	0.19127	0.262266	0	0.175458
ENSMUSG00000001016	3.19305	3.41367	3.12798	3.84946	3.97015	3.69224	3.46347	3.8206	3.66929	3.53212	3.76123	3.85608	3.54674	2.93075	3.99261
ENSMUSG00000001017	7.89188	7.59525	8.19519	8.22929	7.49641	8.51098	8.51262	7.41464	9.09422	7.92192	8.05696	7.83218	7.60579	8.06036	7.97852
ENSMUSG00000001018	8.2263	8.1453	9.57467	10.2213	9.16699	9.66352	8.98693	11.3758	10.4167	9.76879	9.75368	9.72085	9.86353	10.4653	12.3415
ENSMUSG00000001020	0	0	0.0930854	0	0	0	0	0	0	0	0	0	0	0	0.0943233
ENSMUSG00000001021	0	0.00709302	0.00502716	0	0	0	0	0	0	0	0.00705888	0.00555306	0	0	0
ENSMUSG00000001023	0	0	0.0649998	0	0.161724	0.155165	0.290406	0.0878902	0	0.040627	0.0304231	0.215398	0	0.181451	0.0658642
ENSMUSG00000001025	13.2072	3.19947	16.0232	5.88895	6.23262	2.55001	6.18403	11.0864	8.48499	11.4207	13.9643	9.93654	16.3782	2.56347	10.2355
ENSMUSG00000001027	0	0	0	0	0	0	0	0.00412639	0.0135459	0.00762963	0.00571337	0	0.00462218	0	0
ENSMUSG00000001029	0.222631	0.143375	0.24388	0.202098	0.303396	0.339606	0.16863	0.219844	0.390916	0.228649	0.304394	0.426538	0.369387	0.170202	0.288311
ENSMUSG00000001034	1.7967	1.86913	1.66539	1.65608	1.66372	1.62636	0.748895	1.20271	1.42807	1.86893	0.885777	1.96503	1.71985	1.03019	1.15059
ENSMUSG00000001036	0.232828	0.215342	0.206889	0.229341	0.222216	0.186216	0.244614	0.268282	0.293568	0.256504	0.244466	0.247264	0.279968	0.234331	0.17871
ENSMUSG00000001039	0.536167	0.345293	0.543835	0.432637	0.428482	0.2921	0.295041	0.294141	0.422446	0.390902	0.496356	0.300363	0.535409	0.360561	0.4133
ENSMUSG00000001052	0.677147	0.57639	0.537519	0.518481	0.492605	0.571001	0.559214	0.448807	0.4414	0.554346	0.583679	0.495781	0.492556	0.671483	0.471138
ENSMUSG00000001053	0.377691	0.384053	0.353856	0.324811	0.248324	0.259912	0.191105	0.460068	0.402744	0.476369	0.165622	0.240537	0.371049	0.20896	0.082745
ENSMUSG00000001054	1.59385	1.34416	1.33373	1.24016	1.26416	1.42653	1.37087	1.17105	1.06358	1.35329	1.15933	1.09059	1.20682	0.991243	1.31637
ENSMUSG00000001056	6.48927	8.78363	5.21442	8.57159	8.03144	6.92243	6.18084	6.76295	7.51845	7.48281	6.20113	6.58275	7.81731	4.79024	4.7446
ENSMUSG00000001062	1.27664	1.76889	1.85406	1.26425	1.15692	1.55962	1.03686	1.08636	1.35858	1.39062	1.01656	1.67742	1.19015	1.61434	0.984091
ENSMUSG00000001065	1.52158	1.90216	1.66136	1.54375	0.99387	1.33282	1.12122	1.47307	1.58168	1.43845	1.08991	1.54936	1.49537	1.08342	0.910722
ENSMUSG00000001076	0	0	0	0	0	0	0	0	0.0500215	0	0	0	0	0	0
ENSMUSG00000001082	4.07099	4.09994	3.08373	3.53827	3.34445	2.47738	2.11962	2.64616	3.86074	3.44714	1.77642	3.34082	2.60481	2.06934	0.841276
ENSMUSG00000001089	1.83177	1.40224	1.74606	1.37716	1.64229	1.91164	1.69789	1.42129	1.13695	1.76857	1.89563	1.43622	1.19971	2.19376	2.05954
ENSMUSG00000001095	0.400006	0.225899	0.842661	0.268145	0.3704	0.643703	0.188242	0.484251	0.336637	0.863773	0.114378	0.372325	0.363751	1.382	0.546475
ENSMUSG00000001098	5.63226	5.30852	4.77487	4.44988	4.07411	4.32662	4.50757	4.37751	5.27094	5.02356	5.01969	4.12837	5.45251	4.06511	4.07842
ENSMUSG00000001100	4.31226	4.33568	4.17754	4.71342	4.69731	4.57871	5.56344	3.70697	4.20493	3.95431	3.93879	4.1043	3.39186	4.30312	4.57907
ENSMUSG00000001103	0	0	0	0	0	0	0	0	0	0	0	0	0	0	0
ENSMUSG00000001105	14.9851	14.948	18.7863	26.3967	16.2665	15.4187	12.5938	15.9762	14.4809	16.6407	12.4428	14.2694	13.9885	15.5845	15.5242
ENSMUSG00000001119	2.72339	3.45615	2.99794	4.0234	3.38591	2.58917	3.51579	3.14739	4.44478	3.54958	3.77605	4.01156	5.17758	3.35098	3.1613
ENSMUSG00000001120	0.00850468	0.0104562	0.0105868	0.0231609	0.0158045	0.00631812	0.0189199	0.0135993	0.0125314	0.0059554	0.0113969	0.0128638	0.0160351	0.00960499	0.00858209
ENSMUSG00000001123	20.5943	19.5678	13.1265	13.3791	20.7181	17.4391	18.8662	13.9049	12.9623	13.4152	20.9938	13.8397	13.6779	15.0597	18.0473
ENSMUSG00000001127	1.2529	1.38661	1.2867	1.35004	1.27721	1.3544	1.37953	1.26035	1.22424	1.19263	1.25348	1.51457	1.24043	1.33401	1.31066
ENSMUSG00000001128	0.887071	1.07726	1.14526	1.2424	1.09375	1.40839	0.708822	1.29048	2.20803	1.25812	1.20203	1.72509	1.76093	0.92037	0.738495
ENSMUSG00000001131	0.304571	0.196145	0.139017	0.18432	0.23059	0.221238	0.354915	0.219302	0.342817	0.202744	0.325334	0.0511866	0.280745	0.291056	0.187821
ENSMUSG00000001134	0.655316	0.544706	0.615608	0.581041	0.614402	0.560425	0.599365	0.754805	0.671563	0.547815	0.595805	0.530175	0.608441	0.662646	0.644941
ENSMUSG00000001138	0.888005	1.25935	0.737331	1.41497	0.718794	0.833746	0.957727	0.804589	0.689026	0.760008	0.883959	1.10024	0.626965	0.65902	0.720921
ENSMUSG00000001143	0.980252	0.941045	0.808693	0.878789	0.774412	0.845831	1.12277	0.777839	0.758634	0.635733	0.917005	0.773572	0.833416	0.570199	0.642041
ENSMUSG00000001150	0.603051	0.681232	0.586606	0.682045	0.669882	0.694777	0.61633	0.55218	0.487384	0.53587	0.574465	0.613081	0.557014	0.749494	0.512104
ENSMUSG00000001151	0.344713	0.342788	0.293854	0.303717	0.251386	0.276172	0.265826	0.248728	0.258476	0.24007	0.250168	0.352709	0.250576	0.295506	0.161776
ENSMUSG00000001155	0	0	0	0	0	0	0	0	0	0	0.0202406	0	0	0	0
ENSMUSG00000001156	17.486	16.2634	15.0115	4.18887	9.12305	13.1067	6.93537	7.55349	4.50454	11.0163	7.32634	6.81041	5.43769	14.1111	10.1375
ENSMUSG00000001157	0.958787	0.796955	0.931223	0.789394	1.02976	1.06898	1.03607	0.822241	0.911031	0.887379	0.907443	0.966808	0.820839	1.00503	0.928138
ENSMUSG00000001158	3.25085	2.74181	2.46296	2.38179	2.26756	3.20945	2.14888	3.23866	3.00897	2.79639	2.68631	2.49597	2.99464	2.85428	2.67888
ENSMUSG00000001166	0.163177	0.121254	0.275003	0.170916	0.24233	0.246179	0.208433	0.313747	0.152586	0.247086	0.201117	0.2658	0.208263	0.239903	0.313492
ENSMUSG00000001168	0.0127962	0	0	0	0.0290638	0.0209138	0.0335504	0.0118462	0.0129627	0.0438069	0	0.0193548	0.0265391	0	0.0355098
ENSMUSG00000001173	0.300738	0.329622	0.312811	0.315001	0.292272	0.297748	0.313381	0.291797	0.345663	0.277189	0.41514	0.284301	0.359842	0.400693	0.377156
ENSMUSG00000001175	138.578	119.086	125.327	102.777	153.433	179.102	137.742	145.353	135.99	150.368	125.951	116.398	118.984	166.914	175.803
ENSMUSG00000001211	1.25488	1.22298	1.1896	1.70366	1.80456	1.89622	1.66294	1.72196	1.57773	1.89698	1.41102	2.00476	1.46685	2.46935	1.73344
ENSMUSG00000001225	3.21797	3.36043	5.69668	3.04797	4.33969	4.20934	3.28277	3.63247	3.03347	3.42354	3.44928	3.58854	3.40654	6.19307	5.83446
ENSMUSG00000001227	0.206098	0.173123	0.147241	0.24403	0.193349	0.131808	0.21145	0.174207	0.208781	0.222407	0.103374	0.162644	0.213723	0.1627	0.111899
ENSMUSG00000001228	0.973972	1.12607	0.598574	0.898066	1.20189	0.952597	0.690362	0.646076	0.69143	0.689184	0.717609	0.974388	1.01	0.542329	0.425638
ENSMUSG00000001229	1.4606	1.64843	1.34654	2.36296	1.05107	1.26843	1.2049	0.901443	0.913156	0.907639	0.997889	1.42178	0.999755	1.24377	0.622026
ENSMUSG00000001240	0.400393	0.132611	0.328956	0.218079	0.207865	0.317848	0.339933	0.349487	0.498313	0.34268	0.307935	0.449885	0.474519	0.295169	0.444441
ENSMUSG00000001247	7.95197	7.9196	6.63845	6.06466	7.62063	7.37597	6.83783	6.00242	5.40025	7.36238	5.92374	6.81126	5.55874	6.30906	5.34584
ENSMUSG00000001248	1.17026	1.40295	1.42987	1.45457	0.579308	0.814102	0.875913	0.92782	1.23413	0.981035	0.84618	1.18005	0.939726	0.860256	0.566233
ENSMUSG00000001249	0.980244	0.721462	1.67462	2.05933	0.604313	0.411966	1.06884	0.786476	0.784944	0.759052	0.562425	0.861359	0.7648	0.802926	0.401554
ENSMUSG00000001260	0	0	0	0	0	0	0	0	0.00171088	0	0	0	0	0	0
ENSMUSG00000001270	93.4782	101.437	67.2712	101.687	145.142	124.6	43.2087	105.385	97.22	133.34	54.5518	87.5835	96.0208	79.901	35.9564
ENSMUSG00000001280	3.56714	3.3965	3.41496	3.60464	3.78984	3.37442	3.51955	3.19824	3.06998	3.28042	3.76992	3.29294	3.23274	3.85816	3.72273
ENSMUSG00000001281	1.44555	1.87437	0.797074	0.422731	0.70513	0.523255	0.406991	0.646664	0.697784	0.523107	0.404159	0.5136	0.684119	0.565542	0.336531
ENSMUSG00000001285	1.82767	2.27661	1.84405	3.14356	2.6491	2.0045	2.26989	2.31535	2.04635	2.34634	2.43519	2.32795	2.29429	2.18321	2.70276
ENSMUSG00000001288	0.349308	0.330817	0.515824	0.391701	0.233347	0.246271	0.155635	0.35508	0.298348	0.427922	0.267769	0.145036	0.36223	0.183267	0.152053
ENSMUSG00000001289	16.572	14.2703	15.6675	12.581	15.0987	14.9253	16.9248	19.0715	20.216	16.1143	15.2861	14.8284	16.0988	15.2207	17.702
ENSMUSG00000001300	1.42267	1.30951	1.26649	1.07675	1.18267	1.6559	1.69382	1.25823	1.07642	1.21761	1.35977	1.12132	1.10922	1.29207	1.0825
ENSMUSG00000001305	0.441387	0.379006	0.373083	0.549077	0.476506	0.587803	0.371472	0.565005	0.585135	0.550326	0.436553	0.44508	0.463367	0.36452	0.415849
ENSMUSG00000001313	3.31644	2.1358	2.56409	3.13345	3.81754	4.57224	4.55474	3.5715	3.1082	4.34451	3.1955	3.99255	2.47992	4.26883	4.22597
ENSMUSG00000001323	4.19201	3.18774	3.89162	4.19237	5.03857	5.00625	4.80213	4.49472	3.95067	5.11478	5.28227	4.7286	4.00325	5.711	5.99174
ENSMUSG00000001333	0.132922	0.0998689	0.0808936	0.160883	0.0922484	0.120691	0.11617	0.0957086	0.0673258	0.0821618	0.113587	0.111695	0.130181	0.119967	0.102462
ENSMUSG00000001334	0.447979	0.314727	0.223062	0.0554539	0.208123	0.166402	0.213556	0.245063	0.556947	0.243986	0.339313	0.492793	0.274507	0.291887	0.310789
ENSMUSG00000001348	13.2364	13.967	11.8789	10.5	15.2078	13.0813	9.61262	13.1939	14.0887	14.5253	9.8622	13.486	13.5833	12.8465	9.55305
ENSMUSG00000001349	7.5434	6.05333	6.30326	10.2715	8.2968	3.03365	5.39875	11.6573	9.14582	9.69685	10.3544	9.02899	14.8596	7.08096	8.38563
ENSMUSG00000001366	2.25527	2.01602	2.10486	2.50561	1.94319	2.31978	2.5349	1.90087	1.60265	2.00702	1.87328	1.79046	1.86165	2.24098	2.13286
ENSMUSG00000001376	0.301514	0.287001	0.261816	0.340462	0.417576	0.384615	0.318788	0.385335	0.378445	0.375122	0.465663	0.344822	0.413332	0.382305	0.504067
ENSMUSG00000001380	2.57819	2.81306	2.28583	3.58638	3.18068	2.92537	2.90169	2.24084	2.43325	2.71456	2.65093	2.60912	2.61587	2.76512	2.75374
ENSMUSG00000001383	10.4846	11.9247	11.6255	8.22085	11.1722	12.2902	10.1997	12.5008	12.9964	10.888	12.4719	8.76496	11.1799	10.38	14.8093
ENSMUSG00000001403	3.34435	3.31435	2.2304	3.25612	3.73896	3.62508	3.46806	4.1067	3.91449	2.96611	2.89859	2.56856	2.87508	2.0368	2.40432
ENSMUSG00000001415	3.33872	3.65486	3.04511	3.29457	2.6063	3.6249	2.53441	2.58029	2.69132	2.95391	3.08997	3.15736	2.79807	2.6692	2.33683
ENSMUSG00000001416	5.70262	6.12083	4.38108	6.33842	9.06233	5.65981	6.91388	5.92973	5.04599	5.65919	6.61004	5.31384	6.51209	4.8081	6.93756
ENSMUSG00000001418	14.5534	14.8661	14.5084	15.2642	17.3092	17.7188	16.2428	13.4275	10.5092	14.6228	15.2357	14.0926	11.7267	16.7737	15.3154
ENSMUSG00000001419	2.30563	2.22222	2.33042	2.67883	1.92094	2.56039	2.27433	1.48883	1.58697	1.84858	1.78457	2.01529	1.73248	1.79549	1.51651
ENSMUSG00000001420	4.87036	5.18324	4.57788	4.6647	3.72639	5.05933	3.64332	2.98039	2.80136	4.20367	3.8621	3.90183	3.03888	4.04288	3.32158
ENSMUSG00000001424	0.231297	0.243569	0.196106	0.485238	0.259617	0.214289	0.342592	0.170865	0.151551	0.164294	0.208569	0.235944	0.181982	0.267297	0.172592
ENSMUSG00000001435	0.604441	0.467636	0.592512	0.629709	0.469906	0.439797	0.398266	0.610894	0.626006	0.667768	0.419454	0.683129	0.935295	0.524639	0.315205
ENSMUSG00000001436	1.81744	1.95304	1.99532	1.33254	2.11282	2.00369	1.16075	1.60785	1.16566	2.3056	1.01317	1.88687	0.959065	2.88781	1.62644
ENSMUSG00000001440	6.40733	7.42529	6.0295	7.08732	6.61553	6.90058	7.64877	4.87443	5.35054	5.45089	7.41066	6.08724	6.35399	5.93414	5.40882
ENSMUSG00000001441	1.93533	1.86953	1.5402	1.2951	1.5662	1.73022	1.89742	1.30737	1.1562	1.36438	1.62863	1.56997	1.14926	1.71706	1.51765
ENSMUSG00000001444	0.0895976	0.138483	0.036806	0.0244002	0.0407004	0.0439309	0.054814	0.0497676	0.0363055	0.115025	0.0229693	0.0135521	0.0557473	0.0342488	0
ENSMUSG00000001445	5.73842	6.55831	4.70352	6.82327	7.06752	6.57173	6.35731	5.53688	6.26341	6.00076	6.88934	5.99018	5.40592	5.52241	6.36411
ENSMUSG00000001467	3.30251	3.51939	3.49928	3.55111	3.69839	4.11242	2.98365	3.12407	2.70162	3.28075	5.13189	3.12201	4.32162	2.34193	3.88221
ENSMUSG00000001472	6.98652	7.3797	8.4826	12.9083	7.43795	7.90649	8.26715	6.37742	5.81194	7.17626	7.04435	8.05584	6.69054	9.56032	7.6039
ENSMUSG00000001473	1.09256	1.1175	0.844824	1.43518	1.24076	0.819298	0.842525	1.15424	1.44532	1.2211	0.939121	0.933202	1.67947	1.09321	0.945232
ENSMUSG00000001482	1.01173	0.766831	0.820563	1.50479	1.43621	1.52635	1.61881	1.15997	1.17469	1.17895	1.30682	1.28309	1.10161	1.81096	1.54957
ENSMUSG00000001493	0.220083	0.106301	0.188351	0.224758	0.15621	0.284762	0.208375	0.195255	0.36229	0.172664	0.240964	0.305147	0.399394	0.0963956	0.165408
ENSMUSG00000001494	0	0	0	0	0	0	0	0	0	0	0	0	0	0	0
ENSMUSG00000001496	0	0	0	0	0	0	0	0	0	0	0	0	0	0	0
ENSMUSG00000001497	0	0	0	0	0	0	0	0	0	0	0	0	0	0	0
ENSMUSG00000001504	0.0862546	0	0	0	0	0	0.025128	0.0266171	0.0291257	0.0246073	0.0737077	0.0869763	0.0596303	0	0.0398932
ENSMUSG00000001506	1.82065	2.38054	2.12789	2.02836	1.62903	0.961823	1.6796	1.70252	2.10517	1.68414	1.34955	1.90543	2.40292	1.0281	0.842062
ENSMUSG00000001507	3.26263	3.01308	3.47839	2.98343	3.78668	5.49657	3.4326	2.87427	2.19532	3.68902	2.85754	3.32852	2.94181	4.4162	2.85424
ENSMUSG00000001508	0.0114246	0.0441447	0.0156437	0.0311127	0.0648713	0.0186721	0	0.0317293	0.0231465	0.0293335	0.0219661	0.0172802	0.0118472	0.0218353	0.0158518
ENSMUSG00000001510	0	0	0	0	0.033919	0	0	0.0276503	0	0	0	0	0	0	0
ENSMUSG00000001517	1.40808	1.85896	1.12472	1.24626	0.852844	1.39998	1.23062	1.02111	1.21245	0.652775	1.06037	1.43761	1.05863	0.605521	0.586121
ENSMUSG00000001518	0.67901	0.964597	0.642636	0.543869	0.521636	0.70176	0.733066	0.517672	0.708078	0.640961	0.62717	0.891105	0.631645	0.763388	0.595763
ENSMUSG00000001520	0.0812451	0.191847	0.0618052	0.172088	0.0410069	0.0885235	0.0473372	0.0752136	0.0914471	0.139069	0.0983548	0.0682707	0.0561671	0.07764	0.112729
ENSMUSG00000001521	0.11591	0.111969	0.115984	0.169969	0.126569	0.0801477	0.105198	0.115559	0.117418	0.137357	0.11143	0.101146	0.166427	0.106506	0.09897
ENSMUSG00000001524	2.18729	2.03836	1.86752	2.10236	2.27942	1.26172	1.68673	2.04873	2.24183	2.02618	1.55027	1.90719	1.89462	1.50005	1.60671
ENSMUSG00000001525	32.1227	34.4028	21.2928	31.3046	33.757	25.8758	28.4441	25.3964	26.397	25.5008	30.3728	26.4536	28.9963	20.521	21.8206
ENSMUSG00000001542	1.40728	1.0748	1.56225	1.82956	1.16717	1.87238	1.60899	1.05185	0.79518	1.32548	1.2766	1.34061	0.977781	1.75707	1.40641
ENSMUSG00000001552	4.46687	4.80252	4.39624	4.41554	4.03017	4.59794	3.34084	2.94736	2.41478	4.24575	3.07272	3.47563	2.82269	3.97108	2.39124
ENSMUSG00000001555	0.847143	0.818344	1.044	0.599829	0.88509	0.498439	0.54788	0.752883	0.926822	1.00055	0.803546	0.896943	0.860912	0.61526	0.587712
ENSMUSG00000001558	0	0.0197798	0.0140189	0	0.0232534	0	0.0178953	0	0	0	0.0262461	0	0.0212334	0.00978366	0.0142053
ENSMUSG00000001566	0.170669	0.164867	0.155799	0.154928	0.193819	0	0.198879	0.263331	0.144075	0.146069	0.109382	0.129073	0.0589942	0.0543653	0.0789352
ENSMUSG00000001569	1.18093	0.979651	0.977537	1.52625	1.14411	1.04682	1.34697	1.40826	1.34499	1.26767	1.34695	1.26145	1.37682	1.19228	1.22197
ENSMUSG00000001576	1.1845	1.05501	1.36678	1.08996	0.877767	0.688564	1.24481	0.82805	0.853567	0.959682	0.990738	0.914191	0.793115	0.607006	0.78466
ENSMUSG00000001583	4.40383	5.02759	4.6871	2.72568	3.4099	3.56605	3.67387	3.46536	2.85919	4.23163	3.43823	3.81494	2.92687	3.46238	3.88842
ENSMUSG00000001588	1.06254	1.34717	0.818402	0.48227	0.301666	0.633131	0.532025	0.584046	1.07637	0.700983	0.510737	0.48549	0.780473	0.676926	0.568215
ENSMUSG00000001604	1.38318	1.1767	1.55105	0.976586	0.85974	0.641911	1.23373	1.19618	0.864928	1.03766	1.09078	1.09342	0.885401	0.897522	0.979337
ENSMUSG00000001622	0.0218223	0	0	0	0	0.0713317	0.019072	0.0202022	0.0221063	0.0186768	0	0	0.0452591	0	0
ENSMUSG00000001627	1.2224	1.01215	1.61969	3.30204	1.95322	4.73347	2.22018	1.02794	1.08477	1.83861	1.83928	1.96356	1.28128	2.54412	2.13955
ENSMUSG00000001630	0.387944	0.31646	0.515474	0.539984	0.515626	0.375732	0.47216	0.502801	0.433747	0.523863	0.639082	0.395536	0.509574	0.450368	0.653908
ENSMUSG00000001632	1.65789	1.85439	1.55326	1.73468	1.30803	1.73986	1.56333	1.52673	1.49384	1.47119	1.50434	1.3858	1.67397	1.47592	1.15017
ENSMUSG00000001642	1.01767	1.11216	1.25274	1.70764	1.57597	1.17604	1.25775	1.67487	1.75984	1.46923	1.62068	1.50818	1.7482	1.11004	1.79713
ENSMUSG00000001655	0	0	0	0	0	0	0	0	0	0	0	0	0	0	0
ENSMUSG00000001656	0	0	0	0	0	0	0	0	0	0	0	0	0	0	0
ENSMUSG00000001657	0	0	0	0	0	0	0	0	0	0	0	0	0	0	0
ENSMUSG00000001661	0	0	0	0	0	0	0	0	0	0	0	0	0	0	0.0314988
ENSMUSG00000001663	6.40729	4.65222	5.00321	6.12997	7.60932	6.84441	6.75268	8.13176	6.07706	7.04285	6.20665	6.54008	4.93981	9.83479	9.25338
ENSMUSG00000001665	4.68201	4.17492	3.94529	5.42331	5.8464	4.77828	6.68411	4.37365	2.81143	4.42418	4.54859	4.29392	3.33933	4.61597	5.46752
ENSMUSG00000001666	1.69872	3.00845	2.03531	1.92756	2.33105	1.61954	1.29905	1.76919	2.07934	2.12023	1.27017	1.39176	2.05516	1.5557	0.883876
ENSMUSG00000001670	0.0495317	0	0	0	0	0	0.0288595	0.0458545	0	0.0423922	0.116398	0.0249731	0.0171213	0	0
ENSMUSG00000001672	2.74893	2.9273	2.83051	1.76839	2.2246	2.15796	2.27006	2.19419	2.17076	2.28786	1.98376	2.04621	1.81811	2.42011	1.69686
ENSMUSG00000001674	1.32202	1.11876	1.07717	1.30919	1.5882	1.17855	1.1936	1.2441	1.27282	1.30913	1.42148	1.18986	1.45024	1.14851	1.59177
ENSMUSG00000001687	1.96229	1.70012	1.78985	1.6093	1.42242	1.39098	1.85813	1.56389	1.5356	1.53101	1.40378	1.42331	1.44207	1.55296	1.33684
ENSMUSG00000001700	2.33727	1.67616	1.91198	2.22161	2.89204	3.24151	2.95748	3.06282	1.96323	2.92575	3.03465	2.73874	2.17755	4.19075	4.21319
ENSMUSG00000001707	1.37452	1.08638	1.04088	1.38954	1.32446	1.56573	1.23769	1.84124	1.87764	1.58636	1.21462	1.14977	1.28499	1.12446	1.48817
ENSMUSG00000001729	6.91628	6.95067	6.6957	6.6383	5.15291	5.63991	4.8511	4.89388	6.00964	5.96964	4.38561	5.4194	5.69507	4.53957	3.209
ENSMUSG00000001739	40.2908	42.3154	34.1149	31.7143	48.3023	44.9577	36.3243	33.6596	28.8656	41.0993	33.4792	31.0783	31.9953	55.9157	42.6478
ENSMUSG00000001741	0.171334	0.168413	0.115246	0.102324	0.102408	0.0957979	0.116903	0.128005	0.153771	0.106763	0.136779	0.143215	0.146502	0.150805	0.118864
ENSMUSG00000001750	4.15798	5.84971	3.97402	3.49583	3.43849	3.14701	2.4267	3.95263	5.79516	3.80943	2.93313	3.94655	4.26839	2.50676	2.57487
ENSMUSG00000001751	1.37273	1.83309	1.79676	1.64928	1.35261	1.15478	1.3938	0.990495	1.0225	1.2267	1.09973	1.89312	1.15137	1.50473	0.924334
ENSMUSG00000001755	6.48367	8.40012	7.36362	11.2174	8.92239	6.91906	7.49982	7.76772	8.30665	7.4097	6.25754	9.17231	7.47497	7.4716	6.29733
ENSMUSG00000001761	0.639834	0.762494	0.622297	0.716528	0.414244	0.400701	0.48603	0.647692	0.587585	0.609023	0.620856	0.596949	0.626298	0.400009	0.41485
ENSMUSG00000001763	0.266887	0.245537	0.391553	0.173051	0.194843	0.166169	0.272126	0.258839	0.289672	0.228418	0.207702	0.307565	0.0790742	0.188247	0.211605
ENSMUSG00000001767	1.76385	1.85724	1.95635	1.34498	2.24348	2.19093	1.78049	2.01664	1.92082	1.84172	1.79743	1.7208	1.89312	2.12384	2.53303
ENSMUSG00000001768	0.434427	0.438535	0.465187	0.425745	0.546275	0.331669	0.580681	0.584477	0.462922	0.439995	0.576119	0.509304	0.405292	0.53007	0.598603
ENSMUSG00000001773	0.00271481	0	0	0	0	0	0	0	0.00275014	0	0	0	0.00281524	0	0
ENSMUSG00000001774	3.95219	2.44294	2.81043	2.51193	3.42691	3.73386	5.07704	5.39487	4.81425	3.4714	4.35733	4.03761	3.4016	3.80016	3.8903
ENSMUSG00000001783	5.91632	5.7619	5.01085	8.34134	7.21314	6.24434	6.46688	6.33523	6.01781	5.97415	6.79318	5.82765	6.35251	6.63974	6.92283
ENSMUSG00000001785	0.407375	0.391019	0.483207	0.565303	0.462633	0.462247	0.444475	0.538073	0.546731	0.552964	0.463971	0.372845	0.500476	0.468646	0.486033
ENSMUSG00000001786	0.558581	0.629523	0.474501	0.676084	0.581487	0.481826	0.587628	0.641603	0.623483	0.557745	0.6729	0.524139	0.606062	0.612876	0.717629
ENSMUSG00000001794	12.775	12.781	13.1776	10.5328	12.7184	11.1739	12.6673	10.3076	10.4348	12.5831	12.6611	10.5773	11.276	10.5157	12.0338
ENSMUSG00000001802	0.0999577	0.328302	0.191622	0.217772	0.102165	0.114358	0.078624	0.222089	0.324027	0.145435	0.128126	0.272144	0.310966	0.08597	0.0693464
ENSMUSG00000001804	0.0043385	0	0.00594073	0.0236302	0.0443429	0.0425445	0.0151669	0.0120492	0	0.00371315	0.00556111	0.0196866	0.00899799	0.0165839	0.00601973
ENSMUSG00000001815	0	0	0	0	0	0	0	0	0	0	0	0	0	0	0
ENSMUSG00000001819	0	0	0	0	0	0	0	0	0	0	0	0	0	0	0
ENSMUSG00000001823	0	0	0	0	0	0	0	0	0	0	0	0	0	0	0
ENSMUSG00000001827	0.0248281	0.0719522	0.050996	0.0676147	0.155078	0.0202893	0.0759467	0.0344774	0.0251513	0.0531236	0.0795621	0.0563307	0.0257466	0.0830425	0.0861236
ENSMUSG00000001829	0.138384	0.167666	0.167008	0.261887	0.282346	0.191671	0.232662	0.180223	0.150877	0.179663	0.190159	0.188026	0.187284	0.19052	0.205027
ENSMUSG00000001833	2.66147	2.45921	2.8672	2.10087	2.58444	2.88189	2.48015	3.08623	3.36316	2.87678	2.78287	2.42536	3.07706	2.80666	3.46346
ENSMUSG00000001844	1.40507	1.42751	1.32687	0.791677	1.32055	1.06902	1.10096	1.13256	1.362	1.17144	1.2809	1.35575	1.21839	1.03019	0.907551
ENSMUSG00000001847	13.2898	11.7299	12.1405	9.54424	11.8681	14.3457	14.0187	9.99156	8.71836	12.139	11.0073	11.5509	10.0157	12.3791	11.4578
ENSMUSG00000001855	0.276099	0.390678	0.338128	0.312411	0.315759	0.308249	0.27359	0.207002	0.226512	0.246287	0.276644	0.317622	0.278248	0.27128	0.191546
ENSMUSG00000001864	0.0530911	0.0384647	0.00908725	0.108438	0.0753658	0.0650783	0.1334	0.0675809	0.0739504	0.0851974	0.0637992	0.0301136	0.0275276	0.0824449	0.0736648
ENSMUSG00000001865	0.0349344	0	0.0398632	0.0792809	0.0991826	0.019032	0.0814176	0.107803	0.106167	0.0298989	0.0671686	0.0704533	0.169058	0.0389483	0.096944
ENSMUSG00000001870	0.0567547	0.0486477	0.0459719	0.0761918	0.0639993	0.0333147	0.0625263	0.0728918	0.0834058	0.0608886	0.0788962	0.0713354	0.100301	0.0557641	0.0615565
ENSMUSG00000001891	3.12312	2.35148	3.01174	2.63317	3.51518	4.51364	3.67175	3.35455	2.84457	3.42381	3.0727	3.17728	2.87667	3.52771	3.90904
ENSMUSG00000001901	0.0409665	0.0678408	0.072123	0.0478134	0.0465234	0.0478249	0.0818366	0.0758505	0.0652138	0.0400704	0.0300063	0.0796679	0.0606886	0.0559267	0.0730822
ENSMUSG00000001909	2.94373	3.05388	2.72907	3.33768	2.71865	2.02181	2.18232	2.50251	2.86601	2.57824	2.04814	2.72003	2.49436	1.99216	1.44625
ENSMUSG00000001910	5.27676	6.51569	5.61712	4.33773	4.20386	5.03201	3.95069	3.83058	3.98429	4.56187	4.07766	4.48195	3.87559	3.99668	2.95086
ENSMUSG00000001911	0.332494	0.321191	0.347788	0.322789	0.185301	0.226426	0.230051	0.300685	0.285363	0.241093	0.206191	0.284053	0.300099	0.247131	0.151644
ENSMUSG00000001918	3.52504	4.12859	5.92729	5.02372	3.2876	3.41795	3.64746	3.40707	4.2	3.76727	3.31273	3.97814	3.75962	2.34757	3.30716
ENSMUSG00000001924	8.17017	9.00444	8.32456	10.9301	11.2146	9.11228	10.5122	6.82051	5.80553	8.42511	9.88632	8.66833	7.37545	9.66886	8.42663
ENSMUSG00000001930	0.066325	0.0939697	0.102928	0.141488	0.0878753	0.11924	0.0917797	0.0951718	0.101902	0.134344	0.0942258	0.113696	0.169654	0.0855657	0.05675
ENSMUSG00000001942	0.683088	0.623295	0.534167	0.672383	0.906594	0.707518	0.861692	0.719234	0.511897	0.708598	0.906179	0.71702	0.691289	1.0177	1.11452
ENSMUSG00000001943	7.30946	4.58661	10.0944	5.52942	7.16578	3.57372	6.49745	9.28269	6.74008	10.0789	9.06901	9.30777	8.94035	3.31345	10.6188
ENSMUSG00000001946	0.860702	1.37115	1.48871	1.27478	1.26897	1.15992	1.33289	1.64953	1.62143	1.36989	1.26777	1.89568	1.73811	1.16883	1.46661
ENSMUSG00000001948	0.0592944	0.143196	0.182682	0.121108	0.134675	0.121137	0.155464	0.137231	0.0900991	0.114182	0.123506	0.134529	0.107604	0.16999	0.164544
ENSMUSG00000001962	3.02051	2.89683	3.03505	2.1896	2.86264	2.69918	3.6274	2.63534	2.81768	3.01289	2.89682	2.69519	3.26745	2.90725	2.8342
ENSMUSG00000001964	3.56097	3.70117	3.08612	2.82336	3.42972	3.27834	3.30916	3.17143	3.51599	3.89642	3.45225	3.23851	3.29539	3.61834	2.87698
ENSMUSG00000001983	2.80557	2.72997	2.07507	3.8481	3.88382	3.41392	2.93522	3.16604	3.33997	3.57547	3.2287	2.69482	3.05801	3.71828	3.29607
ENSMUSG00000001985	0.00346023	0.00534816	0.00473812	0.00376932	0.00707328	0.00452427	0.00483863	0.00832872	0.00630948	0.00236918	0.00221767	0.00209351	0.00645883	0.00793606	0.00288068
ENSMUSG00000001986	0.0139204	0.00860618	0.015249	0.0136474	0.00758814	0.00910048	0.0107061	0.0144334	0.0152297	0.0109608	0.0199844	0.0210553	0.0230966	0.00957795	0.0185422
ENSMUSG00000001988	0.0210816	0.0135766	0.0288671	0	0.0319216	0.0114851	0.0429909	0.0455385	0.0213559	0.0120286	0.0270225	0.021258	0.0218615	0.0335769	0.0195007
ENSMUSG00000001995	0.194661	0.161461	0.153511	0.158204	0.136575	0.183228	0.19774	0.1453	0.146605	0.174453	0.167869	0.194234	0.162758	0.177258	0.115957
ENSMUSG00000001998	0.216855	0.297819	0.264743	0.249033	0.270008	0.290371	0.239761	0.2322	0.211738	0.199015	0.244476	0.308245	0.224878	0.292123	0.232012
ENSMUSG00000001999	0.924883	0.689872	0.633224	0.637656	0.824316	0.861043	0.792972	0.899574	1.18004	0.87674	0.896643	0.823422	1.0805	0.839091	1.04775
ENSMUSG00000002006	0.122311	0.113426	0.17418	0.066618	0.111121	0.0719647	0.0855167	0.113231	0.118946	0.0921191	0.122287	0.0888005	0.131909	0.107533	0.0746715
ENSMUSG00000002007	0.102624	0.13218	0.281047	0.279477	0.0388482	0.111818	0.239174	0.253348	0.415839	0.263496	0.197316	0.206965	0.212841	0.13076	0.142392
ENSMUSG00000002010	15.8845	16.3423	13.1305	20.7534	25.2548	21.8839	21.0708	22.1752	18.6579	22.319	22.0721	19.1029	20.6356	22.7415	25.9882
ENSMUSG00000002012	0.862525	0.724524	1.02701	1.22552	0.553643	0.61291	0.852146	0.867927	0.87375	1.02706	1.03349	0.850834	0.855544	0.860089	0.6244
ENSMUSG00000002014	42.9844	41.5624	48.6128	75.0867	44.1044	44.1323	44.9597	46.4193	49.5584	44.0281	39.3033	40.5966	49.1712	43.1368	38.4256
ENSMUSG00000002015	6.06802	4.532	5.21693	5.86872	8.91102	8.1901	8.00221	7.708	6.60135	7.43486	7.65245	6.00441	6.85919	8.08476	10.2293
ENSMUSG00000002017	2.50802	2.3926	3.49125	3.826	3.08459	3.24863	3.61079	2.72647	2.8253	3.13516	3.49492	2.73888	2.95693	2.92382	3.82647
ENSMUSG00000002020	0.0580031	0.0544303	0.0771547	0.130881	0.0602248	0.0677136	0.0738669	0.122736	0.104086	0.123397	0.0881563	0.0902392	0.173572	0.101356	0.0804802
ENSMUSG00000002028	0.888933	0.973719	1.16016	0.869989	0.669252	0.820473	1.11853	0.828451	0.952763	0.742122	1.0873	1.16148	0.866262	0.832423	0.710311
ENSMUSG00000002031	0.938584	0.947623	0.928667	1.4182	1.40286	1.01937	1.2966	1.06511	0.913994	1.14535	1.21861	1.12657	1.19308	1.56819	1.714
ENSMUSG00000002032	0.809709	0.75521	0.688183	1.14056	0.729292	0.91267	1.1225	0.646205	0.763679	0.860274	0.697891	0.88687	0.839663	1.22738	0.891039
ENSMUSG00000002033	2.57757	2.31111	1.54049	0.736857	0.921828	1.11719	0.970787	1.17333	1.06753	1.20662	1.06785	0.646195	0.635005	1.52419	1.30411
ENSMUSG00000002043	2.31453	2.35149	1.83054	2.17351	2.33391	1.79358	1.01142	2.86309	2.76912	2.68107	1.0486	1.7806	2.48292	1.69701	1.02434
ENSMUSG00000002052	2.74297	2.76393	3.08679	3.04808	2.70328	3.07243	3.06892	2.16354	1.94427	2.47914	3.03857	2.74803	2.28454	3.0393	2.37322
ENSMUSG00000002055	1.14537	1.08502	1.02196	1.38855	2.09796	2.0652	1.44018	1.42975	1.22016	1.48623	1.35921	1.49771	1.23372	1.92781	2.0506
ENSMUSG00000002057	0	0	0	0	0	0	0	0	0	0	0.00342	0	0	0	0
ENSMUSG00000002058	1.46953	1.31442	0.857064	0.741109	0.679908	1.37879	0.951353	1.38563	1.48866	1.35088	0.872061	1.02905	1.41101	1.24829	0.679665
ENSMUSG00000002059	0.821756	0.555674	1.29402	1.11895	0.559934	0.805836	0.969557	0.988975	1.54003	1.12529	1.15866	0.870063	1.23563	0.51044	0.912159
ENSMUSG00000002064	6.93098	6.64939	6.9931	4.708	6.95254	6.53231	7.06936	7.1359	6.87658	7.00432	6.902	6.71709	6.06898	6.38093	7.39419
ENSMUSG00000002068	0.761047	0.7821	0.598657	0.529166	0.441334	0.79394	0.537767	0.40474	0.475694	0.526623	0.456624	0.367379	0.705243	0.263058	0.404412
ENSMUSG00000002076	0.00172336	0	0.00707943	0.00469325	0.00391425	0.00281663	0.0045185	0.00319084	0	0.00147496	0.00110451	0	0.00357423	0.00164689	0.00239119
ENSMUSG00000002083	0.126081	0.213141	0.194224	0	0.178979	0.12879	0.123965	0.204262	0.287375	0.202327	0.0808058	0.166866	0.147089	0.165669	0.0437349
ENSMUSG00000002100	0.016835	0	0.0115261	0	0	0	0	0	0	0.00720419	0.00539479	0.0254637	0.00872888	0.00804398	0
ENSMUSG00000002102	9.59631	9.35467	7.93214	10.8692	11.8074	10.4287	9.66625	11.3626	10.7098	11.5433	10.6648	9.70814	10.0681	9.6607	11.093
ENSMUSG00000002103	4.64763	4.63618	4.87217	5.33319	6.79727	6.51407	5.67701	5.14525	5.0993	5.61839	6.09878	5.48615	5.33441	6.89274	7.48198
ENSMUSG00000002104	0.0611887	0.0591085	0.083786	0.041659	0	0	0	0	0.0154963	0.0130923	0.009804	0.0462755	0	0.0146184	0
ENSMUSG00000002105	1.50585	1.97418	2.40563	1.80635	1.26223	0.966873	1.2064	1.65959	1.48913	1.56497	1.30978	1.65403	1.24553	1.23346	1.34318
ENSMUSG00000002107	0.0228026	0.0252622	0.0231449	0.02041	0.0164791	0.0132914	0.0164448	0.0137288	0.0269762	0.0181511	0.0211549	0.0176068	0.031418	0.0170669	0.0137176
ENSMUSG00000002108	1.54045	1.68702	1.88375	2.66962	2.86266	2.74656	2.15265	2.70728	2.2865	2.48876	1.72114	2.79102	2.34917	2.88121	2.66317
ENSMUSG00000002109	0.815541	0.97595	1.01672	0.861869	0.794843	0.795763	0.920203	1.00291	0.998784	0.869882	1.06487	0.97579	0.889889	1.05852	1.36802
ENSMUSG00000002111	0.194668	0.322371	0.1904	0.176714	0.10001	0.189382	0.125575	0.235997	0.403794	0.154708	0.142587	0.133201	0.302804	0.172742	0.0707418
ENSMUSG00000002129	2.23703	2.49084	1.77492	1.95479	1.59076	1.93628	2.30226	1.41289	1.84256	1.78336	1.94735	1.83411	1.64047	1.49843	1.19902
ENSMUSG00000002147	7.84804	7.94699	6.36297	6.79612	8.62918	9.5778	8.03971	7.05032	6.2503	7.74055	7.91977	7.70544	6.32686	9.72013	8.94305
ENSMUSG00000002190	0.00799537	0.00772356	0.0218962	0.0217739	0	0.00653373	0.0104816	0.0185045	0.00809943	0.00342146	0.0179349	0.0241868	0.0165823	0.0114609	0.0277343
ENSMUSG00000002204	0.480526	0.722072	0.321682	0.0872413	0.181902	0.20943	0.177319	0.24714	0.562501	0.228479	0.25322	0.242273	0.310054	0.265317	0.266695
ENSMUSG00000002205	1.56233	1.35521	1.22246	1.2301	1.65959	1.44174	1.56978	1.37255	1.14662	1.20069	1.2976	1.4468	1.12968	1.34065	1.23872
ENSMUSG00000002210	0.507502	0.645064	0.5852	0.472818	0.568758	0.360156	0.361836	0.544009	0.514107	0.445781	0.376616	0.565616	0.484728	0.42755	0.194572
ENSMUSG00000002221	0.533374	0.631026	0.541609	0.448819	0.455994	0.597481	0.442583	0.491003	0.437109	0.482139	0.434023	0.494024	0.456778	0.541205	0.336771
ENSMUSG00000002222	2.34046	1.93052	2.35372	2.54304	2.92136	2.65868	3.50358	3.09451	2.151	2.47143	2.97714	3.46809	2.45479	4.15775	3.82098
ENSMUSG00000002227	3.42185	3.58885	2.50789	1.72175	2.28719	2.38617	1.69182	1.72571	1.11584	2.08072	1.84636	2.20831	1.41937	2.67829	1.96245
ENSMUSG00000002228	3.36544	2.28776	5.29103	3.64908	4.5651	5.95877	4.00343	4.87533	3.34611	6.1074	3.17547	6.31586	2.29431	8.45717	6.35585
ENSMUSG00000002233	24.6278	21.2126	23.1432	14.6735	27.9396	36.3881	21.9682	22.6818	15.6796	28.6043	20.2635	21.2203	15.5236	27.8582	32.6903
ENSMUSG00000002240	0	0	0	0	0	0	0	0	0	0	0	0	0	0	0
ENSMUSG00000002249	0.913298	0.936902	1.12885	0.858412	0.91786	0.964294	1.07368	1.04004	0.957934	1.12752	0.880592	0.965764	0.947084	0.919114	0.717715
ENSMUSG00000002250	1.54393	1.81322	1.59946	1.6181	1.47221	2.29163	1.02873	1.41473	1.33148	2.09766	1.28954	1.35487	1.30465	1.93354	1.08361
ENSMUSG00000002257	0.222727	0.243843	0.203321	0.0606556	0.0505878	0.157742	0.18168	0.185573	0.142897	0.203332	0.161779	0.112295	0.215569	0.0922325	0.0927113
ENSMUSG00000002265	0.442869	0.349005	0.8458	0.460211	0.529412	0.295241	0.570396	0.836166	0.560791	0.573538	0.918732	0.775629	0.700964	0.523453	0.565975
ENSMUSG00000002266	0.0122829	0.0118654	0	0.0167251	0.0209236	0	0.0161024	0.0113711	0.0062214	0	0.0236165	0	0.00636866	0.0352137	0.0170428
ENSMUSG00000002274	0.602707	1.39732	0.907818	1.80549	1.02669	0.788041	0.737447	1.4507	1.83165	1.13483	0.579414	0.820461	1.62501	0.806347	0.752638
ENSMUSG00000002279	0.214456	0.221453	0.169612	0.251738	0.27294	0.21151	0.219744	0.155748	0.164808	0.174051	0.170622	0.232097	0.203218	0.234975	0.182128
ENSMUSG00000002280	3.15555	3.40782	2.34881	3.34928	2.97713	3.06797	2.574	2.56175	3.19662	2.83921	2.48911	2.79033	2.66817	2.56707	2.67193
ENSMUSG00000002289	2.78639	1.37447	1.32593	6.29659	9.38083	4.36023	9.5509	11.4524	5.56523	2.62154	6.19332	19.4288	3.77065	8.10155	8.93878
ENSMUSG00000002297	1.02727	0.847263	0.871952	0.7362	1.05063	1.10948	0.950302	1.17346	0.858067	0.863771	0.924038	0.935909	0.953134	0.740567	0.958566
ENSMUSG00000002307	4.18188	4.74122	4.389	2.79599	3.12817	3.06951	2.93263	2.64277	3.27236	3.2362	2.84067	3.25734	2.9603	3.06305	2.71011
ENSMUSG00000002308	1.59652	0.759948	1.61583	2.70951	1.235	1.3992	1.55709	1.67078	1.99233	1.54463	1.33463	1.3649	1.48763	1.72468	1.31628
ENSMUSG00000002319	0.864237	1.07541	1.24358	1.79511	0.914926	1.19703	0.768119	0.813638	0.994194	1.07816	0.7041	1.04133	1.01773	0.965869	0.752004
ENSMUSG00000002320	8.49988	8.45858	8.88448	7.62643	9.42888	9.73409	9.46247	7.75932	7.11216	8.67564	9.53013	8.35225	7.56682	8.9708	8.61954
ENSMUSG00000002324	6.8301	6.13097	4.8633	6.23831	6.44392	7.96864	8.50396	6.43978	5.64164	6.45715	7.48877	8.23291	4.64194	10.142	7.66897
ENSMUSG00000002325	7.20604	7.86299	7.50699	6.45449	10.5216	9.15585	8.80864	7.75706	8.2699	9.26129	9.45154	8.69062	8.61461	10.4553	10.9618
ENSMUSG00000002326	4.09004	4.73296	3.96703	4.75704	5.0319	5.04832	4.00277	5.00909	4.94171	4.50325	4.34155	3.67317	4.72733	4.58033	4.58137
ENSMUSG00000002329	20.3462	21.0178	20.1302	19.217	23.9742	22.9698	19.2724	20.4144	21.8024	23.3019	20.0875	21.8802	21.0989	23.7703	28.2306
ENSMUSG00000002332	40.9877	28.3072	34.9827	54.6747	75.4554	84.7978	69.7395	60.8019	44.034	65.4571	64.083	66.7298	45.9418	88.817	91.354
ENSMUSG00000002341	0.00556531	0	0.00762061	0.0151561	0	0.00909583	0.00486392	0	0.00563774	0	0.00356682	0.00841781	0	0.00531836	0
ENSMUSG00000002342	2.47152	2.55898	2.22502	3.04928	3.0859	3.14672	2.0765	2.67991	2.98783	2.7113	2.47665	2.74693	2.69039	2.59673	1.91357
ENSMUSG00000002343	0.378657	0.606157	0.577754	0.41248	0.466879	0.424368	0.397122	0.580906	0.547979	0.527784	0.291219	0.392735	0.471198	0.372194	0.225168
ENSMUSG00000002345	1.64126	1.48996	1.73293	1.02318	1.28002	1.61593	1.19247	1.59264	1.56247	1.67548	1.17862	1.31602	1.66097	1.36057	1.26211
ENSMUSG00000002346	0.558539	0.737208	0.742093	0.783128	0.816428	0.714023	0.778135	0.629704	0.778686	0.738346	0.559991	0.794631	0.653752	0.813844	0.583154
ENSMUSG00000002365	1.21198	1.15912	0.998577	1.01413	1.27066	1.23697	1.21142	0.900159	0.743989	1.04024	1.15133	1.03003	0.845626	1.49594	1.12907
ENSMUSG00000002372	1.07129	1.2713	0.906523	1.15824	1.02978	0.741013	0.729381	0.854322	0.942971	1.11948	0.77145	1.06204	0.907041	0.835871	0.645788
ENSMUSG00000002379	10.8237	9.35025	8.16129	11.0373	13.4831	10.988	6.91757	11.1016	10.8679	12.2834	8.20512	10.0608	11.8669	12.0065	9.16297
ENSMUSG00000002384	0.367473	0.299515	0.204418	0.234549	0.345592	0.506748	0.250907	0.223251	0.197761	0.255536	0.298073	0.182379	0.172671	0.181071	0.286804
ENSMUSG00000002393	4.73553	5.56569	4.70118	4.78238	3.80933	5.64349	3.98351	5.58956	6.27628	4.61023	3.65466	4.29763	4.86979	4.20485	3.09367
ENSMUSG00000002395	19.9952	19.2636	19.1583	19.2703	17.6546	18.0483	14.6173	22.7291	23.4051	20.0953	13.88	17.3516	22.0134	21.0546	15.8429
ENSMUSG00000002396	5.58091	6.78066	6.17135	5.53624	4.98758	6.30029	5.95027	6.76451	7.8489	6.4343	5.54346	5.80165	5.4095	5.29661	4.86969
ENSMUSG00000002409	0.96832	1.18357	1.24475	0.645804	0.92013	0.80745	0.777198	1.18915	0.880828	0.710354	0.797912	0.896713	0.737736	1.07643	0.932265
ENSMUSG00000002413	0.220163	0.26157	0.325727	0.344582	0.278766	0.33915	0.264296	0.2987	0.2461	0.270731	0.334917	0.281334	0.289977	0.305917	0.296702
ENSMUSG00000002416	0.786937	0.774005	0.881637	0.896194	0.763691	1.02892	0.800301	1.32457	1.28998	0.820455	1.10957	0.930583	1.11279	0.779364	1.23085
ENSMUSG00000002428	0.736571	0.654904	0.795705	0.673264	0.911738	0.728967	0.80412	0.90604	0.937215	0.728562	0.805297	0.813409	0.787606	0.79644	1.05737
ENSMUSG00000002455	0.67396	0.725989	0.693803	0.752647	0.889272	0.768677	0.786068	0.635148	0.613967	0.786379	0.829703	0.810385	0.822078	0.919747	0.968768
ENSMUSG00000002458	1.25193	1.66624	1.25713	0.681876	0.758263	0.636571	0.948259	1.05596	1.91642	1.21434	0.713211	1.17824	1.09629	1.06344	0.887833
ENSMUSG00000002459	0.00096232	0	0	0	0.00109285	0	0	0	0	0	0.000616753	0	0	0.000919619	0
ENSMUSG00000002475	2.58911	2.34297	1.98997	2.30979	4.31752	4.71797	3.54376	3.14765	2.46704	3.46608	3.00879	2.92586	2.5203	4.51948	4.66946
ENSMUSG00000002477	3.82375	4.03736	3.38912	2.50241	3.787	4.16631	3.69157	3.78685	4.90946	3.85608	3.39102	2.98148	4.42628	2.83262	3.94829
ENSMUSG00000002486	0.40341	0.492246	0.712294	0.346929	0.434018	0.416415	0.334012	0.461912	0.580727	0.436121	0.421839	0.481719	0.451359	0.365219	0.486087
ENSMUSG00000002489	0.0528953	0.0634842	0.0636504	0.041469	0.0345859	0.028817	0.0287179	0.0326456	0.0357224	0.035668	0.0369826	0.0145467	0.0373991	0.0229764	0.0222403
ENSMUSG00000002496	1.52491	1.47713	1.53585	1.91052	1.28808	1.31137	1.64847	1.20559	1.25964	1.31949	1.38655	1.71558	1.40707	1.56965	1.15992
ENSMUSG00000002500	0	0	0.0254408	0	0	0	0.0162378	0	0.0188211	0	0.0119076	0	0.0192667	0	0
ENSMUSG00000002504	1.97807	2.22252	3.53461	3.0182	1.81623	1.53621	1.64295	2.20786	2.70018	2.47339	1.54648	2.60999	2.48769	2.07799	1.51829
ENSMUSG00000002524	5.69378	5.95972	5.58586	7.61556	6.71166	4.80603	5.70687	4.93747	4.95015	5.83536	5.53378	5.05826	5.30649	4.72482	4.96013
ENSMUSG00000002546	3.7952	3.59344	4.4647	4.08089	3.30091	3.21216	3.42219	2.94182	2.80716	3.80241	3.36862	3.69028	2.82676	3.73474	3.14491
ENSMUSG00000002550	6.08663	5.90868	5.04994	4.9809	6.94631	6.32155	6.62977	6.10665	6.2266	6.64636	6.36065	5.03401	5.25465	6.30365	6.53159
ENSMUSG00000002565	0.45902	0.45746	0.537529	1.27834	1.31854	1.14399	1.5956	2.00358	1.28347	1.21057	1.21003	1.53309	1.17816	1.94714	2.21041
ENSMUSG00000002578	0.122507	0.138066	0.237645	0.166812	0.115937	0.0667408	0.124912	0.066157	0.134443	0.0873739	0.137401	0.0772073	0.169385	0.117071	0.05666
ENSMUSG00000002580	44.3247	37.4656	44.5309	39.3619	49.6531	45.6708	45.265	48.951	43.8034	45.3579	43.3064	41.7198	49.8364	50.7603	48.9669
ENSMUSG00000002588	0.00598115	0	0.01638	0	0	0	0	0.00553712	0.012118	0.0153571	0.0575	0.0723743	0.0186072	0	0
ENSMUSG00000002602	1.07751	0.960079	0.983626	1.3667	0.810191	0.940839	0.85571	1.2207	1.50522	1.22117	1.12574	1.16839	1.71432	1.07201	0.907959
ENSMUSG00000002603	0.59035	0.677724	0.714645	0.302901	0.310923	0.335602	0.254235	0.578205	0.710706	0.490612	0.40029	0.49176	0.718656	0.433336	0.213683
ENSMUSG00000002608	3.73898	4.15459	4.2444	3.90414	3.21212	3.70455	3.5556	3.19239	3.31664	3.54824	3.20338	4.16097	2.81255	2.96213	2.1773
ENSMUSG00000002617	0.406902	0.246631	0.469773	0.260734	0.462096	0.404235	0.439295	0.568734	0.654666	0.416535	0.347712	0.38617	0.587426	0.381222	0.697425
ENSMUSG00000002625	0.700154	0.768581	0.835253	0.866698	0.680676	0.849569	0.686085	0.805309	0.891956	0.753582	0.683294	0.866469	0.874566	0.856633	0.802202
ENSMUSG00000002633	0.251784	0.0858438	0.182525	0.0806688	0.0504595	0.0242065	0.15533	0.246803	0.225053	0.177464	0.170861	0.358433	0.168946	0.0990753	0.308253
ENSMUSG00000002635	0.902776	0.835237	0.74867	0.865683	0.938594	0.727349	0.977915	0.812213	1.05621	0.772651	0.668233	0.75006	0.646091	0.607547	0.723342
ENSMUSG00000002658	7.003	7.88294	6.41969	6.73106	9.20044	8.97691	5.76039	6.68287	6.6371	8.54548	7.01523	7.1506	6.34668	7.79826	7.21273
ENSMUSG00000002660	3.69672	4.54941	3.18971	4.89575	4.25567	2.68986	2.32354	3.68012	4.25782	3.81399	2.10959	3.52339	3.7547	2.90358	2.56463
ENSMUSG00000002661	4.05344	4.51805	2.56172	4.45797	4.24918	3.43983	3.40634	4.76282	5.84344	4.13633	2.64782	3.65504	4.12256	3.12866	2.59579
ENSMUSG00000002664	0.825558	2.12664	0.753627	0.749416	1.25005	0	0.721513	1.27378	0.557535	1.41312	0.352735	0	0.570732	0	0.381825
ENSMUSG00000002668	1.94948	2.20707	1.92131	1.18354	1.66396	2.17148	1.43248	1.66681	1.40881	1.89165	1.55979	1.5213	1.41641	1.88671	1.56783
ENSMUSG00000002679	0.980469	1.07249	0.937818	0.785329	1.16259	1.14293	1.03332	1.14795	1.11008	0.968718	1.15974	0.959593	0.994311	0.936962	1.08033
ENSMUSG00000002688	0.0125585	0.00194105	0.00825429	0.00273606	0.00399336	0.00903116	0.00790255	0.00930095	0.0127219	0.00945853	0.00965853	0.00759815	0.0125022	0.00816085	0.00627304
ENSMUSG00000002699	0.35787	0.401675	0.350024	0.278455	0.197401	0.183824	0.256172	0.277663	0.328001	0.227527	0.303629	0.283536	0.385247	0.250793	0.260098
ENSMUSG00000002718	1.47947	1.45879	1.53251	2.05628	2.60293	2.29273	1.88592	2.28864	2.43057	2.27329	2.45892	2.27256	2.45234	2.17567	2.80264
ENSMUSG00000002728	2.64468	2.81546	2.6606	2.70453	2.64791	3.54614	2.92459	3.16786	3.87103	2.77161	2.86418	2.743	2.70894	2.76459	2.65105
ENSMUSG00000002731	1.84377	1.5502	1.67143	1.60398	1.84183	2.1066	1.70838	2.31536	2.01476	1.92868	1.81081	1.7559	1.81461	2.12087	2.0016
ENSMUSG00000002732	0.537368	0.355954	0.525586	0.250872	0.418463	0.326212	0.576991	0.696464	0.964297	0.643877	0.570721	0.627014	0.684618	0.410819	0.596485
ENSMUSG00000002733	1.80866	1.42824	1.36606	1.09456	1.35303	1.48975	1.64971	1.22257	1.17784	1.29611	1.44897	1.50897	1.30248	1.54321	1.43402
ENSMUSG00000002741	14.3677	13.9905	14.2604	13.4142	14.9654	17.3556	14.7262	12.8628	12.6884	13.9283	13.8494	12.9656	11.0384	14.9284	15.0181
ENSMUSG00000002748	1.54744	1.50244	1.44978	1.91748	1.56937	1.34399	1.74735	1.26231	1.30942	1.27492	1.69558	1.39084	1.40035	1.58673	1.17015
ENSMUSG00000002763	2.63634	3.77763	2.84284	2.93166	3.03137	2.53141	1.39205	2.50164	2.54825	2.49138	1.45027	2.52548	2.0504	2.3619	1.24981
ENSMUSG00000002767	8.02732	8.48021	6.76838	9.58433	7.76897	6.07513	6.11709	7.68764	8.45226	7.24255	5.17008	8.01474	7.01208	6.68862	5.21238
ENSMUSG00000002768	22.6994	20.4861	19.8971	26.096	28.1868	28.6269	24.3006	26.5405	24.0292	26.4188	25.3711	23.8794	25.6569	27.0214	27.6814
ENSMUSG00000002769	0.750107	1.53446	3.44389	15.7414	1.15251	1.80288	2.58372	0.285938	0.0893964	0.641987	0.452467	3.20351	1.4642	4.97559	0.306113
ENSMUSG00000002771	0.0931333	0.109246	0.113864	0.0634077	0.105766	0.0761075	0.11628	0.129329	0.175213	0.116717	0.0980611	0.150931	0.0793324	0.146215	0.106148
ENSMUSG00000002778	14.9561	13.7389	13.6594	15.024	16.4721	16.811	17.979	14.4858	13.0496	14.5875	14.785	13.6798	12.4221	15.9914	15.0744
ENSMUSG00000002781	0.740299	0.758915	0.796475	1.21375	0.960819	0.864235	0.620591	0.860172	0.841762	0.918063	0.508349	1.22257	0.71285	1.2994	0.597439
ENSMUSG00000002791	0	0.00955589	0	0	0	0	0.00432274	0.0137367	0.00501047	0.00846633	0.00950989	0	0	0.00945324	0
ENSMUSG00000002797	0.551752	0.662641	0.367549	0.893432	0.779009	0.804282	0.808035	0.676452	0.921483	0.74024	0.602108	0.924774	0.974223	0.456016	0.703491
ENSMUSG00000002799	0.190166	0.136075	0.20253	0.210989	0.16797	0.0805787	0.0553999	0.136927	0.242585	0.192896	0.06771	0.191757	0.182594	0.141344	0.0781803
ENSMUSG00000002803	7.59464	7.39708	5.15672	3.93139	7.76946	5.9498	7.89916	6.04302	5.72242	6.71483	6.6374	5.98098	5.07683	8.15735	6.96706
ENSMUSG00000002804	2.25052	1.75447	2.05444	1.82791	2.28677	2.16176	1.67358	2.41242	2.33981	2.60197	1.54359	1.9409	1.8834	2.39591	1.56132
ENSMUSG00000002808	0.115078	0.0846981	0.112555	0.194006	0.23026	0.152257	0.20115	0.202924	0.166537	0.220432	0.231799	0.182351	0.210258	0.198997	0.205294
ENSMUSG00000002812	7.39084	8.75394	7.20347	6.28184	7.44444	7.6362	6.4388	5.50205	4.64959	6.80901	6.12466	6.55076	5.66276	7.71519	5.63366
ENSMUSG00000002814	0.157523	0.20823	0.204345	0.214492	0.207136	0.169377	0.188391	0.172692	0.159573	0.166748	0.215198	0.206911	0.154753	0.178263	0.20131
ENSMUSG00000002820	5.68801	6.48823	5.59967	4.15097	5.40408	5.81276	4.09389	4.96747	5.36033	5.46208	4.01875	4.17987	5.1788	4.79613	3.45606
ENSMUSG00000002825	0.87976	1.3456	1.12937	1.59724	1.41538	1.10835	1.15333	1.17077	1.15115	1.06668	0.834014	1.05346	1.15939	1.33114	0.91551
ENSMUSG00000002831	0.503597	0.389181	0.551662	0.822869	0.362208	0.219485	0.513483	0.543912	0.578171	0.732714	0.742339	2.10741	1.1489	0.5775	0.558998
ENSMUSG00000002833	1.03231	1.45308	1.22171	1.6667	1.07185	0.988207	0.805541	0.901061	1.07562	1.11701	0.812834	1.29375	1.15461	1.26131	0.583168
ENSMUSG00000002835	0.526512	0.865723	0.337469	0.549136	0.540682	0.649967	0.401412	0.373346	0.380164	0.373919	0.466676	0.525269	0.377546	0.305101	0.31087
ENSMUSG00000002844	2.65146	2.95064	2.67217	2.42617	2.38481	2.53076	1.92799	2.27789	2.4496	2.1422	1.7673	2.21378	2.57358	1.94596	1.5893
ENSMUSG00000002845	0.864198	0.910711	1.11374	1.19562	0.949933	0.92903	1.08244	1.00968	0.978439	1.07978	1.02776	1.0555	0.896168	0.856765	0.884889
ENSMUSG00000002846	0.94763	0.724959	0.670569	0.779403	0.866715	0.89393	0.867109	0.68887	0.850437	0.767493	0.917122	0.769577	0.79802	0.990669	0.891275
ENSMUSG00000002847	0.020884	0.0161392	0.0343159	0.102373	0.0426903	0.0273059	0.0438048	0.042534	0.0338493	0.0214486	0.0535385	0.0442234	0.0563071	0.0478976	0.0405676
ENSMUSG00000002870	1.20232	1.81537	1.00994	1.87102	1.96205	1.48617	1.1126	1.06629	1.21797	1.27979	1.21089	1.52821	1.35157	0.984829	0.79907
ENSMUSG00000002871	2.35357	2.66246	2.31106	2.78307	3.13002	2.42945	2.62532	2.7809	2.30578	2.78296	2.11376	3.09149	2.2319	3.12216	2.29882
ENSMUSG00000002881	1.3296	1.21898	1.1861	1.32994	0.890591	1.29918	1.13399	1.0527	0.974972	0.906092	1.03491	1.06216	1.11634	1.19226	1.08317
ENSMUSG00000002885	2.00206	2.215	1.85105	1.93391	1.79752	1.74793	1.81703	1.58412	2.06278	1.64025	2.21531	1.79881	2.31567	1.71699	1.49578
ENSMUSG00000002897	0.769679	0.68821	0.635839	0.710239	0.498443	0.66536	0.694913	0.441656	0.644376	0.587964	0.591131	0.625384	0.540896	0.8571	0.644295
ENSMUSG00000002900	0.528233	0.686551	0.578649	0.869663	0.539896	0.706363	0.673603	0.715744	0.819687	0.659645	0.750956	0.690027	1.33956	0.812258	0.649643
ENSMUSG00000002908	0.0437495	0.070437	0.0099844	0.119143	0.0414032	0	0.0637263	0.0540021	0.0221594	0.043684	0.0420588	0.0661733	0.0982972	0.0836164	0.0202344
ENSMUSG00000002910	2.15546	1.82191	1.75245	1.83437	1.79763	1.04584	1.94268	2.02662	1.5694	1.72948	1.40303	3.31119	1.71133	2.38167	1.68229
ENSMUSG00000002930	0	0	0	0	0	0	0	0	0	0	0	0	0	0	0
ENSMUSG00000002944	0.656955	0.396115	1.05774	1.39589	1.72333	1.83593	1.619	1.7898	1.11161	1.50266	0.828208	2.10529	0.958253	3.15834	3.52193
ENSMUSG00000002948	1.85761	2.44699	2.72863	2.06953	2.10959	1.82162	2.5238	2.00111	2.46343	2.32697	2.24039	2.40104	2.10145	1.80746	1.75736
ENSMUSG00000002949	3.58373	4.28351	3.17988	4.52845	4.77528	4.2484	3.79189	4.44126	4.51133	4.31857	3.82191	4.42318	4.19199	4.37449	4.62772
ENSMUSG00000002957	2.23121	2.03726	1.86242	2.01552	2.34296	2.26221	2.36406	1.65731	1.36677	1.99743	2.07223	2.06716	1.50552	2.34084	2.06591
ENSMUSG00000002963	3.75144	3.72599	3.11106	4.24482	2.8502	3.62695	2.42435	2.64139	2.51567	3.59509	2.59056	3.11684	2.82178	3.23153	2.60259
ENSMUSG00000002968	2.76377	3.29745	2.88148	3.06345	2.29067	2.67853	2.27137	2.56757	2.81938	2.97127	1.95776	2.34685	2.03134	2.12217	1.54736
ENSMUSG00000002980	0.716859	0.602164	0.910468	1.2449	0.578127	0.47544	0.590194	0.721348	0.726188	0.898067	0.572631	0.675714	0.818793	0.377274	0.490119
ENSMUSG00000002981	3.63724	3.96451	3.16423	3.90172	4.08863	4.10912	3.69182	3.06772	2.87463	3.35821	3.40337	3.43233	2.77972	3.89542	3.00752
ENSMUSG00000002983	1.59836	1.90429	1.33142	0.489693	1.03616	1.36058	0.785766	1.1591	0.870299	1.26537	0.789635	0.936819	0.863274	1.33014	0.831655
ENSMUSG00000002984	2.95602	3.97658	2.24872	3.04117	2.98399	3.11347	1.96152	2.12844	2.72831	2.54868	1.95065	2.56676	2.44094	2.00878	1.13931
ENSMUSG00000002985	57.895	77.7057	64.7684	84.2344	54.2294	60.0725	28.7442	123.743	137.491	89.9894	32.5997	75.4173	128.561	87.6675	45.9826
ENSMUSG00000002992	0.0243053	0.0939159	0.099844	0.198572	0.276022	0.476688	0.148695	0.157506	0.246216	0.10401	0.249237	0.110289	0.126022	0.139361	0.134896
ENSMUSG00000002996	4.73224	3.54388	4.12515	3.78122	6.48803	3.91398	5.75566	6.14391	4.10347	4.21367	5.14329	5.73198	4.26665	6.5308	7.48513
ENSMUSG00000002997	0.0992715	0.0871788	0.0762049	0.102404	0.0512442	0.0540824	0.064413	0.0877244	0.0990398	0.0772387	0.107003	0.156978	0.0935854	0.0661191	0.0855662
ENSMUSG00000003031	13.9743	11.6876	14.0406	9.88473	11.7134	9.14558	13.1119	13.7489	12.5628	10.9504	11.515	13.6337	11.6996	11.9667	10.2823
ENSMUSG00000003032	36.5431	30.8671	39.3388	12.5782	19.2325	33.9456	19.0915	16.8075	11.1821	27.7206	18.1332	14.1478	14.1278	18.4601	19.4272
ENSMUSG00000003033	1.35349	1.66876	1.42659	1.26099	1.53709	1.45534	1.37747	1.64046	1.5876	1.63091	1.50093	1.38727	1.37586	1.46362	1.6556
ENSMUSG00000003037	8.99114	7.68533	7.1538	7.62395	8.81837	9.75209	7.88776	8.14709	7.14162	8.51132	7.62215	7.56218	7.16234	8.68331	8.94067
ENSMUSG00000003038	10.2365	10.5376	9.25442	8.50309	9.91945	9.5602	9.0155	11.4158	12.2515	10.1141	10.0309	10.7008	8.97579	6.64743	7.45812
ENSMUSG00000003039	26.3529	23.7684	20.4588	20.12	23.0731	21.5623	22.5705	22.1676	22.486	17.0499	22.3857	19.8054	21.103	22.2523	25.6276
ENSMUSG00000003051	55.9283	53.3688	42.1503	30.5295	46.1765	41.8574	47.2558	41.3694	37.3316	40.9492	49.8768	49.3701	38.1832	42.1417	32.871
ENSMUSG00000003053	0.16901	0.0292414	0.331596	0.0549573	0.0802119	0.0742102	0.070548	0.0420349	0.0127769	0.0172715	0.00646681	0.0381547	0.0261586	0.115709	0.0595011
ENSMUSG00000003062	0.965576	0.877883	0.849966	0.762352	1.11037	1.02777	0.918345	1.04037	0.965813	0.954872	0.954262	0.981837	0.837218	1.10107	1.29472
ENSMUSG00000003068	5.21751	5.40158	5.25154	5.09482	3.91868	3.78806	3.39725	4.28172	4.41153	4.09186	2.59786	3.97731	3.79383	3.81399	2.3939
ENSMUSG00000003070	0.0587537	0.0567563	0.0402259	0	0.0166808	0.0240065	0.0641863	0	0	0.0377137	0.0188277	0.044434	0.0913908	0.0140367	0.0203804
ENSMUSG00000003072	23.649	25.2355	17.974	21.5655	28.0543	23.6692	18.0732	24.3038	22.7578	26.1521	16.0256	23.695	19.9493	23.381	15.4363
ENSMUSG00000003099	2.61023	2.9642	2.57379	2.80359	2.97938	2.72466	2.53667	2.50868	2.65093	3.08098	2.34973	2.89327	2.58282	3.2751	2.10116
ENSMUSG00000003119	0.530916	0.427719	0.5698	0.418682	0.419026	0.546093	0.548207	0.408004	0.438152	0.496496	0.526821	0.471281	0.437895	0.568084	0.449388
ENSMUSG00000003123	2.79739	2.47645	1.71102	2.91993	3.51558	3.03043	2.3321	3.00019	2.15597	3.07724	1.84452	2.93867	1.94785	3.86737	2.52796
ENSMUSG00000003131	1.34382	1.24118	1.47463	1.02267	1.25824	1.23765	1.39145	1.14637	1.17268	1.37324	1.42615	1.08906	1.31951	1.23674	1.42104
ENSMUSG00000003134	0.289804	0.295273	0.323782	0.31412	0.247245	0.256855	0.288563	0.281637	0.312563	0.255436	0.281839	0.274782	0.285573	0.274189	0.238064
ENSMUSG00000003135	2.17073	2.10949	1.90446	2.30091	1.87471	1.95447	2.15843	1.91331	1.83029	1.71322	2.18264	2.08403	1.56359	1.93777	1.92979
ENSMUSG00000003153	0.0377043	0.0728449	0.0286826	0.0228179	0.0570915	0.0445055	0.0311217	0.0290876	0.0488047	0.0484044	0.046987	0.041188	0.0825425	0.0400347	0.0348768
ENSMUSG00000003154	0.662293	0.563474	0.906881	0.546053	0.434717	0.575976	0.663789	0.545625	0.58474	0.613633	0.603597	0.652517	0.535573	0.598066	0.556423
ENSMUSG00000003161	14.827	13.2971	14.7862	11.5135	15.5644	21.0872	15.2669	15.6248	13.8165	15.8878	15.1089	12.699	14.171	14.613	17.8192
ENSMUSG00000003166	1.17128	1.15879	1.12734	0.878341	1.04421	1.17911	1.42918	0.89313	0.859801	0.975819	1.14778	1.27523	0.924161	1.09227	0.91465
ENSMUSG00000003184	9.48563	9.53658	9.20205	13.4425	11.4477	9.81702	7.64046	11.5067	12.2599	11.5032	7.66115	9.31013	10.1757	10.0593	7.01395
ENSMUSG00000003190	1.15614	1.31627	0.989444	1.12447	1.1254	1.28221	0.469129	1.24233	1.54764	1.57259	0.516035	1.4989	1.45582	0.828629	0.687498
ENSMUSG00000003198	1.13118	1.13643	0.83642	0.800942	1.07908	1.25716	1.08748	1.80118	1.398	1.20048	1.24696	1.26611	1.17302	1.2107	1.41257
ENSMUSG00000003199	5.77861	5.42035	4.91198	5.85383	5.26264	5.68035	5.18452	5.42714	6.1366	5.68634	4.10608	5.70028	4.86338	6.73601	4.49313
ENSMUSG00000003200	1.93658	1.86323	1.5868	2.07568	1.96963	2.32617	1.82166	1.44001	1.48119	1.79057	1.53027	1.55282	1.48399	1.96957	1.78057
ENSMUSG00000003206	0.386724	0.407538	0.433263	0.287228	0.159702	0.287297	0.15363	0.390561	0.569829	0.451339	0.247852	0.159529	0.40103	0.235177	0.195122
ENSMUSG00000003208	0.723592	0.988818	0.628324	0.720938	0.581233	0.749956	0.524427	0.767904	0.893913	0.891178	0.576862	0.720748	0.805264	0.472233	0.661167
ENSMUSG00000003226	2.79726	2.45651	3.50441	3.53366	4.00604	3.29829	3.31092	3.8029	3.80134	3.89244	4.2479	2.95874	3.80004	4.15925	4.42407
ENSMUSG00000003227	0.0103288	0.00798209	0.00848593	0	0.0140758	0.0135049	0.0162486	0.00764957	0.0104632	0.0176799	0.00794367	0.0062491	0.0235639	0.0197409	0.0143313
ENSMUSG00000003228	0.07397	0.0736652	0.0793593	0.0353045	0.052827	0.062317	0.0673135	0.0381221	0.0726152	0.0509075	0.05034	0.0495978	0.0545643	0.0480968	0.0497301
ENSMUSG00000003233	1.35356	1.51906	1.70353	2.602	0.938124	1.83811	1.20037	1.17937	1.32077	1.37993	0.995076	1.46023	1.1869	1.40763	0.869997
ENSMUSG00000003234	2.86285	3.78072	4.01936	5.78976	4.58184	4.52105	3.99061	4.01462	3.59761	4.56958	4.73025	3.80035	4.24645	4.66359	5.51422
ENSMUSG00000003235	4.06803	4.53327	3.68823	5.74721	5.04555	4.6972	5.36334	4.20304	3.6709	4.94325	4.7873	4.74607	4.3049	4.49784	5.14358
ENSMUSG00000003269	4.4771	4.70097	5.1443	3.65776	4.92965	5.69475	4.67841	4.57722	3.70717	5.1479	4.89043	3.73923	4.3803	4.83649	4.34843
ENSMUSG00000003271	1.20755	1.19655	1.19657	0.87027	1.15296	1.84881	0.87494	0.921553	0.684687	1.36267	0.715925	0.872606	0.756614	1.46206	0.941732
ENSMUSG00000003273	0.0639068	0.123468	0.21877	0.522114	0.254014	0	0.083779	0.207069	0.291323	0.300824	0.102395	0.193325	0.231948	0.122142	0.177343
ENSMUSG00000003279	0.0174189	0.0115684	0.0171435	0.0069179	0.0162787	0.0154207	0.00697748	0.00806287	0.0044114	0.0173928	0.00476788	0.0052145	0.0041395	0.00832298	0.00604224
ENSMUSG00000003282	0.0330564	0.0478989	0.0735546	0.0900229	0.0891584	0.0270134	0.0397242	0.038253	0.0544158	0.0389011	0.0635578	0.0687493	0.0385642	0.0710766	0.108932
ENSMUSG00000003283	0.424657	0.62576	0.379444	0.421427	0.53539	0.552888	0.522109	0.629677	0.627048	0.48665	0.652732	0.506232	0.56352	0.749724	0.78396
ENSMUSG00000003299	5.01829	4.84768	4.44223	5.79784	6.70639	4.18374	5.58197	6.24124	6.41868	5.87845	4.77562	6.24867	5.30906	5.03781	4.21997
ENSMUSG00000003308	5.10591	4.71518	4.04543	4.41636	4.28506	3.6739	3.99933	3.67149	4.32657	4.17756	3.24152	3.8129	3.72967	4.03543	2.89619
ENSMUSG00000003309	4.87175	4.59861	4.41992	4.66337	6.21321	5.16359	5.5972	4.32777	4.29332	5.10017	5.21849	4.35133	4.26177	4.99922	5.22713
ENSMUSG00000003316	0.929733	0.938042	0.96391	0.77968	0.8849	0.709117	1.02666	0.65578	0.641344	0.838666	1.04986	0.875011	0.783545	0.933607	0.804726
ENSMUSG00000003341	0	0	0	0	0	0	0.0138338	0	0	0	0	0	0	0	0
ENSMUSG00000003344	2.37518	2.70785	1.84593	2.03957	1.96835	1.34644	1.56156	1.70362	1.47401	2.10608	1.09713	2.23323	1.65313	1.98351	0.920394
ENSMUSG00000003345	5.48267	6.3889	5.13108	5.85484	4.20647	4.28988	2.67127	5.0117	5.08171	5.09144	2.57314	4.98875	4.10967	4.04299	2.18036
ENSMUSG00000003346	12.1171	10.3648	10.0058	11.7132	14.1021	14.286	7.45743	13.9363	13.3992	14.111	6.09116	12.3817	9.30409	11.0048	6.60954
ENSMUSG00000003348	1.9326	1.66145	1.76	0.831012	1.19714	1.31483	1.22031	1.17278	1.5456	1.31373	1.30973	1.21682	1.41917	1.11341	1.25736
ENSMUSG00000003352	1.23111	1.14071	1.70296	0.99212	0.756115	0.780199	0.735598	1.13971	1.1835	1.30094	0.93394	1.21607	1.21151	0.684278	0.854089
ENSMUSG00000003354	0	0.0197615	0	0	0	0	0.00893938	0.00946913	0	0.00875414	0.0262218	0.0154711	0.0212137	0.0195492	0
ENSMUSG00000003355	2.78912	4.37335	5.92245	28.291	3.85602	3.83176	7.03019	1.9459	2.45688	3.25198	2.12434	5.38034	4.77857	6.48956	3.42125
ENSMUSG00000003360	3.26624	3.3319	2.98166	3.86636	3.56092	2.98944	3.7833	2.96732	2.86759	3.46636	3.62288	3.00374	2.81805	3.42096	3.42012
ENSMUSG00000003363	1.31193	1.50671	1.58685	2.50095	1.50644	0.952972	1.25488	1.45069	1.17395	1.30997	1.28458	1.48827	1.37558	1.26068	0.91016
ENSMUSG00000003378	0.0470165	0.0860553	0.0847104	0.0808676	0.0786859	0.0808871	0.0454164	0.114542	0.115311	0.0550646	0.0459924	0.0524003	0.0872472	0.0733072	0.0377683
ENSMUSG00000003379	3.43534	5.83072	2.63777	1.04921	1.56782	1.99399	1.48716	1.54557	2.99219	1.5113	1.79018	1.21405	2.69679	1.34998	1.33643
ENSMUSG00000003380	14.8835	12.8353	19.5338	31.9771	11.5802	6.48113	8.01168	20.5963	19.1465	15.2065	9.07678	13.9434	14.7398	13.6325	9.6467
ENSMUSG00000003382	5.80872	5.95561	5.75725	3.25516	4.39379	4.40409	3.74792	3.53322	3.12272	4.13689	4.14618	3.88549	3.1314	4.28847	3.94255
ENSMUSG00000003402	9.75311	9.29068	8.12428	9.29626	10.9838	9.89625	8.40554	7.34865	6.07897	9.39071	7.26655	8.81026	6.65832	8.97082	6.03328
ENSMUSG00000003410	0.00835541	0.00807136	0	0.0227544	0	0	0.00730238	0.0116027	0.00423208	0.0143021	0.01071	0.018957	0.0259935	0.0159693	0.00579663
ENSMUSG00000003411	0.0216596	0.00929923	0.0263632	0.0262159	0.0218646	0.00786667	0.0273431	0.0222796	0.0146277	0.0226571	0.0154241	0.0218408	0.0499131	0.0160988	0.0467492
ENSMUSG00000003418	0.441116	0.215149	0.642514	0.111885	0.346246	0.136062	0.345836	0.412372	0.421667	0.46544	0.397738	0.304169	0.284775	0.159112	0.352532
ENSMUSG00000003420	7.63163	7.48222	5.63444	8.33658	12.5475	9.86669	6.4085	9.72766	7.91846	11.4547	7.45533	8.61435	8.97702	13.5519	9.79878
ENSMUSG00000003421	1.6953	1.5146	1.48944	1.44109	1.75833	1.58558	1.11337	1.42429	1.42948	1.60191	1.11164	1.43775	1.45316	1.5077	1.08775
ENSMUSG00000003423	5.79652	5.91054	5.40171	5.91965	5.97327	4.60528	3.8464	5.9376	6.27974	6.61469	4.47177	7.42805	5.48222	4.74432	4.20756
ENSMUSG00000003429	207.181	197.456	163.476	173.905	171.798	168.019	253.079	186.104	197.791	164.41	200.113	147.322	180.53	146.43	179.394
ENSMUSG00000003435	3.63039	3.55707	3.75496	4.66086	3.5633	3.6872	3.89241	2.7067	2.94867	3.28465	3.28234	3.73594	3.03864	3.42593	3.29218
ENSMUSG00000003436	0	0	0	0	0	0.0291002	0	0.0164832	0	0.0152386	0.0114113	0.026931	0	0	0
ENSMUSG00000003437	5.11671	5.56931	5.75639	6.73823	5.91989	6.71368	5.71054	5.24835	5.57266	5.69501	6.18913	5.84988	5.50529	6.24408	6.89953
ENSMUSG00000003438	5.47199	4.69357	4.16627	6.03785	6.91066	4.78004	4.37008	4.30153	5.30427	5.00624	4.56516	4.42373	4.7939	3.04284	4.71257
ENSMUSG00000003444	1.10754	1.09265	1.38749	1.02678	1.0972	1.11689	0.947359	1.26528	1.02647	1.55294	0.875952	1.21185	1.12407	1.3061	0.948191
ENSMUSG00000003452	0.0540736	0.0657778	0.0671874	0.0872647	0.0500365	0.0425518	0.0455084	0.0621106	0.0608637	0.0462794	0.0622523	0.0499822	0.0654196	0.0708128	0.0500186
ENSMUSG00000003458	7.28902	6.55163	7.09136	5.62132	6.41499	7.21408	7.965	5.64742	4.79813	6.26205	7.53591	6.59271	5.28438	7.03604	6.5208
ENSMUSG00000003464	12.6245	12.7936	11.6115	13.0603	17.2585	18.1157	16.918	13.0104	11.5019	14.5424	15.5919	13.0424	12.5975	17.3909	17.4286
ENSMUSG00000003469	0	0	0.0372932	0.0370848	0	0.0222562	0	0	0.0137948	0.0116547	0.017455	0	0.0282426	0	0
ENSMUSG00000003476	0.0107979	0.00695386	0.00985707	0	0.00408752	0	0.00314568	0.00333209	0.00364614	0.00924148	0.00692039	0.0108882	0.0111973	0.00343958	0
ENSMUSG00000003477	0.175028	0.270524	0.671066	0.571986	0.198769	0.286062	0.24475	0.194441	0.141844	0.299599	0.336527	0.0529476	0.471907	0.669045	0.194283
ENSMUSG00000003484	0.204792	0.339137	0.280423	0.199183	0.157816	0.346661	0.0830988	0.304696	0.592735	0.363066	0.342192	0.431449	0.644688	0.37743	0.405931
ENSMUSG00000003500	0.854284	1.06906	1.46222	2.85522	0.628401	0.761576	1.01812	0.629096	0.894904	0.980403	0.485295	1.04253	0.815418	0.862762	0.457969
ENSMUSG00000003505	0	0	0	0	0	0	0	0	0	0	0	0	0	0	0
ENSMUSG00000003518	1.50065	1.50611	1.73461	1.67184	1.23942	0.923717	1.57553	1.51554	1.59915	1.42612	1.75492	1.4739	1.91994	1.44337	1.55487
ENSMUSG00000003526	0.626971	0.95103	0.730801	0.832551	0.776745	0.719836	0.520782	0.647582	0.650877	0.705118	0.581155	0.556455	0.655538	1.23296	0.683004
ENSMUSG00000003527	1.07581	1.1235	0.995343	1.14815	1.08965	1.0217	1.00375	1.06323	1.06035	0.958068	0.913105	0.835595	1.1156	1.08364	0.867379
ENSMUSG00000003528	38.1368	36.3438	30.3332	40.8715	47.3957	60.7339	49.0523	42.2525	32.8017	48.8717	44.1405	46.0227	32.9386	47.3976	44.5716
ENSMUSG00000003531	0.74967	0.684394	0.947564	0.740355	0.842003	0.659747	0.691189	0.915186	0.993097	0.824931	0.739178	0.934544	0.811575	1.0628	0.731554
ENSMUSG00000003534	3.81018	3.60289	2.67295	2.0095	2.54441	2.33523	1.51256	2.10521	1.80757	2.54334	1.59931	2.48584	1.59993	2.22441	1.53575
ENSMUSG00000003541	2.86859	3.37348	5.29423	3.39655	5.52393	4.89221	3.59709	4.96488	4.67475	5.97767	3.0375	2.82971	6.07876	4.6483	3.46106
ENSMUSG00000003545	0.14717	0.0812381	0.172732	0.0572556	0.0238761	0	0.0918729	0.0194635	0.127787	0.125957	0.107796	0.127201	0.174416	0.0401827	0.0875145
ENSMUSG00000003546	9.39819	9.61393	9.10459	7.68986	11.3386	10.9716	5.9042	8.42427	6.92989	10.0863	5.86625	8.1391	6.78453	9.61249	6.43135
ENSMUSG00000003549	0.645107	0.788508	0.685046	1.29073	0.762515	0.64552	0.483261	0.548463	0.720186	0.642264	0.615957	0.537662	0.628014	0.528413	0.767225
ENSMUSG00000003555	0	0	0	0.144982	0.0302294	0.043505	0.0465279	0.0246425	0.0269651	0	0.0682399	0.0805241	0.0552068	0.0763126	0.0738676
ENSMUSG00000003559	0.997237	1.09208	1.00054	1.57691	2.04582	1.68995	1.67082	1.31461	1.24764	1.62833	1.82315	1.47362	1.56787	1.51073	1.91292
ENSMUSG00000003573	1.42119	1.08794	1.28512	2.11773	1.49215	1.62155	1.37097	1.6508	1.58908	1.67533	1.39204	1.60207	2.18283	1.40937	1.71147
ENSMUSG00000003575	0.137831	0.234962	0.28865	0.301757	0.14425	0.181098	0.184233	0.140108	0.224495	0.249806	0.180137	0.196213	0.235414	0.173037	0.101246
ENSMUSG00000003581	2.48649	2.95241	2.62451	3.66789	2.61787	2.66691	2.12784	2.08609	2.83371	2.26109	1.6932	2.82071	2.60533	2.72268	2.12034
ENSMUSG00000003585	4.51469	2.48079	2.92239	4.58264	5.83289	6.47793	6.10303	4.60833	3.6053	4.42095	4.83248	6.44735	3.14343	7.03745	5.93879
ENSMUSG00000003604	0.085185	0.118159	0.109167	0.160605	0.0967399	0.160644	0.122173	0.0920045	0.0951443	0.0953392	0.109891	0.100765	0.112119	0.109584	0.0909196
ENSMUSG00000003617	0.249385	0.252379	0.280505	0.808516	0.219153	0.252318	0.259471	0.294086	0.442104	0.261717	0.393871	0.327811	0.504907	0.436919	0.399577
ENSMUSG00000003623	9.68691	7.59111	8.4594	9.1524	15.5472	12.8676	14.0252	13.1771	10.2686	10.2068	11.3873	12.6859	7.83633	16.3935	19.0433
ENSMUSG00000003644	5.45574	5.91568	5.22784	4.1693	4.66093	5.44115	4.43115	3.30117	3.16367	4.81966	3.96151	3.98456	3.49194	4.63355	3.09366
ENSMUSG00000003657	0.0654697	0.058379	0.03448	0.0960046	0.0857888	0.0164619	0.0440143	0.0652716	0.0510167	0.0603431	0.077464	0.0837914	0.120116	0.0529393	0.0419262
ENSMUSG00000003660	2.12695	2.58111	2.04069	3.71707	4.04219	2.49879	2.95483	2.12532	1.83217	2.60053	3.67838	2.57515	2.75578	3.47979	3.346
ENSMUSG00000003662	5.17089	4.03951	5.32579	5.63277	6.15314	5.10746	5.48199	6.16067	4.98766	5.02205	5.533	4.99878	5.10572	6.1016	5.08467
ENSMUSG00000003665	0	0.0251913	0	0	0	0	0	0.0241418	0.0132086	0	0	0	0	0	0
ENSMUSG00000003680	1.82523	1.63416	1.87447	1.6973	2.32559	1.83716	1.82864	2.32852	2.19848	2.20033	1.79748	1.83489	1.93891	1.83995	2.53253
ENSMUSG00000003721	3.01236	2.12691	2.15242	1.56614	2.53774	2.47957	2.19233	1.86084	1.4703	1.9969	2.06753	1.88881	1.34607	2.26631	2.89539
ENSMUSG00000003731	2.3369	2.21075	2.51581	2.82361	2.65389	2.78332	2.88751	2.2778	2.31289	2.5472	2.72345	2.39708	2.51806	2.76199	2.72071
ENSMUSG00000003746	0.711955	0.57559	0.839312	1.01969	0.96083	0.969425	1.0887	0.874079	0.695691	0.85276	0.940277	0.961149	0.724292	1.3203	1.05654
ENSMUSG00000003752	1.51848	1.62675	1.65552	0.881933	1.02159	1.729	1.03149	1.01933	0.940441	1.21953	1.02393	0.914356	0.85076	1.32043	1.02849
ENSMUSG00000003762	0.614201	0.575341	0.603162	0.405493	0.486146	0.577967	0.292796	0.436504	0.408511	0.483192	0.242548	0.459813	0.315244	0.397227	0.292679
ENSMUSG00000003778	2.11269	2.59851	2.38767	1.91243	2.63581	2.22738	2.08048	2.24784	2.07989	2.00681	2.23128	2.22338	2.06124	2.33742	2.38639
ENSMUSG00000003779	2.54119	3.35374	2.25443	4.28872	5.06046	2.77859	3.26882	2.96552	2.97309	2.97134	3.44082	2.81508	3.86	2.83886	4.17153
ENSMUSG00000003808	1.80256	2.24053	2.08852	2.6776	2.13296	2.225	1.80673	1.7971	2.24741	2.15768	1.76925	2.11634	2.0261	1.39733	1.38171
ENSMUSG00000003809	4.02607	4.36543	4.02218	8.67069	6.88161	5.37153	6.69624	5.00127	4.84838	4.88734	4.76569	4.87792	4.68623	6.4778	5.67174
ENSMUSG00000003810	0.972596	0.968001	0.891889	0.631402	0.770935	0.940909	0.958204	0.671201	0.592147	0.758414	0.838674	0.803904	0.573563	0.859026	0.678835
ENSMUSG00000003812	0.624823	0.749273	0.737563	0.821456	0.648407	0.739488	0.668473	0.937467	0.851215	0.608522	0.552346	0.684366	1.00542	0.75152	0.657687
ENSMUSG00000003813	9.30672	8.99033	8.37901	10.0747	9.4858	9.20248	7.99146	7.92654	8.65005	9.21978	6.36732	9.29074	8.13098	7.78204	6.52118
ENSMUSG00000003814	145.378	139.319	114.568	137.906	160.159	157.524	164.243	100.123	97.0813	110.914	123.152	108.704	108.652	117.274	125.797
ENSMUSG00000003824	0.287979	0.204005	0.236599	0.209135	0.207127	0.329467	0.260075	0.311034	0.291727	0.18896	0.301459	0.26135	0.378268	0.293547	0.213107
ENSMUSG00000003847	1.0658	1.132	1.64645	1.08171	1.15934	1.50693	1.22679	1.22628	1.12701	1.33673	1.33735	1.14721	1.18537	1.45992	1.38655
ENSMUSG00000003848	1.61227	1.4029	1.44932	1.77639	1.76108	1.52873	1.46285	1.54954	1.73299	1.68534	1.79054	1.89878	1.73572	1.5172	1.48567
ENSMUSG00000003849	7.18459	3.92887	5.62569	4.66657	6.58827	6.22547	6.90162	6.87101	4.88343	5.52174	6.39751	5.69896	5.03114	3.86694	8.60805
ENSMUSG00000003863	0.277178	0.257045	0.151817	0.105678	0.207752	0.181206	0.159882	0.189885	0.101083	0.189781	0.103034	0.201238	0.12647	0.137737	0.0846097
ENSMUSG00000003865	0.674696	0.78211	0.651568	0.812327	0.637168	0.68484	0.806909	0.493111	0.518003	0.638229	0.705518	0.67676	0.640737	0.590462	0.650378
ENSMUSG00000003868	1.79864	2.2313	1.16663	2.346	1.94586	1.5936	1.48922	1.35838	1.54394	1.42595	1.13455	1.73255	1.58049	1.15795	0.932581
ENSMUSG00000003872	0.287142	0.221904	0.393185	0.62558	0.130436	0.0938596	0.0501906	0.159495	0.40723	0.0983013	0.331254	0.347453	0.238211	0.10976	0.0796827
ENSMUSG00000003873	2.94325	3.67605	2.68681	2.75276	3.17368	2.42949	2.4424	2.6697	3.58389	3.05335	2.49606	3.64239	3.05213	2.4149	2.26878
ENSMUSG00000003882	0.43754	0.441042	0.295221	0.120883	0.129623	0.186549	0.321435	0.258298	0.571708	0.238794	0.312933	0.374061	0.394544	0.309049	0.28155
ENSMUSG00000003923	4.86274	5.26858	4.89067	5.09337	5.769	4.85137	5.61028	5.89806	6.18504	4.84342	5.34375	4.52624	5.39299	4.57778	5.45797
ENSMUSG00000003929	0.418877	0.293361	0.38716	0.313701	0.469749	0.547682	0.480487	0.625295	0.551627	0.483975	0.486582	0.475179	0.483239	0.52538	0.675642
ENSMUSG00000003934	0.202361	0.488704	0.381004	0.206659	0.258537	0.165367	0.331608	0.398094	0.512487	0.389684	0.356658	0.420862	0.367233	0.2659	0.14039
ENSMUSG00000003948	0.928967	0.851235	0.661461	0.824013	0.825896	0.824212	1.30366	0.923888	0.855018	0.717831	1.11251	1.05985	0.935809	0.776144	1.00907
ENSMUSG00000003949	0.0711251	0.0824486	0.0779136	0.0697305	0.0549256	0.0697472	0.0596748	0.113253	0.0864609	0.155835	0.049231	0.0645482	0.135712	0.258283	0.0868447
ENSMUSG00000003955	1.73254	1.70603	1.6224	1.33937	1.70098	2.12829	1.95868	1.90918	2.04949	1.73154	1.8805	1.58079	2.01107	1.57021	2.00069
ENSMUSG00000003970	231.638	233.931	186.805	315.692	220.088	163.712	154.765	226.479	256.257	213.205	136.552	198.231	224.512	161.401	123.711
ENSMUSG00000003974	0	0	0	0	0	0	0	0	0	0	0	0	0	0	0
ENSMUSG00000003992	0.0228979	0.0258061	0.0217738	0.0450364	0.0173359	0.0155933	0.0289064	0.0329747	0.0309279	0.0342955	0.0248665	0.0250136	0.0435325	0.0370776	0.0308887
ENSMUSG00000004018	0.129868	0.139392	0.121022	0.0982417	0.149532	0.170982	0.126112	0.136925	0.171756	0.165179	0.134097	0.120041	0.158988	0.160302	0.155167
ENSMUSG00000004031	0.0167107	0.00807129	0.00953417	0.0227542	0.0126516	0.00910386	0.0146046	0.0167593	0.0211602	0.0202612	0.0124949	0.0210631	0.0158848	0.0119769	0.0135253
ENSMUSG00000004032	11.6018	11.6765	11.453	9.25814	12.3788	14.1992	13.7239	12.2891	14.4313	13.2547	12.7616	11.4268	12.2548	9.9525	14.7499
ENSMUSG00000004035	7.92449	6.91955	6.835	8.06402	10.985	10.601	11.2143	7.57116	5.79932	6.95121	6.97661	8.18985	5.81961	11.5614	14.2822
ENSMUSG00000004038	84.8828	37.4829	28.5365	23.6664	48.6541	37.2723	34.7584	20.0873	16.7657	17.8126	18.2699	18.8377	20.4057	18.593	24.1927
ENSMUSG00000004040	2.64466	2.80995	2.36885	1.46211	1.92269	2.28886	2.04819	1.4832	1.30357	2.13461	1.97352	1.58546	1.3904	2.32371	1.83673
ENSMUSG00000004043	0.287518	0.451332	0.328083	0.570937	0.312913	0.293695	0.324572	0.327171	0.297327	0.271708	0.353186	0.371464	0.366481	0.320553	0.282579
ENSMUSG00000004044	3.25588	2.34307	2.91734	3.33248	2.0597	1.41069	2.72141	3.34796	3.24292	3.26348	2.90598	3.12338	3.61426	2.08819	2.13752
ENSMUSG00000004054	5.16942	5.3527	4.5031	3.55782	3.8498	3.60776	1.88985	4.20178	4.3468	4.48213	2.07158	3.57732	3.72559	3.30412	1.89083
ENSMUSG00000004056	0.954134	1.07329	1.02715	1.25646	0.755639	0.923339	0.833885	0.784511	0.906142	0.808547	0.774442	0.897238	0.777875	0.962785	0.814358
ENSMUSG00000004069	0.986763	1.12091	0.816338	1.08859	1.14915	1.16476	1.39741	0.886017	0.881596	0.877765	1.14479	1.09521	0.940363	1.03902	0.877903
ENSMUSG00000004070	1.03404	0.998889	1.00688	1.30371	1.57444	1.58987	1.5129	1.4891	1.43546	1.57333	1.51935	1.21068	1.54887	1.73477	1.88112
ENSMUSG00000004071	2.31914	2.24404	2.29556	2.87846	3.23169	3.51193	3.34313	2.74196	2.44345	3.05516	3.01239	3.15059	2.49728	3.82568	3.69058
ENSMUSG00000004085	0.256158	0.249353	0.229342	0.220012	0.210346	0.1417	0.278982	0.228021	0.233543	0.223452	0.284776	0.29655	0.287089	0.164764	0.235126
ENSMUSG00000004096	7.46801	7.13913	6.46299	7.10339	6.62964	8.12012	7.49023	6.58301	6.29123	6.27198	6.31866	6.08232	6.68165	6.85472	7.56144
ENSMUSG00000004098	0.0618371	0.0464604	0.10349	0.14969	0.0468166	0.0168442	0.0480389	0.098591	0.0870026	0.0793858	0.0594473	0.10912	0.0997494	0.0459613	0.0381333
ENSMUSG00000004099	0.719255	0.907498	0.562788	0.903425	0.783479	0.618955	0.726106	0.513662	0.547205	0.587943	0.692399	0.79928	0.605823	0.496568	0.419558
ENSMUSG00000004100	3.59212	5.07442	4.86583	5.99571	4.16711	4.10331	2.19421	3.75454	4.53881	4.16526	2.07941	3.27165	3.96533	1.73482	1.60778
ENSMUSG00000004105	0.503315	0.377634	0.501839	0.612149	0.510544	0.311473	0.495401	0.425236	0.559367	0.518594	0.557461	0.517381	0.668887	0.406266	0.494952
ENSMUSG00000004110	0.0203587	0.0308614	0.0248751	0.0170594	0.0156506	0.0117738	0.0169717	0.0205871	0.0247484	0.0155478	0.0254937	0.0194236	0.0259838	0.0167615	0.0186872
ENSMUSG00000004113	0.0155367	0.0187607	0.0359008	0.00264446	0.018747	0.00952233	0.0186706	0.019777	0.0196737	0.0191148	0.0143139	0.0205626	0.0140975	0.0102075	0.0161681
ENSMUSG00000004127	0.245573	0.474449	0.387998	0.437274	0.461231	0.355049	0.280662	0.428453	0.459266	0.444604	0.375311	0.271438	0.391781	0.27078	0.327631
ENSMUSG00000004151	0.0797844	0.0852712	0.0674091	0.0462293	0.07904	0.0416164	0.0697292	0.0801474	0.0722246	0.0944358	0.0957403	0.0821637	0.100339	0.0551553	0.0895038
ENSMUSG00000004187	1.269	1.81902	1.98989	1.50498	1.3714	1.5388	1.19851	1.6864	1.67947	1.26126	1.16749	2.07422	1.29472	1.56476	1.02238
ENSMUSG00000004207	20.6734	20.521	17.5209	21.5891	24.1248	21.4795	20.2981	20.9161	23.2074	21.6797	20.065	21.4241	26.4349	23.7215	19.2148
ENSMUSG00000004221	1.05971	0.94722	1.13988	0.966613	1.28466	1.33133	1.01543	0.950312	0.913127	0.985644	1.03758	1.01193	1.00359	1.1103	1.26842
ENSMUSG00000004231	0	0	0	0	0	0	0	0	0	0	0	0	0	0	0
ENSMUSG00000004233	0.127672	0.0944017	0.146764	0.120189	0.13962	0.0824351	0.126734	0.131326	0.114963	0.124108	0.131324	0.135892	0.0997046	0.0903751	0.13122
ENSMUSG00000004263	0.143803	0.0854856	0.212057	0.180748	0.150747	0.144633	0.212688	0.092165	0.0784401	0.104141	0.248133	0.234241	0.126181	0.105709	0.153484
ENSMUSG00000004264	31.4336	34.3143	26.1098	36.0483	38.7039	38.5582	40.6515	31.6439	33.6758	30.6026	32.8176	35.3798	32.0404	28.5656	24.2716
ENSMUSG00000004266	1.87221	2.48884	1.68164	2.45575	2.61381	2.51248	2.31927	1.88428	2.26197	2.11686	2.09157	2.07839	2.02162	2.76576	1.83508
ENSMUSG00000004267	0.208971	0.124226	0.110056	0.131329	0.109531	0.0788163	0.140488	0.22322	0.309394	0.165092	0.175139	0.145883	0.25004	0.21506	0.111519
ENSMUSG00000004268	10.8147	12.0344	9.60209	11.3957	13.4534	14.4901	13.6099	12.4529	12.562	11.5126	12.5643	11.4736	11.7102	11.9417	13.1763
ENSMUSG00000004270	5.37285	4.94476	4.1083	7.45842	9.85684	9.87436	9.80941	6.2538	5.18162	6.71854	7.32996	7.84979	5.88158	10.251	9.2694
ENSMUSG00000004285	14.6631	14.5388	13.4108	16.5756	16.5264	13.9269	12.4766	16.648	16.6476	15.5331	14.5043	12.9725	16.9843	14.5412	13.282
ENSMUSG00000004296	0.0885574	0.0427734	0.0303155	0.0602923	0.0125712	0.018092	0.0386983	0.0102479	0.0112137	0.0189482	0	0.0334869	0	0.0105785	0.0153593
ENSMUSG00000004317	0.282126	0.243657	0.42853	0.272218	0.33843	0.424457	0.352709	0.262046	0.163718	0.398969	0.328102	0.254342	0.249938	0.423158	0.390158
ENSMUSG00000004319	2.41807	1.82771	2.47169	2.21815	3.00622	2.82883	2.49891	2.54685	1.76839	2.55423	2.50134	2.40301	2.12699	3.73777	3.22561
ENSMUSG00000004328	0.0300096	0.0193263	0.00684872	0.0544836	0.0340803	0.0245235	0.0131137	0.0138909	0.0253335	0.00428067	0.0352609	0.045391	0.00518663	0.0477966	0.0138796
ENSMUSG00000004341	0	0	0	0	0	0	0.0180218	0	0	0	0	0	0	0	0
ENSMUSG00000004344	0	0	0	0	0	0	0	0	0	0	0	0	0	0	0
ENSMUSG00000004347	0.00867279	0.00837795	0.0122998	0.00927877	0.00809042	0.00404989	0.0105575	0.0106097	0.0100408	0.0111341	0.0111168	0.010307	0.011242	0.00651196	0.00902522
ENSMUSG00000004356	0.192841	0.275702	0.219168	0.336106	0.315358	0.182801	0.229211	0.151746	0.15042	0.1832	0.285498	0.207094	0.23797	0.160327	0.203353
ENSMUSG00000004359	0.0452912	0.0291677	0.0620175	0	0.0171449	0	0	0	0.0305871	0.051684	0.038703	0	0.0156556	0	0.0418949
ENSMUSG00000004360	0.0403292	0.0467498	0.0662676	0.0219658	0.0274798	0.0659132	0.0281972	0.0821375	0.0817082	0.0345162	0.062033	0.1098	0.0585496	0.0308317	0.0895319
ENSMUSG00000004364	1.82373	1.48689	2.12728	1.42698	1.66665	2.04732	2.08761	1.6637	1.52815	1.74479	1.76046	1.68728	1.46881	2.17312	1.85737
ENSMUSG00000004366	11.2565	12.0558	11.0576	21.3252	14.5897	15.3978	10.6933	24.5796	18.5918	22.0953	9.4884	18.5065	13.5761	20.4617	14.9395
ENSMUSG00000004371	0.0442502	0	0.0807894	0	0.0335017	0.0241072	0.0644556	0.013655	0.014942	0.012624	0.0378134	0.0446204	0.0458872	0.0563823	0
ENSMUSG00000004383	0.0154958	0.0155234	0.0113951	0.017974	0.0130354	0.014539	0.0200635	0.0167363	0.0116278	0.0174374	0.018943	0.0164935	0.0142836	0.0183732	0.0211025
ENSMUSG00000004393	2.44541	2.66599	2.60705	3.61521	3.17384	3.53995	3.55693	2.37706	2.72496	2.88525	2.82108	3.3025	2.78946	2.52051	2.85985
ENSMUSG00000004394	43.5588	36.8348	39.842	42.2856	58.8693	60.9171	52.6903	45.0318	40.5066	51.0399	46.0366	47.0755	38.3306	59.4188	65.2527
ENSMUSG00000004415	0.00109334	0	0.00449136	0	0	0	0	0	0	0	0	0.00165374	0.00113379	0	0.00151703
ENSMUSG00000004446	0.639119	0.647362	0.560776	0.743523	0.732859	0.73018	0.770069	0.769748	0.729153	0.679763	0.886833	0.581897	0.598417	0.842018	0.792082
ENSMUSG00000004451	1.42592	1.40344	1.49202	1.33105	1.40547	1.67092	1.26973	1.27855	1.35363	1.46601	1.17827	1.08517	1.25083	1.12269	1.15723
ENSMUSG00000004455	2.65704	2.86558	3.26451	2.45328	2.72811	3.43543	3.01406	3.04104	3.20783	2.81142	2.89844	2.80773	2.8497	2.95654	2.76502
ENSMUSG00000004460	6.62906	6.43112	5.734	9.50971	6.09354	8.0968	8.09492	4.85567	5.08324	5.28479	4.9491	5.7756	5.55684	6.36204	5.47543
ENSMUSG00000004462	0.32078	0.316611	0.334209	0.816611	0.376172	0.370413	0.502806	0.355068	0.34968	0.420767	0.346373	0.348076	0.477276	0.549784	0.483791
ENSMUSG00000004473	0.476876	0.283485	0.251149	0.0998985	0.124976	0.0599535	0.160298	0.305635	0.185801	0.156977	0.16457	0.221938	0.0380398	0.175275	0.0508979
ENSMUSG00000004500	0.865432	0.924947	0.932904	1.30378	0.92009	1.14359	0.965568	0.835276	0.839389	0.94556	0.979501	0.863389	0.782879	1.05578	0.94531
ENSMUSG00000004508	0.110195	0.0762225	0.0745138	0.129671	0.0872906	0.0878267	0.0856063	0.0806038	0.0875117	0.100133	0.100705	0.100828	0.09311	0.106605	0.0830552
ENSMUSG00000004530	2.83785	2.8157	2.3692	2.40677	2.41775	2.73637	2.05426	1.77663	1.69132	2.39288	2.07882	2.04215	1.80874	2.12141	1.87657
ENSMUSG00000004535	10.1039	8.81985	10.5302	5.88269	10.8885	8.93336	8.19867	10.0474	7.84045	10.9853	9.26316	8.03376	7.24006	12.0179	13.5825
ENSMUSG00000004540	0.0201609	0	0.0552129	0.0549044	0.0228957	0	0	0	0.0612699	0.0345099	0.0129212	0.0304944	0.0209068	0	0.0559472
ENSMUSG00000004542	0	0	0	0	0.019615	0	0	0	0	0	0	0	0	0.0165057	0
ENSMUSG00000004552	7.62879	2.5542	9.01158	4.06454	5.12734	3.27506	4.26201	6.05792	3.89141	6.11999	10.5966	4.34518	8.24728	1.03295	7.7643
ENSMUSG00000004558	2.66226	2.21876	2.57325	3.69615	3.69524	3.27046	4.95761	3.56	3.43723	4.0507	4.60575	4.92164	3.84339	5.75338	6.68769
ENSMUSG00000004561	1.66011	2.11393	2.11821	2.466	2.50659	2.31243	2.17633	2.13066	2.14037	1.8729	1.49923	2.25419	2.09322	1.85686	2.17255
ENSMUSG00000004562	0.395021	0.513415	0.472063	0.586781	0.358883	0.37563	0.376622	0.498676	0.487471	0.510198	0.382057	0.499719	0.551145	0.27454	0.288997
ENSMUSG00000004565	1.80976	2.1103	2.30216	2.27471	2.52954	2.52029	2.20406	2.24545	2.12079	2.58915	2.15162	2.71306	1.84895	2.76816	2.36249
ENSMUSG00000004567	2.21892	2.42659	2.85206	3.56297	3.39949	3.96868	3.71388	2.90687	2.6295	3.45777	3.05217	3.75201	2.35527	3.77082	3.42733
ENSMUSG00000004568	0.717389	0.737634	0.689292	0.675507	0.6849	0.715415	0.722617	0.578582	0.586307	0.74927	0.68421	0.754043	0.564881	0.776189	0.556743
ENSMUSG00000004591	1.20358	0.977361	1.22269	1.11415	1.36492	1.29846	1.47176	1.26667	1.049	1.1318	1.35236	1.16572	1.11608	1.52492	1.48156
ENSMUSG00000004609	0.451423	0.280863	0.523844	0.354224	0.321496	0.650261	0.39453	0.61624	0.751829	0.353613	0.514888	0.52078	0.706151	0.54838	0.668821
ENSMUSG00000004610	0.507323	0.435623	0.339621	0.307021	0.601744	0.976563	0.660151	0.782766	0.456822	0.752609	0.513006	0.750299	0.619617	0.646415	0.422351
ENSMUSG00000004612	13.0083	13.7085	6.83707	2.86268	3.87973	4.72456	4.47865	3.77092	3.32768	3.82356	3.958	2.18619	2.45264	5.02267	5.8341
ENSMUSG00000004626	9.9325	9.98333	10.9139	9.69127	11.4459	11.0547	8.98959	10.1203	8.92596	11.3901	9.32604	10.4519	9.51638	11.262	10.7208
ENSMUSG00000004630	0.711055	0.961635	0.973652	1.16185	1.21126	0.929707	1.18074	1.25071	0.936402	0.851989	1.18486	1.29061	0.737359	1.42696	1.4799
ENSMUSG00000004631	0.0721712	0.0738187	0.0988245	0.150299	0.0650866	0.052039	0.0816271	0.106115	0.124718	0.0999196	0.123799	0.115584	0.14528	0.0912822	0.153153
ENSMUSG00000004633	0.264778	0.178873	0.218022	0.147748	0.223679	0.248661	0.19997	0.165416	0.132618	0.18876	0.192751	0.166796	0.151046	0.221471	0.210284
ENSMUSG00000004637	0.00779155	0.0091629	0.0092774	0.00968684	0.00923315	0.00692084	0.0113987	0.0090948	0.00652027	0.00811815	0.0102044	0.00871073	0.0070259	0.00971193	0.0072856
ENSMUSG00000004642	1.89556	1.93284	1.82653	1.95972	2.18258	2.1084	1.89442	1.99043	2.15136	2.11804	2.08102	1.85832	2.09308	2.06303	2.36223
ENSMUSG00000004651	0	0	0	0	0	0	0	0	0	0	0	0	0	0	0
ENSMUSG00000004654	0	0.0244192	0.0173071	0.0688415	0.0143538	0	0.0110464	0.023402	0.0256076	0.0324524	0.0324022	0	0.0131069	0	0.0701489
ENSMUSG00000004655	7.10513	7.34415	11.371	8.12886	9.03949	5.02443	8.27213	9.65982	9.40727	9.92392	8.46153	7.83344	7.44734	6.65576	7.53987
ENSMUSG00000004661	0.143196	0.225184	0.214318	0.154172	0.234474	0.228593	0.180447	0.151062	0.138312	0.156757	0.153669	0.15111	0.169213	0.178212	0.143239
ENSMUSG00000004665	4.4252	4.63432	3.31288	3.54778	2.44228	2.50094	2.90966	2.8715	5.50922	3.48649	3.4325	3.34667	4.73901	3.22103	2.23796
ENSMUSG00000004667	11.6584	11.8057	10.5692	16.86	13.5594	9.33	7.4837	10.7929	10.9956	10.9413	6.95659	11.3708	12.6733	10.1038	8.31121
ENSMUSG00000004668	0.000314135	0	0	0.000855488	0	0	0.000823635	0	0.000636447	0.000806568	0	0	0.000325756	0.000600392	0.000435868
ENSMUSG00000004677	0.54832	0.553447	0.582365	0.526465	0.403157	0.47106	0.402418	0.445789	0.491365	0.494856	0.485455	0.568857	0.486594	0.502157	0.399909
ENSMUSG00000004698	0.00533588	0.00412358	0.00560161	0.00726563	0.0036358	0.0061046	0.00637332	0.00724497	0.00864852	0.004719	0.00991736	0.0061876	0.00811547	0.0062889	0.00592289
ENSMUSG00000004707	0.353976	0.349894	0.225442	0.112091	0.177624	0.25563	0.237419	0.274351	0.358583	0.225454	0.316554	0.273929	0.41829	0.338269	0.319817
ENSMUSG00000004709	0.183552	0.248236	0.272283	0.166623	0.104225	0.134997	0.131009	0.152933	0.182841	0.183277	0.129403	0.166579	0.22841	0.204641	0.161298
ENSMUSG00000004730	0.0929086	0.181894	0.0983837	0.148438	0.120986	0.131602	0.102853	0.17661	0.222118	0.169636	0.16117	0.14615	0.269768	0.17994	0.206259
ENSMUSG00000004748	5.77127	5.65041	4.27169	6.37174	6.68697	5.79968	4.73719	5.52332	5.68837	5.87388	5.0234	6.37006	5.9039	5.32886	5.1401
ENSMUSG00000004768	0.422814	0.421615	0.466905	0.445724	0.294296	0.222916	0.51257	0.391425	0.317783	0.472765	0.498258	0.433228	0.438455	0.299781	0.406878
ENSMUSG00000004771	3.87669	3.72494	3.6112	2.77531	3.17484	4.1302	3.21359	3.32116	2.76923	3.51828	3.4334	2.94747	2.99901	3.44146	3.56369
ENSMUSG00000004788	3.89449	4.2219	3.76255	3.88883	3.36621	3.35934	2.98766	3.24483	2.76162	3.75904	3.24478	3.07621	3.70201	3.90776	3.78256
ENSMUSG00000004789	13.0161	14.4463	11.9585	14.1367	19.2872	21.0312	18.0683	13.9459	11.8676	16.0899	17.1465	15.3721	12.5226	20.3966	17.5418
ENSMUSG00000004791	0.0554516	0.133916	0.189825	0.302024	0.0787166	0.0226572	0.121158	0.0641687	0.140433	0.130512	0.0710781	0.0419367	0.115006	0.11923	0.173115
ENSMUSG00000004798	0.445903	0.417577	0.421272	0.471946	0.499754	0.455087	0.568393	0.544392	0.475377	0.469956	0.507916	0.500684	0.490668	0.762917	0.63761
ENSMUSG00000004814	0.645843	0.0959825	0.340137	0.135295	0.0564191	0	0.173676	0.367936	0.905882	0.340155	0.254721	1.05201	0.206072	0.189903	0.34466
ENSMUSG00000004815	3.21692	3.9267	3.60321	3.70221	4.43285	6.3686	3.62318	3.2647	3.01336	4.75192	3.6792	3.90889	2.60314	5.14506	4.51022
ENSMUSG00000004821	0.136492	0.560372	1.21485	5.94738	0.377829	0.711069	1.90119	0.0157949	0	0.0876139	0.240566	0.83871	0.654631	2.5598	0.319588
ENSMUSG00000004837	0.269378	0.459211	0.18443	0.151035	0.206944	0.181286	0.186958	0.212706	0.473533	0.31192	0.187878	0.19174	0.197183	0.196854	0.120924
ENSMUSG00000004842	0	0	0.0146098	0	0	0	0	0	0	0	0	0	0.0110642	0	0
ENSMUSG00000004843	5.57846	4.15889	4.9606	2.69879	4.02468	4.18324	5.20808	3.99779	3.76294	3.93746	4.02531	4.26848	3.04894	3.86962	4.49842
ENSMUSG00000004846	2.93892	3.19582	3.05669	4.15486	3.28285	2.93973	2.70888	3.04782	2.89582	2.99637	2.49083	3.03638	3.0976	2.3174	1.71579
ENSMUSG00000004849	9.53492	9.33143	7.46884	7.03024	10.7652	10.4799	9.06103	9.4952	9.19504	9.51472	8.78839	7.89329	8.34765	7.69266	9.05099
ENSMUSG00000004864	18.5414	19.8517	13.4611	11.6594	14.2309	13.6716	12.2758	13.4758	13.4782	15.6716	11.4294	11.4072	11.6457	12.7304	11.698
ENSMUSG00000004865	2.81158	2.80167	2.98155	3.59894	3.53542	3.87764	3.04248	2.73833	2.45284	2.93768	3.18325	2.94466	2.66726	3.33521	3.42116
ENSMUSG00000004872	0	0	0	0	0	0	0	0	0	0	0	0	0	0	0
ENSMUSG00000004880	2.13744	2.11329	1.82639	2.21893	2.40202	2.22555	2.14607	2.00976	1.91085	1.59531	2.0602	2.14407	2.09498	1.55194	1.54868
ENSMUSG00000004885	0	0	0	0	0	0	0	0.0303913	0	0	0.0420796	0	0	0	0
ENSMUSG00000004891	0.775417	1.11562	1.12956	3.50452	0.786918	1.18643	1.29771	0.840039	0.73537	0.931932	1.12082	0.998176	1.5911	1.13516	0.686747
ENSMUSG00000004892	0.316615	0.141162	0.35017	0.0994895	0.193611	0.0398054	0.117071	0.0789144	0.135696	0.125067	0.0936552	0.165772	0.113652	0.0232743	0.067586
ENSMUSG00000004894	0	0	0	0	0	0	0.0231682	0.0245412	0	0	0.0169898	0	0	0	0
ENSMUSG00000004895	1.35509	1.42091	1.09429	1.08818	1.22323	1.15469	1.39688	0.981079	0.838891	1.07551	1.132	1.19125	0.798696	1.12894	0.916002
ENSMUSG00000004896	7.18304	7.50941	6.67894	7.9907	8.35212	8.06528	8.32595	8.53712	8.45389	7.28916	8.7066	8.06928	8.19957	6.90072	8.80337
ENSMUSG00000004897	14.5008	15.7436	13.2302	17.9423	14.5167	14.7609	18.6242	12.4467	13.1887	12.9368	15.1223	14.9957	12.7653	12.8331	12.5751
ENSMUSG00000004902	0.00745	0.0143934	0.0102013	0	0	0.0365284	0	0.0137938	0.00754695	0.00637616	0.0190989	0.0338055	0.0154512	0.00711942	0.020674
ENSMUSG00000004929	1.17303	1.12122	0.997556	2.2866	1.05169	1.06958	0.787779	0.971634	1.03819	0.908837	0.783451	0.952499	0.92192	0.707986	0.411182
ENSMUSG00000004931	4.08345	4.13473	3.60415	5.62724	4.10657	3.41736	1.54792	5.44272	5.3078	5.22124	1.65539	4.27885	2.75498	3.50263	1.46766
ENSMUSG00000004933	0.400314	0.515606	0.446642	0.323016	0.437777	0.581568	0.323946	0.425498	0.585756	0.456817	0.323078	0.381237	0.276748	0.425056	0.43201
ENSMUSG00000004934	0.780764	0.998832	0.881288	1.0344	0.76685	1.08638	0.774575	0.976758	0.887118	0.821736	0.689731	0.86177	0.776823	0.725953	0.483103
ENSMUSG00000004936	1.38788	1.17999	1.26384	1.01783	1.3898	1.48987	1.26475	1.17092	1.06889	1.43749	1.25611	1.18578	1.04693	1.36332	1.45772
ENSMUSG00000004937	3.36059	3.95127	3.35265	3.89611	3.92548	3.68781	2.62657	3.19111	3.0639	3.39391	2.3015	3.58719	3.29573	3.29405	1.75857
ENSMUSG00000004939	0	0	0.0545516	0	0	0.0651118	0	0	0.0807147	0	0	0	0	0.0380711	0
ENSMUSG00000004945	1.37868	1.41314	1.20332	1.43305	1.55374	1.42766	1.26471	1.44683	1.58853	1.32858	1.18376	1.21777	1.35875	1.1415	1.14631
ENSMUSG00000004947	0.215289	0.172654	0.161303	0.176996	0.143004	0.165973	0.134904	0.131617	0.168712	0.194687	0.104135	0.172034	0.134794	0.170799	0.0732701
ENSMUSG00000004948	0	0	0	0	0	0	0	0	0	0	0	0	0.0188102	0	0
ENSMUSG00000004951	6.11097	3.45111	4.89193	8.44904	3.6301	2.4585	2.62932	4.96102	5.04764	4.4255	4.03704	6.1147	6.33703	3.68357	3.13073
ENSMUSG00000004952	0.448274	0.951606	0.598668	0.753573	0.49651	0.678379	0.585249	0.763385	0.958672	0.724691	0.571053	0.837082	0.803457	0.613486	0.506804
ENSMUSG00000004961	0.178975	0.345781	0.326762	0.162468	0.180669	0.22751	0.208559	0.294557	0.342464	0.323375	0.216666	0.150394	0.309327	0.323063	0.137962
ENSMUSG00000004980	88.0683	86.5745	84.065	82.5146	92.96	87.902	91.2198	93.1273	91.4344	81.488	86.3015	89.0749	84.1869	76.5425	93.8976
ENSMUSG00000004988	0.0374104	0.0722771	0.0512262	0	0	0.0611427	0	0.0692662	0	0.0640361	0.0719292	0	0.0387943	0	0
ENSMUSG00000004994	0.540664	0.664724	0.63938	0.535417	0.711684	0.923816	0.66583	0.67116	0.410775	0.715133	0.645774	0.780609	0.739058	0.77501	0.647882
ENSMUSG00000004996	1.79225	1.28842	1.34121	2.15665	1.37268	1.73709	1.45709	1.48556	1.41446	1.55175	0.908241	1.70217	1.27505	0.955938	0.867479
ENSMUSG00000005034	0.58957	0.519379	0.469656	0.504899	0.412673	0.296952	0.445592	0.454834	0.473287	0.366541	0.49668	0.386987	0.465264	0.45179	0.419308
ENSMUSG00000005043	1.18749	1.45548	1.31132	1.07797	0.928045	0.855625	1.14942	0.839275	1.16414	1.12561	1.0884	1.1588	1.17845	0.890754	0.885838
ENSMUSG00000005045	0.0390057	0.0637655	0.0493022	0.0408556	0.023852	0.0343269	0.0340898	0.0277769	0.0364738	0.0231116	0.0461517	0.0408448	0.0186686	0.028673	0.0124895
ENSMUSG00000005054	18.9954	17.8909	16.9069	19.6145	22.9203	19.921	15.5639	24.0332	22.129	20.8637	14.9134	17.1192	22.4066	18.0013	17.2415
ENSMUSG00000005057	0.00544366	0.0315516	0.0149081	0.0741239	0.0247283	0.026691	0.0190304	0.0453558	0.0496306	0.0419311	0.0174443	0.0329353	0.0225802	0.0312127	0.0377658
ENSMUSG00000005069	2.05054	2.34098	2.56416	3.48438	2.86755	3.58678	3.48054	2.43956	2.07722	2.57444	2.64468	3.98586	2.25819	3.54662	2.57474
ENSMUSG00000005078	1.29585	1.12944	1.44088	1.16749	1.23926	1.30578	1.31136	1.45221	1.57921	1.35089	1.46745	1.32634	1.49534	1.27559	1.73042
ENSMUSG00000005087	1.66571	1.04961	2.18261	0.828154	1.72868	0.795777	1.8619	1.45506	1.41048	1.68295	1.95773	1.12665	1.24013	0.615494	1.58821
ENSMUSG00000005089	0.0304332	0.0339214	0.036864	0.0510025	0.0638055	0.0401741	0.086954	0.044428	0.0521726	0.0581039	0.0742679	0.0566544	0.0473385	0.0548099	0.0617157
ENSMUSG00000005102	0.119628	0.106937	0.185812	0.209086	0.133828	0.1284	0.16541	0.137194	0.151934	0.134476	0.168217	0.191747	0.161085	0.139914	0.131303
ENSMUSG00000005103	6.92375	6.54886	5.68844	6.01526	7.91598	6.81045	5.86182	5.44631	4.3374	6.59105	7.31226	5.17844	5.96415	6.76671	7.95656
ENSMUSG00000005107	0.152774	0.110685	0.0949632	0.112224	0.136971	0.13963	0.135277	0.182373	0.136435	0.161721	0.17006	0.126181	0.087551	0.196901	0.189663
ENSMUSG00000005124	0.0242542	0.0374874	0.0199268	0.0528414	0.0275442	0.0475687	0.0381554	0.0449072	0.0589677	0.0207582	0.037307	0.0586971	0.0855149	0.0139068	0.0201918
ENSMUSG00000005125	0.916727	0.904088	1.55991	3.07105	1.54637	1.32275	1.94767	1.534	1.22396	1.27373	1.58068	1.53164	1.95299	2.58416	2.15543
ENSMUSG00000005131	0	0.0186292	0.0066017	0.0131296	0.00547517	0.00787967	0.0126408	0.031243	0.0146518	0.0123788	0.00926976	0.00729231	0.00999911	0.0138218	0.013379
ENSMUSG00000005142	5.73786	5.53285	5.58587	6.6207	6.14182	7.02076	6.7073	5.93177	5.73949	5.79246	6.19944	7.54137	6.48425	7.57024	5.73162
ENSMUSG00000005148	12.1672	10.5654	10.5328	7.91018	10.7339	9.13884	14.206	10.7297	8.90394	9.87092	11.2483	11.6489	8.52603	11.4103	9.55697
ENSMUSG00000005150	5.2768	5.3356	4.55817	6.0436	5.3485	5.35995	5.90478	4.74809	5.12066	4.62172	5.51536	4.92312	5.70213	4.75988	5.43991
ENSMUSG00000005161	35.0684	33.8192	26.0273	29.7742	41.9001	35.4004	29.8761	38.4942	33.7933	35.5119	32.8443	31.2461	33.7681	37.5957	37.7814
ENSMUSG00000005198	3.99801	4.97161	4.23693	4.29017	3.51393	4.63655	4.83255	2.5217	2.63857	3.91593	4.11502	4.6232	2.74658	4.76826	3.96235
ENSMUSG00000005202	0	0	0	0	0	0	0	0	0	0	0	0	0	0	0
ENSMUSG00000005204	5.12067	6.19572	6.3035	5.63441	5.42366	6.67838	4.77668	4.83628	5.65888	5.79917	5.44765	5.39821	4.91676	4.69573	5.09551
ENSMUSG00000005220	0.000756445	0	0.00207161	0.00206003	0	0	0	0.000700288	0.00306516	0.00258965	0.000484808	0.00114416	0.000784429	0.000722879	0.00104958
ENSMUSG00000005225	1.24385	0.865829	1.16052	1.0461	1.26023	1.88344	1.37751	1.08941	0.91723	1.31504	1.25635	1.22658	0.904166	1.48581	1.40437
ENSMUSG00000005232	0	0	0.0252572	0.0502322	0	0	0	0	0	0	0	0	0.0669467	0.114574	0
ENSMUSG00000005233	1.2825	1.2389	1.0158	0.890282	1.64209	1.31519	1.49449	1.60633	1.73226	1.42048	1.36993	1.31225	1.76022	0.973264	1.57014
ENSMUSG00000005237	0.0506266	0.00931532	0.0396133	0.14772	0.142366	0.169426	0.0895457	0.150648	0.12455	0.158874	0.166096	0.156797	0.141248	0.182001	0.197355
ENSMUSG00000005251	1.36178	1.04143	1.11688	1.17824	1.41763	1.29831	1.19016	1.16876	1.13522	1.3901	1.0546	1.23371	1.09589	1.37591	1.19077
ENSMUSG00000005262	1.78475	1.74316	2.0561	1.91907	1.92214	1.88365	1.95697	1.74981	1.72792	1.89951	1.94582	1.46432	1.63907	1.94471	2.31189
ENSMUSG00000005267	0.0833321	0.104175	0.0805461	0.0800961	0.055668	0.10415	0.085682	0.0453798	0.104279	0.0922973	0.166506	0.11863	0.127081	0.103056	0.0952202
ENSMUSG00000005268	0.593638	0.514373	0.535757	0.531539	1.07764	0.757073	0.852912	0.858491	0.562184	0.683587	0.79494	0.745535	0.599743	1.17757	1.13444
ENSMUSG00000005299	3.73508	3.50422	3.17568	3.73876	4.60809	4.62234	4.03814	2.94344	2.64713	3.45441	3.66654	3.35608	2.95512	3.93587	3.27262
ENSMUSG00000005312	4.51457	3.78995	3.47962	3.99867	3.77073	3.55167	5.26309	3.28771	2.87965	3.22043	3.87711	4.67869	2.95187	4.1309	3.56393
ENSMUSG00000005320	0.105533	0.129749	0.249604	0.209018	0.108953	0.141121	0.125772	0.150989	0.145782	0.131377	0.129125	0.101579	0.218875	0.119187	0.0399353
ENSMUSG00000005338	0.071853	0.147497	0.110687	0.158988	0.107099	0.0733968	0.102046	0.099778	0.150125	0.0884006	0.138152	0.163022	0.158336	0.0944138	0.11839
ENSMUSG00000005339	0.0260756	0	0	0	0.207288	0.17047	0.182315	0.168979	0.26415	0.0446342	0.0668477	0	0.270402	0	0.144721
ENSMUSG00000005354	10.0038	11.5365	8.41919	11.193	12.1785	11.1535	10.2147	9.8047	9.65142	9.83238	9.74854	8.91453	10.1096	10.2057	10.76
ENSMUSG00000005355	0	0	0	0	0	0.0400958	0	0	0.0497041	0	0.0157231	0	0	0	0
ENSMUSG00000005357	0	0	0.00617943	0	0	0	0	0	0.00457156	0	0	0	0	0	0
ENSMUSG00000005360	0.17354	0.206626	0.151972	0.329723	0.428534	0.375975	0.308629	0.263402	0.216682	0.2107	0.265123	0.280801	0.303421	0.269971	0.375184
ENSMUSG00000005362	2.69208	1.99927	2.69546	2.45791	2.93354	2.68316	2.7948	3.24133	2.86111	2.55043	3.06177	2.49492	2.37211	3.96303	3.81087
ENSMUSG00000005364	0.0119946	0.0154491	0	0	0	0	0.00349431	0.00740277	0.0324019	0.0136876	0.00768738	0.0181424	0.0248767	0.0114624	0
ENSMUSG00000005370	1.49439	1.32093	1.21706	2.07474	2.31825	1.50056	1.80115	1.77226	1.23679	1.65516	2.17217	1.81713	1.88391	1.92277	1.82955
ENSMUSG00000005371	0.712674	0.670382	0.759641	0.622424	0.554507	0.753881	0.858924	0.665537	0.663015	0.700642	0.711099	0.628546	0.698101	0.708849	0.625597
ENSMUSG00000005373	2.16548	2.38453	2.46299	3.10062	3.66165	4.52956	3.59001	3.74075	3.78317	3.57294	3.39504	4.9155	3.24105	4.01686	3.45599
ENSMUSG00000005374	2.36246	1.94817	2.40647	2.7984	2.34482	2.41714	2.81171	1.76922	2.08189	2.21919	2.60352	2.22244	2.17101	1.92724	1.7056
ENSMUSG00000005378	3.5304	3.90824	3.98732	3.57907	3.86295	3.55887	3.10798	3.37566	3.52413	3.68317	2.59295	3.31308	3.15327	2.62265	2.62801
ENSMUSG00000005397	0.457429	0.499862	0.362779	0.580585	0.437207	0.372115	0.497463	0.540356	0.601768	0.520813	0.571743	0.623009	0.819919	0.567678	0.473863
ENSMUSG00000005410	1.45877	2.15335	1.15586	2.0533	2.57804	1.52695	1.59724	1.18356	1.32832	1.56414	1.69653	1.61146	1.7252	1.06511	1.27357
ENSMUSG00000005413	1.19836	0.685995	0.486197	0.604351	0.529241	1.52333	0.426689	0.595785	0.494573	0.626771	0.51202	0.503493	0.644356	0.72104	0.277123
ENSMUSG00000005417	1.29487	1.29208	1.47726	1.45139	1.14144	1.39114	1.31143	1.26341	1.22523	1.34404	1.28669	1.57702	1.32935	1.15706	1.13794
ENSMUSG00000005442	1.72449	2.15715	2.00115	1.79893	1.24143	1.65286	1.06778	1.56941	1.53967	1.55097	0.992833	1.85681	1.47912	1.35748	0.835436
ENSMUSG00000005447	9.79092	7.42407	6.9917	7.74108	9.44518	5.76419	5.19859	10.4773	9.97167	9.23565	6.20755	8.04159	9.77102	8.14918	5.69696
ENSMUSG00000005465	0.415062	0.413101	0.292784	0.239769	0.185688	0.143896	0.186872	0.15137	0.229344	0.118412	0.201526	0.247316	0.169558	0.120195	0.174516
ENSMUSG00000005469	2.76322	2.39534	2.18533	2.38863	2.16442	2.60837	2.95099	1.72777	1.83717	2.20689	2.53175	2.46381	1.9764	2.35701	2.04968
ENSMUSG00000005470	0.821118	1.1593	0.533351	0.946067	1.06401	0.602188	0.726833	0.76016	0.703835	0.558606	0.674688	0.684683	0.654996	0.422521	0.452804
ENSMUSG00000005474	0	0	0	0	0	0	0	0	0	0	0.0249386	0	0	0	0
ENSMUSG00000005481	5.61012	6.14623	4.1573	6.21908	6.62595	5.91135	5.62989	4.99811	5.61627	4.57553	5.76132	4.51234	5.32487	3.80959	4.63384
ENSMUSG00000005483	10.2618	7.16676	8.26	5.19266	8.42532	8.66911	11.5439	11.6182	9.2715	9.52441	15.1533	12.0081	6.75872	11.2973	9.18759
ENSMUSG00000005493	0	0	0	0	0.00358507	0.010319	0.002759	0	0.00639589	0	0.00202324	0	0	0	0
ENSMUSG00000005501	0.882584	0.715978	0.864664	0.956108	1.14074	1.20339	0.922639	0.882517	0.750821	0.999507	1.04692	0.896114	0.879838	1.19989	1.29902
ENSMUSG00000005503	0	0	0	0	0	0	0.0276917	0	0	0	0	0	0	0	0
ENSMUSG00000005505	5.14242	4.64221	5.35035	5.62623	5.07491	5.35844	5.37749	4.80224	4.5724	4.57417	5.12359	4.04193	4.86693	5.57949	6.54319
ENSMUSG00000005506	2.05057	1.93742	1.83353	2.02824	1.90915	2.08943	2.20728	1.90376	1.802	1.84032	2.20873	1.8095	1.76155	1.95024	1.94471
ENSMUSG00000005510	6.61461	6.12594	5.98289	6.40393	7.49462	8.08329	7.63725	8.42691	8.51419	7.63481	6.89376	7.68728	6.70199	7.66941	7.80961
ENSMUSG00000005514	2.36622	1.63368	1.76112	3.19294	3.70396	4.42862	2.3868	2.21906	1.66999	3.10158	1.80646	2.43975	1.85935	3.40428	1.8667
ENSMUSG00000005533	0.0693859	0.0957529	0.107075	0.0869812	0.051281	0.0558014	0.0866303	0.0744308	0.0769831	0.0721099	0.0854098	0.0866251	0.0622448	0.0505196	0.0657108
ENSMUSG00000005534	0.459379	0.362215	0.509406	0.51057	0.575198	0.505345	0.68458	0.544316	0.387798	0.467092	0.536619	0.61466	0.419371	0.837654	0.642843
ENSMUSG00000005540	0.012433	0	0.0340492	0	0.0141195	0.0406406	0	0	0.314871	0.0106409	0.0398418	0.0564167	0.0257859	0	0.017251
ENSMUSG00000005547	0	0	0	0	0	0	0	0	0	0.0160556	0.0120231	0.0283749	0	0	0
ENSMUSG00000005553	0.0464219	0	0.0317829	0.126421	0.0131797	0.0379355	0.0405713	0.0429756	0.0705391	0.0496633	0.0818177	1.94848	0.0240696	0.0110905	0.0805138
ENSMUSG00000005566	2.26735	2.79867	2.22901	2.9818	2.21728	2.0033	3.0232	2.19321	2.02693	1.99858	2.4095	2.9898	2.17539	2.24082	1.64021
ENSMUSG00000005575	21.4635	24.3314	18.1842	20.8184	17.196	22.9858	21.0711	16.1954	17.7219	19.7118	17.3363	18.6782	16.5152	16.9989	16.3183
ENSMUSG00000005580	0.113982	0.0808947	0.108297	0.152036	0.0977424	0.108352	0.0986001	0.0979827	0.102505	0.11547	0.110322	0.116108	0.0856334	0.146714	0.0774619
ENSMUSG00000005583	0.088213	0.108121	0.0558494	0.0671614	0.0538595	0.0372061	0.0671477	0.0790299	0.0874393	0.0600737	0.0790287	0.0674306	0.0875418	0.0543863	0.0723853
ENSMUSG00000005609	1.6296	1.24193	1.44386	1.76595	1.95311	1.53905	1.83326	1.55561	1.25096	1.66014	1.91898	1.67167	1.43845	1.85366	1.61954
ENSMUSG00000005610	54.3583	48.7463	54.4633	58.2657	55.9505	64.1793	66.9758	53.0306	48.74	51.3218	62.3861	54.0987	51.1217	60.9699	58.5578
ENSMUSG00000005611	0.251898	0.219786	0.235513	0.302428	0.173793	0.117311	0.284066	0.22066	0.289474	0.251521	0.322016	0.217134	0.442383	0.258839	0.24992
ENSMUSG00000005615	6.48393	5.77961	6.00053	3.68227	6.73092	6.16023	5.76167	4.89999	3.51659	5.42642	6.98432	5.8229	3.19662	6.74521	7.90783
ENSMUSG00000005621	1.02434	0.998223	1.05712	0.883509	0.863084	1.10465	1.17616	0.828716	0.7638	0.953821	0.989567	1.15407	0.778765	1.07075	0.854441
ENSMUSG00000005625	7.57606	7.40885	6.44636	8.27825	10.4802	8.28024	8.62397	7.63417	7.24829	7.64477	7.43313	7.87523	7.01573	7.82086	8.4571
ENSMUSG00000005628	0.130676	0.315583	0.357869	0.177935	0.148401	0.106787	0.17131	0.0907308	0.132376	0.19572	0.230313	0.29648	0.271019	0.218535	0.181314
ENSMUSG00000005640	0.0565287	0.187224	0.121637	0.241914	0.165077	0.131985	0.0776355	0.1869	0.188154	0.103673	0.129391	0.232078	0.142363	0.123475	0.168074
ENSMUSG00000005649	0	0	0	0	0	0	0	0	0	0	0	0	0.0298207	0	0
ENSMUSG00000005656	1.95845	1.72538	1.94799	1.92004	2.42694	2.38655	2.03478	2.67172	2.40929	2.30907	2.14283	1.93849	2.25186	2.49439	2.49998
ENSMUSG00000005667	1.63696	1.75865	2.18913	4.14548	1.49415	1.33771	1.912	1.19677	1.13134	1.07367	1.25504	1.33055	1.34056	1.70321	1.30547
ENSMUSG00000005672	0.15691	0.204536	0.207092	0.247121	0.1739	0.120501	0.206528	0.161012	0.122565	0.150473	0.23263	0.211599	0.227408	0.168013	0.154761
ENSMUSG00000005674	12.0319	13.4145	13.61	14.7643	15.7972	19.4314	15.8771	14.1104	13.995	16.9931	12.466	17.0838	12.5016	21.019	18.509
ENSMUSG00000005677	11.3257	10.4303	12.3312	13.6387	15.7318	19.2239	16.6445	14.0791	14.1261	18.2067	13.5898	15.4281	11.9353	19.0777	17.7546
ENSMUSG00000005681	1.04969	1.80268	0.638821	1.90576	2.11925	2.09684	1.8348	2.59137	1.53595	2.3957	2.76575	1.4113	1.45136	2.3406	4.04573
ENSMUSG00000005682	2.17944	2.60267	2.70234	2.47693	2.73817	2.73463	2.82715	2.64518	2.17304	2.80529	2.55165	2.63461	2.30456	2.81251	2.66684
ENSMUSG00000005683	27.8486	32.13	22.9261	20.5599	31.6261	32.4407	27.6106	16.848	13.3458	24.6956	25.5907	21.2786	16.3512	27.1563	25.1387
ENSMUSG00000005686	0.412879	0.473203	0.546192	0.266806	0.405306	0.3374	0.409771	0.310964	0.319006	0.341388	0.4485	0.423389	0.351956	0.35109	0.325277
ENSMUSG00000005687	7.14392	6.88116	6.96313	7.40079	6.26591	7.50351	7.75498	6.76604	7.07005	6.13182	5.83205	6.25911	6.46883	5.52843	5.8274
ENSMUSG00000005696	0.0230158	0.0222333	0.0315156	0.0470093	0.00653444	0.0188082	0.0402302	0.0159803	0.0291441	0.00492457	0.0147509	0.00870313	0	0.0109972	0.0159674
ENSMUSG00000005698	1.65147	1.54054	1.47103	1.41738	1.50418	1.55404	1.59204	1.36208	1.27754	1.53907	1.58016	1.44325	1.53612	1.43791	1.37949
ENSMUSG00000005699	1.64596	1.7808	1.26214	0.896492	1.12154	1.72168	1.2659	1.95042	1.86747	1.46506	0.928312	1.49376	1.22893	1.76168	1.18757
ENSMUSG00000005705	0.0043752	0.00422646	0.00299549	0.00595751	0.00993734	0.00715073	0.0019119	0.00607558	0.00886428	0.00561684	0.00420611	0	0.00453705	0.00418106	0
ENSMUSG00000005716	0	0	0	0	0	0	0	0	0	0	0	0	0	0	0
ENSMUSG00000005718	0.575076	0.654727	0.379666	0.363561	0.47815	0.453163	0.41285	0.36126	0.395309	0.342772	0.309334	0.559178	0.468561	0.225712	0.128238
ENSMUSG00000005732	6.53251	6.77786	5.22975	6.91835	7.22235	6.94826	6.22274	6.79949	8.1231	6.59669	5.85916	6.09051	6.32614	4.57463	5.15542
ENSMUSG00000005763	0.153612	0.16188	0.109952	0.104583	0.0892069	0.0713241	0.120522	0.119584	0.148538	0.112049	0.125301	0.147857	0.10861	0.111765	0.0968816
ENSMUSG00000005774	2.70599	3.27248	1.75367	2.9252	2.60388	1.9581	2.14832	2.16089	1.88327	2.12148	2.09172	2.2808	2.03495	2.34904	2.2069
ENSMUSG00000005779	49.2156	48.1152	38.0136	40.9575	49.6473	48.5441	46.9703	52.8478	58.6478	46.3661	47.1236	40.3596	43.7693	37.3472	45.6994
ENSMUSG00000005800	0	0	0.0211136	0	0	0.0252008	0	0	0	0	0.0098822	0	0.0319792	0	0
ENSMUSG00000005802	4.38757	3.41582	4.34784	4.63798	5.80224	4.47005	5.94742	5.80549	4.05722	3.8972	5.1245	5.06463	3.64439	6.94445	6.86882
ENSMUSG00000005803	2.28146	1.66472	2.58424	2.09004	2.25419	2.28059	2.14332	2.21866	1.89416	2.15564	2.35427	2.02617	2.09093	2.42358	3.05424
ENSMUSG00000005804	4.22823	3.40374	3.60894	3.95341	3.71337	3.59347	3.69535	3.64033	3.59794	3.69115	3.66737	3.87988	3.24464	4.25611	4.61516
ENSMUSG00000005813	2.65686	2.19011	2.363	2.09483	2.91955	2.5723	2.7245	2.32844	2.1429	2.61607	2.73419	2.11265	2.16738	2.39388	2.94915
ENSMUSG00000005823	4.2163	4.34293	4.70857	5.45988	5.43677	3.71361	4.67253	3.92579	3.66804	4.34692	4.62574	3.91464	4.12027	3.92471	4.72061
ENSMUSG00000005824	0.230435	0.254401	0.225382	0	0.149538	0.161407	0.143852	0.0609507	0.0666953	0.0845228	0.126588	0.0995839	0.102411	0.062917	0.137028
ENSMUSG00000005836	1.83946	1.44319	1.36807	1.65285	2.03595	2.18229	2.30944	1.9968	1.55125	1.99787	1.85514	2.10436	1.45726	2.49398	2.22838
ENSMUSG00000005846	5.38798	6.28614	6.04938	6.42204	6.93242	7.63512	6.32641	7.30927	7.40851	7.62599	6.4472	5.93724	7.11955	5.90483	6.93748
ENSMUSG00000005864	0	0	0	0	0	0	0	0	0.00852843	0.00720537	0	0	0	0	0
ENSMUSG00000005871	1.06294	0.944186	1.20872	1.20613	1.09612	0.985936	1.24531	0.892128	0.804485	1.08618	1.23426	0.880103	0.951808	1.42879	1.02349
ENSMUSG00000005873	2.32033	2.19955	3.34798	10.1576	2.13022	1.90501	4.34009	1.88207	1.58167	1.77708	2.40091	3.11602	2.9796	3.49702	2.35444
ENSMUSG00000005881	13.1158	12.7575	12.2489	13.9499	13.6422	13.7804	13.8663	11.4427	10.5618	12.3504	11.8148	11.0162	9.74633	13.0103	12.4956
ENSMUSG00000005882	0.435688	0.587436	0.495043	0.621026	0.604272	0.630266	0.649754	0.549234	0.597243	0.560126	0.649961	0.5272	0.534477	0.604158	0.67398
ENSMUSG00000005883	0.0584447	0.0752771	0.0933668	0.0530544	0.0331862	0	0.0255395	0.0360706	0.0592054	0.033347	0.0249716	0.0442003	0.0808091	0.0279257	0.121639
ENSMUSG00000005886	0.324474	0.315351	0.289294	0.254518	0.289259	0.323782	0.304289	0.247377	0.210686	0.263059	0.269964	0.300642	0.220451	0.352217	0.257526
ENSMUSG00000005891	0	0	0	0	0	0	0	0	0	0	0	0	0	0	0
ENSMUSG00000005892	0	0	0	0	0	0	0	0	0.0604893	0	0	0	0	0	0
ENSMUSG00000005893	0.90474	0.746038	0.804623	0.650263	0.94696	0.789649	0.968423	0.75986	0.712424	0.702486	0.884719	0.832365	0.715747	0.953727	0.841207
ENSMUSG00000005897	0.267247	0.279422	0.322891	0.376742	0.382051	0.37512	0.354471	0.261961	0.21021	0.301381	0.322409	0.299602	0.332561	0.402613	0.375172
ENSMUSG00000005899	0.837775	1.25499	0.914411	1.10769	1.0962	0.952516	1.13012	0.7812	1.05162	0.805347	1.05052	1.05598	0.90654	0.818005	0.77495
ENSMUSG00000005907	0.589811	0.544356	0.601866	0.75708	0.844736	0.558737	0.794557	0.712962	0.608904	0.659129	0.756023	0.784155	0.693441	0.872384	0.755821
ENSMUSG00000005917	0	0	0	0	0	0	0	0	0.0192608	0	0	0	0	0	0
ENSMUSG00000005936	2.58343	2.49561	2.4185	2.01014	2.21537	2.18296	2.63415	2.26149	2.24319	2.12833	2.88908	2.63163	2.28718	2.12451	2.51163
ENSMUSG00000005947	0.688091	0.83547	0.506482	0.348113	0.355194	0.36005	0.235319	0.302138	0.294798	0.307257	0.350359	0.218027	0.361003	0.527606	0.369819
ENSMUSG00000005949	1.13135	1.2573	1.35723	1.41781	1.38714	1.45633	1.81128	1.25127	0.933086	1.1825	1.53359	1.43864	1.44314	1.70305	1.77814
ENSMUSG00000005950	0.0252188	0.048723	0.0345323	0.0343393	0	0	0.0330608	0.0350199	0.025547	0.0215838	0.00808141	0	0.0261518	0.0240998	0.0174958
ENSMUSG00000005951	0.882788	0.727543	0.74388	1.24408	1.28997	1.34191	1.44055	1.10872	0.844247	1.03029	1.25026	1.29791	0.742599	1.35096	1.66173
ENSMUSG00000005952	0	0	0.00785756	0	0	0.0187573	0.0100303	0	0.00581304	0.00491123	0	0	0	0	0.0159241
ENSMUSG00000005958	1.03375	0.934183	2.08904	0.658401	0.42604	0.531389	0.918042	0.632861	0.827631	1.21296	0.764053	0.731363	0.544643	0.44614	0.47426
ENSMUSG00000005968	0.476211	0.544251	0.509723	0.34705	0.55604	0.641283	0.477744	0.3353	0.281971	0.450623	0.466404	0.385509	0.3269	0.464694	0.432745
ENSMUSG00000005973	1.97042	1.44478	2.29177	1.2607	1.44237	1.18341	1.82583	1.8681	2.04417	1.71688	1.90188	1.75949	1.84637	1.14567	1.94344
ENSMUSG00000005980	29.9979	32.6609	30.7728	5.73767	5.12713	3.36144	4.38415	11.517	9.14697	11.9783	8.4876	7.35988	9.72762	19.7983	14.8254
ENSMUSG00000005981	2.56144	2.63616	2.01381	3.30423	3.82748	2.59728	2.84201	2.4923	2.3175	2.7062	2.94813	2.60141	2.74092	2.71325	3.05522
ENSMUSG00000005982	1.87555	1.88094	1.78402	1.91052	1.79394	2.01238	2.19391	1.48007	1.4987	1.81761	1.51403	1.81184	1.41045	2.18911	1.84086
ENSMUSG00000005983	2.06038	1.61438	2.05327	1.74566	1.7029	1.96434	2.18086	1.63191	1.60018	2.0475	1.73133	1.64478	1.4244	2.1221	1.81058
ENSMUSG00000005986	0.143221	0.0461172	0.065371	0.0325029	0.0677699	0.0585192	0.0521544	0.0773431	0.120904	0.102147	0.0841413	0.108314	0.0495063	0.0684328	0.0828004
ENSMUSG00000005994	0	0	0	0	0	0	0	0	0	0	0	0	0	0	0
ENSMUSG00000006005	1.69828	1.75829	1.71721	2.25715	2.23316	1.95224	2.0074	1.83298	1.75056	1.94494	2.35219	1.76984	2.02794	2.4072	2.01439
ENSMUSG00000006007	0	0	0	0	0	0	0	0	0	0.00913476	0	0	0	0	0
ENSMUSG00000006010	1.73753	1.77719	2.23925	2.29301	2.13903	2.05228	2.04174	2.08614	2.08061	1.77866	2.05873	2.11278	1.97845	2.4325	2.76876
ENSMUSG00000006014	0.221542	0.267512	0.240158	0.35194	0.230627	0.331909	0.346904	0.333279	0.458201	0.292313	0.449624	0.209433	0.382895	0.370494	0.358624
ENSMUSG00000006019	0.509488	0.624212	0.731676	2.132	0.500981	0.467122	0.342103	0.40264	0.36506	0.436051	0.278747	0.582669	0.566994	0.564069	0.155178
ENSMUSG00000006021	1.03482	1.48966	1.30585	1.43669	1.38257	1.69128	1.40093	1.35246	1.06884	1.30244	1.13137	1.41176	0.90477	1.51243	1.40767
ENSMUSG00000006024	3.87468	4.24049	3.87343	5.69676	3.70738	4.3513	4.39742	3.10289	3.05019	3.43826	3.78334	4.3026	3.29494	3.4453	3.58412
ENSMUSG00000006050	5.6566	4.92258	5.8426	5.37836	6.59003	6.61498	5.55101	5.47367	5.63143	6.76107	5.48488	5.45807	4.74073	6.04635	8.06852
ENSMUSG00000006056	0	0	0	0	0	0	0	0	0	0	0	0	0	0	0
ENSMUSG00000006057	19.4367	19.6742	14.472	25.3234	26.8896	22.7595	21.7839	21.8991	22.3318	23.4483	23.2279	19.4164	21.7315	20.0697	21.9337
ENSMUSG00000006058	4.11722	4.07251	3.78099	3.35702	3.59777	4.3316	4.6218	3.32085	3.54643	3.76642	4.08451	3.35614	3.43863	3.72248	3.77996
ENSMUSG00000006095	5.52745	4.11016	4.96781	4.34518	4.89666	4.68771	3.56916	4.46647	4.32942	4.97457	3.39647	3.90733	3.86068	4.81023	3.87424
ENSMUSG00000006127	1.63441	1.67073	1.81171	1.24816	1.90521	1.59709	1.57202	1.87332	1.43667	1.50244	1.57955	1.8966	1.7397	2.05772	2.27976
ENSMUSG00000006134	1.02895	0.898064	1.05053	0.909473	1.00965	1.2539	1.21087	0.898253	0.763472	0.94244	1.12224	1.13313	0.842383	1.20756	0.939269
ENSMUSG00000006143	0	0.0607613	0.0430644	0.0428238	0.0357158	0.0257005	0	0.0436726	0.0637182	0.0672916	0.0201563	0.0237847	0.0489199	0.0300543	0.0218186
ENSMUSG00000006154	0.36685	0.211119	0.363387	0.233819	0.265922	0.191353	0.266043	0.448003	0.347903	0.313972	0.290142	0.484043	0.348045	0.328195	0.3249
ENSMUSG00000006169	4.80003	4.67256	4.36734	3.69582	4.59658	5.25162	4.65428	3.89128	3.68833	4.28215	4.75159	4.4009	3.76469	4.42556	3.91254
ENSMUSG00000006179	0.265589	0.197354	0.475572	0.445096	0.394419	0.367293	0.249972	0.245872	0.331133	0.297248	0.248778	0.216309	0.381342	0.331897	0.53859
ENSMUSG00000006191	0.0142092	0.0171015	0.0153103	0.0196653	0.0203692	0.0137055	0.0197474	0.020055	0.0172258	0.0161484	0.0265738	0.0190259	0.0200491	0.0198116	0.0310277
ENSMUSG00000006200	0	0.101355	0	0	0	0	0	0	0	0.0448991	0	0	0	0	0.0727902
ENSMUSG00000006204	0.0140542	0.0475173	0.0657519	0.558161	0.0332511	0.0287123	0.142277	0	0	0.00501184	0.0225184	0.0744018	0.0291482	0.089537	0.0227504
ENSMUSG00000006205	0.187271	0.259296	0.205145	0.331498	0.223307	0.249958	0.302788	0.268721	0.335151	0.259116	0.280052	0.193559	0.385161	0.229667	0.290156
ENSMUSG00000006215	0.903596	0.949896	0.846094	0.687569	0.746987	0.781845	0.557447	0.768855	0.693248	0.779039	0.493953	0.773813	0.640759	0.622229	0.479376
ENSMUSG00000006216	0.0397842	0.0512423	0.0363178	0	0.0301205	0	0.0579504	0.0613845	0.013434	0.0113499	0.00849927	0	0	0.012673	0.0184004
ENSMUSG00000006218	0.00969256	0.0561783	0.0132721	0.0791875	0.0110073	0.0316826	0	0.062811	0.0294561	0	0.0248479	0.029321	0.080409	0.0277874	0.0134486
ENSMUSG00000006219	2.84233	3.0143	2.79915	2.27168	2.45014	3.1727	2.61461	2.56458	2.5507	3.02317	2.59058	2.81159	2.58972	2.48493	2.44342
ENSMUSG00000006221	1.22823	0.922813	1.30808	0.929124	0.619925	0.66913	0.805077	1.38972	1.58983	1.31399	1.22449	1.34171	2.15815	0.978107	0.804755
ENSMUSG00000006235	0	0	0.0459369	0.274082	0.0380982	0.0548295	0.0293196	0.0931713	0.373826	0.14356	0.0215007	0.101485	0.347887	0.128236	0.0930956
ENSMUSG00000006241	0.220882	0.177811	0.100818	0.501276	0.292651	0.210587	0.257393	0.255606	0.242403	0.204798	0.283128	0.22273	0.305405	0.211081	0.229858
ENSMUSG00000006262	2.63903	2.68712	2.62233	2.02981	2.40975	2.66951	2.73656	2.14928	2.20734	2.28306	2.88903	2.34645	2.31507	2.58668	2.46422
ENSMUSG00000006269	0	0	0	0	0	0	0	0	0	0	0	0	0	0	0
ENSMUSG00000006270	0	0	0	0	0	0	0	0	0	0	0	0	0	0	0
ENSMUSG00000006273	3.33174	3.36152	3.20197	3.17568	3.90279	3.61005	3.32705	3.43282	3.23135	3.78088	4.12829	3.33162	3.38461	4.02705	4.3917
ENSMUSG00000006276	0.486287	0.568162	0.468481	0.581021	0.563163	0.552888	0.576186	0.455524	0.445885	0.488575	0.46195	0.651223	0.460426	0.549201	0.464044
ENSMUSG00000006281	3.19606	3.52111	3.07849	2.51787	2.94597	3.33199	3.23216	2.50311	2.55373	2.65568	2.97769	3.24459	2.32793	3.62313	3.0133
ENSMUSG00000006288	1.22308	1.45644	1.56944	1.5921	1.76462	1.40809	1.63366	1.53819	1.652	1.4023	1.40013	1.40784	1.39596	1.55841	1.69704
ENSMUSG00000006289	1.07492	0.811234	0.931435	1.25784	1.08721	1.05684	1.25505	1.35274	1.4292	1.29373	1.36169	1.34643	1.49786	1.07538	1.43321
ENSMUSG00000006299	20.488	20.9808	17.5934	23.2122	21.0802	20.1737	16.5264	18.8793	17.3329	20.2367	16.5501	20.8663	18.4306	17.9197	17.8274
ENSMUSG00000006301	11.9266	11.418	11.3831	6.7626	10.3706	11.6228	9.59897	7.33334	6.25731	9.65144	8.71622	7.49856	5.87933	8.90528	8.80522
ENSMUSG00000006304	7.88051	7.73816	7.95634	6.555	8.63238	9.75619	8.04013	8.30713	7.72949	8.92416	7.89221	6.94647	8.48155	8.76373	9.61847
ENSMUSG00000006307	2.25728	2.73695	2.86708	2.5225	1.97121	2.63336	2.06803	2.20499	2.34185	2.31163	1.98047	2.67253	2.63136	2.17199	1.7064
ENSMUSG00000006310	0.13406	0.226629	0.11473	0.136907	0.190305	0.13694	0.146455	0.124107	0.169755	0.172104	0.161098	0.177425	0.191151	0.224194	0.162759
ENSMUSG00000006311	0	0	0	0	0	0	0	0	0	0	0	0	0	0	0
ENSMUSG00000006313	0.0317045	0.0306266	0	0.172682	0.0180025	0.0259086	0	0.0587016	0.0321171	0.0678365	0.0914377	0.143864	0.049316	0.0302977	0.0879809
ENSMUSG00000006315	35.7218	31.1785	31.4201	53.5621	49.4444	39.5631	48.7029	36.9605	42.0617	37.191	40.2399	35.3427	39.7453	35.7432	42.6838
ENSMUSG00000006333	182.178	176.293	141.86	178.618	144.375	140.782	143.492	166.879	188.648	157.149	128.155	146.312	161.093	126.323	105.409
ENSMUSG00000006335	0.75669	0.870937	0.683411	0.613826	0.767913	0.447323	0.534688	0.924083	0.831775	0.716517	0.629422	0.779255	0.751291	0.584644	0.536129
ENSMUSG00000006342	2.41416	1.14559	1.1599	2.01849	1.13032	0.934497	1.4066	0.843002	0.514859	1.43183	0.963633	1.63358	1.05409	1.61897	1.70423
ENSMUSG00000006344	0.266445	0.353906	0.349642	0.423273	0.390841	0.254025	0.276527	0.375135	0.455477	0.394318	0.309512	0.394615	0.558359	0.3448	0.300378
ENSMUSG00000006345	22.0692	19.4118	19.0874	25.8042	30.3824	38.9777	23.2279	21.368	14.6559	27.4175	17.9644	22.6438	16.1178	35.204	25.9017
ENSMUSG00000006356	3.96099	3.06106	6.38803	3.27605	2.46572	1.77429	2.53864	3.93855	4.78532	4.11828	2.25654	3.50596	3.95539	2.35525	1.9134
ENSMUSG00000006360	69.7622	58.2655	58.2337	35.0791	61.7407	70.5761	54.4299	61.9521	53.5204	67.1613	51.3807	56.1922	46.6031	77.1785	79.9447
ENSMUSG00000006362	0.121266	0.262564	0.188954	0.398573	0.1021	0.112766	0.160802	0.118071	0.175795	0.119892	0.08978	0.135985	0.179956	0.173828	0.0493173
ENSMUSG00000006369	0.98066	0.726712	0.869813	0.878019	1.43841	1.29225	0.888935	0.845675	0.592943	1.1136	0.752733	1.10884	0.63484	1.4103	0.931973
ENSMUSG00000006373	37.5146	23.8686	30.4717	27.8677	38.5437	42.1808	36.9751	38.4935	28.9896	31.6534	27.9203	34.6101	25.1338	45.3662	44.7485
ENSMUSG00000006378	3.10423	3.92138	3.66936	19.9061	5.12224	3.68587	5.21732	2.43166	2.40551	2.63408	3.01828	4.7555	3.4942	6.93448	3.47887
ENSMUSG00000006386	0.0547094	0.0616578	0.0811568	0.142783	0.0893126	0.11177	0.0996134	0.108682	0.100451	0.0897453	0.10519	0.0965426	0.131196	0.125259	0.166054
ENSMUSG00000006389	0	0.019789	0	0.027894	0	0.0167404	0	0	0	0.00876632	0.00656457	0	0	0	0.0142119
ENSMUSG00000006390	15.2077	18.1329	15.3784	15.9423	16.2589	21.6833	12.5682	9.92581	10.3134	17.1818	13.2539	11.79	13.9558	14.5025	14.3028
ENSMUSG00000006392	6.07006	5.84052	6.17633	5.55377	5.50384	6.11716	6.98253	5.53058	5.51714	6.22182	5.44337	5.40715	5.39893	5.20459	5.22648
ENSMUSG00000006395	5.72587	5.20584	6.68745	4.43339	6.1838	5.96358	6.37795	6.02834	5.62978	5.86143	4.20939	8.15121	4.36594	5.25721	5.29648
ENSMUSG00000006398	4.34228	5.5705	3.187	5.39236	4.45788	4.88268	4.25042	3.40889	3.9765	3.86504	4.07428	4.09838	4.35882	2.35697	2.45819
ENSMUSG00000006403	0.287603	0.233958	0.248726	0.329781	0.206283	0.222656	0.119063	0.364344	0.352681	0.129551	0.213429	0.274745	0.313939	0.21698	0.0840111
ENSMUSG00000006411	0.100316	0.177661	0.171705	0.159362	0.123417	0.0273258	0.0876736	0.139304	0.11009	0.107321	0.0910818	0.189667	0.130034	0.0479325	0.0811945
ENSMUSG00000006412	1.98085	2.00149	1.77708	1.82916	2.13319	2.08388	2.31822	2.14997	2.12196	2.14352	1.96267	1.94577	2.14857	1.64274	2.03765
ENSMUSG00000006418	4.24611	4.03827	3.77115	3.25782	4.12041	3.89959	3.78566	3.87612	3.46907	3.43719	3.38694	3.42001	2.99908	3.53007	3.60242
ENSMUSG00000006423	0.50042	0.569413	0.702044	0.68558	0.631057	0.461624	0.638588	0.625272	0.612674	0.56755	0.629636	0.738336	0.588973	0.663047	0.788056
ENSMUSG00000006435	0.0153463	0.0259431	0.0262673	0.0156723	0.0196065	0.0156761	0.0150888	0.0159829	0.0272056	0.0197015	0.00737662	0.0290151	0.0278496	0.00916585	0.00532331
ENSMUSG00000006442	5.27181	5.04979	6.43012	11.22	3.72295	4.12706	5.53663	2.7068	3.67995	4.85317	3.09479	3.6184	4.18052	3.64082	2.88901
ENSMUSG00000006445	1.27482	1.60305	1.47475	1.10736	1.49767	3.05346	1.12856	0.844439	0.729203	1.75418	1.04947	0.8062	1.04847	1.41779	1.20464
ENSMUSG00000006456	1.99852	1.94408	2.1242	1.5224	2.03154	1.41617	2.00314	1.78546	1.6989	1.49515	1.97055	2.05047	1.88404	1.69615	1.02775
ENSMUSG00000006457	0.00926796	0.0179058	0.0126907	0.0252395	0.0421005	0.0151474	0.0161998	0.0257398	0.0375543	0.0237962	0.0118797	0	0	0.0265701	0.0257189
ENSMUSG00000006462	0.00407028	0	0.00557346	0	0	0	0.00355731	0	0	0	0	0	0	0.00388967	0
ENSMUSG00000006463	1.51667	1.42071	1.79359	1.0013	1.48753	1.38964	1.58661	1.04242	1.23378	1.35706	1.04568	1.32081	1.47746	1.38349	1.24351
ENSMUSG00000006464	0.125417	0.121153	0.214667	0.0640403	0.0623126	0.128112	0.123312	0.0943361	0.103227	0.120757	0.16076	0.15413	0.195084	0.0524351	0.152265
ENSMUSG00000006469	0	0	0	0	0.032126	0	0	0	0	0	0	0	0	0	0
ENSMUSG00000006471	0.759328	0.960237	0.869611	0.751959	0.799613	0.992824	0.989413	0.728519	0.713268	0.756223	0.92907	0.709996	0.816052	0.527734	0.785396
ENSMUSG00000006476	3.26467	3.71433	3.10439	2.56842	2.28629	2.84571	1.61683	2.1324	2.82945	2.70096	2.13883	2.74332	1.95603	1.80255	1.86224
ENSMUSG00000006488	0	0	0	0	0	0	0	0	0	0	0	0	0	0	0
ENSMUSG00000006490	0	0	0	0	0	0	0	0	0	0	0	0	0	0	0
ENSMUSG00000006494	1.75681	1.81412	1.93554	2.70837	2.00657	1.86469	2.13985	2.12645	2.12742	1.79306	2.37483	2.15329	1.9422	2.40732	2.23446
ENSMUSG00000006498	17.0277	18.5139	16.5198	18.8907	19.3883	15.3442	16.1883	12.9541	13.9024	15.7505	14.1516	15.1727	15.4407	13.3291	10.7863
ENSMUSG00000006517	1.92098	2.0382	1.48769	2.05826	2.09214	1.54407	1.0321	0.903761	1.14845	1.33414	1.34217	1.33371	1.92673	1.00815	1.07052
ENSMUSG00000006519	6.99786	7.65762	5.58312	2.68558	1.91677	1.92169	1.45854	2.68614	3.74618	2.92155	1.48283	2.6103	3.14655	1.92102	1.31567
ENSMUSG00000006522	0.05091	0.0983585	0	0.110915	0.0578157	0.13313	0.0800889	0.150818	0.154718	0.148144	0.0913594	0.0924048	0.221732	0.204334	0.127149
ENSMUSG00000006526	0.203725	0.237317	0.237938	0.179496	0.156508	0.181172	0.17805	0.174733	0.166922	0.197438	0.211213	0.158604	0.158446	0.186096	0.207847
ENSMUSG00000006527	0.127597	0.110795	0.137419	0.183504	0.100945	0.105442	0.13407	0.103525	0.113282	0.112886	0.133232	0.149627	0.11745	0.112345	0.135268
ENSMUSG00000006529	0	0	0	0	0	0	0	0	0	0	0.0280988	0.0165785	0	0	0
ENSMUSG00000006538	4.8892	4.6055	5.22928	4.30578	4.58556	5.52598	3.63525	3.71557	3.99184	5.05884	3.10232	3.64239	3.85931	4.2306	2.93629
ENSMUSG00000006542	0	0.0290091	0	0.0408905	0.0170517	0	0	0	0	0.0128507	0.00962315	0.136266	0.0155705	0.0286975	0
ENSMUSG00000006546	0.0963579	0	0.0659717	0.131206	0	0.0787427	0.126321	0.178409	0.097612	0.0824689	0.185268	0.145746	0.0999225	0.138123	0.0668491
ENSMUSG00000006567	0.565745	0.637228	0.614724	0.729804	0.730924	0.988281	0.838753	0.674295	0.5035	0.691992	0.688476	0.990831	0.548671	1.00248	0.67057
ENSMUSG00000006570	0	0	0	0	0	0	0	0	0	0	0	0	0	0	0
ENSMUSG00000006574	0	0	0.0121847	0	0	0	0.0155539	0	0.00901423	0	0	0	0	0.00850357	0
ENSMUSG00000006575	0.608277	0.816108	0.485868	1.19638	0.978615	0.800847	0.826959	0.922891	0.787359	0.708595	0.703889	0.868936	0.473085	0.548992	0.468886
ENSMUSG00000006576	0.233338	0.206622	0.213007	0.264771	0.165618	0.143011	0.169942	0.198014	0.246224	0.24131	0.205627	0.279407	0.393201	0.195111	0.14839
ENSMUSG00000006585	2.12161	2.75063	2.14063	1.97662	1.83875	1.73376	1.26868	1.73152	1.78159	1.79191	0.805114	1.60452	1.70797	1.36054	1.08455
ENSMUSG00000006586	0.0298573	0.0218803	0.0338348	0.0196267	0.0151998	0.0117788	0.0206955	0.0142969	0.0114726	0.0185044	0.0178159	0.0140154	0.0256236	0.00590326	0.0171424
ENSMUSG00000006587	0.0710946	0.137355	0.356951	0.129075	0.134564	0.42605	0.103558	0.0219389	0.0960265	0.202824	0.0911294	0.107534	0.0982995	0.13588	0.0328816
ENSMUSG00000006589	51.3249	49.6457	46.0773	51.8366	69.5582	66.7741	37.7269	55.8218	47.7233	62.6032	37.3818	53.3652	51.4612	63.2095	49.2368
ENSMUSG00000006599	1.97101	1.77995	2.0261	2.15923	2.00375	2.45482	2.37163	2.15551	2.29644	2.1839	2.32605	1.86645	2.28711	2.18236	2.4559
ENSMUSG00000006611	1.43767	1.18555	1.44044	1.05042	1.2942	1.08888	1.40971	1.55817	2.16681	2.01072	1.67426	1.59113	1.67266	1.96028	1.80017
ENSMUSG00000006638	3.60019	4.63707	5.22471	4.60893	6.15028	8.24777	6.29292	4.18752	4.73805	5.8465	5.83746	6.14361	5.36075	5.52823	6.0627
ENSMUSG00000006641	0.80393	1.08956	1.23227	1.60117	1.58068	2.03953	1.30035	1.25522	1.09396	1.89984	1.2535	1.14339	1.49314	2.57997	1.88131
ENSMUSG00000006642	1.27691	0.464798	1.54576	1.00795	1.26097	1.60303	1.45563	1.21638	0.918595	1.33044	1.56559	1.17563	1.43929	0.265272	1.33522
ENSMUSG00000006649	0.0106994	0.186042	0.161158	1.3112	0.0607536	0.201099	0.205721	0.00990509	0.016258	0.0412074	0.0514295	0.299393	0.194166	0.506119	0.037114
ENSMUSG00000006651	1.4214	2.09501	1.5049	2.23476	1.09833	0.862185	0.845252	1.00387	0.667996	1.55514	0.826457	1.3077	0.987722	1.70842	1.36225
ENSMUSG00000006673	1.26269	1.28178	1.21617	1.44736	1.28004	1.41079	1.18772	1.10951	1.02619	1.12037	1.25504	1.01429	1.22063	1.35664	1.32637
ENSMUSG00000006675	0.0822368	0.0635528	0.0675644	0.134374	0.0373567	0.0134406	0.0431235	0.045679	0.0499842	0.0774215	0.036894	0.0497549	0.0511674	0.00785877	0.0684629
ENSMUSG00000006676	5.99589	8.19798	6.87492	7.50042	5.95618	6.69816	6.26524	6.20954	6.03388	5.76323	5.43902	7.63398	6.02639	6.90099	5.17448
ENSMUSG00000006678	0.0387358	0.0565847	0.0362232	0.0643229	0.091199	0.0617648	0.0491295	0.0822158	0.067952	0.0654962	0.0799272	0.0635914	0.0724997	0.0478512	0.0904514
ENSMUSG00000006699	12.7425	11.5274	12.074	10.7439	13.9074	14.6839	13.5892	12.7152	11.5116	12.3747	13.4295	10.5811	11.8558	14.9988	17.0483
ENSMUSG00000006705	0.529491	0.535847	0.532678	0.441418	0.552226	0.447412	0.601272	0.533532	0.470702	0.480915	0.616374	0.631988	0.463168	0.505995	0.699692
ENSMUSG00000006711	0.212135	0.180971	0.252753	0.390141	0.694571	0.423255	0.613985	0.59681	0.415837	0.568252	0.49086	0.562554	0.405682	0.863542	0.722471
ENSMUSG00000006715	2.51645	3.43884	2.66839	2.54901	2.9972	3.21002	2.62844	3.13933	3.43521	3.04674	2.66506	2.27447	2.29131	2.34614	3.23613
ENSMUSG00000006717	3.57254	3.18731	3.31839	3.50125	4.94867	5.374	5.1309	5.36123	5.31329	5.06353	4.46263	4.04413	5.1677	6.15392	5.50948
ENSMUSG00000006720	0.0788752	0.114291	0.0945037	0.107401	0.100771	0.0805699	0.0430841	0.0912745	0.0799017	0.0928209	0.0631891	0.0745641	0.102241	0.0471095	0.123121
ENSMUSG00000006724	0.130044	0.125623	0.17807	0.0885373	0.0369209	0.10627	0.0852408	0.0902921	0.032934	0.0834744	0.0833453	0.295046	0.101141	0.0932049	0.270656
ENSMUSG00000006728	26.0166	28.4695	22.9292	29.7614	34.4699	27.4831	30.9332	28.9806	28.1765	30.1414	31.0663	27.1408	28.2951	25.7381	31.256
ENSMUSG00000006731	27.9231	32.5873	26.7617	28.9237	34.4048	35.8906	31.9743	28.7918	23.6125	29.7844	25.0935	32.0302	24.0135	34.4418	21.5008
ENSMUSG00000006732	3.52907	4.22366	5.77319	4.25254	4.0787	3.26674	3.87585	3.29599	3.98628	3.47479	3.12247	3.68457	3.53008	2.35775	2.72998
ENSMUSG00000006736	31.7599	29.529	27.4555	34.9918	43.305	42.7624	36.6775	36.6447	32.0158	35.4741	38.2528	33.3056	35.6211	35.7473	44.283
ENSMUSG00000006740	6.07379	5.50083	6.72242	4.89985	6.28767	6.85734	6.39821	6.12015	5.42226	6.30742	6.90914	5.48829	5.76874	6.88473	6.38446
ENSMUSG00000006763	0.396502	0.535015	0.439516	0.342793	0.471727	0.432023	0.302527	0.477768	0.484544	0.382442	0.471935	0.342702	0.541699	0.414994	0.497757
ENSMUSG00000006764	0	0	0	0	0	0	0	0	0	0	0	0.00219889	0	0	0
ENSMUSG00000006777	0.795506	0.630533	1.11722	1.58314	0.78759	0.683416	0.900258	0.604266	0.485582	1.03872	0.908564	0.817588	0.846086	0.614013	0.976418
ENSMUSG00000006782	4.1637	4.22637	3.91419	4.20521	4.34228	3.7856	4.0888	3.47169	4.05961	4.04341	4.21192	3.68415	3.70772	3.96138	4.31058
ENSMUSG00000006784	0.011472	0.0221641	0.0157087	0.0312419	0.00651408	0	0.0150393	0.00531018	0.0116213	0.0294554	0.0183811	0.00867601	0	0.0438519	0.00795881
ENSMUSG00000006800	1.01698	0.91185	0.956584	1.17821	1.56331	2.11823	1.24237	0.96229	0.791162	1.52439	1.02749	1.16147	0.91671	1.61618	1.07845
ENSMUSG00000006818	7.53642	7.99224	6.46781	8.64384	10.7966	9.14582	9.67613	9.17723	8.09165	8.41992	8.59971	8.87363	8.92276	10.7958	10.9996
ENSMUSG00000006850	1.49924	1.34628	1.47464	1.38014	1.53475	1.13889	1.29184	1.23156	1.47597	1.17471	1.015	1.91635	1.09486	1.41254	1.43565
ENSMUSG00000006906	0.785873	0.72879	0.961316	0.813266	0.987669	0.779211	0.842511	0.746931	0.605036	0.618789	0.691704	0.697354	0.717151	0.735981	0.923214
ENSMUSG00000006920	1.76315	1.67363	1.50369	1.19147	1.62471	1.23704	1.62124	1.4176	1.16562	1.28435	1.62632	1.3963	1.27034	1.72255	1.77258
ENSMUSG00000006930	0.333837	0.509192	0.553362	0.956992	0.219491	0.488183	0.214984	0.553043	0.605168	0.451134	0.585567	0.398641	0.674154	0.369396	0.414446
ENSMUSG00000006931	1.21184	0.796034	1.99125	1.38609	1.29364	0.911075	1.27093	1.18918	0.957534	1.24459	0.947536	1.28307	1.25667	0.764321	1.07612
ENSMUSG00000006932	23.0657	21.9999	23.3818	24.9268	32.3067	31.2118	27.3636	27.068	21.9841	30.0324	31.7165	23.8767	25.0107	33.3302	34.9253
ENSMUSG00000006941	7.88493	6.07422	8.20016	4.89261	5.15733	7.91162	8.54857	7.62297	6.62259	6.23587	7.77212	5.81221	7.40036	5.19823	7.33981
ENSMUSG00000006948	0	0	0	0	0	0	0	0	0	0	0	0	0	0	0
ENSMUSG00000006958	0.217164	0.258193	0.27449	0.136478	0.0948545	0.109209	0.0583985	0.216507	0.152301	0.157268	0.0749437	0.0758012	0.173229	0.0478911	0.115892
ENSMUSG00000006998	12.5953	13.0308	11.1259	15.7899	18.2904	12.6565	12.8809	11.3682	9.97567	11.9839	15.7066	11.2755	11.657	12.2626	13.2257
ENSMUSG00000007021	0.22257	0.245718	0.174152	0.173179	0.144435	0.0519663	0.138943	0.147176	0.225467	0.0544254	0.142646	0.0961853	0.0989159	0	0.0882342
ENSMUSG00000007029	3.4287	4.28629	3.31407	3.81735	2.41644	2.17559	2.30913	2.23125	3.16685	2.36485	1.95833	3.09639	2.43659	1.68646	0.951474
ENSMUSG00000007030	0.213044	0.323402	0.145861	0.165767	0.293787	0.198968	0.119696	0.0986138	0.0770773	0.104192	0.0682701	0.138103	0.142023	0.0581686	0.105572
ENSMUSG00000007033	0.23493	0.499275	0.257353	0.703766	0.160078	0.153586	0.287451	0.282736	0.309384	0.301601	0.391475	0.319809	0.316707	0.224506	0.228178
ENSMUSG00000007034	8.83131	9.20459	10.7801	5.08961	9.02851	5.2702	5.85643	6.32002	5.10093	9.09159	7.79493	4.9213	5.6133	5.93167	9.33798
ENSMUSG00000007035	0.127877	0.164706	0.128409	0.116083	0.0968153	0.1254	0.119211	0.173629	0.0690887	0.0948522	0.0928843	0.167631	0.123767	0.0733216	0.0709725
ENSMUSG00000007036	3.69593	3.54851	3.36362	3.25277	3.36549	3.40702	1.95975	3.40069	3.28744	3.83828	2.28207	3.39167	2.52395	3.07967	2.61099
ENSMUSG00000007038	7.53369	7.37291	8.69421	8.60083	8.44351	8.92551	7.07301	8.55811	7.43178	9.34788	6.70489	8.50899	6.61835	7.89104	8.17077
ENSMUSG00000007039	0.60629	1.26897	0.69183	0.963151	0.631153	1.40379	0.838976	1.02901	1.48427	1.21077	0.550478	1.14631	1.36222	0.724234	0.701031
ENSMUSG00000007041	29.4907	28.8453	24.7112	12.3705	22.7938	25.7829	16.4954	17.8315	17.0508	23.1303	20.108	15.4457	17.3631	16.0848	21.4732
ENSMUSG00000007050	3.7992	4.30026	2.52231	3.65782	2.83278	2.19522	3.68932	2.94873	3.34327	2.56186	2.70547	3.83099	2.50711	2.1637	2.07663
ENSMUSG00000007080	0.205525	0.256931	0.169684	0.197544	0.398159	0.148194	0.240377	0.159489	0.134717	0.183661	0.249883	0.205721	0.222531	0.135751	0.163553
ENSMUSG00000007097	0.293395	0.340105	0.385678	0.367543	0.459806	0.143856	0.358986	0.42915	0.475542	0.391724	0.50018	0.71004	0.571988	0.386919	0.480367
ENSMUSG00000007107	0.00443111	0	0.00606754	0.0120673	0	0.0144842	0	0	0.00448878	0	0	0	0.00459503	0	0
ENSMUSG00000007122	0.0155042	0.0898627	0.02123	0.0844455	0.0176073	0.0506795	0.0542009	0.0143532	0.125648	0.0132694	0.0496834	0.0469018	0.0160778	0.059265	0.0430247
ENSMUSG00000007207	0.139989	0.108184	0.0766752	0.152494	0.0635912	0.109822	0.0489386	0.0362871	0.0680693	0.0910565	0.0825419	0.0846963	0.0871007	0.0695643	0.00776949
ENSMUSG00000007209	0.0367875	0	0	0	0.0417775	0	0	0	0	0.0314849	0	0	0.0381484	0.0351551	0
ENSMUSG00000007216	0.102299	0.169408	0.120068	0.278592	0.0829826	0.0835978	0.0830203	0.101469	0.118435	0.106315	0.070247	0.0552617	0.136393	0.104743	0.0912483
ENSMUSG00000007279	0.0207732	0.026756	0.0221238	0.0314289	0.0183486	0.0113171	0.0242069	0.0256414	0.0187054	0.0158036	0.0281065	0.0139647	0.0406899	0.0220572	0.0352283
ENSMUSG00000007338	8.06665	9.56835	8.37418	8.88937	10.2687	10.7924	10.1323	10.177	9.65392	8.86271	10.5322	10.2717	8.79304	9.14288	10.4638
ENSMUSG00000007379	0.0184206	0.0311401	0.0126117	0.0125412	0.0130745	0.0112898	0.0140866	0.0127898	0.030323	0.0256188	0.0177087	0.0104483	0.0214898	0.0176032	0.0191691
ENSMUSG00000007411	0.694723	0.709506	0.769844	0.690792	0.666423	0.853901	0.813968	0.669435	0.673083	0.665872	0.776458	0.675721	0.667422	0.750727	0.745937
ENSMUSG00000007415	2.48682	2.18053	2.20902	2.50057	2.11448	2.74086	2.85329	2.23727	2.33832	2.13928	2.52966	2.36295	2.26803	2.48006	2.60114
ENSMUSG00000007440	0	0	0	0	0	0	0	0	0	0	0	0	0	0	0
ENSMUSG00000007457	0	0	0	0	0	0	0	0	0	0	0	0	0	0	0
ENSMUSG00000007458	18.6393	17.1054	17.5588	17.5312	23.1668	20.422	21.4035	23.3429	20.9449	20.8861	22.9518	19.8916	21.3691	19.6429	24.9763
ENSMUSG00000007476	0.320269	0.412508	0.430425	0.371489	0.296358	0.348961	0.518344	0.285512	0.288389	0.314714	0.448534	0.322949	0.289065	0.408077	0.32094
ENSMUSG00000007480	0	0	0	0	0	0	0	0	0	0	0.0469978	0.110916	0	0	0.101747
ENSMUSG00000007564	5.58395	5.64062	5.58045	5.78432	5.59985	4.83301	6.14618	4.35648	3.91554	4.77908	5.61828	4.93819	4.34289	5.28597	5.11314
ENSMUSG00000007570	0.806542	1.14577	0.860784	1.06593	0.969825	0.620327	0.704894	0.823529	1.00928	0.771498	0.600534	0.914952	0.922477	0.623404	0.740574
ENSMUSG00000007589	6.76559	7.28969	5.87918	7.32268	7.53555	7.7261	6.38672	6.90572	6.37037	7.79477	6.40684	6.8878	6.36376	6.38249	7.76263
ENSMUSG00000007591	0.4595	0.380467	0.898851	0	0.521829	0.965567	0.401589	0.546926	0.731468	0.393268	0.799342	0.695016	0.952996	0.50184	0.546483
ENSMUSG00000007594	0.814411	0.524482	1.31534	2.3885	1.1146	0.409556	1.53304	0.618626	0.82501	0.840001	0.481807	0.758053	0.649645	0.778273	0.724364
ENSMUSG00000007603	3.38723	4.19497	4.24173	3.7844	3.41928	3.26483	1.92295	3.91301	5.01499	4.13788	2.09667	3.76588	3.66264	2.65594	1.60678
ENSMUSG00000007610	0.996815	1.11908	1.10671	1.1739	1.11673	0.814587	0.694595	1.10987	1.2827	1.06065	0.612961	0.89649	1.13147	0.913965	0.616786
ENSMUSG00000007613	0.877152	0.784388	1.03294	0.859953	0.833906	0.794624	0.893642	1.02084	1.06628	0.88156	0.999055	0.924925	1.15909	0.953188	1.14404
ENSMUSG00000007617	0.309324	0.337044	0.313152	0.247525	0.299672	0.368981	0.321589	0.299931	0.316319	0.284813	0.323207	0.290477	0.316206	0.378253	0.335624
ENSMUSG00000007646	0.103795	0.0844348	0.0448822	0.0743857	0.0434273	0.00892844	0.128909	0.106204	0.0996118	0.0981849	0.105035	0.123943	0.0906397	0.0887483	0.113698
ENSMUSG00000007653	0	0	0	0	0	0	0	0	0.00074863	0.000632491	0	0.00335338	0	0	0
ENSMUSG00000007655	1.17583	1.59105	1.41107	1.61906	1.31532	1.00046	1.45486	2.10369	2.10567	1.95992	1.98418	2.03162	2.60762	1.63708	2.19364
ENSMUSG00000007656	3.22935	3.42231	3.41443	3.1356	2.87821	3.48525	3.53688	3.38696	3.3818	2.97379	3.64162	2.55563	3.50424	3.19022	3.76234
ENSMUSG00000007659	1.13884	0.947975	0.945602	0.800096	0.81176	1.0544	0.704128	0.740246	0.558419	0.883956	0.630883	0.673442	0.593623	0.868326	0.626177
ENSMUSG00000007670	4.33625	5.91869	4.43803	5.19916	3.41181	3.31375	4.16484	4.01433	4.03287	4.3952	3.13954	4.67845	4.17437	3.22455	2.27933
ENSMUSG00000007682	0.0222733	0.0215161	0.0304989	0.0303285	0	0	0.0389324	0.0618592	0.0902526	0.0762513	0.121337	0.0673789	0.0808403	0.0851398	0.0309045
ENSMUSG00000007721	5.68881	5.39074	4.52546	5.16413	4.5531	4.16182	1.68096	5.26649	5.5982	5.44845	2.18759	3.48282	4.60704	3.15828	1.24038
ENSMUSG00000007739	12.1629	11.7607	9.4691	12.2268	14.1438	12.5601	14.7271	15.8697	15.121	12.5157	13.5352	12.788	13.3868	12.0355	14.7242
ENSMUSG00000007777	8.20037	8.05004	8.61887	6.39786	7.55084	8.62107	8.52277	8.57644	9.25006	7.05631	8.0397	6.10116	8.18196	8.5566	7.87244
ENSMUSG00000007783	0.099906	0.115811	0.164162	0.190452	0.0567289	0	0.148435	0.184978	0.212533	0.0940561	0.108851	0.256892	0.165763	0.10502	0.124759
ENSMUSG00000007805	0.00664209	0	0	0.00904424	0	0.00542785	0.00580499	0.00614899	0.00672854	0.00852706	0.0063854	0	0.00688781	0.00634736	0.00921601
ENSMUSG00000007812	2.85736	2.81772	2.93445	3.10718	3.38015	4.29705	3.45105	3.55453	3.23626	3.37954	3.14753	3.04634	3.24085	4.01052	4.29501
ENSMUSG00000007815	7.69237	6.46325	6.59823	6.25018	7.4823	7.32718	8.07003	7.1438	5.98474	6.94565	7.16759	6.1338	6.31801	7.05829	7.57654
ENSMUSG00000007817	0.494009	0.549912	0.507081	0.373367	0.378243	0.482246	0.452587	0.353865	0.308717	0.497415	0.391586	0.495888	0.345386	0.552549	0.384593
ENSMUSG00000007827	0.111702	0.107905	0.132097	0.131359	0.155685	0.149371	0.141999	0.164516	0.187736	0.128193	0.187111	0.134396	0.157956	0.123728	0.183169
ENSMUSG00000007833	4.5948	5.39509	4.05227	6.21108	6.64576	5.03673	2.87809	5.19094	4.55317	5.96065	2.90917	6.07482	4.29176	5.27335	2.94841
ENSMUSG00000007836	19.3462	17.6286	18.425	17.7716	14.0349	14.7241	19.5326	19.4604	22.2306	19.8692	13.9536	19.741	20.4213	13.3554	10.577
ENSMUSG00000007837	3.69035	3.51561	3.19028	4.86288	3.95917	4.16919	2.58615	3.21171	3.11818	4.00261	2.46325	3.44685	3.38598	3.85163	2.40683
ENSMUSG00000007850	22.471	24.0563	28.2833	26.4474	29.8828	30.6316	25.6752	33.3656	34.3423	29.0562	28.2632	31.0213	31.5573	29.7164	31.9887
ENSMUSG00000007867	0.129654	0.108422	0.119241	0.10013	0.0813124	0.142324	0.104858	0.125404	0.109778	0.127528	0.115342	0.11708	0.120404	0.125751	0.110087
ENSMUSG00000007872	27.3846	34.6542	29.1546	14.7289	20.37	16.1124	10.411	28.1403	26.9781	25.6639	10.6183	18.0179	22.0792	17.4027	12.7288
ENSMUSG00000007877	0	0.522823	0.185275	0	0.307319	0	0	0.125261	0.137067	0.115803	0.173436	0	0.420934	0.387905	0
ENSMUSG00000007880	1.31063	1.31795	1.35076	1.19697	1.00959	1.46272	1.31579	0.937156	1.00131	1.13363	1.17012	1.24539	1.00645	1.12704	0.880286
ENSMUSG00000007888	0.268989	0.164112	0.85297	1.50363	0.273321	0.208246	0.259834	0.183488	0.215123	0.375617	0.099808	0.342618	0.234897	0.446461	0.0982174
ENSMUSG00000007891	7.88065	8.10547	8.04961	9.96672	11.0205	9.54534	9.2167	7.61434	5.90344	7.60692	8.98997	9.0267	8.30441	9.8463	10.3329
ENSMUSG00000007892	367.412	380.196	336.913	484.063	314.855	236.301	129.903	513.217	590.955	455.963	131.633	311.587	446.606	255.789	137.205
ENSMUSG00000007907	0	0	0	0	0	0	0	0	0	0	0	0	0	0	0
ENSMUSG00000007908	0.00636459	0.00245929	0.00348603	0.0138662	0.00433675	0.00624129	0.00333748	0.00707051	0.00257897	0.00435776	0.00407908	0.00962676	0.00660004	0.00608217	0.00353239
ENSMUSG00000007944	0.18025	0	0.185113	0.613596	0.051175	0	0	0.208586	0.319543	0.154269	0.0577613	0.136319	0.186918	0	0
ENSMUSG00000007946	0.140149	0.270769	0.14393	0.190835	0.0795798	0.229057	0.367458	0.227053	0.21296	0.329857	0.291921	0.158987	0.0726668	0.200895	0.145844
ENSMUSG00000007950	0.756474	0.644785	0.76165	0.969465	0.27794	0.363637	0.194452	0.885692	1.39741	0.723605	0.199634	0.43749	0.830603	0.382716	0.216098
ENSMUSG00000007987	5.09475	4.90096	3.38597	1.97379	2.34822	2.71752	1.62084	1.97344	2.39698	3.11978	1.981	1.93458	2.07792	2.54638	2.80987
ENSMUSG00000007989	0.110444	0.0768162	0.184502	0.240618	0.105357	0.0649825	0.140926	0.112469	0.0917426	0.100196	0.13732	0.093549	0.128273	0.118208	0.0796861
ENSMUSG00000008028	0.0179984	0.0231821	0.0246453	0.0163384	0.0136265	0	0.00524336	0.00555408	0	0.0154041	0.0153803	0	0	0.0114665	0.00832436
ENSMUSG00000008035	7.17401	6.00398	6.74511	9.00325	5.6692	6.37583	3.98729	5.50902	5.79381	6.16825	3.602	6.2006	7.57653	5.11806	3.11924
ENSMUSG00000008036	6.33678	6.47821	5.60308	6.15217	6.06687	6.13043	4.61927	7.02384	6.37608	6.35973	4.37086	4.92129	5.59878	4.83362	4.86933
ENSMUSG00000008090	0.404103	0.452002	0.669833	0.926735	0.434764	0.347609	0.371762	0.502086	0.570953	0.500581	0.483904	0.562971	0.474191	0.528445	0.339371
ENSMUSG00000008129	0.0125909	0.0121629	0.00862042	0	0.0214482	0.0102892	0.0110041	0.0174843	0.0255096	0	0.00806956	0.00952221	0	0.0120322	0.00873506
ENSMUSG00000008136	0.435228	0.428517	0.363879	0.364695	0.356441	0.352244	0.347459	0.492024	0.449371	0.524716	0.449252	0.420935	0.473027	0.373924	0.452914
ENSMUSG00000008140	8.13971	9.69844	8.80097	10.4127	7.91186	6.09578	4.71524	7.70916	7.84168	8.21118	4.3448	8.01858	6.76239	6.32145	3.87315
ENSMUSG00000008153	0.031807	0.0790088	0.0995507	0.0742459	0.077403	0.0371319	0.0357407	0.0294457	0.0230149	0.0622224	0.034946	0.0962192	0.0659672	0.0738178	0.0315233
ENSMUSG00000008167	3.91558	3.50776	3.20499	4.11045	4.86902	5.47	3.47945	4.67794	4.29893	4.62427	2.46745	3.67262	3.17576	3.21923	1.9425
ENSMUSG00000008193	1.19572	1.13049	0.696724	1.10853	0.837859	1.16424	1.13396	1.03629	1.85558	0.631439	1.2881	0.962011	0.765076	1.09404	0.953086
ENSMUSG00000008200	1.21461	1.45827	1.68099	1.4058	1.2168	1.53848	1.49752	1.40956	1.55999	1.51104	1.59025	1.68625	1.34501	1.28093	1.39638
ENSMUSG00000008206	0.620138	0.865732	0.942292	1.20942	1.43578	1.30126	1.21334	1.2482	1.03756	1.13684	1.08978	1.5613	1.23222	1.91168	1.32121
ENSMUSG00000008226	0.735924	0.521331	0.864947	0.918569	0.968075	0.98227	0.79861	1.20361	0.907027	0.8293	0.998338	0.964706	0.973014	0.966995	1.37849
ENSMUSG00000008301	0.881292	0.733091	0.787745	0.950012	0.903531	0.950241	0.802315	1.03116	1.11595	1.12616	0.906069	0.888665	1.04082	1.03519	0.917104
ENSMUSG00000008305	0.491037	0.370915	0.41455	0.392125	0.40251	0.579277	0.603394	0.452874	0.312295	0.371282	0.36913	0.547266	0.327344	0.47454	0.297118
ENSMUSG00000008307	0.145091	0.163518	0.380791	0.131709	0.370736	0.256894	0.243043	0.302218	0.318454	0.320791	0.263469	0.310897	0.288378	0.265751	0.268421
ENSMUSG00000008318	0.140595	0.118838	0.15642	0.0478605	0.0698539	0.100531	0.0767974	0.138292	0.124622	0.0752061	0.061949	0.132911	0.0911225	0.0671782	0.0365771
ENSMUSG00000008333	3.34047	3.71399	3.12853	2.83213	2.86309	4.17196	3.1949	3.99689	4.85245	3.38492	3.41335	2.95531	4.00326	3.50846	3.41063
ENSMUSG00000008348	5.29139	6.41581	3.99753	5.76403	5.59471	3.93639	4.84777	4.32425	3.36402	6.15277	4.4905	6.182	3.78423	7.1141	4.91147
ENSMUSG00000008373	1.99163	1.79247	1.7447	2.29081	2.05106	2.24419	2.06497	1.92394	2.05515	2.02218	2.19611	1.9085	2.07814	1.72593	2.12835
ENSMUSG00000008384	5.03864	5.70049	4.16453	2.47239	5.0004	4.89651	2.53903	4.45446	4.32249	5.98293	2.56015	2.40308	5.22504	3.42693	3.84201
ENSMUSG00000008393	5.47167	4.97732	4.66713	5.37059	4.90637	4.69496	6.28644	5.38205	5.27729	4.9464	5.44286	5.93126	5.1776	5.19619	5.2986
ENSMUSG00000008398	0.220859	0.271963	0.18943	0.178457	0.140568	0.122967	0.195145	0.186488	0.216357	0.153712	0.160215	0.128485	0.266781	0.157714	0.101026
ENSMUSG00000008429	0.807096	0.738623	0.683455	0.742298	0.707531	0.728977	0.88791	0.583324	0.491277	0.654406	0.757755	0.76566	0.587336	0.828791	0.530459
ENSMUSG00000008435	1.21472	1.34514	1.50105	1.51283	1.8253	1.77952	1.65718	1.87881	1.3881	2.07926	2.008	1.34438	1.86644	1.53596	1.80877
ENSMUSG00000008438	0.0156359	0	0.0428206	0	0	0	0	0	0.0158394	0.0133821	0	0.0709502	0.0324286	0.0149421	0
ENSMUSG00000008450	0.56085	0.589588	0.485632	0.51661	0.665027	0.633561	0.511792	0.633746	0.526374	0.522363	0.687185	0.499008	0.624363	0.472909	0.526422
ENSMUSG00000008461	0.328092	0.792346	0.730045	4.46748	0.745193	0.737312	0.609329	0.227801	0.249272	0.456302	0.578257	0.62032	0.680459	0.940601	0.227617
ENSMUSG00000008475	27.6315	25.9003	28.1548	20.3238	26.0656	27.5205	25.1491	28.7105	26.9704	27.1419	25.3816	22.0594	22.7919	26.4217	29.7614
ENSMUSG00000008482	0	0	0	0.189803	0	0	0	0	0	0	0.0446681	0	0.0722739	0	0
ENSMUSG00000008489	0	0	0	0.00280738	0.0011707	0	0.00360381	0.00190868	0.00104429	0.00264685	0.00396413	0.00467774	0.00106901	0.00295539	0.00429105
ENSMUSG00000008496	0.0401774	0.0452801	0.0183384	0.0136769	0.0114068	0.0109442	0.0263354	0.027896	0.0407003	0.0143276	0.023604	0.0405135	0.0416637	0.0191973	0.0255506
ENSMUSG00000008540	14.6094	9.99614	11.6318	15.2688	19.2085	20.1104	20.6856	23.7229	23.481	14.8948	14.3613	17.2881	17.0131	19.2291	22.9335
ENSMUSG00000008575	0.110154	0.105691	0.122808	0.122629	0.0866376	0.0930581	0.162946	0.133672	0.111965	0.108291	0.131179	0.126086	0.12928	0.1042	0.0919111
ENSMUSG00000008590	0.00515807	0.00996543	0.00706298	0	0.023431	0	0.004508	0.0143254	0.0052252	0.00441459	0.00661164	0.00780184	0.0106978	0.0197168	0
ENSMUSG00000008601	14.7208	13.863	12.5265	14.3032	18.3697	13.5409	12.6931	14.9976	12.1897	15.9333	14.302	11.5619	14.396	12.9365	15.8065
ENSMUSG00000008604	3.4867	4.17278	3.60729	4.00915	3.25571	3.57745	4.24925	2.98576	3.05132	3.36543	3.35816	3.60377	3.09342	3.60965	2.74145
ENSMUSG00000008658	0.000256365	0	0.000351043	0	0.00058228	0	0.000672167	0.000237333	0.000779106	0.000658239	0	0.0011633	0.000797548	0.000489979	0.000355711
ENSMUSG00000008668	85.653	85.2416	78.772	95.7448	77.5275	81.5816	74.7231	104.116	114.086	85.5745	73.1194	68.7217	95.2318	69.9271	66.0428
ENSMUSG00000008682	185.732	178.325	180.514	287.97	199.211	191.531	218.041	226.588	221.316	203.841	202.246	189.03	237.527	221.624	231.021
ENSMUSG00000008683	24.094	26.347	22.1679	23.3806	21.8779	24.9834	25.6212	31.683	37.9836	26.6249	25.6918	23.5566	31.6761	23.0749	27.1115
ENSMUSG00000008690	6.63528	6.4621	6.31297	8.39488	9.97866	9.4262	8.24822	8.3102	7.2894	7.64404	6.96981	8.31336	6.63701	8.63876	8.42889
ENSMUSG00000008730	2.32509	2.25182	2.18935	1.90447	2.00581	1.97331	2.68243	2.16908	1.94967	1.82881	2.59724	2.16524	1.99892	2.34758	1.8577
ENSMUSG00000008734	0.453983	0.322462	0.511939	0.327265	0.318436	0.141849	0.367593	0.463544	0.371971	0.382832	0.419323	0.323139	0.429238	0.236059	0.398324
ENSMUSG00000008763	0.950786	0.862725	0.857066	0.836906	0.937307	0.893826	1.06446	0.890652	0.766208	0.841652	1.08849	0.94293	0.896208	1.04165	0.972889
ENSMUSG00000008789	0	0	0	0	0	0	0	0	0	0	0	0	0	0	0
ENSMUSG00000008813	0	0	0	0	0	0	0	0	0	0	0	0	0	0	0
ENSMUSG00000008822	0.433854	0.484299	0.580877	0.367584	0.492704	0.567265	0.311767	0.437347	0.507867	0.437331	0.247163	0.422901	0.449904	0.51595	0.401319
ENSMUSG00000008843	0	0	0	0	0	0	0	0	0	0	0	0	0	0	0
ENSMUSG00000008845	0.119554	0.115489	0.188261	0.0976744	0.108616	0.0976979	0.0992619	0.138348	0.115054	0.0716248	0.10344	0.162748	0.099181	0.125673	0.207353
ENSMUSG00000008855	1.28536	1.14551	1.42819	1.4261	1.19431	0.912454	0.869948	1.35821	1.14864	1.37789	0.83766	1.45977	1.00529	1.24073	0.816668
ENSMUSG00000008859	1.14408	0.971435	1.09096	1.05179	1.19444	1.38552	1.20157	1.2278	1.19588	1.14756	1.2859	0.995666	1.1864	1.31151	1.44587
ENSMUSG00000008874	0	0	0	0	0.0226301	0	0	0	0	0	0	0	0	0	0
ENSMUSG00000008892	4.45328	3.69498	3.83333	3.4974	4.53272	5.1039	4.20695	4.71285	5.1664	4.74446	4.0384	3.68932	4.66593	4.60001	5.08934
ENSMUSG00000008932	0.0102645	0	0.00468506	0.0279533	0	0	0.00299027	0.00316748	0.00346601	0.0146416	0.00219284	0.00517517	0.00354806	0.00980898	0.00949472
ENSMUSG00000008958	2.36546	2.30988	2.02439	1.78552	2.13153	2.6474	1.75274	2.08274	2.08369	2.23355	1.71377	1.88616	1.9597	1.9165	2.03348
ENSMUSG00000008976	1.91342	2.44378	2.14301	2.2624	2.62338	2.53158	2.50606	2.54541	2.21522	2.06881	2.36675	2.35098	2.25654	2.59167	2.66233
ENSMUSG00000008999	0.115494	0.107435	0.14936	0.37277	0.0558643	0.108362	0.175707	0.0989996	0.0866642	0.089694	0.100064	0.119695	0.135291	0.151246	0.0652867
ENSMUSG00000009013	19.3616	17.3592	19.7615	13.7503	13.1837	11.3062	14.4197	17.1881	20.6607	16.9111	14.218	14.9133	18.9235	8.89031	12.1359
ENSMUSG00000009030	5.19468	5.13103	5.60357	5.14013	6.52528	5.59635	6.16038	6.38628	5.85451	6.59026	6.32671	5.58342	5.71595	6.91154	8.89954
ENSMUSG00000009035	0.957972	1.04459	1.12791	0.859736	0.956048	0.937042	0.719899	0.870058	0.805024	0.96275	0.783738	0.834262	0.76011	0.863449	0.795507
ENSMUSG00000009047	0	0	0	0	0	0	0	0	0	0	0	0	0	0	0
ENSMUSG00000009070	0	0	0	0	0	0	0	0	0	0	0	0	0	0	0
ENSMUSG00000009073	1.0995	1.18172	1.11335	1.17255	0.929661	1.07216	1.21933	0.889572	0.986518	0.944182	1.073	1.02578	0.919805	1.04012	0.96406
ENSMUSG00000009075	0.359771	0.574196	0.385541	0.29819	0.639504	0.332349	0.369112	0.434429	0.538757	0.481952	0.340854	0.449533	0.583951	0.463391	0.303853
ENSMUSG00000009076	0.492202	0.362262	0.391547	0.587231	0.489761	0.329439	0.331845	0.381888	0.451121	0.457364	0.318458	0.354514	0.442355	0.430045	0.383746
ENSMUSG00000009079	4.16205	5.23278	4.92586	6.33652	5.39759	5.52051	4.18587	4.70984	4.97365	5.04784	4.52062	5.2909	5.1456	4.95671	4.59235
ENSMUSG00000009090	1.62756	1.87387	1.36215	1.97161	1.96758	1.92391	1.82333	1.45813	1.23166	1.7217	1.86662	1.82648	1.48146	1.91975	1.51063
ENSMUSG00000009092	7.39944	13.1143	7.11759	53.2918	7.08364	8.49543	12.5062	2.60418	4.58417	3.76833	4.15443	10.822	10.3366	10.4606	5.85465
ENSMUSG00000009093	0.0203466	0.0393098	0	0	0	0	0.0177823	0	0	0	0	0	0.0210993	0	0.0282312
ENSMUSG00000009097	0.0294188	0.0568373	0.0805666	0	0.0334093	0	0.0514223	0.0817043	0.149008	0.0251784	0.0377091	0.0444974	0.0305071	0.0281134	0.040819
ENSMUSG00000009108	0.500963	0.449366	0.465481	0.487242	0.304777	0.263174	0.437827	0.265013	0.561856	0.505318	0.389869	0.189433	0.500942	0.153879	0.521321
ENSMUSG00000009112	0.734616	0.759765	0.658145	1.16019	1.08857	0.999791	1.02391	0.841883	0.871434	0.892842	1.15692	0.983094	0.974188	1.0726	1.00413
ENSMUSG00000009114	0.17998	0.0496747	0.105621	0.10503	0.0729977	0.0420223	0.112355	0.0238027	0.0260461	0.0440109	0.090632	0.136115	0.0666566	0.085997	0.0535126
ENSMUSG00000009115	0	0	0	0	0.0442957	0	0	0.0180546	0	0.0166914	0.0124992	0	0	0.0186371	0
ENSMUSG00000009145	7.08391	8.92439	7.1521	7.33439	8.35992	9.39028	8.07414	7.20777	7.10996	7.90683	6.9566	8.83845	5.87339	10.7315	8.99107
ENSMUSG00000009185	3.16012	3.70023	1.57352	1.04315	0.326252	0.15651	0.502155	1.32978	2.32818	0.819583	1.28885	1.01391	0.496519	0.274536	1.06296
ENSMUSG00000009207	0.277173	0.257646	0.268538	0.291961	0.24944	0.324796	0.255952	0.309852	0.312566	0.273028	0.286571	0.292675	0.222349	0.302356	0.355556
ENSMUSG00000009210	0	0	0	0	0	0	0.0111825	0.0118452	0.0259233	0	0	0	0	0.0122273	0
ENSMUSG00000009214	0	0	0	0	0	0	0	0	0	0	0	0.0221854	0	0	0
ENSMUSG00000009216	0	0	0	0	0	0	0	0	0	0	0	0	0.00499426	0	0
ENSMUSG00000009246	0.722004	1.23081	0.689558	0.528737	0.53744	0.644553	0.546168	0.494282	0.417943	0.555622	0.567724	0.578153	0.358627	0.597198	0.496687
ENSMUSG00000009248	1.26974	1.34923	0.956265	1.21026	0.57679	0.830095	0.721315	1.3518	1.15764	1.63008	0.854469	0.576164	1.51422	0.546029	0.352357
ENSMUSG00000009281	11.8965	9.65719	9.58232	8.84815	10.7287	7.67932	7.77605	12.7718	17.7732	10.9946	10.796	12.9285	15.6022	9.60122	13.2469
ENSMUSG00000009291	12.6265	10.8362	12.5222	11.7343	15.3819	13.4457	14.4276	12.8757	10.3874	12.5882	13.0562	13.4609	10.9632	16.9223	16.6618
ENSMUSG00000009292	0.0984402	0.0903389	0.101096	0.0737229	0.106203	0.209155	0.0817321	0.109359	0.206922	0.126377	0.134067	0.122839	0.188851	0.122294	0.112685
ENSMUSG00000009293	1.33666	1.22193	1.19639	1.58035	1.16254	1.07632	1.39044	1.16499	1.288	1.16073	1.14083	1.27223	1.09536	1.15896	1.06754
ENSMUSG00000009350	0	0	0	0.0388786	0	0	0	0	0	0	0	0.0215935	0	0	0
ENSMUSG00000009356	0.20515	0.054669	0.242166	0	0.265112	0.057809	0.129834	0.12443	0.0573295	0.10898	0.145082	0.1391	0.0953657	0.0405613	0.147232
ENSMUSG00000009376	0.613391	0.602029	0.609278	0.451061	0.632833	0.582696	0.533632	0.496385	0.346946	0.585043	0.586537	0.437354	0.429392	0.658606	0.619328
ENSMUSG00000009378	0.135271	0.178018	0.12617	0.245591	0.389617	0.249922	0.296415	0.232309	0.208527	0.216446	0.26637	0.269841	0.270386	0.202334	0.266576
ENSMUSG00000009394	0.0157698	0.0142181	0.0244728	0.0429461	0.00955141	0.0171826	0.0321588	0.0175189	0.0202351	0.020695	0.0148235	0.0254428	0.0261651	0.0291354	0.0102111
ENSMUSG00000009406	0.368353	0.381867	0.369065	0.513803	0.112232	0.220254	0.32193	0.407545	0.418653	0.399841	0.253353	0.312549	0.279498	0.188883	0.199452
ENSMUSG00000009418	0.079693	0.126288	0.12629	0.129242	0.0650807	0.0702464	0.122082	0.0969873	0.128805	0.10116	0.10789	0.0948064	0.146711	0.10525	0.0807572
ENSMUSG00000009470	1.56131	1.42273	1.51496	1.67281	1.86557	1.53627	1.78071	1.83543	1.59239	1.62715	1.9491	1.66541	1.65027	1.91494	1.95511
ENSMUSG00000009471	0	0	0	0	0	0	0	0	0	0	0	0	0	0	0
ENSMUSG00000009487	0	0	0	0	0	0	0	0	0	0	0	0	0	0	0
ENSMUSG00000009535	1.04795	0.975732	1.21885	1.39256	1.29764	1.53734	1.40692	1.46107	1.38134	1.23729	1.38373	1.34636	1.34203	1.40565	1.77814
ENSMUSG00000009545	0.112851	0.168646	0.137358	0.127397	0.10406	0.0953734	0.147943	0.0915255	0.0933122	0.0941081	0.111581	0.126925	0.105023	0.10093	0.0622315
ENSMUSG00000009549	11.2127	10.4446	10.9668	14.0681	10.5507	11.5845	11.8644	12.2339	13.9548	12.1327	10.1377	11.7506	12.0012	11.557	12.2239
ENSMUSG00000009551	0.0368357	0.0355834	0.100879	0.0501574	0.0627483	0.0602034	0.0804832	0.0170505	0.0746301	0.0157631	0.0708242	0.0278579	0.0381983	0.0528017	0.05111
ENSMUSG00000009555	5.21665	4.91639	5.25576	5.13977	4.21441	4.15901	4.02173	3.94595	4.57564	4.15618	3.7375	4.97162	4.06822	3.32344	2.76581
ENSMUSG00000009563	8.54905	7.63232	7.39565	9.49759	7.46552	7.61672	5.96111	6.91437	6.53432	8.66393	5.97361	7.09564	6.62498	7.07844	7.36554
ENSMUSG00000009566	0.359044	0.582687	0.501473	1.32979	0.375126	0.422506	0.370276	0.339037	0.363716	0.442499	0.317555	0.467042	0.446791	0.329387	0.209235
ENSMUSG00000009569	0.271763	0.231912	0.255098	0.264133	0.298812	0.233853	0.336547	0.251588	0.223742	0.248207	0.296649	0.321001	0.210118	0.254198	0.238504
ENSMUSG00000009575	2.37398	2.38921	2.22416	2.80938	2.78331	1.9269	2.72718	2.47653	2.2783	2.19631	2.87461	2.43261	2.47841	2.07576	2.40488
ENSMUSG00000009580	0	0	0	0	0	0	0	0	0	0	0	0	0	0	0
ENSMUSG00000009585	2.58948	3.1915	2.28817	1.25059	1.92669	1.65743	1.67784	1.78317	2.2549	1.58302	1.8599	1.81365	1.60058	1.29824	1.41594
ENSMUSG00000009588	0.0147529	0.0570054	0	0	0.016754	0	0	0	0.0149449	0	0	0	0	0.0140983	0
ENSMUSG00000009596	0	0	0	0	0	0	0	0	0	0	0	0	0	0	0
ENSMUSG00000009614	0.229615	0.194394	0.303814	0.829065	0.304709	0.320462	0.374295	0.226899	0.196014	0.240679	0.201726	0.378522	0.24881	0.426525	0.282797
ENSMUSG00000009621	0.326319	0.268123	0.337691	0.365171	0.288586	0.44444	0.39255	0.307302	0.273572	0.351512	0.356377	0.37018	0.314081	0.42385	0.330472
ENSMUSG00000009628	0.0449283	0.0260405	0.129193	0.0183531	0.0459203	0.0110145	0.0431926	0.0415929	0.0477887	0.0711369	0.0619085	0.0339782	0.0465904	0.0171739	0.0561049
ENSMUSG00000009630	3.06702	2.21641	2.97077	2.48661	2.17137	2.53823	2.8851	2.34082	2.53773	2.5114	2.94599	2.39624	2.54924	2.64007	2.50135
ENSMUSG00000009633	1.46315	2.54413	2.40419	29.8845	21.2687	25.3481	7.67247	22.3496	28.458	17.9072	8.4396	14.6063	18.6624	11.1858	14.0079
ENSMUSG00000009640	1.4665	1.45599	1.17138	1.60859	1.68855	0.898805	1.42408	1.39534	1.34115	1.27255	1.38372	1.29392	1.56299	1.3041	2.11957
ENSMUSG00000009646	2.84537	1.89223	2.26602	1.88547	3.56692	3.43606	2.32442	2.69666	2.37776	3.04224	2.13746	2.13272	1.98751	3.39687	3.37395
ENSMUSG00000009647	0.969615	0.896157	0.900939	0.761891	1.06699	1.23322	1.04334	0.782054	0.653592	0.971024	0.94616	0.923511	0.782463	1.1356	0.963497
ENSMUSG00000009654	0.0246514	0.0476266	0.0225035	0	0.0186635	0.0134299	0.0215446	0.0076071	0.0416203	0	0.0315983	0	0.0255633	0.0392625	0.0228028
ENSMUSG00000009670	0.000699731	0	0.00191629	0.00190558	0	0	0.00183463	0.00129557	0	0	0	0.00211676	0.000725616	0.000668681	0
ENSMUSG00000009681	0.361976	0.360485	0.420711	0.304878	0.276876	0.498087	0.334837	0.26601	0.214216	0.36729	0.32128	0.329257	0.252824	0.381575	0.251986
ENSMUSG00000009687	1.34689	2.26544	1.21507	0.776752	0.989733	1.11361	0.96941	1.23223	1.73361	1.11206	1.22883	1.00663	1.64319	1.30227	0.791504
ENSMUSG00000009731	0.0870367	0.168155	0.0926954	0.0526728	0.0549126	0.047417	0.101423	0.107434	0.0685762	0.0248304	0.043386	0.160902	0.110313	0.0831746	0.0670915
ENSMUSG00000009733	0.147709	0.115364	0.197955	0.154056	0.1499	0.128411	0.14008	0.128015	0.162366	0.166765	0.145022	0.166375	0.159691	0.201221	0.152621
ENSMUSG00000009734	0	0	0	0	0.000634995	0	0	0	0.000566426	0	0	0	0	0	0
ENSMUSG00000009739	0.257057	0.302827	0.36916	0.375635	0.206484	0.204941	0.22466	0.261191	0.355672	0.214639	0.27726	0.369846	0.455114	0.2816	0.24358
ENSMUSG00000009741	2.29965	2.17626	2.49899	2.3849	2.18644	3.00461	2.60284	2.38576	2.17043	2.32004	2.25362	2.56324	1.95145	2.82047	2.14265
ENSMUSG00000009772	2.96607	2.54688	1.98804	1.47967	2.7716	2.1982	2.16411	1.5997	1.21811	2.752	1.90096	1.63017	1.09916	3.03875	2.95375
ENSMUSG00000009828	1.4847	1.15878	1.45744	0.903716	1.16128	1.34184	1.26536	1.20608	0.958689	1.02876	1.07916	0.996428	0.989029	1.07351	0.992504
ENSMUSG00000009863	17.1323	17.4716	14.5723	17.7449	22.4922	21.7064	16.2803	21.9483	20.6556	21.4461	16.506	17.644	18.4168	22.0895	20.1692
ENSMUSG00000009876	0.0996393	0.0550011	0.0974548	0.0775282	0.0969899	0.0232641	0.0746416	0.0395324	0.0576778	0.0852774	0.0547364	0.12918	0.177129	0.0544103	0.0197502
ENSMUSG00000009894	0.37915	0.359477	0.398993	0.458908	0.598027	0.384428	0.457162	0.406253	0.323627	0.471726	0.499496	0.345152	0.49511	0.597166	0.672208
ENSMUSG00000009900	0	0	0	0	0	0	0	0	0	0	0	0	0	0	0
ENSMUSG00000009905	0.677394	0.517405	0.803525	0.504089	0.737971	0.662983	0.884591	0.860446	0.606418	0.738176	0.709269	0.905453	0.706537	0.718844	0.704921
ENSMUSG00000009907	4.80188	4.17202	4.51966	4.02369	4.9961	5.39459	4.57332	4.65144	4.3031	4.64068	4.76805	4.39796	3.9237	4.84675	5.65736
ENSMUSG00000009927	84.9213	80.399	78.1016	101.291	86.8818	92.529	106.027	104.039	112.94	86.6052	89.9269	73.5409	98.9365	80.4341	97.8651
ENSMUSG00000009941	0.00764519	0.0147706	0	0	0.00868222	0	0	0	0	0.00654321	0.00489982	0	0.00792801	0.00730595	0
ENSMUSG00000009995	7.8078	8.08628	7.83855	7.05361	7.69458	8.34367	7.62755	7.80155	6.93975	8.4333	7.22939	7.29589	6.75368	8.37607	9.60947
ENSMUSG00000010021	0.0488023	0.0471432	0.0250595	0.016613	0.0138555	0.00997018	0.0266573	0.0169422	0.0308984	0.031326	0.0117291	0.00922699	0.0189779	0.0349776	0.033857
ENSMUSG00000010025	4.16059	3.1	3.96635	10.2788	13.513	15.0288	12.1392	7.74243	5.29243	7.1458	7.86233	9.35733	6.50998	11.3307	12.2814
ENSMUSG00000010044	0.153809	0.0742898	0.0526527	0	0.043668	0.0628454	0.134424	0.071195	0.0389526	0.0658193	0.0246441	0.0581608	0	0.0367459	0.0533529
ENSMUSG00000010045	5.85391	5.24421	5.6424	6.32337	5.6452	6.09328	4.54451	5.72208	4.9031	4.92616	3.85659	4.50137	4.64611	5.25038	4.22001
ENSMUSG00000010047	8.12456	10.3821	7.53347	8.53668	12.5322	10.2988	6.54152	8.97238	8.39231	10.3207	5.96556	7.01526	7.59587	9.78148	6.7904
ENSMUSG00000010048	6.05802	7.38661	6.8943	8.50556	6.42111	7.26081	4.72978	5.3341	6.27324	6.95918	4.5901	5.82363	5.47243	4.86293	4.70713
ENSMUSG00000010051	0.387929	0.249827	0.442661	0.704301	0.550687	0.686859	0.536811	0.508768	0.36023	0.553356	0.538687	0.635659	0.670467	0.556073	0.358839
ENSMUSG00000010054	11.4178	9.72281	12.3742	11.3472	10.8772	13.8852	15.1811	9.21759	10.4701	10.652	11.6528	10.0673	10.1006	12.1522	11.4125
ENSMUSG00000010057	3.55425	3.51926	2.92012	3.75074	3.93546	5.01026	5.12542	3.78395	3.37548	3.76441	4.24265	3.69599	3.77788	4.58533	5.23981
ENSMUSG00000010064	0.0818408	0.664091	0.8629	6.10685	0.306709	1.00319	1.17303	0.0075765	0.0248718	0.0770487	0.209808	0.953169	0.661973	2.11947	0.193044
ENSMUSG00000010066	0.00834475	0.00921264	0.00489708	0.00324648	0.00541524	0.0136385	0.0145861	0.00993247	0.00966098	0.00816222	0.00840427	0.014425	0.0185431	0.00683526	0.00330813
ENSMUSG00000010067	3.3925	3.79314	3.41978	1.61188	3.41002	3.91663	2.38457	2.90008	2.50071	3.26181	2.7664	2.64208	2.60481	2.8143	2.78422
ENSMUSG00000010080	1.07316	0.719915	1.5103	0.690047	0.761706	0.243604	0.547115	0.979693	0.619059	1.13534	0.735555	0.879239	1.14377	0.299116	0.66179
ENSMUSG00000010086	0.0271801	0	0.0744356	0	0.0617338	0	0.0475091	0.0251622	0	0.0930493	0	0.0411112	0.112742	0	0.0377127
ENSMUSG00000010095	7.50386	6.85007	7.7063	11.265	7.81867	8.5849	6.93524	6.39972	5.43508	7.81107	6.11375	6.58298	5.94308	9.98546	7.2882
ENSMUSG00000010097	5.88376	7.11921	7.50672	7.92962	7.86772	7.63067	7.52907	7.26881	8.23868	8.06052	7.47105	7.97308	7.62157	8.01184	7.99663
ENSMUSG00000010110	6.07771	6.52343	6.11165	5.91945	7.08186	5.46675	6.74111	6.56426	6.0713	5.91509	5.99837	6.79887	5.6132	6.80628	7.17383
ENSMUSG00000010122	0.584186	0.247961	0.715089	0.964194	1.72391	1.99636	1.36537	1.36024	0.842851	1.33707	1.20264	1.4526	0.66087	2.96472	2.6282
ENSMUSG00000010136	0	0	0	0	0	0	0	0	0.00885626	0	0	0	0	0	0
ENSMUSG00000010142	0.49915	0.977572	0.543046	0.353801	0.380493	0.301734	0.346604	0.354483	0.588766	0.444759	0.390023	0.248216	0.496344	0.333247	0.227697
ENSMUSG00000010154	0.676558	0.657617	0.535134	0.503534	0.591757	0.563178	0.415006	0.560197	0.591711	0.647373	0.414755	0.629251	0.383476	0.534096	0.402315
ENSMUSG00000010175	0.0411003	0.0567186	0.0803983	0.0639593	0.0500093	0.0383848	0.0307889	0.0407669	0.0475831	0.0603019	0.047038	0.0577258	0.0517537	0.0308601	0.0488805
ENSMUSG00000010205	0	0	0	0	0	0	0	0	0	0	0	0	0	0	0
ENSMUSG00000010277	16.0375	15.2646	15.513	12.7641	14.7273	15.8196	16.8439	12.1245	10.82	13.7947	16.0631	13.5709	11.2205	16.4572	15.5707
ENSMUSG00000010290	1.40856	1.30001	1.14251	1.07504	1.44679	1.40767	1.46627	1.66113	1.52686	1.11339	1.6905	1.57414	1.33972	1.51753	1.44401
ENSMUSG00000010307	5.96107	4.22045	4.5629	5.04156	7.19013	5.14363	5.66282	7.6094	7.23887	6.43276	5.95612	6.32829	6.75751	7.39491	7.86009
ENSMUSG00000010311	0.529786	0.525607	0.392129	0.31195	0.455302	0.163813	0.500559	0.450689	0.710739	0.514696	0.5139	0.454807	1.00968	0.670476	0.615883
ENSMUSG00000010342	0.00923255	0.0118916	0.0126422	0.00838103	0.00349497	0	0.00717242	0.00759746	0.0135095	0.0122917	0.00394478	0.00310327	0.0117017	0.0107835	0.00996357
ENSMUSG00000010358	7.42318	7.80951	6.76954	5.07436	8.29357	9.11149	7.06548	7.8876	6.94134	8.42378	7.21334	6.97768	5.79671	9.23341	9.52833
ENSMUSG00000010362	1.28502	1.34199	1.3078	0.945816	1.34101	0.936584	1.1686	1.46292	1.4073	1.51594	1.44682	1.31329	1.24252	1.06206	1.51795
ENSMUSG00000010376	7.84093	7.51377	7.79479	7.08929	8.77985	8.84238	7.45578	9.05902	9.62689	8.61659	8.52286	6.47545	7.41546	7.1783	8.26835
ENSMUSG00000010392	2.06607	2.00392	1.72952	1.60596	2.04235	2.09167	1.98845	1.65328	1.63539	1.91503	2.07736	1.65108	1.60905	2.01836	2.01366
ENSMUSG00000010406	7.6567	7.44886	7.58443	9.16877	7.46192	6.30135	6.78665	12.5679	15.4027	10.6894	5.67286	7.8029	9.23512	5.55258	6.40441
ENSMUSG00000010435	0	0	0	0	0	0	0	0	0	0	0	0	0	0	0
ENSMUSG00000010453	2.20988	2.27766	1.98146	1.78783	2.18412	2.36503	2.37582	1.86606	1.94359	2.17624	2.09484	2.27266	1.71632	2.48735	1.84744
ENSMUSG00000010461	0.00187215	0	0	0.00339896	0.0021261	0	0.0010908	0.00173316	0.00252869	0.0021364	0.00279969	0.00283172	0.000647135	0.00477087	0.00346351
ENSMUSG00000010476	0.00384162	0.00989604	0.00876724	0.00697461	0.00145424	0.00418577	0.00335746	0.00711284	0.00908043	0.0120556	0.0090277	0.00968439	0.00663955	0.00489487	0.00177677
ENSMUSG00000010492	0.462276	0.535873	1.04445	0.755353	0.57748	0.453321	0.464618	0.941507	0.819512	0.751723	0.459225	0.804098	0.695097	0.48594	0.545203
ENSMUSG00000010505	0.00959603	0.0231745	0.0164249	0.0130665	0.0435907	0.0274462	0.0377399	0.0222091	0.0486046	0.0225854	0.0276756	0.0798296	0.0323408	0.0252181	0.0399439
ENSMUSG00000010517	0.179209	0.15908	0.194545	0.240357	0.207185	0.175914	0.196603	0.162916	0.157009	0.173644	0.196945	0.177453	0.171329	0.195943	0.224014
ENSMUSG00000010529	0	0	0	0	0	0	0	0.117838	0	0.10894	0.081579	0.192529	0.131996	0	0.176614
ENSMUSG00000010538	0.0434331	0.0419566	0.0594732	0.0887114	0.0369934	0.124226	0.0379593	0.0804174	0.054998	0.0278795	0.0417546	0.0164237	0.0562998	0.0207529	0.0301321
ENSMUSG00000010554	0.402076	0.346977	0.345021	0.401492	0.435307	0.45562	0.386543	0.397042	0.391016	0.412945	0.43464	0.458147	0.464204	0.450835	0.505817
ENSMUSG00000010592	0	0	0	0.0296475	0.0123633	0	0	0	0.0110282	0	0	0	0	0	0.0151053
ENSMUSG00000010601	13.3778	11.4963	8.34242	3.82884	8.9671	4.75818	6.42926	7.06006	4.54608	7.24409	9.24742	7.56114	3.96153	10.2735	14.1875
ENSMUSG00000010607	6.95076	7.10943	6.15852	11.1348	6.50061	4.3436	2.3227	10.0306	9.21572	9.44823	2.68596	6.64817	6.7839	4.68871	2.41107
ENSMUSG00000010608	2.25329	2.62009	2.812	2.41885	2.79926	3.48788	2.83414	2.69581	2.75665	2.69123	2.94941	2.86272	2.67355	2.79417	3.11407
ENSMUSG00000010609	0.348063	0.385434	0.534727	0.75137	0.356712	0.326058	0.478553	0.318294	0.331093	0.334222	0.334611	0.455839	0.374144	0.42997	0.335704
ENSMUSG00000010651	2.25051	0.889365	1.77428	17.4115	21.3369	20.5366	16.0927	11.2064	8.20383	9.60144	5.97705	17.7421	7.07202	15.2989	13.2711
ENSMUSG00000010660	0.534844	0.557451	0.539638	0.709108	0.847154	1.10417	0.541244	0.755738	0.427741	0.849251	0.550257	0.521579	0.605714	0.759942	0.51752
ENSMUSG00000010663	4.37983	5.5344	3.46815	5.51201	3.11499	3.43454	5.48077	2.84647	3.05873	2.92498	4.64297	4.6005	4.35835	3.41392	2.80835
ENSMUSG00000010721	0.0822248	0.0824458	0.108315	0.104876	0.0945602	0.0918591	0.1037	0.123335	0.0991104	0.106896	0.137415	0.118072	0.119805	0.104437	0.150192
ENSMUSG00000010751	0.0936921	0.120676	0.0285096	0.170102	0.118223	0.0850714	0.0818841	0.048187	0.07382	0.0712777	0.160127	0.15746	0.0755674	0.0696381	0.144444
ENSMUSG00000010755	0.609799	0.801691	0.686776	1.10056	0.667929	0.71947	0.788382	0.594592	0.53001	0.648519	0.675266	0.676755	0.639841	0.758597	0.600785
ENSMUSG00000010760	0.866681	0.930242	0.659306	0.786747	0.437441	0.786937	0	0.534894	0.390205	0.906593	0.185153	0.291311	1.09846	0.0920249	0.26723
ENSMUSG00000010796	0.178351	0.0874297	0.255152	0.0579947	0.105806	0.0478571	0.088406	0.18729	0.196852	0.17087	0.143309	0.157027	0.138022	0.0330699	0.155127
ENSMUSG00000010797	0.0185677	0	0.00508498	0.0202263	0.00421727	0	0	0	0.00752376	0.00635656	0.00952009	0	0.00770185	0	0
ENSMUSG00000010803	0.00594917	0.0114938	0.0162924	0.00810071	0.0135123	0.00972319	0.0181979	0.0137688	0.0120532	0.0127291	0.0190642	0.0404928	0.0154231	0.0284259	0.0371455
ENSMUSG00000010825	0.00444218	0	0.0121654	0	0.00504474	0	0.00388233	0.0123372	0.0225	0.00380189	0.002847	0.00671902	0	0.00424507	0.0123272
ENSMUSG00000010830	1.61042	1.50293	2.82185	2.453	1.54988	1.13757	2.27817	1.9836	1.60372	2.07912	2.11672	1.94041	2.08041	1.43462	2.1398
ENSMUSG00000010841	0	0	0	0	0	0	0	0	0	0	0	0	0	0	0
ENSMUSG00000010911	0.415782	0.425273	0.613986	0.99909	0.444405	0.239839	0.591384	0.51322	0.586367	0.481446	0.485926	0.591897	0.642517	0.576521	0.565592
ENSMUSG00000010914	0.527912	0.586886	0.4523	0.698754	0.797127	0.592879	0.631496	0.663458	0.591547	0.63608	0.710703	0.606676	0.590257	0.690498	0.728393
ENSMUSG00000010936	0.203545	0.217168	0.160157	0.223381	0.219079	0.203574	0.237632	0.222183	0.146182	0.193707	0.223911	0.245838	0.195323	0.169836	0.153856
ENSMUSG00000011008	0.453661	0.503647	0.653652	0.331915	0.72666	0.59759	0.5681	0.855635	0.6722	0.840287	0.670467	0.527441	0.617896	0.750591	0.991168
ENSMUSG00000011034	20.1163	22.8736	23.2451	19.4601	37.1676	40.1047	19.1711	22.3284	13.8071	37.4349	18.4474	18.6932	18.1452	60.1857	37.3655
ENSMUSG00000011052	0.0213434	0	0.0292257	0	0	0	0	0	0.0216212	0	0.0136791	0	0	0	0.0296143
ENSMUSG00000011096	3.22247	2.92707	2.46971	3.34004	3.05875	2.43685	2.14378	4.36354	4.653	3.56068	2.06529	2.4007	2.59354	2.57389	1.40143
ENSMUSG00000011114	12.3362	10.5539	9.43673	13.9405	11.0515	12.8895	11.6193	10.7003	9.71154	11.6108	12.2304	10.506	9.51	11.5295	11.9716
ENSMUSG00000011118	0	0	0	0	0.0188164	0	0	0	0	0	0	0	0	0	0
ENSMUSG00000011148	0.0798086	0.154191	0.168891	0.079034	0.0329579	0.0237159	0.0760912	0.0335835	0.0661477	0.0434668	0.0650994	0.0768183	0.105332	0.0277335	0.0503344
ENSMUSG00000011154	0	0	0	0	0	0	0	0	0	0	0	0	0	0	0
ENSMUSG00000011158	0.723396	0.772362	0.954056	0.870961	0.544798	0.833835	0.725397	0.729612	0.779094	0.755986	0.70764	1.01931	0.683038	0.694935	0.538841
ENSMUSG00000011171	0.0654398	0.0435966	0.117416	0.239665	0.0589405	0.0590088	0.0946633	0.0772938	0.0754351	0.0714576	0.104128	0.10922	0.0748807	0.0905694	0.0939297
ENSMUSG00000011179	18.2719	18.6078	20.161	34.01	21.4046	24.5534	24.3866	16.1902	17.0159	18.123	18.6216	17.3909	20.4532	20.2796	18.9265
ENSMUSG00000011254	0.96525	1.20871	1.02801	0.973583	1.27888	0.818007	1.09356	1.25765	1.24943	1.10149	1.08833	0.59481	1.24193	0.854091	1.06648
ENSMUSG00000011256	0.330126	0.353246	0.261953	0.207469	0.136504	0.207519	0.230816	0.255465	0.372152	0.188361	0.259319	0.256067	0.338827	0.242674	0.218457
ENSMUSG00000011257	0.871055	1.12737	1.3317	2.89034	0.873961	1.0228	1.20843	0.775073	0.723903	0.846831	0.704601	1.13843	0.929587	1.51934	0.651237
ENSMUSG00000011263	0.185038	0.268121	0.27871	0.41573	0.189123	0.272179	0.210233	0.256951	0.38895	0.253386	0.183816	0.209909	0.383766	0.247558	0.17972
ENSMUSG00000011267	0.367132	0.62064	0.188519	0	0.104233	0.300017	0.160431	0.339877	0.325422	0.235661	0.176472	0.277653	0.475892	0	0
ENSMUSG00000011305	0	0	0.0353184	0	0.117166	0.0421554	0.0225423	0.0238781	0.0261286	0.0441503	0.0330615	0.0780262	0.106988	0.0739453	0.0715762
ENSMUSG00000011306	0.921591	1.00154	1.06835	1.71121	0.891989	1.1639	1.02053	0.581709	0.822191	0.820124	0.855771	0.902901	0.776493	1.46116	0.893652
ENSMUSG00000011349	0	0	0	0	0	0	0	0	0	0	0	0	0	0	0
ENSMUSG00000011350	0	0	0	0	0	0	0	0	0	0	0	0	0	0	0
ENSMUSG00000011382	0.173584	0.251524	0.249574	0.259997	0.226699	0.127666	0.174463	0.26515	0.36927	0.16342	0.161313	0.157533	0.324009	0.199058	0.325148
ENSMUSG00000011427	0.77888	0.581857	0.966983	0.933298	0.7548	1.06931	1.071	1.17292	0.988901	0.942146	1.39772	0.958184	0.786155	1.18099	1.35449
ENSMUSG00000011463	60.6401	244.637	433.429	2825.07	174.431	342.901	784.209	6.87461	1.0608	38.9041	98.7468	390.388	279.189	985.649	167.645
ENSMUSG00000011486	0	0	0.0238425	0	0	0	0	0	0	0.0149023	0	0	0	0.0166395	0
ENSMUSG00000011589	0	0.0288105	0	0	0.0846748	0.0731166	0	0.0414154	0.0755314	0.102102	0.0573436	0	0.0309277	0.0712525	0.0206909
ENSMUSG00000011632	0	0	0.0474712	0	0	0	0	0	0	0	0	0	0	0	0
ENSMUSG00000011658	2.99727	4.24047	3.5548	2.57087	2.65338	2.93149	2.24825	2.8403	3.06019	2.84803	2.13272	3.17704	2.76552	2.54853	2.09575
ENSMUSG00000011751	0.00338768	0.00981754	0.00463877	0.00922571	0.0134652	0	0.00296073	0.00156809	0.0102953	0.00144969	0.00217117	0.0102481	0.00702601	0.00323736	0.00235023
ENSMUSG00000011752	5.59979	5.4534	4.42615	5.51727	6.48863	6.06425	6.22699	4.80475	4.35827	5.02643	4.91653	5.3712	4.20178	5.98216	4.45342
ENSMUSG00000011831	0.272962	0.256804	0.29089	0.265024	0.300554	0.267674	0.327762	0.279066	0.331818	0.270184	0.336954	0.238746	0.299059	0.307349	0.311225
ENSMUSG00000011832	0.0899737	0.140401	0.132679	0.150785	0.0746687	0.0735256	0.090732	0.102516	0.112178	0.0918136	0.0953681	0.0889818	0.0861251	0.0859813	0.06242
ENSMUSG00000011837	2.31416	1.99766	2.49458	3.21812	2.29256	1.85087	2.53889	2.32468	2.54379	2.31772	2.17739	2.15974	2.75718	2.16442	1.1614
ENSMUSG00000011877	4.03352	4.87312	4.09396	3.81942	2.87679	4.97532	2.44197	3.04966	2.86351	4.04765	2.36212	3.38756	2.64944	3.27272	2.09683
ENSMUSG00000011884	4.37019	4.44308	3.31579	3.37531	2.48963	3.3488	3.01796	2.47388	2.34417	2.95543	2.62179	2.66572	2.27336	2.38937	2.37578
ENSMUSG00000011958	1.99348	2.09213	2.68475	1.58621	2.11482	2.26592	2.23695	2.42267	2.75905	2.33804	2.45535	2.33277	2.62869	1.94422	2.33344
ENSMUSG00000011960	1.6792	1.59431	1.88546	1.45029	1.65635	1.99169	1.82398	1.75441	1.64759	1.64247	2.07861	1.60375	1.83585	1.74682	1.74411
ENSMUSG00000012017	0.491814	0.488668	0.846615	0.30614	0.335116	0.137796	0.159652	0.663441	0.854083	0.721584	0.252164	0.425082	0.568295	0.201425	0.233966
ENSMUSG00000012042	0	0.0100442	0	0	0	0	0	0	0	0	0	0	0	0	0
ENSMUSG00000012076	0.300857	0.40241	0.361262	0.365546	0.310128	0.385807	0.303393	0.44135	0.337594	0.431794	0.409372	0.357048	0.47038	0.367125	0.468822
ENSMUSG00000012114	0.67288	0.758338	0.708752	0.728285	0.592708	0.757834	0.589962	0.575009	0.602986	0.738322	0.541827	0.603482	0.498728	0.603863	0.445869
ENSMUSG00000012117	1.12508	1.04935	1.10895	1.32066	1.12348	0.974882	1.08076	0.933806	0.903916	0.929705	0.947952	1.03424	1.046	0.950028	0.854547
ENSMUSG00000012123	1.37134	1.24458	1.54366	1.34233	1.92869	2.72784	1.26249	1.45026	1.1865	2.14687	1.24485	1.4837	1.28543	2.03803	1.43554
ENSMUSG00000012126	0.692188	0.608954	0.837802	0.387107	0.568504	0.474741	0.594149	0.457715	0.525897	0.528943	0.55057	0.635659	0.474257	0.431139	0.583113
ENSMUSG00000012187	0.0455151	0.0329758	0.116858	0.0929637	0.0839945	0.0650902	0.0447512	0.0632041	0.0345806	0.0730398	0.116683	0.283981	0.0589985	0.0217477	0.0947293
ENSMUSG00000012211	0	0	0.0146899	0	0	0	0	0	0	0	0	0	0	0	0
ENSMUSG00000012282	0.0259444	0	0	0	0	0	0	0	0.026282	0	0	0	0	0	0
ENSMUSG00000012296	1.1733	1.37671	1.38791	1.38852	1.36036	1.9879	0.961005	1.35917	1.31925	1.74023	1.00394	1.64459	1.19122	1.58499	1.2018
ENSMUSG00000012350	7.96444	6.26892	13.1964	4.52396	8.44091	4.14232	7.26598	11.9149	8.99207	10.7927	10.7387	8.85297	8.64143	4.76988	12.2409
ENSMUSG00000012396	0	0	0	0	0	0	0	0	0	0	0	0	0	0	0
ENSMUSG00000012405	50.4393	47.6362	44.5018	60.0663	52.6061	49.1505	46.4305	58.0475	67.0741	53.4049	44.3242	46.7976	54.4172	50.0232	40.5241
ENSMUSG00000012422	2.10026	1.90342	2.22264	1.83737	2.06777	2.23305	2.36107	2.36771	2.33921	1.9884	2.10051	1.89153	2.00524	2.32539	2.56163
ENSMUSG00000012428	0.277222	0.164799	0.194668	0.232296	0.266391	0.0697056	0.229859	0.171094	0.230425	0.206845	0.318899	0.20428	0.206394	0.149443	0.266296
ENSMUSG00000012429	3.25803	2.75386	2.83474	3.41965	3.23747	3.16163	3.05504	2.98474	4.0224	3.51457	2.7406	2.87463	3.62491	3.59994	3.39042
ENSMUSG00000012443	0.969631	1.03198	0.819926	1.1211	1.58412	1.17327	1.05854	1.41734	1.20283	1.1094	1.43912	1.25048	1.42534	0.952616	1.27457
ENSMUSG00000012483	6.87778	6.73624	5.68991	5.07279	6.72589	8.04036	5.96923	7.33995	8.70911	6.2952	5.08143	5.63495	7.03315	4.01658	6.09693
ENSMUSG00000012519	1.03763	1.0873	0.72246	0.798249	1.07852	1.12101	0.75828	0.781507	0.682943	1.14396	0.939298	0.771437	0.863248	0.862741	0.821543
ENSMUSG00000012520	0.157714	0.426587	0.215959	0.429504	0.322393	0.154659	0.248107	0.26281	0.223673	0.21597	0.283022	0.14313	0.392516	0.211002	0.0875323
ENSMUSG00000012535	0.897995	0.878283	0.932188	1.46365	1.31227	1.06872	1.19191	1.10084	0.980007	1.19404	1.38069	1.08729	1.24704	1.23693	1.54738
ENSMUSG00000012609	0.0573676	0.0680121	0.0553447	0.0497094	0.0732928	0.0490111	0.0643812	0.0512982	0.0554726	0.0563518	0.0726984	0.053246	0.0534056	0.055445	0.0416082
ENSMUSG00000012640	1.44723	1.55531	2.25418	1.97063	1.46891	1.41919	1.73124	2.01806	2.1991	1.91987	1.73333	1.95642	1.9041	1.59911	2.0708
ENSMUSG00000012705	0.106879	0	0.097567	0.194044	0.080918	0	0	0.0329816	0.0360901	0.0304913	0.136999	0.484981	0.0369444	0	0
ENSMUSG00000012777	0.5913	0.456958	0.566769	0.322059	0.302178	0.531524	0.310067	0.355812	0.449247	0.683195	0.416862	0.402467	0.643833	0.254278	0.328175
ENSMUSG00000012819	0.0039278	0.00455313	0.00645403	0.00106966	0.00178424	0.0012839	0.00205967	0.00218173	0.00238735	0.00369782	0.00125867	0.0029705	0.00244386	0.00375351	0.00163497
ENSMUSG00000012848	125.461	114.978	102.537	129.79	111.163	98.3003	90.3446	144.541	159.518	119.569	86.0214	94.4309	126.491	95.1892	84.7703
ENSMUSG00000012889	0.354766	0.776799	0.712482	0.450865	0.161155	0.115965	0.144692	0.569277	0.886479	0.384599	0.348635	0.178867	0.392416	0.248618	0.196898
ENSMUSG00000013033	0.365849	0.349842	0.465538	0.593767	0.163672	0.25971	0.355268	0.270267	0.419277	0.338418	0.30079	0.508649	0.383215	0.331958	0.24612
ENSMUSG00000013076	0.252029	0.217376	0.273208	0.273724	0.141404	0.122593	0.292377	0.199988	0.234034	0.210566	0.246135	0.240523	0.25513	0.209307	0.191499
ENSMUSG00000013083	1.15199	0.741884	0.525808	2.09148	2.83454	2.19658	2.76871	2.13293	2.04222	2.38269	1.72273	1.45203	1.49326	2.01826	2.664
ENSMUSG00000013089	0.129737	0.112538	0.163148	0.14421	0.117267	0.12982	0.187435	0.105399	0.139472	0.120101	0.122178	0.0881049	0.115317	0.0632552	0.106538
ENSMUSG00000013091	0.880595	0.425329	0.753627	0.599533	0.500022	0.53971	0.57721	0.611416	1.00356	0.659458	0.846563	0.832465	0.570732	0.84152	0.45819
ENSMUSG00000013150	0.258845	0.240043	0.22684	0.347758	0.32923	0.242549	0.392119	0.300334	0.26571	0.191997	0.267643	0.370635	0.257683	0.240763	0.225068
ENSMUSG00000013155	0.305239	0.196575	0.557287	0.184725	0.462191	0.665168	0.414975	0.53376	0.618423	0.696646	0.43473	0.359092	0.597892	0.291695	0
ENSMUSG00000013158	0.178998	0.345826	0.326804	0	0.135519	0	0	0.110473	0.302213	0.153198	0	0	0.0618733	0.114037	0
ENSMUSG00000013160	1.52858	1.30776	1.45651	1.92441	1.643	1.64728	1.72924	1.17753	1.2207	1.37828	1.44686	1.58075	1.34215	1.59581	1.2385
ENSMUSG00000013236	0.246257	0.331174	0.396708	0.262994	0.191924	0.177564	0.227882	0.344199	0.364411	0.309944	0.225909	0.332308	0.305439	0.189187	0.113895
ENSMUSG00000013275	1.07092	1.42596	1.63486	6.36497	1.02719	1.25359	2.20709	0.582795	0.835637	0.910369	0.950699	1.32432	1.37317	2.60691	0.602402
ENSMUSG00000013338	0.439138	0.0795392	0.958345	0.423551	0.223378	0.0299049	0.203891	0.431946	0.268766	0.442396	0.404577	0.435894	0.645127	0.0524566	0.355432
ENSMUSG00000013353	0	0	0	0	0	0	0	0	0	0	0.00713236	0	0	0	0
ENSMUSG00000013367	0.0360248	0.0522001	0.0369967	0.0245267	0.0204557	0	0.0787115	0.0333504	0.0456171	0.0385403	0.0057721	0.0953563	0.0653756	0.00860657	0.0374887
ENSMUSG00000013415	0	0	0	0.00863447	0	0	0.00554198	0	0	0	0	0	0	0	0
ENSMUSG00000013418	7.68075	8.0331	7.72681	5.24862	10.9795	8.43769	7.13247	6.37053	4.58329	7.44437	8.99678	6.74781	5.53709	11.1684	11.1438
ENSMUSG00000013419	0.448527	0.433278	0.59711	0.508949	0.31128	0.305443	0.38111	0.53057	0.795137	0.618467	0.527013	0.471124	0.801039	0.333374	0.311169
ENSMUSG00000013465	6.15834	5.37818	5.2322	4.93477	4.47358	5.27933	5.89862	4.68005	4.57578	4.70877	4.74638	4.86594	4.2756	4.41694	4.31794
ENSMUSG00000013483	0.263186	0.309853	0.298441	0.313572	0.284875	0.289004	0.16173	0.182735	0.299937	0.288602	0.18449	0.317221	0.226013	0.231858	0.182587
ENSMUSG00000013495	2.89576	2.84446	3.14095	2.96834	3.71347	4.67958	3.51896	2.50005	2.73568	3.453	3.22697	3.3465	2.46304	4.1198	3.95019
ENSMUSG00000013523	0.254394	0.144122	0.44787	0.197941	0.184636	0.165685	0.29923	0.254987	0.211202	0.263563	0.263564	0.271953	0.247937	0.169991	0.249472
ENSMUSG00000013539	0.490665	0.505584	0.51958	0.721566	0.765251	0.695009	0.671829	0.699528	0.71244	0.747495	0.706506	0.64815	0.471504	0.768985	0.87597
ENSMUSG00000013562	0	0	0	0	0.176693	0	0.0679896	0.216056	0	0	0.0997168	0	0.0806719	0.074342	0
ENSMUSG00000013584	0.199914	0.170835	0.215836	0.20416	0.157175	0.0911088	0.248638	0.243797	0.280406	0.200711	0.27473	0.29075	0.312957	0.172673	0.226708
ENSMUSG00000013593	18.4994	17.0574	13.0883	17.8035	24.3332	21.9044	23.0667	17.4724	16.8548	17.9381	20.8595	18.0365	15.8087	21.0212	21.7752
ENSMUSG00000013611	0	0	0	0.00817619	0	0.0049069	0	0	0	0.00256955	0	0	0.00311337	0	0
ENSMUSG00000013622	6.56645	5.72782	6.1397	5.93858	7.81888	6.80765	7.6447	8.71016	8.31488	7.94763	7.82018	7.26376	7.67323	6.62629	9.04305
ENSMUSG00000013629	0.887469	1.31116	0.991831	1.61716	0.615085	0.671904	0.832652	0.622229	0.495782	0.73721	0.497683	0.917924	0.710525	0.611123	0.244464
ENSMUSG00000013643	167.995	160.442	124.169	72.1175	120.235	78.6454	95.4102	136.9	145.191	147.574	168.932	81.2904	141.794	131.718	139.005
ENSMUSG00000013646	1.84621	1.77466	1.50686	1.56035	1.53892	0.966167	1.25586	1.54076	1.70441	1.65794	1.29982	1.63698	1.51841	1.32105	0.996898
ENSMUSG00000013653	0.377667	0.364827	0.430951	0.59996	0.929273	0.668688	0.660139	0.640987	1.02022	0.754203	0.64546	0.333223	0.55482	0.511287	0.742359
ENSMUSG00000013662	3.24208	2.73709	3.09105	2.30004	3.75257	3.65762	3.51719	4.21924	4.14772	3.73744	3.90377	3.19071	3.76562	3.94995	4.63884
ENSMUSG00000013663	1.88971	1.63182	1.76104	1.41691	1.66516	1.91789	2.15548	1.77027	1.57206	1.62697	1.8506	1.67954	1.63496	1.9802	1.70321
ENSMUSG00000013668	0	0	0	0	0	0	0	0	0	0	0	0	0	0	0
ENSMUSG00000013698	4.00564	3.49882	4.16099	3.09286	3.22437	2.50833	3.5947	4.27658	4.77293	3.70411	4.26887	3.52846	4.79042	3.22658	4.19503
ENSMUSG00000013701	0.90358	0.797259	1.04243	0.83316	1.14734	1.1512	1.00734	1.12631	1.22526	1.07171	0.957578	0.957773	0.922251	1.20344	1.17476
ENSMUSG00000013707	1.30694	1.89376	1.1185	0.2966	1.54606	0.979016	0.618706	2.16776	2.37207	1.21177	1.15173	1.07077	2.14587	1.40506	1.20893
ENSMUSG00000013736	3.27722	2.84139	3.88495	3.68979	3.7349	4.29633	3.38035	4.21318	4.21142	3.58782	3.49568	3.73085	3.67465	3.50805	4.86854
ENSMUSG00000013766	3.00694	1.41311	3.89486	0.22132	1.75356	0.796944	0.994371	2.70848	2.63445	3.26907	3.17721	2.08969	3.53956	0.776626	2.14247
ENSMUSG00000013787	5.31923	6.02035	5.61221	6.10786	4.27135	4.37925	4.06774	4.48335	5.36835	5.0876	3.58083	4.54816	4.32224	4.10639	2.57492
ENSMUSG00000013822	8.20586	9.78363	9.51544	11.0729	8.81521	9.66593	8.7223	8.79434	7.63865	8.44666	9.04953	7.43588	8.20277	7.84173	9.28298
ENSMUSG00000013833	1.20756	1.17701	0.908689	1.51096	0.951302	0.69343	0.637025	1.05748	0.980823	1.02419	0.522924	1.11893	0.846101	0.852486	0.452839
ENSMUSG00000013846	1.04327	1.37061	1.39046	2.50021	1.91145	2.20526	3.76872	2.34372	2.40961	1.88103	2.24661	3.02976	2.39453	3.70876	2.99161
ENSMUSG00000013858	7.56543	7.73813	7.08681	8.61825	6.60751	7.83911	6.05016	8.22449	9.71761	7.77276	5.48252	7.22984	6.28991	7.10372	5.46583
ENSMUSG00000013878	0.672556	0.479205	0.548642	0.519597	0.628362	0.608074	0.654494	0.604963	0.575005	0.530708	0.528868	0.663754	0.455065	0.679178	0.840525
ENSMUSG00000013921	0.167295	0.305258	0.114539	0.30373	0.168877	0.0759507	0.235561	0.120458	0.235377	0.135226	0.178699	0.238983	0.202397	0.115462	0.141853
ENSMUSG00000013928	0	0	0	0	0	0	0	0	0	0	0.00977114	0	0	0	0
ENSMUSG00000013936	0	0	0	0	0.0140259	0	0	0	0	0	0	0	0	0	0
ENSMUSG00000013973	4.39792	3.78392	3.88626	3.00221	4.04886	4.27439	3.9769	3.62629	3.24336	3.50304	4.09643	3.54778	2.95528	3.68723	3.95422
ENSMUSG00000013974	0.132334	0.0852235	0.30201	0.120129	0.0500949	0.144189	0	0.12251	0.178742	0.0377532	0.141355	0.200162	0.0914864	0.042154	0.183616
ENSMUSG00000013997	14.192	13.8464	13.1957	11.8539	14.7146	17.7024	15.7298	12.6324	11.5465	13.8445	13.7668	13.9025	12.1767	16	15.9556
ENSMUSG00000014030	0.00083268	0.00482623	0.00228039	0.00226765	0	0.00272183	0	0.00616691	0.0269925	0	0.00533667	0.00503788	0.00345393	0.000795731	0
ENSMUSG00000014039	0.25868	0.257308	0.217437	0.251096	0.261774	0.272086	0.306661	0.234733	0.207561	0.24989	0.277408	0.271174	0.199195	0.286362	0.252311
ENSMUSG00000014074	1.47069	1.13406	1.30722	1.19452	1.23798	1.12803	1.2346	1.09876	1.20232	1.2311	1.42625	1.13176	1.05686	1.2205	1.44095
ENSMUSG00000014075	0.641788	0.57228	0.78867	0.26889	0.672779	0.591701	0.532139	0.807425	0.783503	0.619702	0.907021	0.970737	0.802049	0.88065	1.00466
ENSMUSG00000014077	6.79865	6.58651	7.1611	6.73558	8.04236	8.47024	8.60859	6.50142	5.60052	7.29608	8.05679	6.75046	5.94513	8.40961	8.90946
ENSMUSG00000014104	0	0	0	0	0	0	0	0	0	0	0	0	0	0	0
ENSMUSG00000014158	0.0469038	0.0411902	0.0875803	0.0232243	0.0629507	0.0278758	0.0186329	0.0394743	0.0604726	0.0547405	0.0163968	0.0515958	0.0574823	0.0407477	0.0295817
ENSMUSG00000014164	0.0163706	0.0237211	0.0168123	0.0371519	0.00619707	0.0156075	0.0143074	0.00757764	0.0138197	0.0105082	0.00524598	0.0268248	0.0198056	0.0169479	0.015143
ENSMUSG00000014177	2.11725	1.86516	2.9332	1.85051	2.32916	1.69972	2.14011	3.11079	2.88772	2.41136	2.29168	1.98038	2.11394	2.07081	2.98946
ENSMUSG00000014195	4.30619	4.33579	4.11621	4.29618	5.40285	5.61006	5.60542	5.23613	4.59713	4.72382	5.60727	4.62823	4.97216	5.82051	6.54942
ENSMUSG00000014198	0.0452673	0.0368239	0.0228365	0	0.0378793	0.0389389	0.0353978	0.028673	0.0168945	0.0346643	0.0305389	0.0360363	0.0271769	0.0455354	0.0231402
ENSMUSG00000014226	9.31547	6.05605	6.32748	6.25205	7.10285	7.67264	9.85205	9.5912	10.0628	6.65025	7.49826	6.56648	7.06575	6.01912	7.39175
ENSMUSG00000014232	0.210369	0.166268	0.268419	0.260409	0.162889	0.265681	0.250713	0.287701	0.271227	0.22915	0.229817	0.188023	0.242941	0.182758	0.159213
ENSMUSG00000014243	0.349699	0.527829	0.448917	0.565451	0.533649	0.607262	0.534847	0.586775	0.664219	0.54247	0.560308	0.347115	0.679942	0.532603	0.545865
ENSMUSG00000014245	0.226628	0.282999	0.200575	0.293536	0.426856	0.248437	0.318839	0.347967	0.321969	0.238905	0.251525	0.338606	0.298064	0.224495	0.260764
ENSMUSG00000014294	37.3783	37.7183	30.8236	40.6792	33.0593	38.0395	22.8308	43.5437	46.1697	40.9694	21.8185	35.4142	39.6256	30.873	25.7387
ENSMUSG00000014301	0.961488	1.01642	0.894275	1.43273	1.25673	1.27494	0.761037	1.09164	1.23129	1.14895	0.709235	0.932947	1.5238	1.1442	0.755139
ENSMUSG00000014303	0.158688	0.296697	0.203274	0.278811	0.127893	0.142228	0.178953	0.132691	0.222981	0.262868	0.124669	0.270995	0.233567	0.190781	0.156258
ENSMUSG00000014313	25.3107	22.3352	23.2996	17.343	25.405	29.1596	27.6538	27.4046	29.4805	25.3782	21.1853	23.3525	25.6632	27.5234	33.0011
ENSMUSG00000014329	0.0404805	0.0340586	0.0393375	0.044452	0.0281761	0.0224092	0.0445088	0.0296176	0.0575426	0.0307341	0.030547	0.031602	0.0460404	0.0461715	0.0298955
ENSMUSG00000014349	5.53783	5.00846	5.74325	4.85508	4.18615	4.87032	5.79584	4.20183	4.49316	4.67327	5.14442	4.36399	4.1351	4.55137	4.76803
ENSMUSG00000014351	10.061	11.1685	8.95986	10.1156	15.0295	12.986	14.8127	16.2143	14.0794	15.769	15.4661	11.5343	13.5963	19.2292	25.1891
ENSMUSG00000014353	2.71707	2.27336	2.67758	2.29556	3.61042	3.37774	2.87574	3.42247	2.34065	2.99559	2.89863	2.95769	2.15201	3.58194	3.96589
ENSMUSG00000014355	1.27064	1.2835	1.20286	1.39504	1.35438	1.22968	1.24866	1.14297	1.12299	1.18169	1.57486	1.1471	1.1226	1.30605	1.37989
ENSMUSG00000014361	0.987989	0.698552	0.81905	0.67265	1.21494	1.3059	1.30171	1.10336	0.901365	1.19578	1.00989	1.24682	0.641879	2.11723	1.49472
ENSMUSG00000014402	1.50561	1.36774	1.22197	1.52062	1.97028	1.71926	1.66443	1.46769	1.27774	1.63848	1.64234	1.44029	1.34418	1.85806	2.13057
ENSMUSG00000014418	1.58569	1.93886	1.92739	1.53803	1.93399	2.3502	1.83387	1.64493	1.67674	1.80702	1.91003	1.83332	1.69841	2.04258	2.15797
ENSMUSG00000014426	0.378822	0.308508	0.327982	0.323836	0.364615	0.410908	0.386012	0.30981	0.261571	0.321311	0.36146	0.382848	0.28714	0.446428	0.325272
ENSMUSG00000014444	0.233208	0.236007	0.225053	0.217747	0.131159	0.16335	0.184406	0.263186	0.211494	0.178683	0.160851	0.262034	0.241835	0.152818	0.135595
ENSMUSG00000014453	0.0139952	0.0135195	0.00479094	0	0.00794682	0	0.00305786	0.00647813	0.08152	0.00299449	0.0156968	0.0264606	0.0108847	0.00668712	0
ENSMUSG00000014470	2.41696	2.22935	2.39142	2.29313	1.54064	1.09587	1.17202	1.96325	2.19568	1.73494	1.22924	1.72175	1.56851	1.89248	1.3847
ENSMUSG00000014496	0.354142	0.31265	0.406248	0.434316	0.463439	0.450392	0.42327	0.395158	0.387261	0.426542	0.493774	0.333456	0.437773	0.46842	0.517411
ENSMUSG00000014498	1.94358	2.29841	2.11836	2.23985	1.52337	1.95234	2.03237	1.41406	1.60684	1.61316	1.56883	1.83643	1.34027	1.67956	1.31781
ENSMUSG00000014503	0.926991	0.976069	0.99008	0.971926	1.23696	1.40142	1.29626	1.0813	1.12687	0.940149	1.12881	1.07262	0.927638	1.55025	1.45342
ENSMUSG00000014504	6.18295	7.47893	6.99394	9.07793	6.62476	8.61146	7.40074	8.33704	9.31344	6.58017	6.75377	5.97716	7.16436	6.11411	7.57185
ENSMUSG00000014529	0	0	0	0	0	0.00867264	0	0	0	0	0	0	0	0	0
ENSMUSG00000014542	0	0	0	0.0361645	0.0150809	0	0	0	0.0134525	0	0.0425547	0	0	0.0253807	0
ENSMUSG00000014543	0.0339758	0.0131283	0.027914	0.0185053	0.0501598	0.0610823	0.0326632	0.0660523	0.113579	0.04071	0.054438	0.0565291	0.102175	0.0844173	0.0942839
ENSMUSG00000014547	0.154864	0.159251	0.210346	0.221075	0.150341	0.136759	0.150628	0.139899	0.155615	0.151782	0.191302	0.177569	0.17743	0.168282	0.16289
ENSMUSG00000014550	1.16756	1.1967	1.17091	1.29872	1.10183	1.18256	1.14017	1.06058	1.00506	1.14001	1.16635	1.14416	1.05159	1.33575	1.19409
ENSMUSG00000014551	4.30632	4.2423	4.04301	3.71563	4.45467	4.39014	5.14234	4.38134	4.12481	3.6035	4.63177	4.36922	4.20034	4.18654	4.9398
ENSMUSG00000014554	0.514494	0.63661	0.736162	0.692691	0.603977	0.614124	0.71237	0.792047	0.761288	0.623395	0.570562	0.568346	0.767319	0.569004	0.745952
ENSMUSG00000014592	0.00573064	0.00695932	0.0065018	0.00891789	0.0083674	0.00508442	0.00744107	0.00727571	0.00779559	0.00602569	0.00640114	0.00693431	0.00967801	0.00610222	0.00408927
ENSMUSG00000014599	0.581288	0.953826	0.534275	0.607189	0.379805	0.741816	0.612418	0.60448	0.629186	0.572467	0.668547	0.674476	0.875287	0.593542	0.596623
ENSMUSG00000014601	2.17903	2.54153	2.21019	2.06597	2.24547	2.36105	2.11601	1.95002	1.91307	2.06525	2.31723	2.24609	1.70728	2.21345	1.95963
ENSMUSG00000014602	0.0196698	0.0276379	0.0416252	0.0438274	0.0385836	0.0146127	0.0296932	0.028142	0.0344172	0.0413212	0.0332351	0.0540937	0.059338	0.0444292	0.0322543
ENSMUSG00000014603	0	0	0	0	0	0	0.012578	0	0	0	0	0	0	0	0
ENSMUSG00000014606	41.6776	38.6685	30.308	44.7591	57.7063	59.7274	53.5056	43.6844	39.787	44.8195	51.0683	47.6535	40.1428	55.4895	54.5612
ENSMUSG00000014609	0	0	0	0	0	0	0.0311868	0	0	0	0	0	0	0	0
ENSMUSG00000014633	0.344505	0.300882	0.219711	0.321299	0.364439	0.393365	0.32171	0.353881	0.411137	0.347356	0.29036	0.364043	0.425763	0.27059	0.294661
ENSMUSG00000014668	1.60942	1.62087	1.66457	1.55036	1.67218	1.63001	1.76198	1.62071	1.45693	1.55329	1.71457	1.41787	1.3183	1.56255	1.55604
ENSMUSG00000014686	0.0168048	0.032467	0.0460218	0	0	0.0549308	0	0.0155572	0.034047	0	0.0107702	0	0.0348529	0.0160591	0
ENSMUSG00000014704	0.384235	0.494896	0.175378	0.348797	0.0727257	0.209328	0.391778	0.652135	0.454108	0.548086	0.5746	0.581174	0.664081	0.550778	0.621987
ENSMUSG00000014725	0.378751	0.137953	0.74393	0.236727	0.352563	0.0913311	0.322877	0.603548	0.386825	0.616431	0.676495	0.38505	0.428175	0.121637	0.542753
ENSMUSG00000014747	0.0272135	0.0525767	0.149055	0	0.0618098	0.0444772	0.0713514	0.125966	0.110271	0.0698729	0.0348824	0.0823236	0.0282203	0	0
ENSMUSG00000014748	16.2489	16.8177	15.9538	14.5274	14.3974	14.8105	16.854	14.1747	13.8375	14.6709	15.9785	13.4365	11.5496	16.9569	15.7323
ENSMUSG00000014763	1.40011	1.32851	1.41803	1.68085	1.5571	1.63161	1.22004	1.23098	1.13299	1.36138	1.45751	1.2343	1.25431	1.63883	1.66679
ENSMUSG00000014767	1.27015	1.08015	1.61287	1.2417	1.48559	1.57911	1.49907	1.60298	1.53962	1.51447	1.31151	1.41214	1.38468	1.35384	1.45357
ENSMUSG00000014769	6.98674	6.76909	6.49691	6.34858	7.45169	7.62012	6.51968	8.40403	8.84882	7.73426	6.68377	6.81358	8.0842	6.93225	7.34439
ENSMUSG00000014771	1.91073	1.58736	2.06693	1.87326	1.64913	2.34214	2.0874	1.78657	2.1098	1.91332	2.04507	2.05195	1.74364	1.99028	1.88233
ENSMUSG00000014773	2.51827	2.35419	1.80201	1.72557	2.38015	3.53163	2.25769	2.34636	1.975	2.9896	2.12419	1.84307	1.95436	2.11154	2.23174
ENSMUSG00000014776	0.346639	0.515161	0.547679	0.363079	0.333096	0.34864	0.559297	0.444331	0.405174	0.365138	0.512682	0.443646	0.691274	0.331258	0.369975
ENSMUSG00000014778	1.17692	1.20847	1.41998	1.12067	1.15898	1.72177	1.20842	1.59242	1.72583	1.26087	1.17628	1.64322	1.4253	1.06178	0.696595
ENSMUSG00000014782	0.0161283	0.0623201	0.0220846	0.0439224	0.018316	0.0527196	0.0281913	0.0447929	0.0653529	0.0552144	0.0620201	0.0243949	0.0501749	0	0.0223783
ENSMUSG00000014786	0.102912	0.213028	0.09059	0.180168	0.28383	0.240281	0.160611	0.224569	0.260628	0.226487	0.174314	0.144541	0.221061	0.0772713	0.0917947
ENSMUSG00000014791	10.2803	10.5388	9.19308	7.91738	8.54337	9.60111	7.88453	8.43501	7.46902	10.3889	8.50959	9.1121	6.12287	11.4281	8.40044
ENSMUSG00000014813	0.0492256	0.0475521	0.235917	0.201085	0.125781	0.261473	0.204353	0.125321	0.0997325	0.168521	0.14197	0.279211	0.178663	0.0823223	0.119527
ENSMUSG00000014837	0.408879	0.284385	0.447904	0.445402	0.241458	0.213844	0.500288	0.333102	0.298224	0.349944	0.35639	0.37107	0.356164	0.171924	0.317703
ENSMUSG00000014846	3.64209	3.40717	4.61966	4.80266	3.17828	1.5038	1.84283	3.19425	4.03902	3.80616	2.87478	4.17512	4.73096	2.38138	3.35124
ENSMUSG00000014850	0.113453	0.12734	0.142036	0.176553	0.207374	0.192489	0.159591	0.162047	0.134631	0.142413	0.153042	0.173237	0.157987	0.162111	0.203893
ENSMUSG00000014852	0.0213534	0.008251	0.0350873	0.0116304	0.0533499	0.0418796	0.0186623	0.0316291	0.0302839	0.0511716	0.0246339	0.0387578	0.0442868	0.0204059	0.0474052
ENSMUSG00000014856	5.44239	6.3358	5.03985	5.17796	7.23053	6.18653	6.34198	6.24949	6.94453	6.12099	6.15997	5.61984	7.14509	5.71765	6.0508
ENSMUSG00000014859	6.72149	8.33428	5.30247	6.66619	5.01287	6.62407	6.62841	4.60651	5.6301	5.13446	5.37513	6.1303	5.70095	4.52503	3.98102
ENSMUSG00000014867	39.8077	34.4207	32.0345	36.0554	40.1493	46.1341	40.0362	30.183	26.7899	36.7097	34.7546	34.0551	27.551	40.4249	37.559
ENSMUSG00000014873	7.7388	8.76733	8.76593	8.82729	9.57076	10.8602	7.7904	8.13953	8.70146	8.77332	7.219	8.33468	9.49565	7.86004	7.58948
ENSMUSG00000014905	15.699	11.656	17.8547	10.335	12.6715	25.393	27.2708	17.4763	15.3776	19.488	14.7181	17.7601	13.4543	22.3176	18.0471
ENSMUSG00000014907	0.168169	0.137838	0.202363	0.166537	0.133108	0.233208	0.151429	0.150967	0.144546	0.11776	0.0979819	0.15416	0.216667	0.146097	0.0636374
ENSMUSG00000014932	1.42249	1.09065	1.42041	1.25985	1.61313	1.76532	1.55313	1.78667	1.52152	1.46513	1.4903	1.49502	1.47723	1.81899	1.74469
ENSMUSG00000014956	7.12681	6.23177	7.14198	4.92401	5.60252	6.14751	6.34166	7.08401	6.48157	6.44972	6.42846	5.83699	6.20798	6.12952	6.60336
ENSMUSG00000014959	2.49878	2.2295	2.74556	3.26637	2.27706	2.29691	2.81651	1.89548	1.92072	2.16453	2.145	2.2952	1.96932	2.3358	1.90795
ENSMUSG00000014980	0.242344	0.318384	0.252201	0.290391	0.275217	0.269336	0.271106	0.278198	0.441897	0.232303	0.198808	0.351896	0.392043	0.250118	0.282455
ENSMUSG00000015001	0	0	0	0	0	0	0	0	0	0	0	0	0	0.00406636	0.00590413
ENSMUSG00000015002	1.17261	1.00191	1.15666	1.07255	1.21429	1.22038	1.16189	1.16475	0.969433	1.24152	1.3877	1.02159	1.04228	1.2483	1.34019
ENSMUSG00000015013	4.58943	4.46316	5.14556	4.61352	4.54735	6.49404	6.59531	5.18971	5.52282	5.43053	6.0999	4.65889	5.6855	5.76921	7.43634
ENSMUSG00000015016	0.707701	0.648402	0.564452	0.745086	0.654557	0.721416	0.532428	0.604505	0.480404	0.680624	0.526044	0.595911	0.442598	0.735561	0.420111
ENSMUSG00000015023	0.983333	1.03507	0.798604	1.07117	0.608418	0.698274	1.00758	0.57759	0.714466	0.615235	0.838845	0.820601	0.548533	0.648068	0.583394
ENSMUSG00000015027	0.633105	0.46768	0.363339	0.595843	0.904014	0.77605	0.541109	0.547318	0.306525	0.557786	0.596704	0.521049	0.458602	0.600563	0.6007
ENSMUSG00000015053	0.152983	0.0682073	0.193367	0.160239	0.0668211	0.0576999	0.123418	0.0871546	0.154974	0.0805738	0.0754211	0.0711985	0.0854231	0.0562289	0.0489847
ENSMUSG00000015083	1.46138	2.14189	1.51806	1.50958	1.4307	1.31777	1.2772	1.91271	1.17411	1.42325	1.29187	1.21954	1.09739	1.68547	1.81793
ENSMUSG00000015085	2.21422	1.80987	1.86581	1.31423	1.77309	1.67025	1.48858	1.94472	1.29406	1.94365	1.30994	1.76043	1.82513	1.73618	1.77246
ENSMUSG00000015087	2.20727	2.2611	2.56574	3.64958	2.47913	2.55698	2.52265	2.01534	2.26671	2.29912	2.17638	2.54982	2.17574	2.13251	1.86786
ENSMUSG00000015090	0	0.0895128	0	0.126175	0.105232	0	0.0404923	0	0.0469345	0	0	0	0	0	0
ENSMUSG00000015092	35.4508	30.9656	30.5956	32.0154	38.1449	43.4401	21.4743	36.5707	31.363	36.2466	18.9064	28.8814	27.2972	36.3898	19.3005
ENSMUSG00000015093	1.35592	1.54097	1.52902	0.651633	0.362316	0.912506	0.418247	0.812225	0.646384	1.297	0.817893	1.32705	1.90234	0.838428	0.332004
ENSMUSG00000015094	7.54672	6.53906	9.01856	5.31447	4.57088	3.13962	3.25117	4.99638	4.89585	5.76738	3.08768	5.30385	4.18962	3.51122	3.70194
ENSMUSG00000015095	8.87577	10.2509	9.14886	9.09774	7.92243	8.297	8.93075	8.0046	7.39873	8.38129	7.15786	9.41239	7.87953	8.41932	7.58911
ENSMUSG00000015112	0.213582	0.168113	0.146831	0.27766	0.336381	0.258573	0.283453	0.212372	0.154035	0.252756	0.288417	0.279182	0.205077	0.422488	0.442693
ENSMUSG00000015120	3.85815	4.35011	3.88307	3.57965	4.18798	5.0525	4.66961	4.24776	5.00566	3.90619	3.81435	4.58383	3.72321	4.33827	4.54265
ENSMUSG00000015126	2.88249	2.84132	3.78591	3.68465	3.20668	2.69205	3.34181	3.37647	4.70776	3.87673	2.67684	3.73707	3.96517	3.59783	3.18328
ENSMUSG00000015127	0.225028	0.272533	0.202355	0.365863	0.289879	0.307399	0.275922	0.292273	0.234761	0.264455	0.251848	0.238764	0.219421	0.31133	0.284269
ENSMUSG00000015133	0.343913	0.323892	0.310887	0.305237	0.293738	0.341321	0.288011	0.283794	0.24067	0.295161	0.311282	0.259368	0.279149	0.28471	0.21666
ENSMUSG00000015134	1.12735	1.04416	1.20836	1.6788	1.16999	1.16624	1.29156	1.91924	2.41665	1.478	1.71566	1.87123	2.90732	1.92063	2.02704
ENSMUSG00000015143	1.05963	1.0912	1.10191	1.18423	0.889279	0.721599	1.09063	0.962457	0.891142	0.949674	1.071	0.992895	1.11784	0.754682	0.675022
ENSMUSG00000015149	1.90435	2.07126	2.09577	2.68911	2.2668	2.14412	1.8616	1.87398	1.85769	2.05241	1.72227	2.47503	1.69686	2.35906	1.80069
ENSMUSG00000015165	11.6504	13.5182	11.8335	11.6293	10.8379	13.2772	14.2588	10.6707	10.6035	10.6847	12.5433	12.6624	10.9129	10.8642	9.94291
ENSMUSG00000015176	3.40726	4.45038	3.59228	7.4058	5.95857	4.49684	5.45239	2.9766	3.85672	4.69594	4.92107	4.30681	5.30826	3.76053	5.06056
ENSMUSG00000015189	0.723857	0.576265	0.786968	0.554734	0.660941	0.552886	0.769329	0.922677	0.851192	0.737821	0.974469	0.742751	0.950553	0.667405	0.827716
ENSMUSG00000015202	0.165983	0.141099	0.172734	0.19437	0.165878	0.103086	0.172626	0.135221	0.116019	0.120749	0.125527	0.128039	0.135977	0.180824	0.122061
ENSMUSG00000015214	0.687517	0.735499	0.785814	0.943898	0.829171	0.715059	0.754812	0.7259	0.719489	0.790232	0.813894	0.691837	0.739466	1.0018	0.934231
ENSMUSG00000015217	4.61461	4.96001	3.4264	3.6285	5.20365	5.04572	4.82828	3.85084	4.51007	5.45137	5.12358	5.55437	5.05492	5.18623	5.41085
ENSMUSG00000015222	0.020828	0.0167666	0.0340655	0.0976865	0.0151118	0.0217483	0.0530923	0.0166038	0.0187548	0.0188162	0.0237311	0.027128	0.0263982	0.0503124	0.0345185
ENSMUSG00000015224	0.12025	0.116162	0.137215	0.382057	0.341402	0.251126	0.350316	0.500952	0.277467	0.360209	0.265458	0.394081	0.228613	0.523496	0.5747
ENSMUSG00000015242	0	0	0	0	0	0	0	0	0	0	0	0	0	0	0
ENSMUSG00000015243	0.0802566	0.0717425	0.111536	0.18268	0.213574	0.254508	0.188441	0.0676449	0.0910087	0.113797	0.0936608	0.0978384	0.104343	0.257559	0.118005
ENSMUSG00000015247	7.76235	6.19246	6.15693	5.502	8.591	8.39154	7.56735	8.43767	7.44789	7.70956	7.10701	6.86994	6.17496	8.7389	8.40974
ENSMUSG00000015289	7.5248	7.14146	5.06149	9.70691	7.42109	7.22799	8.24941	7.39392	9.62872	7.34407	8.54542	7.78744	8.28231	6.11858	6.68576
ENSMUSG00000015290	6.88636	6.33358	5.98521	6.62556	5.83022	7.61561	7.00954	5.93612	5.76459	6.42314	6.23702	5.33273	5.98656	5.93059	5.77873
ENSMUSG00000015291	11.2865	12.4044	14.6218	11.7793	11.9988	13.4022	14.0184	11.408	12.5288	13.2459	12.6768	11.858	12.5217	13.6705	15.879
ENSMUSG00000015305	0.311476	0.29724	0.372223	0.267326	0.27655	0.325496	0.329965	0.28311	0.261985	0.316665	0.29097	0.379754	0.272102	0.385147	0.303834
ENSMUSG00000015312	3.77206	4.06427	3.27785	4.74115	3.9542	4.38662	2.15551	5.50666	6.09915	4.5942	1.72016	2.96244	3.38504	4.08993	2.91885
ENSMUSG00000015314	0.0607237	0.0754191	0.0831492	0.0118121	0.0443318	0.0779786	0.0492799	0.080308	0.0878771	0.0408343	0.0722762	0.0262422	0.0899572	0.0497393	0.0662004
ENSMUSG00000015316	0.0408682	0.0614116	0.0124358	0	0.0103137	0.00742158	0.0158745	0.021019	0.0598002	0.0155456	0.020372	0.0343418	0.0141267	0.00433942	0.00630059
ENSMUSG00000015335	5.48866	4.63931	4.38413	2.80262	5.06445	5.41971	3.19795	3.91675	4.11215	4.45287	3.5177	4.75628	3.79447	3.71529	2.85585
ENSMUSG00000015337	4.98111	6.72488	5.50584	5.72023	7.42877	5.19848	5.29744	5.44469	6.26183	5.7013	4.30783	6.17258	4.79198	5.21889	3.16424
ENSMUSG00000015340	0.506485	0.65994	0.419345	0.529272	0.418014	0.539025	0.434932	0.670613	0.891917	0.453642	0.737915	0.463213	0.916083	0.745714	0.657812
ENSMUSG00000015341	3.47085	3.15339	4.1064	3.23999	3.12653	3.16578	3.40293	3.32241	3.25705	3.06313	2.84834	3.48006	3.44631	3.24167	3.39702
ENSMUSG00000015342	0.782916	0.708339	0.690296	0.540831	0.845743	0.898827	0.844458	0.650546	0.413962	0.689678	0.812627	0.866487	0.570295	0.740876	0.932635
ENSMUSG00000015354	0.0102258	0.0148172	0.0105016	0.00696198	0.00580642	0.0125346	0.00446851	0.00236666	0.0103588	0.00875183	0.00819215	0.030934	0.00530203	0.002443	0.0070942
ENSMUSG00000015355	0.725047	0.591162	0.619368	0.199264	0.279501	0.239175	0.313928	0.474165	0.815343	0.352967	0.375158	0.362203	0.531137	0.425895	0.396868
ENSMUSG00000015357	1.95023	1.60893	1.98975	2.77703	2.86617	2.90964	2.84816	2.45053	2.12626	2.09822	2.39361	2.24289	1.8946	2.85847	3.01253
ENSMUSG00000015363	8.08592	7.69855	7.68846	14.1988	5.84756	7.35836	6.32059	5.95257	6.46118	6.46644	4.04633	6.55547	6.43971	6.96059	4.34413
ENSMUSG00000015365	0	0	0	0	0	0	0	0	0	0	0	0	0	0	0
ENSMUSG00000015377	0.390487	0.733467	0.638664	0.47263	0.714454	0.673659	0.587749	0.461914	0.670269	0.603421	0.479673	0.689069	0.53991	0.435353	0.541806
ENSMUSG00000015396	0.19376	0.358071	0.242246	0.183537	0.545324	0.385521	0.603737	0.616117	0.785128	0.439815	0.421137	0.420495	0.436801	0.58769	0.607825
ENSMUSG00000015401	0.0102997	0.00994951	0.0141034	0	0.0175451	0	0.0360064	0.0190701	0.0208674	0.0132226	0.0165027	0.0155787	0.0373824	0.0393705	0.0285819
ENSMUSG00000015405	15.8785	13.2083	16.5528	6.27181	14.1682	16.7191	8.81926	10.5173	5.79256	14.6737	9.24976	9.75452	5.56377	24.1307	20.4492
ENSMUSG00000015437	25.8435	17.8072	12.2496	3.56821	6.31107	9.3042	6.04148	10.0803	5.49228	7.42437	8.3395	6.08213	4.68524	10.8372	9.21533
ENSMUSG00000015441	0	0	0	0	0	0	0	0	0	0	0	0	0	0	0
ENSMUSG00000015443	0	0	0	0	0	0	0	0	0	0	0	0	0	0	0
ENSMUSG00000015451	0.0322802	0.124731	0.0442015	0.029303	0.0244392	0.105516	0.0376159	0.0298838	0.0654006	0.0552547	0.0413769	0.0488254	0.0334744	0.0205652	0.0298595
ENSMUSG00000015452	0.150882	0.194337	0.206604	0.136967	0.114233	0.246599	0.175822	0.372483	0.356641	0.215224	0.290103	0	0.365083	0.240312	0.209352
ENSMUSG00000015461	4.44712	3.76836	3.55219	4.1432	3.16754	2.64591	2.38654	3.28636	4.01103	3.35539	1.92512	2.83221	3.11488	2.38585	1.84031
ENSMUSG00000015467	1.00234	1.25304	1.29177	1.60569	1.80788	1.6382	1.70049	1.41918	1.61266	1.76618	1.85162	1.24854	1.52855	2.25379	1.7998
ENSMUSG00000015468	0.153149	0.197256	0.384463	0.399693	0.173922	0.114722	0.111539	0.248113	0.258569	0.251225	0.167679	0.328163	0.277925	0.170745	0.115102
ENSMUSG00000015474	0.730918	0.630419	0.554042	0.639809	0.592903	0.40531	0.581765	0.555825	0.594989	0.536198	0.644115	0.651485	0.582003	0.63612	0.41653
ENSMUSG00000015476	1.33397	1.49646	0.648153	0.351563	0.635288	0.562636	0.526513	0.557714	0.784644	0.441945	0.523999	0.520696	0.580101	0.616828	0.417946
ENSMUSG00000015478	23.6146	23.5587	22.4801	27.2142	27.9661	28.8734	26.6688	24.009	22.8373	27.9489	23.2166	26.4513	20.232	27.9099	25.5027
ENSMUSG00000015484	0	0.00463027	0	0.00326336	0	0.00195848	0.00104728	0.00554673	0.0012139	0.00205116	0.00153599	0	0.00124263	0	0.00166267
ENSMUSG00000015488	6.27539	5.88809	6.05109	5.35708	5.55341	6.9055	7.5185	5.15547	4.77131	5.19302	5.68218	5.4269	4.39582	4.88492	5.67025
ENSMUSG00000015501	0.146893	0.149961	0.117713	0.113646	0.0900437	0.13368	0.134945	0.0958094	0.109067	0.108576	0.133192	0.0896304	0.11511	0.135589	0.114646
ENSMUSG00000015519	145.275	65.1479	228.676	47.1475	122.138	37.0778	125.78	170.6	140.471	182.801	181.18	101.874	138.567	44.171	144.955
ENSMUSG00000015522	0.780002	0.8034	0.842319	0.944828	0.782415	0.812345	0.802125	0.690205	0.640598	0.772868	0.84842	0.777844	0.694035	0.858258	0.751099
ENSMUSG00000015533	0.281133	0.280628	0.284441	0.216924	0.36361	0.255266	0.305763	0.279059	0.21043	0.311457	0.351349	0.233875	0.259141	0.200001	0.353236
ENSMUSG00000015536	11.3788	9.70441	11.3728	7.79948	11.8089	13.5384	11.6102	11.9515	11.4599	10.672	10.3213	11.8627	8.77269	14.5792	15.238
ENSMUSG00000015542	3.66028	4.33809	2.69555	3.68567	4.01705	3.41845	3.52156	3.92957	3.67676	4.15937	3.60753	4.28021	4.17844	4.02695	4.13978
ENSMUSG00000015568	0.38437	0.642853	0.82483	2.56222	0.475598	0.365672	0.952632	0.92942	0.586965	0.392797	0.621375	1.83091	0.85667	1.11291	0.525359
ENSMUSG00000015575	4.2906	3.7656	3.93498	2.59055	4.08694	4.42492	3.74986	4.41547	4.08363	4.41797	3.87538	2.95812	3.4146	4.19557	4.57802
ENSMUSG00000015579	0	0.102961	0.0729735	0	0	0	0	0	0.107972	0	0.0683104	0	0.0552638	0	0
ENSMUSG00000015597	0.41585	0.305301	0.398598	0.237822	0.373083	0.380607	0.516085	0.404227	0.518152	0.348791	0.509051	0.459165	0.478669	0.52059	0.432748
ENSMUSG00000015599	0.00341944	0.00660639	0.00468226	0	0.0116498	0.00558866	0.00597698	0	0.0138558	0.00877969	0.00438306	0.0103442	0.00354594	0.00653542	0.00948905
ENSMUSG00000015605	3.9974	4.55048	3.95194	3.74917	2.95735	2.98199	2.3629	3.25533	3.15888	3.98905	3.13599	3.11094	3.35406	2.66292	2.30143
ENSMUSG00000015619	0.0563114	0.054397	0.0257025	0.0127794	0.0213166	0.00766951	0.0328096	0.0347539	0.0617979	0.0321298	0.0180451	0.0283913	0.024331	0.0179376	0.0325554
ENSMUSG00000015627	5.31842	5.40308	4.38281	3.74199	4.88327	6.44658	3.96999	4.11546	4.37234	6.4196	3.94733	3.10528	3.58737	5.00518	4.23922
ENSMUSG00000015647	0.518776	0.52529	0.804507	0.697882	0.376201	0.520984	0.330486	0.558377	0.642663	0.676698	0.372543	0.699589	0.748616	0.447972	0.303534
ENSMUSG00000015652	0.534931	0.574161	0.585987	0.161865	0.445494	0.446854	0.187005	0.330146	0.337178	0.508696	0.426644	0.359604	0.443776	0.215838	0.494817
ENSMUSG00000015653	0.847351	0.863739	0.697593	0.906051	0.873735	0.577746	0.763276	0.784445	0.67933	0.702968	0.862914	0.739117	0.792445	0.442134	0.815064
ENSMUSG00000015656	157.423	97.6724	75.6452	97.7522	156.167	109.474	208.179	181.357	157.424	133.279	141.438	141.654	110.047	145.535	149.13
ENSMUSG00000015659	0.156525	0.151203	0.186129	0.190697	0.261957	0.262553	0.140398	0.133465	0.146044	0.15159	0.240233	0.199369	0.175129	0.161388	0.21718
ENSMUSG00000015665	0	0	0	0	0	0	0	0	0	0	0	0	0	0	0
ENSMUSG00000015668	10.825	10.0517	9.19237	8.68396	12.4363	12.069	11.6975	12.3519	12.8785	11.0601	12.6117	8.94821	10.7033	11.9084	15.7766
ENSMUSG00000015671	2.24133	1.88102	1.95115	1.62953	1.94933	2.18797	2.46408	2.11719	2.47598	1.99639	2.12871	1.76793	1.99559	1.99408	2.4872
ENSMUSG00000015672	6.9846	6.23736	6.63107	5.6641	7.43847	8.92944	5.96868	8.50648	8.52204	7.94388	5.70996	7.65343	8.65939	8.95889	7.70992
ENSMUSG00000015697	1.12049	1.33968	1.09412	1.38815	1.01694	1.20085	1.26824	1.18184	1.18624	1.02186	1.20079	1.03493	1.15717	1.02688	1.09593
ENSMUSG00000015702	0.139567	0.0808935	0.171999	0.076017	0.126799	0.136863	0.21956	0.103365	0.0848302	0.11945	0.169953	0.147772	0.101311	0.0533497	0.135556
ENSMUSG00000015709	0.00566158	0.0054691	0.0103366	0.0025697	0.0150023	0.0293017	0.0131948	0.00698836	0.00286763	0.0177669	0.0181426	0.00999066	0.00684952	0.0144276	0.0170203
ENSMUSG00000015711	0.669736	0.578588	0.574102	0.771079	0.797683	0.943315	0.761404	0.604893	0.606746	0.796888	0.690964	0.667103	0.626754	0.884577	0.785723
ENSMUSG00000015714	14.5367	12.6858	12.9576	15.7778	17.326	20.9178	18.1977	13.7826	12.4672	15.5968	15.1114	14.3928	12.8169	18.237	16.3211
ENSMUSG00000015721	0	0	0	0	0	0	0	0	0	0	0	0	0	0	0
ENSMUSG00000015733	8.84487	7.94152	8.12245	6.57675	8.23912	10.1388	8.75909	8.74717	9.31166	8.19435	8.48371	7.03161	7.81035	8.28412	9.87097
ENSMUSG00000015745	2.0626	2.09112	2.04135	1.83529	1.36832	1.43521	1.05304	1.9851	2.79283	2.06243	1.28266	2.06957	2.24479	1.77592	0.935075
ENSMUSG00000015747	0.313872	0.2446	0.339495	0.272952	0.332484	0.336243	0.384963	0.293012	0.253831	0.295719	0.370205	0.22341	0.352835	0.32767	0.318392
ENSMUSG00000015748	0.7504	0.730688	0.978206	0.980915	1.0908	1.04983	0.986365	0.844745	0.954769	1.02758	1.11961	0.926175	0.977369	0.837576	0.949567
ENSMUSG00000015749	3.91217	3.63921	3.24452	4.17806	4.82034	3.30146	3.89586	3.79533	4.10987	3.66195	4.25535	3.67418	4.31322	3.16028	4.3875
ENSMUSG00000015750	10.8473	9.19897	10.1473	7.31201	7.92786	9.94673	11.3575	8.6169	8.26855	10.1723	9.70535	8.8804	7.61042	10.537	8.29532
ENSMUSG00000015755	1.99671	1.89633	2.09768	1.67376	1.8057	1.95902	1.98558	1.59088	1.52089	1.72199	2.00087	1.776	1.70592	2.07759	1.81586
ENSMUSG00000015757	1.35505	1.11634	1.23232	1.39253	1.28915	1.51266	1.26918	1.65682	1.48146	1.38293	1.50751	1.47724	1.49002	1.47572	1.85177
ENSMUSG00000015759	6.94711	6.32712	7.28704	5.8364	7.7117	8.20573	7.17645	6.87722	6.31792	7.07926	6.1732	5.80937	6.15533	7.61684	6.89948
ENSMUSG00000015766	1.05696	0.98066	1.02647	0.642551	1.08564	1.19529	0.753309	0.76974	0.582986	1.08867	0.906748	0.82701	0.631095	1.34287	1.20562
ENSMUSG00000015776	6.02513	6.67541	7.03812	7.38762	5.44798	7.00048	6.73821	5.1813	5.8432	6.06092	6.55177	5.96036	6.21841	6.22167	5.15069
ENSMUSG00000015787	0.0688057	0	0.0753728	0	0.0468833	0.0224909	0.0420939	0.0509581	0.0487908	0.0706656	0.105835	0	0.0428106	0.0328763	0.0668282
ENSMUSG00000015790	12.6178	12.5209	11.8322	13.638	13.2143	11.4747	12.3578	14.6809	15.4678	13.8666	12.3662	14.0354	13.0846	12.621	12.5345
ENSMUSG00000015804	5.38419	5.71301	5.10231	4.74796	4.61987	4.86085	4.48155	5.75984	6.23344	5.13476	4.84199	4.31754	5.0339	4.70425	5.05158
ENSMUSG00000015806	4.29172	3.62989	4.08755	7.71387	6.28188	6.06347	5.968	5.4564	5.10115	4.81586	4.72487	5.09217	5.10322	5.31344	5.01529
ENSMUSG00000015812	0.399436	0.140312	0.298337	0.0988899	0.123714	0.296741	0.476039	0.470633	0.331065	0.37294	0.418909	0.164773	0.338901	0.242908	0.403072
ENSMUSG00000015829	0.000379091	0.00146481	0.00155728	0.00103238	0.000861026	0	0.000993944	0	0.00192013	0.000324449	0.000971842	0.000573395	0.00157246	0.00072454	0.00105199
ENSMUSG00000015837	11.3609	9.6713	10.6051	15.1757	12.5342	10.7836	10.9197	9.85549	7.85933	11.3401	10.1004	10.0614	9.31864	13.4872	11.4201
ENSMUSG00000015839	10.6345	9.0472	9.35655	11.2924	17.1056	15.1594	16.7928	12.0323	10.6438	13.0959	14.2269	11.4998	13.0265	14.5615	15.8606
ENSMUSG00000015843	0.00750022	0	0	0	0.00425879	0	0.00327748	0.00347171	0.0151957	0.00320957	0	0.0170167	0.00388884	0	0.00520333
ENSMUSG00000015846	1.85189	1.60935	1.61303	1.65026	1.64431	1.89607	1.54195	1.47115	1.19513	1.71347	1.30145	1.78718	1.22898	2.10965	1.39886
ENSMUSG00000015850	0.673157	0.663022	0.88561	1.04242	0.524634	0.560883	0.484498	1.00198	1.1499	0.610018	0.53294	0.878433	0.821246	0.491925	0.329653
ENSMUSG00000015852	0.178709	0.138107	0.163138	0.292007	0.18942	0.0973592	0.21866	0.143383	0.181034	0.15295	0.190891	0.180204	0.123546	0.204935	0.2149
ENSMUSG00000015854	0.0117225	0	0	0.0319239	0.0133126	0	0.0204902	0	0.16625	0.0200656	0.0525907	0.0354616	0	0.0224046	0.0162651
ENSMUSG00000015869	6.11123	5.74357	5.16776	7.95174	7.48908	8.09434	7.77719	6.11725	6.07003	5.79703	6.52642	6.46948	6.46089	6.97263	4.97006
ENSMUSG00000015879	0.00703551	0.00271853	0	0.00383197	0.0047939	0.00229974	0.00245953	0.0104211	0.00285083	0.00842997	0.00541089	0.00638493	0.00729577	0.00403399	0.00585712
ENSMUSG00000015880	0.742269	0.995068	0.753652	0.880077	1.18128	1.10586	0.789939	1.18734	1.09465	0.93347	1.00646	0.924143	1.0263	0.767237	0.812718
ENSMUSG00000015882	0.666103	0.44325	0.547787	0.42528	0.707194	0.721575	0.613326	0.696969	0.528295	0.562666	0.632638	0.567182	0.523806	0.619964	0.76105
ENSMUSG00000015889	4.6448	4.27323	4.63718	5.14	6.4861	6.45868	5.68318	5.96536	4.75006	6.39833	6.04823	5.15202	5.28554	7.64676	6.77208
ENSMUSG00000015890	0	0	0.0126838	0	0	0	0	0	0	0.00792781	0	0	0	0	0
ENSMUSG00000015932	47.5312	36.7984	37.7789	31.5221	46.5092	47.6014	42.482	44.5394	34.6564	47.0796	45.0802	37.1035	38.5062	48.4354	59.0311
ENSMUSG00000015937	1.54549	1.53818	1.25219	1.53048	1.4752	1.55502	1.55321	1.16605	1.22102	1.30373	1.61451	1.31981	1.44163	1.27198	1.32699
ENSMUSG00000015942	0.249214	0.303705	0.21525	0.292357	0.226415	0.194256	0.224507	0.241361	0.275761	0.223137	0.181837	0.272563	0.22265	0.164877	0.175554
ENSMUSG00000015943	0.19397	0.219682	0.247287	0.236798	0.182302	0.142113	0.0643023	0.489174	0.386214	0.360646	0.0643014	0.212455	0.305187	0.102269	0.0556835
ENSMUSG00000015944	1.29592	1.03764	1.2526	0.802089	1.18051	1.35916	1.20225	0.891765	0.663413	1.40865	1.16589	1.08489	0.697082	1.84769	1.28848
ENSMUSG00000015947	0.503351	0.324159	0.34462	0.609235	0.523992	0.365629	0.293276	0.789582	0.835672	0.466698	0.555587	0.465265	0.91345	0.5211	0.582006
ENSMUSG00000015950	2.08403	2.34091	1.15032	1.0119	0.862293	1.32019	0.762439	1.07683	2.19298	1.00935	1.10787	0.90412	1.84282	1.35858	1.1432
ENSMUSG00000015957	0.107805	0.163649	0.158163	0.0209705	0.0349796	0.0251707	0.0336495	0.142574	0.101408	0.125219	0.0542871	0.0931777	0.103808	0.0147174	0.0320532
ENSMUSG00000015961	3.42038	3.03692	3.69886	3.48989	4.80568	6.93123	4.62899	4.32293	3.92252	4.65538	4.30744	3.77902	4.27828	5.12316	5.5837
ENSMUSG00000015962	0.0197339	0.0127087	0.00900724	0.0537415	0.0298809	0.0430035	0.0632384	0.0548066	0.0399814	0.0394087	0.0210792	0.019899	0.0204639	0.0377165	0.018254
ENSMUSG00000015966	0.266604	0.374604	0.298687	0.462029	0.426627	0.336702	0.48719	0.459967	0.441939	0.290405	0.582501	0.421581	0.351866	0.416903	0.487618
ENSMUSG00000015968	0.0654217	0.0688225	0.0848921	0.0820858	0.0567916	0.0660577	0.0853159	0.0634187	0.0638443	0.0674247	0.0676131	0.0714953	0.0610932	0.0831401	0.0603573
ENSMUSG00000015970	5.78758	6.07925	5.78072	6.30989	7.18586	7.10034	6.86435	5.73965	4.58987	6.26837	5.792	6.2518	4.76978	8.96462	6.19815
ENSMUSG00000015971	0.717577	0.917134	0.838974	1.03722	0.858793	0.838998	0.931064	0.878927	0.8052	0.79839	0.841966	0.718015	0.858603	0.98113	1.02628
ENSMUSG00000015980	0.0773479	0.0298873	0.098852	0	0.0175679	0.0421386	0.0450665	0.0286423	0.0417891	0.0573724	0.0627918	0.062396	0.0481255	0.0147831	0.0572381
ENSMUSG00000015981	0.0267934	0.0381427	0.0154477	0.0192018	0.0176161	0.0138286	0.0110921	0.0130549	0.00999973	0.0217245	0.0135568	0.0149308	0.0233976	0.00808564	0.0176098
ENSMUSG00000015994	2.95076	2.64747	3.25241	3.40839	3.57926	3.56847	4.01602	4.00029	3.53517	3.69042	4.33852	3.19193	4.31988	3.86744	4.36041
ENSMUSG00000016018	1.17832	1.28522	1.24277	1.32009	1.87401	1.76991	1.55938	1.6494	1.65075	1.47631	1.788	1.40788	1.5294	1.83813	2.02132
ENSMUSG00000016024	0.0586701	0.0793458	0.0321349	0.143799	0.0333142	0.0671225	0.0410208	0.0923348	0.0891506	0.0702988	0.0488824	0.133112	0.0790927	0.0728868	0.0732651
ENSMUSG00000016028	0.116981	0.119651	0.158612	0.352931	0.0455854	0.048735	0.104242	0.0424692	0.0325303	0.047115	0.0352816	0.0988779	0.0618435	0.135902	0.031826
ENSMUSG00000016087	0.0679332	0.0668619	0.0666945	0.0733032	0.0393018	0.0398027	0.0380875	0.0486507	0.0662205	0.0438803	0.0361452	0.0368358	0.067788	0.0453207	0.0355692
ENSMUSG00000016128	0.09059	0.0897932	0.120809	0.210235	0.101089	0.0811103	0.141134	0.104284	0.0710212	0.106523	0.105517	0.133447	0.100476	0.133243	0.108207
ENSMUSG00000016150	0.000514794	0.000331528	0.00070491	0.000934628	0.000389749	0	0.00119977	0.000158859	0.000521493	0.000293728	0.000329933	0	0.000355892	0.000491951	0.000714284
ENSMUSG00000016179	0.00645658	0.0124742	0.00884103	0.0351665	0.00733238	0.021105	0.0169286	0.0179318	0.0130812	0.00552593	0.0248282	0.0195318	0.0133909	0.0431906	0.00895861
ENSMUSG00000016181	0.292181	0.320389	0.281141	0.268817	0.300426	0.193595	0.286414	0.190074	0.223987	0.226411	0.328969	0.304579	0.315273	0.252804	0.252009
ENSMUSG00000016194	0.0910976	0.225281	0.159668	0.188546	0.103454	0.107199	0.175156	0.212523	0.22148	0.168408	0.238209	0.170859	0.207829	0.12536	0.166847
ENSMUSG00000016200	0.00534977	0.00413432	0.00293019	0	0.0109358	0.00874356	0.0121564	0.00990523	0.0108388	0.00915732	0.00960032	0.0161836	0.00443814	0.00511239	0.0103921
ENSMUSG00000016206	2.9009	2.452	2.38333	1.58001	1.6472	1.54088	1.71133	2.01416	2.79173	1.73794	1.95216	1.31633	2.89541	1.66331	3.11941
ENSMUSG00000016239	0.0409512	0.0263727	0.0685357	0.0619571	0.0723427	0.0446199	0.0795336	0.0631851	0.0460935	0.0623085	0.075821	0.0825877	0.06134	0.0347858	0.050507
ENSMUSG00000016252	62.0861	59.6799	49.5571	56.221	59.8563	56.4012	40.852	64.5082	66.8702	61.8187	37.1449	50.655	58.0397	50.563	37.0609
ENSMUSG00000016253	2.9215	3.34575	2.51611	2.70005	3.43789	3.21924	2.81903	2.54552	2.81222	2.69274	2.88061	2.59936	2.48124	2.85503	2.6963
ENSMUSG00000016255	0	0	0	0.0585938	0.0733024	0.0351647	0.018804	0	0.130774	0.0184144	0.0551577	0	0.0223116	0	0.0298533
ENSMUSG00000016256	16.7151	18.0875	12.5077	14.4075	19.9558	21.8681	14.7723	15.7097	13.2829	16.4608	16.009	15.9635	12.6806	17.842	16.3164
ENSMUSG00000016257	13.0053	15.0236	13.475	11.0876	14.3968	20.5933	12.8671	14.3798	14.7773	15.9529	14.3453	12.8709	15.2072	15.3416	16.1709
ENSMUSG00000016262	0.343097	0.238632	0.357052	0.186872	0.358466	0.13458	0.33584	0.177871	0.250245	0.270152	0.281462	0.228339	0.327326	0.131149	0.380842
ENSMUSG00000016283	2.11777	2.87514	1.48912	1.71462	1.23502	1.40321	1.20056	4.29202	5.4503	3.08618	2.31105	4.41527	4.98577	3.28184	3.17669
ENSMUSG00000016308	4.14989	3.24178	3.3028	3.30475	3.53885	4.26048	4.20299	4.02211	3.39954	3.62866	2.96693	3.24043	3.61983	4.00869	3.36751
ENSMUSG00000016319	349.234	296.711	284.617	311.243	489.179	471.421	370.169	372.287	300.928	414.655	345.674	354.107	328.879	501.613	498.366
ENSMUSG00000016327	0	0	0	0	0	0	0	0	0	0	0.00481485	0	0.00779052	0	0
ENSMUSG00000016344	16.4289	15.8703	16.1083	18.2278	19.8091	17.9007	11.9653	25.6303	25.7859	21.612	10.5943	16.5663	18.6141	16.8628	11.8198
ENSMUSG00000016346	0.00517915	0.0200123	0	0.0141044	0.0117633	0.012697	0.011316	0.00719198	0.00524655	0.00664894	0.00663866	0.00391686	0.0161122	0.00247467	0.00359307
ENSMUSG00000016349	0.115636	0.0638311	0.0678603	0.0449874	0.0750406	0	0.1155	0.168223	0.0836719	0.0565532	0.0317619	0.0999456	0.171305	0.0789318	0.0229209
ENSMUSG00000016356	0.155485	0.140812	0.23952	0.0926263	0.104842	0.0714718	0.084931	0.116953	0.191964	0.199611	0.130792	0.169035	0.15116	0.148586	0.155062
ENSMUSG00000016382	0.286752	0.173545	0.305133	0.315189	0.284452	0.217391	0.285336	0.43018	0.453225	0.397699	0.404095	0.357956	0.456788	0.330154	0.405064
ENSMUSG00000016386	0.000883296	0.00341307	0.0012095	0.00481098	0.00100311	0.00433092	0.00540382	0.000817721	0.000894791	0	0.00113221	0.00400809	0.00366389	0.00422051	0.00367676
ENSMUSG00000016409	0.936243	0.548886	0.769202	0.633024	0.68194	0.643729	0.806963	0.687413	0.680252	0.685244	0.62487	0.55668	0.70305	0.758952	0.87798
ENSMUSG00000016427	22.2727	18.2986	22.0889	21.1999	22.9855	23.9617	23.321	26.6248	26.4617	24.6514	19.8181	20.9981	23.1863	26.3678	27.7833
ENSMUSG00000016458	0.00985312	0.00634543	0.00449731	0	0	0	0	0.00608109	0.00665423	0.00281096	0.0147347	0.00496778	0.0102176	0.00313863	0
ENSMUSG00000016477	0.301569	0.304473	0.237108	0.206641	0.249676	0.267108	0.249959	0.190924	0.199064	0.239784	0.229438	0.191284	0.215881	0.169194	0.188969
ENSMUSG00000016481	2.20644	2.08776	2.12357	1.62534	2.17711	1.84003	2.33538	2.10961	2.23058	2.08963	2.27186	1.97643	2.20836	2.32457	2.59723
ENSMUSG00000016487	0.179932	0.21857	0.222777	0.214197	0.192103	0.147919	0.19398	0.193506	0.221567	0.199182	0.244449	0.246082	0.273738	0.186363	0.233214
ENSMUSG00000016493	0.0837117	0.226424	0.217791	0.113986	0.148938	0.091211	0.143884	0.191159	0.192216	0.148067	0.118032	0.185706	0.170723	0.181327	0.274891
ENSMUSG00000016494	0.791829	0.944497	1.00883	1.27509	0.969611	0.731475	0.854513	1.00077	1.29039	1.18449	0.997318	1.07271	1.22097	0.730373	0.945815
ENSMUSG00000016495	4.42764	3.22771	3.02012	2.42053	3.56088	3.76617	2.97055	4.54083	4.27684	3.75422	3.40733	3.68461	3.80628	4.82101	4.28212
ENSMUSG00000016496	0.621885	0.521126	0.389866	0.204046	0.331848	0.25716	0.34706	0.367627	0.516127	0.41682	0.379359	0.385319	0.435107	0.286405	0.519804
ENSMUSG00000016498	0.0256735	0.0297608	0.0140619	0.020975	0.0204092	0.0545483	0.0157065	0.0142605	0.0182053	0.015381	0.0213905	0.00388324	0.0399348	0.0220808	0.0178112
ENSMUSG00000016503	4.53428	5.36781	4.68705	5.99253	5.42699	4.54089	5.71113	4.56804	5.76413	5.2694	4.1881	4.94203	5.09385	3.99323	2.96065
ENSMUSG00000016510	3.65515	3.78746	3.94859	3.92653	5.05583	4.837	4.71989	4.23853	4.18958	4.13498	4.19073	3.61559	4.17071	4.16979	3.80807
ENSMUSG00000016520	0.492875	0.383887	0.498222	0.47787	0.319428	0.472362	0.378887	0.430007	0.397341	0.457169	0.355577	0.39812	0.358579	0.382229	0.282858
ENSMUSG00000016524	0	0	0	0	0	0	0	0.0191921	0	0	0	0	0	0	0
ENSMUSG00000016526	0.142067	0.192133	0.0583601	0.0773787	0.0484014	0.116096	0.0248325	0.105216	0.0575665	0.158067	0.0637359	0.0429768	0.0294646	0.0950343	0.0197121
ENSMUSG00000016528	2.17295	1.82823	2.00122	1.73711	1.87068	2.07357	1.88378	1.81047	1.69708	1.97373	1.89805	1.78118	1.55916	1.95596	1.75551
ENSMUSG00000016529	0	0	0.0825611	0	0	0.0492717	0.0526953	0.027909	0.0610788	0.0516034	0	0.045599	0.0625246	0.0288094	0
ENSMUSG00000016534	5.88326	5.49887	6.00355	4.90748	7.39214	6.5877	6.2408	7.18231	5.82903	6.07785	6.70648	5.53198	5.81565	7.68224	9.36655
ENSMUSG00000016541	0.154101	0.135969	0.27581	0.310618	0.161224	0.162618	0.222699	0.159511	0.200357	0.17966	0.22008	0.187203	0.198809	0.214517	0.156575
ENSMUSG00000016552	0.181374	0.202872	0.392141	1.48181	0.195135	0.218425	0.475546	0.220933	0.183734	0.147061	0.195777	0.490918	0.287075	0.720669	0.238414
ENSMUSG00000016554	6.85203	7.12436	5.85512	10.0067	8.22698	6.36879	7.08559	5.67754	5.59005	6.49111	6.7716	6.66542	6.30546	6.26057	6.38658
ENSMUSG00000016559	57.1999	54.9097	55.9608	60.6944	63.5946	58.6065	45.3225	60.3121	60.9995	66.1048	45.2102	49.7148	62.4169	51.5599	61.4925
ENSMUSG00000016619	3.74598	2.87655	2.91714	3.99001	3.45365	4.07726	3.95911	2.57342	2.45495	3.00947	3.63928	3.03064	3.08794	3.42083	2.81308
ENSMUSG00000016624	0.0415803	0.0676491	0.0629293	0.113236	0.0646174	0.0500742	0.0420778	0.062805	0.0554229	0.0505709	0.0434798	0.0761327	0.0317715	0.0397352	0.0182189
ENSMUSG00000016626	0	0	0	0	0.00564499	0	0	0	0	0	0	0	0	0.00950034	0
ENSMUSG00000016637	0.359072	0.326461	0.260301	0.431411	0.311831	0.155345	0.239979	0.263977	0.33165	0.244045	0.318121	0.223635	0.273791	0.252308	0.322376
ENSMUSG00000016664	1.15904	1.18175	1.18258	1.19726	0.907764	1.4825	1.24533	0.929821	0.786857	1.29239	0.997867	1.05134	0.992888	1.3733	1.13079
ENSMUSG00000016756	0.124776	0.167353	0.107315	0.0421245	0.0562122	0.074157	0.0802109	0.0610978	0.102374	0.0476588	0.0938484	0.0514719	0.120837	0.050258	0.0672484
ENSMUSG00000016757	1.11906	1.17794	0.68691	1.13495	1.18321	0.857725	0.991518	0.885946	0.727085	0.759604	0.875491	0.957216	0.832331	0.774398	0.578253
ENSMUSG00000016758	0.113115	0.100864	0.0953164	0.0947838	0.108696	0.014221	0.0760456	0.0724968	0.044072	0.134046	0.0724958	0.0394828	0.0541383	0.0249452	0.108657
ENSMUSG00000016763	0.188204	0.161063	0.115883	0.137594	0.0760258	0.123864	0.130263	0.182418	0.20089	0.152428	0.153811	0.212068	0.260658	0.125535	0.147218
ENSMUSG00000016831	4.56184	3.53233	3.70621	3.56346	3.44018	3.80845	4.21407	2.81269	2.97791	3.39804	3.69339	3.21278	3.0577	3.54577	3.41974
ENSMUSG00000016833	2.11674	2.65822	2.53616	2.44993	2.58416	2.7244	2.56683	2.98839	3.02881	2.55894	2.35714	3.12164	2.60662	2.50323	2.45975
ENSMUSG00000016918	0.0338761	0.0406844	0.0401183	0.0398941	0.0374315	0.0344169	0.0424096	0.0389896	0.0417369	0.0329112	0.0510509	0.0429302	0.0503203	0.0297481	0.0444629
ENSMUSG00000016921	26.2365	31.1399	37.6294	61.7378	28.6965	37.639	38.6354	29.3564	32.8514	31.6355	29.8383	40.3531	34.7471	39.0219	31.4551
ENSMUSG00000016933	0.671337	0.772841	0.866872	0.663099	0.537236	0.665154	0.70225	0.592516	0.591982	0.583502	0.686635	0.815501	0.59878	0.541825	0.55986
ENSMUSG00000016940	2.48346	2.11758	2.60271	2.72041	2.11131	2.10882	2.10984	2.58166	2.40335	2.27986	2.08961	2.66513	2.3883	2.53236	2.77207
ENSMUSG00000016942	0.00533899	0.0206299	0.0146214	0	0.0121264	0	0.00933223	0.00494263	0.0216339	0.0502637	0.0171089	0.016151	0	0.0153062	0.0148159
ENSMUSG00000016946	3.23098	2.92389	2.83708	2.24062	2.83036	4.66228	2.55085	2.42403	2.52473	3.47457	2.72891	1.91665	2.59695	2.69161	2.66649
ENSMUSG00000016982	0	0	0	0	0	0	0	0	0	0	0	0	0	0	0
ENSMUSG00000016984	1.0433	0.968313	0.742313	0.807803	0.929273	0.685405	1.10848	1.19311	1.0258	0.779119	0.996429	0.773554	0.922797	0.86994	0.965067
ENSMUSG00000016995	0.0882731	0.208443	0.349188	2.00329	0.0556927	0.240453	0.231444	0.02724	0.0198715	0.0671551	0.0377163	0.326376	0.294958	0.506137	0.0408268
ENSMUSG00000016998	0	0	0	0	0	0	0	0	0	0	0	0	0	0	0
ENSMUSG00000017000	0	0	0	0	0	0	0	0	0	0	0	0	0	0	0
ENSMUSG00000017002	0.693221	0.878654	0.59856	0.336687	0.366047	0.418555	0.412907	0.388324	0.69777	0.419467	0.551821	0.520926	0.801283	0.32912	0.404347
ENSMUSG00000017003	0	0	0	0	0	0	0	0	0	0	0	0	0	0	0
ENSMUSG00000017004	0	0	0	0	0	0	0	0	0	0	0	0	0	0	0
ENSMUSG00000017007	0.691095	2.1606	3.14866	25.8014	1.6553	2.9778	4.61234	0.0814277	0.0127289	0.365643	0.781158	5.43564	3.25755	6.78441	0.697385
ENSMUSG00000017009	5.11027	4.50297	4.06481	4.11715	4.61414	3.23017	6.11783	4.75276	3.94839	3.65933	5.31902	5.5262	3.77239	4.24391	4.22812
ENSMUSG00000017049	0	0	0	0	0	0	0	0	0	0	0	0	0	0	0
ENSMUSG00000017057	3.9533	2.90964	2.92145	2.19309	3.45327	4.1408	3.55332	3.81714	2.90556	3.55578	3.93625	3.22311	2.7737	3.92779	4.90118
ENSMUSG00000017064	0	0	0	0	0	0	0	0	0	0	0	0	0	0	0
ENSMUSG00000017119	6.63183	5.84494	6.6864	8.88894	10.0537	7.35317	7.96386	7.13872	4.84673	6.70185	7.7125	7.70768	6.1507	11.3362	10.1234
ENSMUSG00000017132	0.265333	0.264002	0.236159	0.205936	0.210927	0.279707	0.171601	0.207561	0.237876	0.27137	0.184507	0.190631	0.225622	0.25863	0.19144
ENSMUSG00000017144	1.04351	1.20004	1.20207	1.10514	1.76818	1.77317	1.70094	1.43373	1.19132	1.6657	1.45965	1.25266	1.4514	2.15269	1.83858
ENSMUSG00000017146	0.190895	0.193862	0.11059	0.226609	0.289052	0.195997	0.205338	0.165395	0.156191	0.150812	0.20234	0.144369	0.172578	0.140327	0.20035
ENSMUSG00000017165	3.28417	0.461457	4.25174	3.74014	1.22061	0	6.67989	6.08071	3.14544	10.9365	9.37607	11.5607	6.19211	0.0570625	16.736
ENSMUSG00000017167	0.444013	0.47329	0.534612	1.02155	1.02587	1.57649	1.0705	0.588228	0.628158	0.943482	1.12356	1.42424	0.833553	0.760834	0.892247
ENSMUSG00000017176	0.777717	0.689948	0.641132	0.972534	0.594815	0.570691	0.582601	0.786101	0.643133	0.611281	0.768005	0.816233	0.60898	0.568781	0.583591
ENSMUSG00000017188	63.3719	67.4695	59.0812	75.6421	70.5899	75.1461	66.4622	67.5298	65.2894	63.4694	56.5157	66.8933	61.5216	54.6328	51.8223
ENSMUSG00000017195	0.0817305	0	0.055957	0	0.0464084	0.0333946	0	0.0567472	0.0413971	0.0349749	0.0785719	0.0927161	0.084754	0.0976298	0.113402
ENSMUSG00000017204	0.0578883	0.0223681	0.0792668	0.0315296	0.0920368	0.113534	0.0607112	0.0214363	0	0.0891798	0.0445209	0.0700472	0	0.0663836	0.080321
ENSMUSG00000017210	1.2574	1.33492	1.28707	1.50873	1.534	0.885106	1.27846	0.9105	0.920645	1.0442	1.04125	1.16749	0.948892	0.933924	1.0278
ENSMUSG00000017211	1.55952	0.133319	1.98427	1.16512	0.470192	0	0.868442	1.59706	0.838839	1.55915	3.77687	8.7674	1.28804	0.0659432	2.94897
ENSMUSG00000017221	7.40674	7.36635	6.46696	7.52877	5.71663	6.43865	5.3256	4.66011	4.85428	5.19552	5.09398	5.99355	5.00502	5.11867	3.83588
ENSMUSG00000017264	1.10315	1.38348	1.10421	1.80957	1.60445	1.14926	1.05433	0.949591	1.07177	1.13187	1.04192	1.19045	1.46508	1.28847	1.40533
ENSMUSG00000017286	0.408249	0.377329	0.490003	0.432362	0.456471	0.475713	0.468021	0.541249	0.560351	0.526263	0.490186	0.457405	0.471697	0.465993	0.624146
ENSMUSG00000017288	0.293262	0.277693	0.284111	0.344079	0.346205	0.325849	0.305942	0.268271	0.24189	0.323412	0.314987	0.308573	0.265646	0.320126	0.299148
ENSMUSG00000017291	1.21122	1.03328	1.15235	1.15127	1.22814	1.34329	1.11871	1.33609	1.16922	1.2554	1.43031	1.17773	1.27234	1.46751	1.42413
ENSMUSG00000017299	1.03217	1.00368	1.1232	1.17277	1.02469	1.28477	1.00364	0.866949	0.93481	1.21101	0.959423	1.07527	0.914407	0.947175	0.891537
ENSMUSG00000017300	0	0	0	0.150043	0	0	0	0.0510058	0.0558131	0	0.0706223	0	0.0571342	0	0
ENSMUSG00000017307	3.84243	3.2062	2.37727	3.30263	4.39263	3.75547	2.5772	3.47445	3.25878	3.7693	1.72629	3.43692	2.79317	2.97658	1.89522
ENSMUSG00000017309	0.284936	0.402287	0.480202	0.567054	0.360923	0.608984	0.440584	0.415965	0.710509	0.66594	0.449517	0.596741	0.88643	0.544585	0.729883
ENSMUSG00000017310	0	0	0	0	0	0	0	0.0724377	0	0	0.0501485	0	0.0405706	0	0.0542842
ENSMUSG00000017311	1.47035	0.516497	0.732132	1.45608	2.4288	3.93237	1.16822	1.97992	0.541633	2.86004	1.79904	0.404361	0.41584	1.27737	2.78201
ENSMUSG00000017314	0.0540046	0.0569113	0.0941167	0.160441	0.0278773	0.056168	0.0643615	0.0545404	0.0397872	0.0546241	0.0471978	0.0742588	0.112005	0.0750666	0.0408721
ENSMUSG00000017316	0	0	0.152352	0	0.126354	0	0	0	0	0	0.142616	0	0	0.318975	0
ENSMUSG00000017344	0.430393	1.47826	1.8335	22.4	2.28094	1.64132	6.102	0.35417	0.242219	0.736712	1.19531	3.61661	2.77707	6.80922	1.79153
ENSMUSG00000017376	0.156785	0.135392	0.187038	0.18761	0.137586	0.180537	0.180625	0.155042	0.133558	0.141302	0.191072	0.176063	0.165049	0.149828	0.13514
ENSMUSG00000017386	5.77964	5.64636	6.54033	5.40497	4.95368	5.27557	4.04099	5.14866	5.28042	5.63722	4.52889	4.38749	5.67682	4.21012	2.78407
ENSMUSG00000017390	4.27276	3.35165	3.47523	5.24934	6.16575	6.30072	5.33466	4.99649	3.05914	3.73937	5.84745	4.13033	4.73065	6.9997	5.83936
ENSMUSG00000017400	0.14694	0.319376	0.176055	0.0250102	0.0730064	0.0450292	0.104342	0.0765177	0.0930328	0.0707401	0.0765166	0.0555636	0.095235	0.0526575	0.0509704
ENSMUSG00000017404	40.8406	39.9655	34.6511	36.7398	40.3913	36.0805	37.6228	43.3721	49.4477	42.5114	37.6771	37.5958	46.7603	36.0983	37.3809
ENSMUSG00000017405	0.541364	0.763238	0.621083	0.557844	0.332323	0.406527	0.537073	0.501174	0.563231	0.513422	0.431358	0.398355	0.576563	0.37752	0.426329
ENSMUSG00000017412	0.0118241	0.0120233	0.0161908	0.0203373	0.0162549	0.0111882	0.0195801	0.0241971	0.0201735	0.0213048	0.013162	0.016002	0.0200057	0.0148677	0.0207236
ENSMUSG00000017417	0.012234	0.0330906	0.0335041	0.0199901	0.0138934	0.011997	0.0235227	0.0339772	0.0247864	0.0209411	0.0141134	0.0074018	0.0279104	0.0140293	0.0101849
ENSMUSG00000017418	0.921509	0.704915	1.05686	1.05732	0.754335	0.787451	1.24689	0.97435	0.867162	0.812704	1.10924	1.32308	0.83433	1.25611	0.830771
ENSMUSG00000017421	6.17103	6.75961	6.96938	6.39589	7.63382	7.51932	6.87404	9.09218	8.09325	7.34464	8.75756	7.31301	7.77774	7.43073	9.20266
ENSMUSG00000017428	1.58348	1.42589	1.23359	1.67019	1.69203	1.71024	1.76245	1.27988	1.27064	1.4531	1.6522	1.39932	1.39413	1.49335	1.40384
ENSMUSG00000017446	0.25585	0.343267	0.272485	0.406443	0.258271	0.185847	0.267085	0.223698	0.309576	0.322376	0.282402	0.322489	0.420082	0.38033	0.39444
ENSMUSG00000017453	2.51219	1.70651	2.15193	2.87404	3.47826	2.88723	3.52897	3.33455	3.21887	3.25949	2.8746	3.15783	2.49806	5.05356	4.67943
ENSMUSG00000017466	0.599699	0.644894	0.677854	0.570067	0.379072	0.434588	0.734261	0.526372	0.750783	0.63431	0.725186	0.650356	0.742154	0.551463	0.627994
ENSMUSG00000017478	1.27892	1.49573	1.2004	1.47791	1.32742	1.29012	1.02819	1.12074	1.04568	1.23749	1.16504	1.32023	1.0114	1.20766	0.989941
ENSMUSG00000017485	1.80215	1.61972	1.68128	1.48013	1.77172	1.70466	1.93657	2.00651	1.93928	1.78344	1.90526	1.90043	1.72506	1.9661	1.78913
ENSMUSG00000017491	0.00716882	0.00538619	0.00927095	0.00433842	0.00542749	0.00520736	0.00661341	0.00848012	0.0104897	0.00647637	0.00689177	0.0078312	0.010325	0.00570893	0.00221041
ENSMUSG00000017493	3.83431	4.93104	3.55928	4.54836	3.09885	2.96035	4.45097	4.43163	5.75483	4.5198	4.47763	5.2303	5.24462	2.85491	2.79064
ENSMUSG00000017499	0.32579	0.610916	0.367382	0.547993	0.587618	0.328875	0.37685	0.266121	0.291203	0.442849	0.399176	0.376827	0.496827	0.347961	0.518515
ENSMUSG00000017548	2.47716	2.36745	2.42653	2.04333	2.32076	3.15508	2.50437	2.22345	2.0205	2.0717	2.28114	2.00743	2.11525	2.15465	1.96704
ENSMUSG00000017550	0.153338	0.128804	0.191708	0.172481	0.246064	0.190683	0.142753	0.172814	0.199232	0.12553	0.183731	0.201679	0.200491	0.130606	0.157256
ENSMUSG00000017561	0.48415	0.510995	0.626118	0.317414	0.402185	0.681384	0.364364	0.560259	0.44958	0.464242	0.448201	0.372931	0.478817	0.561197	0.566024
ENSMUSG00000017588	0	0	0	0	0	0	0	0	0	0	0	0	0	0	0
ENSMUSG00000017607	0.778869	0.733422	1.11132	0.606029	0.572335	0.909262	0.869476	0.824053	0.835417	1.03071	0.721502	0.593989	0.773745	0.669251	0.499479
ENSMUSG00000017615	12.9385	12.5873	12.251	9.18376	10.9811	15.11	11.0172	8.35699	8.07563	11.5546	11.0197	9.4034	8.67121	11.6958	10.6791
ENSMUSG00000017631	1.37141	1.33568	1.13311	1.10424	1.43185	1.57009	1.26366	1.01679	0.918295	1.28061	1.26465	1.1811	1.02194	1.51616	1.29849
ENSMUSG00000017639	0.253385	0.220993	0.303343	0.335165	0.202251	0.175116	0.189815	0.183638	0.139342	0.20447	0.177242	0.188344	0.169667	0.304406	0.2009
ENSMUSG00000017652	0.15178	0.120746	0.0611272	0.0486286	0.0709749	0.0729604	0.0624239	0.041327	0.217066	0.11462	0.114442	0.121539	0.101843	0.0426602	0.111492
ENSMUSG00000017664	12.6829	12.9118	11.0039	17.6419	16.9797	18.2939	11.4547	14.335	14.4678	15.709	10.0292	15.2352	11.5931	18.9638	13.2931
ENSMUSG00000017667	0.209948	0.085394	0.0907842	0.0601846	0.163134	0.0902987	0.222118	0.122755	0.145518	0.170229	0.14872	0.317557	0.217715	0.126715	0.0919915
ENSMUSG00000017670	1.3877	1.43767	1.11808	1.28162	1.33841	1.30823	1.05813	1.05009	1.02682	1.31505	1.28123	1.22896	0.980215	1.52601	1.33945
ENSMUSG00000017677	3.15374	4.1792	4.73366	4.04655	4.49987	5.94739	3.57786	4.77244	4.87409	4.76679	3.66026	3.45533	4.17186	5.22585	4.88077
ENSMUSG00000017679	1.53728	1.62816	1.36953	1.61407	1.45133	1.63464	1.62682	1.32885	1.4541	1.25229	1.57284	1.47077	1.64217	1.50447	1.28494
ENSMUSG00000017686	0.682813	0.639304	0.719215	0.886844	0.951397	0.89278	0.97547	0.867952	0.819398	0.930533	0.99137	0.905676	0.833347	0.868346	1.06766
ENSMUSG00000017688	1.97103	1.55946	1.58803	1.51037	2.95135	2.39247	2.83619	2.75518	1.84421	1.97455	2.42142	2.724	1.5212	3.92771	3.47575
ENSMUSG00000017692	0.0365255	0.0162848	0.0307782	0.0459093	0.0287169	0.00918407	0.0147333	0.0260107	0.0370008	0.0240467	0.05042	0.0382477	0.0407903	0.0214798	0.0233906
ENSMUSG00000017697	68.0569	61.9161	59.0744	7.10381	34.4123	70.5209	15.6441	12.3043	7.84793	52.4784	33.059	15.4261	4.7931	24.0718	27.4128
ENSMUSG00000017707	42.3779	41.4019	44.0588	47.377	50.2152	41.8113	39.3619	45.7814	42.1124	44.6134	40.1008	36.2869	39.4777	66.7836	61.1559
ENSMUSG00000017713	2.46105	3.13382	2.1062	2.13252	2.19144	2.51393	1.31986	2.48547	2.29476	3.70998	1.09335	1.94583	2.61009	2.19149	1.82378
ENSMUSG00000017715	0.795413	0.847585	0.729852	0.848597	0.698433	0.750519	0.602	0.576944	0.643781	0.68778	0.54657	0.607752	0.620754	0.646492	0.51769
ENSMUSG00000017716	5.07337	5.9363	3.62027	3.9568	6.43779	5.64466	4.37153	4.98339	4.65683	4.3421	3.84689	4.46734	5.53275	3.14112	4.23024
ENSMUSG00000017718	0.276465	0.36321	0.242282	0.15058	0.263731	0.433775	0.241622	0.255941	0.246455	0.340726	0.191362	0.367987	0.217886	0.380444	0.184128
ENSMUSG00000017720	0.0451678	0	0.185545	0.123006	0.153884	0.295285	0.0789506	0.0418146	0	0.115972	0.0578963	0.204956	0.0468387	0.172654	0.125342
ENSMUSG00000017721	8.10423	7.34375	6.28512	6.64063	6.49948	7.26738	9.0134	6.40043	5.27455	6.29772	6.21444	6.83413	5.4589	5.79818	4.5377
ENSMUSG00000017723	6.84761	3.91989	10.2447	2.62456	4.29145	1.78236	4.83201	5.75228	5.98614	7.61878	4.51868	5.17867	4.47095	1.76924	4.85615
ENSMUSG00000017724	0.188	0.0382333	0.0948423	0.134732	0.314633	0.210232	0.164306	0.137402	0.100235	0.245586	0.114148	0.11973	0.0820861	0.0189113	0.123562
ENSMUSG00000017733	0	0	0	0	0	0	0	0	0.02983	0	0	0	0	0	0
ENSMUSG00000017734	0.300133	0.0828371	0.117421	0.350296	0.267807	0.315342	0.281044	0.496164	0.434342	0.311916	0.398452	0.518819	0.422392	0.163895	0.297457
ENSMUSG00000017737	0.625965	0.733552	0.407492	0.447134	0.174805	0.452832	0.304927	0.408496	0.592531	0.518174	0.269647	0.682941	0.521426	0.225547	0.185098
ENSMUSG00000017740	0.0198632	0.0307006	0.021759	0.0108187	0.00902299	0.0324639	0.0312476	0.0110331	0.0643893	0.0102001	0.0280068	0.0420616	0.020598	0.00379635	0.0165363
ENSMUSG00000017747	2.95118	3.7607	2.49343	2.65049	2.24621	3.23267	2.74388	2.73209	2.25809	3.03633	2.03227	3.41909	1.92086	2.58021	2.00384
ENSMUSG00000017754	0.977535	1.0182	0.628533	1.27319	1.02325	0.833563	0.772617	0.834141	0.973035	0.865733	0.680983	1.32428	1.1371	1.06413	0.860984
ENSMUSG00000017756	1.49366	1.6786	1.43523	1.36932	1.73615	1.89435	1.48959	1.31945	1.294	1.56156	1.60891	1.55462	1.33038	2.07041	1.50818
ENSMUSG00000017760	13.7218	15.4889	14.6889	17.8585	22.1263	20.1963	18.3696	17.2124	12.8252	18.7352	17.7344	18.6622	17.1971	24.6501	22.6156
ENSMUSG00000017764	1.36699	1.42759	2.07418	1.4086	1.34263	1.4492	1.38844	0.889274	1.19765	1.64426	1.13657	0.949996	1.03443	0.706125	1.17904
ENSMUSG00000017765	0.281715	0.3717	0.517474	0.486515	0.241897	0.280749	0.192164	0.381659	0.320184	0.376364	0.28624	0.415715	0.505895	0.210118	0.209742
ENSMUSG00000017767	0.503761	0.556154	0.985431	0.78394	0.490365	0.940955	1.25792	0.266493	0.437414	0.862297	0.553477	1.08852	0.746281	0.825269	0.599122
ENSMUSG00000017774	3.10538	3.20405	4.08031	2.735	2.14598	2.50529	2.68514	1.98792	2.37608	2.76521	2.99807	2.65833	2.51454	2.08994	1.95269
ENSMUSG00000017776	7.03636	7.33746	7.77381	5.60547	6.59972	7.73376	6.70195	7.08876	6.95229	7.15189	7.05121	6.05745	6.73404	7.17312	7.31065
ENSMUSG00000017778	54.4141	48.6308	45.314	40.3228	57.4232	69.0896	43.9977	64.0818	61.8719	56.0751	40.3306	48.7106	60.2656	52.8485	44.3757
ENSMUSG00000017781	6.59147	6.09214	6.11773	4.92478	5.71664	7.13437	6.90294	5.03294	4.8184	6.27867	6.33552	5.42456	4.52667	5.98676	5.91971
ENSMUSG00000017801	20.9823	24.6015	22.2033	21.4387	25.3957	31.32	23.2171	19.744	18.4912	25.0176	24.9655	19.0706	20.6852	28.8331	29.4179
ENSMUSG00000017802	4.95351	4.25906	4.53689	3.7879	5.08896	4.8361	5.10332	4.11201	3.63554	4.03175	4.80623	4.21759	3.49027	5.24156	5.11611
ENSMUSG00000017817	0.283002	0.358057	0.233196	0.259174	0.227533	0.106424	0.271412	0.331548	0.362797	0.23578	0.343493	0.261379	0.376578	0.246511	0.274522
ENSMUSG00000017830	1.05431	1.27309	0.609051	0.80753	1.23474	1.21159	0.820656	0.70153	0.867778	0.944642	0.960778	0.897019	0.888319	0.881588	1.02858
ENSMUSG00000017831	2.90405	2.47961	3.1574	2.39925	2.75449	3.03089	2.88977	2.72874	2.32483	2.53666	2.55481	2.5911	2.23888	3.113	3.02584
ENSMUSG00000017832	0	0.411561	0	0	0.483836	0.69632	0	0.197208	0	0.546953	0	0.322208	0	0	0
ENSMUSG00000017837	10.2437	10.0741	8.78574	8.91289	11.0453	9.85187	10.0516	7.8913	7.75469	7.80186	8.84055	9.25734	6.94118	10.1779	9.6466
ENSMUSG00000017843	1.49031	1.21546	1.18703	1.72257	1.94827	2.49151	2.37033	1.76409	1.47052	1.76525	1.84102	2.10102	1.4782	2.32109	2.43404
ENSMUSG00000017858	1.13353	1.17284	1.01515	1.3606	1.23238	0.965821	1.1597	1.2135	1.06121	1.18165	1.23605	1.12947	0.986053	1.23211	1.50571
ENSMUSG00000017861	0.237121	0.268896	0.119995	0.182496	0.175621	0.227472	0.153175	0.0906703	0.19321	0.141177	0.112327	0.202719	0.10691	0.0837432	0.0643713
ENSMUSG00000017868	0.859897	0.947737	0.908779	0.832977	0.937214	1.39597	0.766656	0.502212	0.268927	0.903887	0.669469	0.68087	0.299231	0.893436	1.04898
ENSMUSG00000017897	0.0787732	0.0490391	0.130636	0.0405211	0.0407532	0.025749	0.0726701	0.0785971	0.0895515	0.060677	0.0656317	0.060898	0.0462894	0.0142191	0.044934
ENSMUSG00000017922	0	0	0	0	0	0	0	0	0	0	0	0	0	0	0
ENSMUSG00000017929	1.207	1.36618	1.03506	0.813458	1.31534	1.75351	1.05222	1.02146	0.808964	1.40345	1.05291	1.02347	0.862881	1.38063	0.837365
ENSMUSG00000017943	0.00917885	0	0.037706	0.0249969	0.0312717	0.0300034	0.0240661	0	0.0185966	0.0628465	0.0117655	0.0138835	0.0380736	0.0701725	0.0382074
ENSMUSG00000017950	11.4126	12.9637	8.80356	7.16151	9.02301	11.066	8.29142	6.8746	6.41572	8.18569	8.74332	7.7145	6.57971	8.63459	6.91447
ENSMUSG00000017969	0.0570447	0.067351	0.0564139	0.0863057	0.0575844	0.0414367	0.0526251	0.0792147	0.0738391	0.062384	0.0589024	0.0623155	0.0723005	0.0393708	0.0307807
ENSMUSG00000017978	0.0386201	0.036789	0.0510465	0.0401708	0.0405084	0.0385733	0.0452382	0.0489121	0.0399378	0.03971	0.0579259	0.034481	0.0394926	0.0433138	0.053586
ENSMUSG00000017999	1.25258	1.37637	1.35069	1.68426	1.53806	1.49701	1.3684	1.09436	1.23716	1.15914	1.13895	1.49199	1.42881	1.18204	1.07537
ENSMUSG00000018001	0.239545	0.221192	0.27495	0.182276	0.182025	0.187117	0.215513	0.223392	0.226604	0.183912	0.223514	0.282399	0.217356	0.2104	0.23706
ENSMUSG00000018008	0.501622	0.765739	0.568155	0.286707	0.309448	0.344131	0.36263	0.309588	0.564612	0.259711	0.361181	0.327846	0.378896	0.378757	0.22341
ENSMUSG00000018012	0.371171	0.358552	0.762369	0.673875	0.491771	0.505528	0.594719	0.572693	0.877337	0.476506	0.555063	1.12283	0.769803	0.236467	0.429171
ENSMUSG00000018040	6.07459	5.93186	5.53778	4.98987	6.35494	6.55584	6.2756	5.86813	6.28742	5.83475	5.7023	5.86742	5.59749	5.28448	5.77175
ENSMUSG00000018042	26.3088	21.3078	21.555	21.2582	31.2017	26.8262	24.8332	23.801	18.5468	25.2472	22.6064	23.1118	16.6346	28.1052	25.6617
ENSMUSG00000018068	0.534258	0.509724	0.483192	0.61072	0.767772	0.68453	0.602392	0.580081	0.591323	0.527814	0.771473	0.548704	0.683978	0.567279	0.823657
ENSMUSG00000018076	0.198643	0.175109	0.251318	0.183065	0.138955	0.177759	0.256121	0.18949	0.206584	0.167425	0.196533	0.247906	0.171529	0.184054	0.12471
ENSMUSG00000018102	4.98943	4.28808	6.1999	6.14108	6.02918	6.15224	4.32957	7.2655	6.79911	6.06346	3.98295	5.66678	6.11306	6.63452	5.46934
ENSMUSG00000018126	2.38687	2.79747	3.09022	2.98824	2.66567	3.33715	1.93776	2.86943	3.51231	3.34501	1.65663	3.21673	2.70978	2.83768	1.93843
ENSMUSG00000018143	4.41434	4.07653	4.42889	3.09991	3.83078	3.42585	3.65175	3.88101	3.55774	4.2414	3.532	4.2413	3.26769	4.23172	3.06248
ENSMUSG00000018160	1.54504	1.53246	1.56485	1.54587	1.48993	1.60358	1.66244	1.55563	1.4014	1.38347	1.71542	1.35327	1.55932	1.60581	1.3718
ENSMUSG00000018166	16.3739	13.3937	11.1291	6.50885	15.2061	9.99406	15.8495	10.4355	6.12369	8.73845	10.951	15.6865	6.08746	18.9131	13.8564
ENSMUSG00000018167	1.62508	1.35308	1.61073	1.33323	1.33587	1.2891	1.27171	1.29042	1.30872	1.25699	1.17661	1.03874	1.20573	1.41652	1.151
ENSMUSG00000018168	0.234469	0.235706	0.161835	0.0882525	0.0844283	0.0996974	0.126617	0.0882369	0.166072	0.114204	0.114842	0.0922658	0.114653	0.132982	0.103153
ENSMUSG00000018169	0.263706	0.118879	0.132401	0.239384	0.129773	0.186764	0.1306	0.219716	0.338374	0.0978012	0.16901	0.252616	0.264346	0.168003	0.134162
ENSMUSG00000018171	3.78081	3.01866	3.22191	2.61621	4.0969	4.46001	3.87757	3.72784	3.31444	3.33118	3.48796	3.27817	2.6694	3.88358	4.45175
ENSMUSG00000018189	1.16778	1.16766	1.05902	1.56222	1.08771	1.18869	1.21309	1.15221	0.949498	1.07836	1.12922	0.999371	1.14194	1.41453	1.26498
ENSMUSG00000018196	0.80252	0.681134	0.806704	0.871678	0.800748	0.674765	0.924361	0.858893	0.798867	0.825803	0.778939	0.982308	0.803346	0.824539	0.87536
ENSMUSG00000018199	0.635591	0.511652	0.693031	0.464781	0.621554	0.519398	0.663499	0.822678	0.828675	0.679971	0.74304	0.614204	0.829982	0.669251	0.775738
ENSMUSG00000018209	0.856741	0.729423	0.648707	0.642611	0.867825	0.744619	0.72973	0.700717	0.608627	0.719269	0.834101	0.672641	0.688914	0.792706	0.914223
ENSMUSG00000018211	0.128754	0	0.0881515	0.175318	0.194958	0.105216	0.206299	0.218524	0.47824	0.202024	0.35758	0.259662	0.378297	0.143547	0.476393
ENSMUSG00000018217	0.359238	0.332362	0.339485	0.385815	0.373491	0.463089	0.375872	0.323201	0.47155	0.368083	0.441016	0.497447	0.466971	0.323957	0.505469
ENSMUSG00000018238	0.0449446	0.0868334	0.0923144	0.122398	0.255206	0.110185	0.235682	0.228844	0.113824	0.153865	0.316856	0.509858	0.139822	0.214751	0.280626
ENSMUSG00000018239	1.21959	0.727666	1.05602	0.928014	0.651773	1.11389	0.971835	0.763767	0.872089	0.736798	0.827616	0.84096	0.781141	0.71985	0.846098
ENSMUSG00000018259	0	0	0	0	0	0	0	0	0	0	0	0	0	0	0
ENSMUSG00000018263	0	0	0	0	0	0	0	0	0	0	0	0	0	0	0
ENSMUSG00000018286	40.6496	35.6106	33.312	45.1256	48.4892	42.195	38.13	44.8709	49.3514	44.6697	38.661	41.2087	42.2177	38.312	43.4854
ENSMUSG00000018287	5.42359	5.18629	6.75141	6.19151	6.43924	5.81993	6.77493	6.77068	6.63186	7.33785	6.37265	5.30324	6.61841	6.17763	7.41129
ENSMUSG00000018293	137.391	138.653	115.015	109.851	126.996	176.076	132.891	113.565	115.244	139.04	114.935	107.295	105.808	110.038	103.109
ENSMUSG00000018322	1.13162	1.38974	1.12912	1.12281	1.34489	1.07529	1.34167	1.30748	1.12857	1.30636	1.24249	1.5126	1.20987	1.34966	1.39974
ENSMUSG00000018326	9.33333	8.68726	8.27217	7.87837	8.40664	9.19959	10.7655	8.68891	8.26135	8.81148	10.2856	8.56334	8.36867	8.53765	9.3993
ENSMUSG00000018334	0.614114	0.604472	0.551051	0.354757	0.42796	0.475235	0.41067	0.458695	0.3464	0.523605	0.449495	0.538327	0.371486	0.609094	0.396998
ENSMUSG00000018339	8.64504	7.50283	9.40603	9.08775	7.13611	7.559	7.31673	11.1829	12.4938	9.78732	8.24215	10.1243	15.5418	9.77199	11.2911
ENSMUSG00000018340	1.01608	0.9128	0.974315	1.55019	0.856539	0.651238	1.09199	0.816808	1.02065	0.764877	1.15284	0.916955	1.35176	0.938353	1.01492
ENSMUSG00000018341	0.0218668	0.0211234	0.0274471	0.0347375	0.0227635	0.0387168	0.0159257	0.033739	0.0387649	0.0233936	0.036204	0.0275621	0.0226757	0.0243792	0.040454
ENSMUSG00000018347	0.546705	0.487495	0.499071	0.477195	0.469627	0.378029	0.563564	0.493141	0.447316	0.491898	0.476164	0.424061	0.47971	0.616219	0.690486
ENSMUSG00000018362	4.36485	4.70929	5.1812	5.94342	7.66069	7.85183	5.62304	6.8615	6.2018	7.72611	7.82012	5.27307	7.23035	6.77137	7.41306
ENSMUSG00000018363	0.726792	0.626383	0.692221	0.774136	0.928331	0.773486	0.867517	0.854914	0.666205	0.779842	0.933575	0.771608	0.664448	1.01612	0.965795
ENSMUSG00000018372	0.539393	0.428532	0.469386	0.480492	0.435088	0.535534	0.555122	0.471348	0.546413	0.431444	0.4297	0.442241	0.449568	0.496189	0.636503
ENSMUSG00000018377	3.18691	2.96051	3.26967	3.149	2.77579	2.88856	3.71369	3.194	2.66651	3.09766	3.57889	3.36999	2.69064	3.31501	3.13054
ENSMUSG00000018378	0.135206	0.130609	0.20277	0.232321	0.124299	0.128904	0.0900311	0.137089	0.174468	0.228679	0.124823	0.182594	0.160237	0.121515	0.0848667
ENSMUSG00000018379	33.9935	35.0145	36.1298	36.4228	32.6336	39.3224	34.0503	36.1802	39.0502	37.4713	33.5571	36.9409	35.7032	32.3461	32.7442
ENSMUSG00000018381	3.85296	3.42084	3.79044	3.63343	4.44639	6.03226	3.77058	4.47885	3.97889	6.22167	3.13266	3.80975	2.8059	4.33736	3.42562
ENSMUSG00000018387	0.644272	0.622369	0.862155	0.638019	0.415718	0.382903	0.550277	0.27111	0.444993	0.651662	0.290918	0.64228	0.273316	0.321834	0.162534
ENSMUSG00000018395	0.236974	0.190045	0.281632	0.207	0.294507	0.168076	0.211016	0.260774	0.249117	0.206643	0.23498	0.196125	0.190101	0.21364	0.328805
ENSMUSG00000018398	0.882749	0.837951	1.16683	0.805964	0.614242	0.667166	0.91866	0.727463	0.863223	0.698737	0.876431	0.848972	0.804286	0.49737	0.601794
ENSMUSG00000018401	6.43193	7.10441	6.90371	5.21645	6.09669	8.65896	6.7299	4.21673	3.5823	5.94346	5.74814	5.20345	3.79996	7.34032	6.79107
ENSMUSG00000018405	1.15003	1.52753	1.50912	1.69643	1.65973	1.33137	1.65421	1.30863	1.57759	1.5174	1.3052	1.70323	1.51556	0.984517	1.4627
ENSMUSG00000018411	0.0322514	0.0296714	0.0483679	0.0878304	0.0261615	0.0376507	0.0577157	0.0270135	0.0295596	0.0460044	0.0383871	0.0371671	0.0493704	0.0352232	0.0298328
ENSMUSG00000018412	0.33067	0.345864	0.340372	0.378838	0.312073	0.354082	0.433494	0.321956	0.324578	0.311308	0.3727	0.360457	0.288511	0.382466	0.327495
ENSMUSG00000018415	1.26349	1.23823	1.354	2.33133	1.18534	1.1223	2.04448	1.25869	1.25211	1.14798	1.46112	1.68952	1.31498	1.57491	1.13699
ENSMUSG00000018417	0.14135	0.154511	0.203738	0.235522	0.232336	0.214301	0.248697	0.216946	0.209132	0.210912	0.253299	0.19692	0.21794	0.274599	0.242576
ENSMUSG00000018425	1.28412	1.15213	1.26841	1.03937	1.16483	1.11759	1.37592	1.25503	1.07932	0.983337	1.0676	1.09442	1.02654	1.10176	1.61624
ENSMUSG00000018427	0.658759	0.54769	0.476899	0.536731	0.291275	0.141202	0.875402	0.54237	0.330931	0.224136	0.52775	0.624796	0.282771	0.348304	0.352129
ENSMUSG00000018428	1.49186	1.72406	1.34725	2.31804	2.22951	1.81748	1.81178	1.47007	1.50664	1.40999	1.58085	1.79275	1.6989	1.5656	1.20008
ENSMUSG00000018433	0.993862	0.973226	0.866875	1.22353	1.49975	1.31283	1.06493	1.12174	0.806817	1.08948	1.21286	0.936967	1.2424	1.15793	1.38844
ENSMUSG00000018442	5.4406	4.85498	5.52892	4.58446	5.34739	6.6989	4.96815	5.62393	5.58555	5.27237	4.5658	4.96334	4.94612	5.49062	5.23008
ENSMUSG00000018446	14.5687	14.3324	9.21977	15.1723	13.0261	13.6827	17.0289	9.90159	10.9254	10.6584	12.9459	12.3022	12.0799	8.05724	8.5983
ENSMUSG00000018449	1.23789	1.01937	0.972566	0.994764	1.08316	0.862336	1.45432	0.864187	1.13065	1.00735	1.10551	0.767362	1.15742	0.911458	1.01366
ENSMUSG00000018451	1.47477	1.51961	1.4809	1.071	1.78647	0.803446	1.37483	0.910192	1.69316	1.00976	1.76435	0.892267	2.14106	0.281866	0.818508
ENSMUSG00000018459	0.00453512	0	0.00310498	0	0.00257514	0.00370605	0.00198178	0.00209922	0.00459415	0.00194072	0.00290657	0.0068596	0	0.00216694	0
ENSMUSG00000018470	0.0683808	0	0.124846	0.186222	0.103542	0.11176	0.119525	0.0633043	0.115451	0.0390163	0.0876508	0.172382	0.0236368	0.0653465	0.0316265
ENSMUSG00000018474	6.63972	5.80803	6.85531	6.18849	8.29977	10.3392	8.16132	8.42034	8.04498	8.367	9.20868	8.61971	6.39441	9.50633	8.12886
ENSMUSG00000018476	2.50824	2.60026	2.84816	2.33244	2.25793	3.16622	1.89806	2.40699	2.60286	3.08916	1.98002	2.56007	2.69619	3.04977	1.75426
ENSMUSG00000018479	0	0	0	0	0	0	0	0	0	0	0	0	0	0	0
ENSMUSG00000018481	1.23416	1.02367	1.39796	1.40775	1.29883	1.46265	1.50498	1.17245	1.1324	1.18623	1.46807	1.20213	1.36692	1.24732	1.3
ENSMUSG00000018486	0.00688639	0.0399137	0.0188591	0.0375075	0.015641	0.0225099	0.0300925	0.0255006	0.0418561	0.0353627	0.035308	0.031248	0.0714114	0.0592273	0.0286649
ENSMUSG00000018500	0.469186	0.256549	0.157584	0.120542	0.170907	0.245964	0.22437	0.33601	0.251098	0.340946	0.289356	0.214239	0.119341	0.406068	0.417625
ENSMUSG00000018501	2.37125	1.98262	1.84327	1.97078	2.40989	2.04714	2.58027	1.82548	1.45846	1.58333	2.44107	2.21881	1.51555	2.28787	1.94026
ENSMUSG00000018507	0.21389	0.114788	0.113898	0.177983	0.188925	0.145657	0.176548	0.198011	0.216674	0.17289	0.205624	0.206693	0.246447	0.141944	0.1319
ENSMUSG00000018509	2.96	3.38115	2.47035	2.79487	3.43512	3.16043	3.01181	3.80035	3.35966	3.23602	2.991	3.48041	2.99108	3.30354	3.26765
ENSMUSG00000018537	0.834538	1.10048	1.37854	1.65944	0.857478	1.10415	1.3198	0.907479	1.26139	1.38315	0.916899	1.32239	1.04399	1.00005	0.882236
ENSMUSG00000018541	0.829188	0.680494	0.833974	0.579521	0.533331	0.875487	0.711859	0.604594	0.609542	0.709669	0.691327	0.566049	0.63158	0.764345	0.682161
ENSMUSG00000018543	0	0	0.0477173	0	0	0	0.0304559	0.0322607	0.0706026	0	0	0	0.0361369	0	0
ENSMUSG00000018547	0.497231	0.495495	0.473019	0.48463	0.273423	0.453381	0.420842	0.392481	0.519608	0.43004	0.479692	0.554169	0.52648	0.365128	0.334064
ENSMUSG00000018548	0.261043	0.309624	0.221708	0.269962	0.243916	0.210621	0.275794	0.217191	0.267787	0.237556	0.294368	0.259895	0.296399	0.187884	0.206317
ENSMUSG00000018554	0.319424	0.565702	0.583185	0.289964	0.392982	0.652575	0.442015	0.320353	0.647162	0.455637	0.580039	0.684455	0.552068	0.356125	0.221603
ENSMUSG00000018559	8.00615	7.40183	6.3894	5.66259	6.1172	7.51923	7.49795	5.10791	5.29079	5.78719	6.40083	7.20638	4.87273	5.92983	4.74787
ENSMUSG00000018565	2.78023	2.65436	2.63675	3.15231	2.60451	3.07645	2.84584	2.74409	2.64107	2.84243	3.07839	2.25807	2.58019	2.68788	3.42232
ENSMUSG00000018566	1.28651	0.68749	1.27436	1.63996	1.24342	0.536844	1.45929	1.97655	1.63599	1.78045	1.63151	1.36627	1.64633	1.04631	0.987473
ENSMUSG00000018567	71.3384	66.8344	67.884	66.4543	70.5481	74.3228	78.7418	71.643	63.5471	71.6544	75.3342	58.0968	60.883	77.9119	82.8146
ENSMUSG00000018569	111.698	127.422	90.0377	64.6601	89.8796	98.5999	69.8656	77.0472	66.005	92.7859	63.3886	74.9125	66.3285	84.9554	61.5371
ENSMUSG00000018570	1.7439	1.06829	1.57254	2.31668	2.27028	2.22455	2.04455	2.20509	2.36983	2.32982	1.77192	2.95942	1.80842	1.86976	2.06559
ENSMUSG00000018572	6.17449	5.50576	6.30355	3.5819	5.10343	6.32955	5.87528	5.03964	5.03349	6.59781	5.85391	5.36038	5.45573	5.72594	5.52559
ENSMUSG00000018574	39.1295	38.0563	32.4802	74.5045	99.7569	87.3967	80.3639	70.0122	60.2221	68.9531	67.4627	69.6981	65.8494	90.7554	93.1143
ENSMUSG00000018581	0.0183045	0.0251273	0.0125322	0.0118063	0.0180522	0.0133837	0.0202074	0.0187293	0.0175668	0.0144293	0.0172884	0.0182148	0.0149855	0.0119684	0.0140356
ENSMUSG00000018583	3.12353	3.17884	2.69877	3.77394	3.72708	3.32187	3.01055	2.41106	2.64276	2.91428	2.79135	2.74154	3.20715	2.67383	2.51491
ENSMUSG00000018585	3.36873	2.55834	2.85763	2.71184	3.26025	3.11648	2.98121	3.4815	3.27307	3.43622	2.77008	2.61178	2.95507	3.21925	3.2484
ENSMUSG00000018589	0	0	0	0	0	0	0	0	0	0	0	0	0	0	0
ENSMUSG00000018593	2.90611	3.12502	3.15247	3.43586	3.11049	2.51143	3.76972	3.10964	4.12915	3.4978	3.82182	3.77584	4.56794	2.90081	3.13455
ENSMUSG00000018595	0	0	0	0.0187454	0	0.01125	0.0120316	0.00637232	0	0	0	0	0.0142759	0.0131558	0
ENSMUSG00000018599	2.30929	2.42762	2.6041	1.66471	2.50683	1.94263	1.57305	2.51512	1.85771	2.29615	1.13179	1.84919	1.90169	2.20682	1.41361
ENSMUSG00000018604	8.15303	9.31073	8.99447	4.25487	7.83449	13.3251	8.8564	6.00969	3.88993	7.55228	6.2901	4.8928	3.91355	7.49685	6.44245
ENSMUSG00000018620	0.00330819	0.0255658	0.0135898	0	0.00751385	0.0108137	0.00578252	0.015313	0.013405	0.0113254	0.0233225	0.0100076	0.0205834	0.0126456	0.00459016
ENSMUSG00000018623	8.23201	9.52664	6.04571	5.22532	8.71602	8.02533	4.14722	6.74228	8.04654	9.81772	8.03949	4.86819	8.60072	6.64433	5.43907
ENSMUSG00000018634	0	0	0	0	0	0	0	0	0	0	0	0	0	0	0
ENSMUSG00000018648	0.0801658	0.0985606	0.0798338	0.0793878	0.0496581	0.0357331	0.0509546	0.101202	0.0590612	0.0561361	0.0980862	0.0992085	0.0831315	0.0557154	0.131455
ENSMUSG00000018651	0.155628	0.141494	0.179674	0.182826	0.162876	0.24438	0.197354	0.197749	0.17311	0.146254	0.172104	0.166161	0.158221	0.183716	0.186298
ENSMUSG00000018654	0.246254	0.231086	0.137287	0.119755	0.0679167	0.112117	0.144504	0.0993308	0.208476	0.118928	0.12626	0.0798153	0.129506	0.146239	0.0488116
ENSMUSG00000018656	0	0	0	0	0	0	0.0105374	0	0	0	0	0	0	0	0
ENSMUSG00000018659	12.8502	12.1224	10.9974	9.29558	12.7406	12.347	12.3494	9.596	11.0089	12.8883	11.2115	8.9211	9.18738	13.839	12.6411
ENSMUSG00000018661	3.21656	3.12392	3.38622	3.13183	3.14226	3.19382	2.95476	2.84169	2.30367	3.35236	3.11442	3.2304	2.6541	3.20604	2.68742
ENSMUSG00000018666	2.98784	3.03173	2.98435	3.38854	3.40213	3.18643	3.07536	3.52173	3.40406	3.07946	3.21015	3.05679	2.97509	2.94615	3.34293
ENSMUSG00000018669	6.3594	6.35731	6.25666	9.33255	8.8097	6.35324	6.60097	6.88166	5.85494	7.28133	6.05354	6.67908	6.77146	6.97332	8.27967
ENSMUSG00000018672	1.21442	1.39722	2.37292	5.64833	1.08473	1.07047	2.76671	1.1369	1.23023	1.17952	1.48669	1.5892	1.28765	1.92988	1.68503
ENSMUSG00000018677	31.6976	35.2266	26.6739	37.9411	37.3069	36.1164	27.9207	27.9017	27.311	31.1834	23.1516	34.5085	24.1759	32.1675	22.704
ENSMUSG00000018678	0.396831	0.504395	0.371788	0.440809	0.343924	0.44376	0.264677	0.275528	0.354391	0.388789	0.220866	0.371193	0.341121	0.359263	0.275305
ENSMUSG00000018697	0.150104	0.128523	0.0957619	0.162582	0.143345	0.111512	0.125223	0.112116	0.117499	0.122628	0.115879	0.12384	0.141506	0.140183	0.123069
ENSMUSG00000018698	0.0639773	0.0412015	0.0292015	0	0.145311	0	0.0745524	0.0197426	0.0864133	0.0182519	0.0410032	0.0645126	0	0.040759	0.0887695
ENSMUSG00000018707	3.53022	3.79571	3.29485	3.76839	3.67924	3.45026	4.07798	3.02112	2.54518	3.11839	4.06801	3.83954	3.09762	4.00542	2.62768
ENSMUSG00000018727	0.0391663	0.100893	0.0178769	0.106662	0.0148263	0	0.0684603	0.0725172	0.0132253	0.0670417	0.0502035	0.138229	0.0676919	0.0623805	0.0543438
ENSMUSG00000018733	1.67404	1.50431	1.75919	1.80237	1.92323	1.49527	2.16057	1.63987	1.4592	1.49939	1.87134	1.64879	1.8369	1.84159	1.75558
ENSMUSG00000018736	0.803559	0.657731	0.949129	0.743368	0.72099	0.646635	0.849714	0.857477	0.754985	0.834731	0.80199	0.770078	0.699706	0.712215	0.778763
ENSMUSG00000018740	4.0679	3.45038	4.21161	6.68741	3.63378	4.21611	3.12166	2.98517	3.36703	3.46032	4.05376	3.93935	4.65565	3.83998	3.30396
ENSMUSG00000018750	2.27986	1.83117	2.63075	2.90672	1.40607	1.56303	1.63432	1.76279	2.23168	2.02432	1.64176	2.1052	1.97459	1.82782	1.46911
ENSMUSG00000018752	0.091498	0.0441937	0.0783054	0.0311472	0.038966	0.13085	0.0399833	0.105882	0.0811027	0.0685208	0.0513111	0.0691976	0.0118604	0.0655785	0
ENSMUSG00000018761	11.4963	10.9548	9.0107	10.6958	13.2035	13.9858	13.9346	11.8709	11.198	13.6904	10.7187	12.5498	10.4382	12.2041	12.8838
ENSMUSG00000018765	1.72109	1.76557	1.82488	1.78357	1.56537	1.87943	1.75044	1.77662	1.63549	1.66855	1.74731	1.96971	1.62682	2.00132	1.56385
ENSMUSG00000018770	231.015	217.04	181.327	198.302	270.767	274.969	239.399	237.329	239.135	252.73	193.419	215.404	200.414	240.624	210.264
ENSMUSG00000018774	4.38228	4.15633	3.70951	4.77372	5.15768	3.51604	4.87452	7.45002	6.29575	4.43255	6.02575	5.0617	7.43628	5.10153	5.3066
ENSMUSG00000018776	0	0.14372	0.203722	0	0	0.243159	0.130027	0	0.075357	0.127333	0.047676	0.225034	0	0.071088	0.103216
ENSMUSG00000018796	1.0633	0.928344	1.02603	1.50291	2.16383	1.8467	1.95838	1.34992	0.939787	1.25614	1.69682	2.12281	1.01877	2.43005	2.20807
ENSMUSG00000018800	0.106349	0.0655748	0.182805	0.123243	0.123345	0.0702656	0.106789	0.125686	0.0985646	0.137499	0.130518	0.116366	0.105591	0.0929808	0.16012
ENSMUSG00000018809	0.0675076	0.0730381	0.0702533	0.0661839	0.0643983	0.0529598	0.0566396	0.0599961	0.0738571	0.0670214	0.0709559	0.0898556	0.0840059	0.0645121	0.0487073
[truncated: 51,466 more rows]

## Sheet: CO vs VIV
gene	ens	baseMean	log2FoldChange	lfcSE	stat	pvalue	padj	DUO_CO_1	DUO_CO_2	DUO_CO_3	DUO_CO_4	DUO_VIV_1	DUO_VIV_2	DUO_VIV_3
Gnai3	ENSMUSG00000000001.4	1715.4	-0.0546823	0.0843842	-0.648015	0.516975	0.817818	1351.91	1247.92	1376.59	1308.21	1326.56	1348.68	1434.43
Cdc45	ENSMUSG00000000028.14	90.784	0.243337	0.191964	1.26761	0.204936	0.551982	90.5878	130.405	105.046	84.9156	82.1922	115.135	70.3767
H19	ENSMUSG00000000031.16	3.89	-0.231882	0.629046	-0.368625	0.712407	0.90645	0	8.37424	4.38302	4.59581	4.57209	8.85261	3.29767
Scml2	ENSMUSG00000000037.16	8.41865	0.95486	0.497823	1.91807	0.0551018	0.286697	2.26842	7.7043	9.31423	11.4406	8.38423	0	2.47951
Apoh	ENSMUSG00000000049.11	19.8743	1.10337	0.351414	3.1398	0.00169063	0.0321972	27.946	21.9293	28.4041	34.6293	10.7148	20.9174	8.19235
Narf	ENSMUSG00000000056.7	444.503	0.272085	0.138164	1.96929	0.0489203	0.269656	388.899	481.966	432.044	508.773	409.025	353.288	367.884
Cav2	ENSMUSG00000000058.6	147.707	-0.507158	0.25559	-1.98426	0.0472268	0.263561	110.793	108.968	111.957	129.653	146.619	115.396	237.095
Klf6	ENSMUSG00000000078.7	1773.99	-0.29595	0.231161	-1.28028	0.200447	0.546448	483.969	665.673	833.379	706.804	857.53	806.523	819.937
Scmh1	ENSMUSG00000000085.16	107.419	-0.273855	0.178844	-1.53125	0.125708	0.443482	95.8586	113.427	82.3328	131.562	133.878	124.116	136.63
Cox5a	ENSMUSG00000000088.7	1606.12	0.140592	0.142749	0.984891	0.324677	0.675625	1565.71	1893.61	1967.34	1893.22	1680.18	1828.42	1479.86
Tbx2	ENSMUSG00000000093.6	53.1233	-0.0869967	0.275445	-0.31584	0.752124	0.921254	84.01	43.7196	61.5171	52.2674	55.0727	57.0629	72.7551
Tbx4	ENSMUSG00000000094.12	2.44021	-0.0274848	0.645378	-0.0425871	0.966031		0	4.33067	0	4.81989	4.34352	0	2.79126
Ngfr	ENSMUSG00000000120.6	26.6316	-0.123331	0.447448	-0.275632	0.782831	0.933473	32.2677	13.351	7.97172	12.5313	23.0413	21.0912	6.8902
Wnt3	ENSMUSG00000000125.5	30.0748	0.575214	0.474165	1.21311	0.225088	0.576	5.47483	19.6841	26.0546	6.61366	7.53478	12.0921	6.6187
Wnt9a	ENSMUSG00000000126.11	8.33216	-0.427247	0.56686	-0.753709	0.451024	0.773895	13.0004	3.02722	3.77064	3.65085	7.58717	6.84685	8.15129
Fer	ENSMUSG00000000127.14	100.097	-0.226032	0.165242	-1.36789	0.171348	0.509813	70.4216	86.6359	97.1092	104.741	98.2312	91.187	134.23
Xpo6	ENSMUSG00000000131.15	327.448	-0.379069	0.135933	-2.78865	0.00529284	0.0703367	270.051	270	298.971	337.219	380.513	394.237	386.981
Tfe3	ENSMUSG00000000134.17	268.569	-0.198137	0.149825	-1.32245	0.186017	0.528986	255.344	255.92	419.104	318.093	328.03	370.134	387.284
Axin2	ENSMUSG00000000142.15	377.862	-0.23517	0.200843	-1.17091	0.241633	0.594008	189.553	199.641	263.445	211.746	236.5	315.304	220.81
Brat1	ENSMUSG00000000148.17	99.8119	-0.0865257	0.210011	-0.412006	0.680335	0.89429	94.1227	109.35	89.0414	81.551	107.008	91.6281	96.6043
Gna12	ENSMUSG00000000149.10	278.597	-0.507898	0.172488	-2.94455	0.00323425	0.0505536	331.319	207.139	193.2	175.111	311.143	330.123	301.036
Slc22a18	ENSMUSG00000000154.16	532.423	-0.206417	0.150907	-1.36784	0.171363	0.509813	503.287	806.18	587.616	535.143	749.292	732.106	643.006
Itgb2l	ENSMUSG00000000157.15	72.7278	0.344959	0.305923	1.1276	0.259488	0.614764	50.1015	64.7576	148.316	64.4266	64.3207	72.6867	53.9261
Igsf5	ENSMUSG00000000159.15	559.439	-0.0886881	0.163293	-0.543124	0.587045	0.850583	414.392	560.39	710.704	541.243	597.177	562.589	627.576
Pih1d2	ENSMUSG00000000167.14	8.64596	-0.704614	0.45652	-1.54345	0.122723	0.439445	2.12818	9.6613	6.86044	3.25315	9.26659	4.53562	15.3743
Dlat	ENSMUSG00000000168.9	413.357	0.241533	0.164333	1.46978	0.141621	0.46797	572.516	588.489	653.672	677.616	539.323	529.898	513.976
Sdhd	ENSMUSG00000000171.5	2733.22	0.079607	0.149525	0.532398	0.59445	0.853768	3133.3	3595.58	3466.39	3104	3274.86	3271.29	2896.39
Fgf23	ENSMUSG00000000182.9	0.0486821	0	0.19081	0	1		0	0	0	0	0	0	0
Fgf6	ENSMUSG00000000183.6	0.045698	0	0.19081	0	1		0	0	0	0	0	0	0
Ccnd2	ENSMUSG00000000184.12	1591.86	-0.296307	0.201497	-1.47053	0.141418	0.467841	1154.95	870.839	862.069	1192.17	1312.8	1210.37	1241.43
Gpr107	ENSMUSG00000000194.13	830.368	-0.13773	0.133147	-1.03442	0.300939	0.654828	726.971	923.548	922.621	886.796	947.64	1012.55	918.12
Nalcn	ENSMUSG00000000197.8	5.88769	-0.620611	0.598031	-1.03776	0.299383	0.653253	0	2.16786	1.07828	9.10694	10.3918	1.1819	5.73434
Btbd17	ENSMUSG00000000202.9	0.451335	-0.112207	0.376384	-0.298119	0.765612		0	1.82778	0	0	0	4.39615	0
Slfn4	ENSMUSG00000000204.16	272.454	0.815301	0.386827	2.10766	0.0350603	0.222044	29.4061	64.2253	107.417	75.4664	41.3588	32.0622	32.0219
Th	ENSMUSG00000000214.11	3.29751	-0.58807	0.634002	-0.927551	0.35364	0.696374	0	2.93844	3.70433	4.92954	1.44399	12.0394	4.22393
Ins2	ENSMUSG00000000215.11	22.8931	0.266504	0.250616	1.06339	0.287603	0.642434	388.292	8.19059	41.8142	61.6847	0	28.5049	75.8019
Scnn1g	ENSMUSG00000000216.8	1.90953	-0.33043	0.628426	-0.525806	0.599023		2.38325	3.76261	0	1.29416	5.43369	0	4.00549
Drp2	ENSMUSG00000000223.13	10.2793	-0.275488	0.469041	-0.587343	0.556973	0.83763	2.23157	4.65141	8.10867	8.1814	5.21968	8.71003	9.66734
Tspan32	ENSMUSG00000000244.17	19.0732	-0.142231	0.535954	-0.265378	0.790718	0.937141	9.47012	4.67245	12.4555	16.7739	14.5893	12.2804	9.66048
Lhx2	ENSMUSG00000000247.11	0.0413418	0	0.19081	0	1		0	0	0	0	0	0	0
Clec2g	ENSMUSG00000000248.16	1.77236	-1.13696	0.647343	-1.75635	0.079028		0	0.998872	2.91597	1.04381	4.21101	3.14995	6.50937
Gmpr	ENSMUSG00000000253.13	70.3894	0.307055	0.301916	1.01702	0.309145	0.661374	47.33	38.483	30.1544	47.9986	19.3607	54.2789	30.7953
Glra1	ENSMUSG00000000263.15	0.00204653	0	0.19081	0	1		0	0	0	0	0	0	0
Mid2	ENSMUSG00000000266.11	303.189	-0.172482	0.142692	-1.20877	0.22675	0.577297	225.229	244.351	236.483	289.8	315.016	263.993	268.511
Trim25	ENSMUSG00000000275.16	1486.65	-0.122812	0.155018	-0.792246	0.428217	0.757352	953.243	1294.06	1310.29	1373.09	1418.45	1536.88	1098.35
Dgke	ENSMUSG00000000276.11	84.2921	0.443587	0.213387	2.07879	0.0376366	0.232574	62.9148	67.2103	77.3648	66.745	46.1506	49.2472	54.5166
Scpep1	ENSMUSG00000000278.10	466.321	0.321965	0.14867	2.16564	0.030339	0.203793	454.98	419.244	421.327	500.139	375.785	414.482	290.217
Mnt	ENSMUSG00000000282.12	197.42	-0.31958	0.210853	-1.51565	0.129607	0.450336	115.688	165.364	152.947	164.571	229.985	180.116	159.281
Itgb2	ENSMUSG00000000290.13	174.327	-0.393428	0.26816	-1.46714	0.142339	0.469116	113.797	179.785	151.6	165.223	216.006	252.367	150.318
Hddc2	ENSMUSG00000000295.13	59.4854	-0.0103539	0.218166	-0.0474589	0.962148	0.991144	71.8621	57.424	62.1572	57.2558	54.6761	70.1707	61.9619
Tpd52l1	ENSMUSG00000000296.8	47.6776	-0.71999	0.314068	-2.29246	0.0218789	0.16876	59.7683	89.2606	41.6139	89.6724	104.69	57.9032	203.786
Pemt	ENSMUSG00000000301.16	17.483	-0.407106	0.389855	-1.04425	0.29637	0.650775	20.4819	16.2873	20.0952	10.2985	20.8077	9.42004	32.43
Cdh1	ENSMUSG00000000303.12	5445.79	0.0343007	0.151631	0.226212	0.821036	0.946519	3813.62	3813.56	3903.03	4407.96	3903.18	4141.29	3617.29
Cdh4	ENSMUSG00000000305.12	3.8387	0.208802	0.634164	0.329256	0.741962	0.917584	2.57317	1.38847	3.63593	4.69792	1.41705	1.40019	4.23677
Ckmt1	ENSMUSG00000000308.14	7251.86	-0.0432686	0.177014	-0.244437	0.806893	0.942735	6671.88	8851.16	7034.09	6671.5	8184.45	8050.9	6382.4
Bcl6b	ENSMUSG00000000317.11	16.3363	0.225233	0.414633	0.54321	0.586985	0.850583	5.42003	15.3414	20.4396	20.1145	13.7916	14.5417	11.8581
Clec10a	ENSMUSG00000000318.16	19.1464	-0.219777	0.470986	-0.466632	0.640763	0.87467	12.698	12.7459	16.5904	5.7062	13.8787	14.7419	11.8455
Alox12	ENSMUSG00000000320.10	11.9992	0.405959	0.545731	0.743881	0.456948	0.778246	9.12683	13.3166	14.5104	14.7834	11.198	3.80411	12.0192
Arvcf	ENSMUSG00000000325.15	96.2296	0.00675336	0.195613	0.0345241	0.972459	0.99467	92.6066	73.9182	64.8003	84.2385	75.3829	62.1753	93.7835
Comt	ENSMUSG00000000326.12	715.818	0.0956373	0.132474	0.721934	0.470335	0.787853	711.251	959.639	805.125	692.541	720.164	890.255	632.214
Rtca	ENSMUSG00000000339.14	206.154	0.326359	0.132476	2.46352	0.0137579	0.126405	217.132	204.692	204.476	187.772	162.558	162.87	155.108
Dbt	ENSMUSG00000000340.10	214.734	0.626163	0.193701	3.23263	0.00122656	0.0254825	694.168	254.649	261.715	293.164	248.072	197.587	254.997
Dazap2	ENSMUSG00000000346.8	2801.24	-0.146179	0.0915587	-1.59656	0.110365	0.415577	2085.43	2314.8	2244.87	2487.86	2664.65	2450.52	2484.64
Mcts1	ENSMUSG00000000355.13	289.277	-0.140882	0.142049	-0.991784	0.321303	0.672415	255.173	289.591	319.443	286.301	303.804	296.954	356.416
Rem1	ENSMUSG00000000359.3	14.795	-0.610459	0.445448	-1.37044	0.17055	0.508839	9.27976	12.4761	6.85663	3.6019	9.00271	9.36798	18.5908
Rnf17	ENSMUSG00000000365.9	0.834918	0.558116	0.604318	0.923548	0.355722		0	2.16916	0	4.69403	1.14284	0	1.18579
Trappc10	ENSMUSG00000000374.8	1075.57	-0.0403548	0.0985059	-0.409669	0.682049	0.895278	1055.81	1046.56	1094.34	1201.07	1098.7	1217.26	1097.46
Ccm2	ENSMUSG00000000378.15	147.639	-0.216048	0.196908	-1.0972	0.272553	0.627724	137.344	137.131	162.885	142.416	177.9	163.915	163.193
Wap	ENSMUSG00000000381.10	0.00201995	0	0.19081	0	1		0	0	0	0	0	0	0
Tbrg4	ENSMUSG00000000384.15	513.039	-0.0831099	0.149272	-0.556768	0.577686	0.848266	546.315	475.162	517.928	506.246	509.122	630.543	489.406
Tmprss2	ENSMUSG00000000385.7	1486.68	-0.595985	0.112374	-5.3036	1.13541e-07	1.64503e-05	1575.78	1979.9	1659.82	1763.57	2601.85	3021.37	2355.78
Mx1	ENSMUSG00000000386.14	70.5518	-0.494578	0.356441	-1.38754	0.165276	0.502417	38.331	27.3215	51.6781	40.0247	43.7017	60.9448	66.0265
Fap	ENSMUSG00000000392.17	32.4767	0.305214	0.402627	0.758056	0.448418	0.772427	7.82137	9.77748	15.5675	16.258	9.36202	5.8526	12.943
Gcg	ENSMUSG00000000394.15	346.911	1.48165	0.233163	6.35455	2.09042e-10	7.03116e-08	149.669	77.6527	105.714	135.77	42.2297	39.9464	32.2161
Ndufa9	ENSMUSG00000000399.10	1249.83	0.381791	0.131236	2.9092	0.00362358	0.0543393	1371.17	1615.17	1476.23	1630.72	1261.83	1234.89	1012.21
Egfl6	ENSMUSG00000000402.2	0.244895	-0.173632	0.455708	-0.381015	0.703192		0	0	0	0.0921566	0	0	1.10153
Lck	ENSMUSG00000000409.14	91.1341	-1.26188	0.326703	-3.86246	0.000112253	0.00467259	58.5312	64.0037	61.5248	85.7384	184.058	255.188	89.7047
Tssk3	ENSMUSG00000000411.7	0.183059	0	0.19081	0	1		0	0	0	0	0	0	0
Cttnbp2	ENSMUSG00000000416.16	46.9798	0.444951	0.224497	1.98199	0.0474801	0.264348	49.2835	66.6011	45.8315	59.4874	44.2954	41.3605	37.9944
Galnt1	ENSMUSG00000000420.15	1252.8	0.218821	0.0788958	2.77355	0.0055449	0.0721258	1390.04	1382.74	1459.99	1459.77	1339.55	1163.29	1153.78
Myf5	ENSMUSG00000000435.1	0.00169898	0	0.19081	0	1		0	0	0	0	0	0	0
Mkrn2	ENSMUSG00000000439.9	723.422	-0.194275	0.10764	-1.80486	0.0710966	0.330271	641.545	649.243	617.737	654.857	753.861	774.677	678.538
Pparg	ENSMUSG00000000440.12	290.646	-0.0453643	0.256254	-0.177028	0.859486	0.959883	176.783	245.594	352.093	226.256	288.836	226.174	264.225
Raf1	ENSMUSG00000000441.17	776.716	-0.202418	0.0939202	-2.15521	0.0311451	0.207066	708.978	684.516	603.698	692.28	768.64	851.875	707.836
2020-09-01	ENSMUSG00000000486.13	75.409	-0.759005	0.303248	-2.50292	0.0123174	0.117705	49.7697	51.4447	59.7136	64.6329	108.606	105.588	84.3737
Pdgfb	ENSMUSG00000000489.6	60.6047	0.372454	0.245103	1.51959	0.128615	0.449117	159.702	66.3777	67.2252	65.7909	73.0543	57.232	58.8659
Acvrl1	ENSMUSG00000000530.16	190.455	-0.0297336	0.202479	-0.146848	0.883252	0.968282	231.892	162.984	184.498	158.622	165.319	204.374	188.29
Grasp	ENSMUSG00000000531.4	26.6581	-0.189118	0.316412	-0.597694	0.550044	0.834529	47.7222	26.2782	39.3387	27.1336	28.1653	52.5173	37.9336
Acvr1b	ENSMUSG00000000532.10	646.038	-0.142411	0.117273	-1.21435	0.224614	0.575327	508.724	581.809	515.771	519.268	598.384	584.445	582.515
Tom1l2	ENSMUSG00000000538.18	945.341	-0.111797	0.148182	-0.754455	0.450576	0.77369	649.109	858.449	847.887	778.59	833.69	874.141	847.858
Gpa33	ENSMUSG00000000544.14	4043.5	-0.162679	0.135422	-1.20127	0.229645	0.580898	2245.4	3073.47	3449.14	2654.79	3411.21	3390.72	2811.23
Zfp385a	ENSMUSG00000000552.9	30.6983	-0.572608	0.320421	-1.78705	0.0739292	0.337238	23.0838	18.9483	28.613	21.1519	29.1614	32.6382	41.3773
Itga5	ENSMUSG00000000555.7	205.027	-0.260518	0.286622	-0.908925	0.36339	0.705539	104.935	80.5822	120.712	143.854	116.93	158.58	135.67
Gabra2	ENSMUSG00000000560.9	0.493217	-0.305892	0.545944	-0.5603	0.575275		0	0	0	0.112557	1.25034	0	0
Wdr77	ENSMUSG00000000561.14	143.146	0.032307	0.179726	0.179757	0.857344	0.959432	168.588	112.846	134.625	163.735	143.108	135.206	142.201
Adora3	ENSMUSG00000000562.5	3.5123	0.585107	0.626443	0.934015	0.350296	0.692976	8.24223	3.67548	3.54996	3.89651	2.63262	3.42797	1.28721
Atp5f1	ENSMUSG00000000563.17	2236.55	-0.0880865	0.136605	-0.644826	0.51904	0.818428	2390.24	2826.47	2636.38	2528.58	2829.1	2813.82	2651.07
Sox9	ENSMUSG00000000567.5	205	-0.564127	0.223142	-2.5281	0.0114681	0.112913	210.43	270.312	194.023	306.656	328.002	266.525	519.215
Hnrnpd	ENSMUSG00000000568.15	654.186	0.0724979	0.143222	0.506192	0.612722	0.862462	625.485	427.447	630.373	523.832	419.207	608.694	543.026
Dynlt1c	ENSMUSG00000000579.14	13.4288	0.0808445	0.413275	0.195619	0.844908	0.954781	16.2351	12.8585	19.605	11.8941	11.0608	6.92261	21.8731
C1d	ENSMUSG00000000581.8	460.175	-0.0778084	0.18051	-0.431048	0.666434	0.888594	448.813	468.046	514.786	521.226	537.854	471.49	539.817
Gm2a	ENSMUSG00000000594.7	403.373	-0.197946	0.205937	-0.961197	0.336453	0.682873	372.025	404.126	326.706	365.104	429.387	497.442	345.523
Krit1	ENSMUSG00000000600.15	415.408	-0.0240325	0.110211	-0.218059	0.827383	0.949112	357.817	354.725	374.154	329.88	327.674	351.662	399.007
Clcn4	ENSMUSG00000000605.9	759.556	0.0840768	0.10434	0.8058	0.420358	0.751609	718.128	823.399	614.161	668.603	608.448	647.941	746.639
Grm6	ENSMUSG00000000617.14	0.363675	0	0.223128	0	1		0	0	0	0	0	0	0
Sema4f	ENSMUSG00000000627.15	4.86942	-2.02329	0.617444	-3.27688	0.0010496	0.023068	0	1.34096	3.56915	0.120264	12.0182	9.54703	4.24725
Hk2	ENSMUSG00000000628.10	538.574	-0.564752	0.29585	-1.90891	0.0562737	0.290388	136.153	135.597	150.423	212.638	196.275	241	283.997
Myo18a	ENSMUSG00000000631.20	1704.78	-0.0480727	0.150047	-0.320384	0.748677	0.920352	1577.26	1245.72	1806.54	1243.22	1447.17	1480.42	1613.71
Sez6	ENSMUSG00000000632.13	3.01471	-0.516116	0.642899	-0.802794	0.422094	0.753068	0	1.44615	0	1.97937	0	3.70579	2.80225
Haao	ENSMUSG00000000673.8	6.2957	-0.096168	0.638568	-0.1506	0.880292	0.966907	5.39757	4.34624	3.66677	4.83705	1.42417	12.0271	2.79323
Cd52	ENSMUSG00000000682.7	251.162	-0.68821	0.345379	-1.99262	0.0463027	0.260877	128.647	156.285	221.959	266.231	357.628	375.151	247.557
Abhd15	ENSMUSG00000000686.11	26.8935	-0.0173253	0.318031	-0.0544768	0.956555	0.990113	19.3242	22.8492	48.5669	19.2262	21.8123	32.1151	29.3935
Hoxb6	ENSMUSG00000000690.5	215.068	0.187832	0.554184	0.338935	0.734659	0.915049	0	2.98667	6.85802	2.01345	0	0	2.8165
Loxl3	ENSMUSG00000000693.10	108.902	0.418951	0.210775	1.98767	0.046848	0.262379	151.289	75.3634	102.132	101.269	68.6256	100.784	66.2788
Btn1a1	ENSMUSG00000000706.16	1.59183	-0.720451	0.618085	-1.16562	0.243769		0	0	0	0	1.29402	0	1.28034
Kat2b	ENSMUSG00000000708.14	374.015	-0.280951	0.11672	-2.40705	0.0160819	0.139651	386.723	345.068	291.577	380.318	437.076	386.599	449.549
Rab5b	ENSMUSG00000000711.3	476.924	0.00159529	0.112291	0.0142067	0.988665	0.999866	444.996	436.995	437.529	513.803	453.146	441.175	485.502
Cryba1	ENSMUSG00000000724.10	0.0709065	0	0.19081	0	1		0	0	0	0	0	0	0
Dnmt3l	ENSMUSG00000000730.13	3.08188	0.41372	0.64459	0.641834	0.520981	0.819552	12.6906	1.39905	3.63311	0.126545	1.41218	1.38323	2.78879
Aire	ENSMUSG00000000731.15	1.1777	-0.107473	0.624387	-0.172125	0.863339		5.45236	1.46536	0	0.76406	2.96013	0	2.81258
Icosl	ENSMUSG00000000732.9	140.814	0.258663	0.260178	0.994179	0.320136	0.671081	86.1072	118.513	181.594	99.8881	98.6967	112.554	92.0931
Spg7	ENSMUSG00000000738.18	564.117	0.00758078	0.139319	0.0544129	0.956606	0.990113	558.271	635.535	581.67	537.859	613.083	630.259	486.713
Sult5a1	ENSMUSG00000000739.14	3.36017	0.624357	0.644647	0.968524	0.332783	0.68048	2.57133	6.15899	0	1.90228	0	0	2.79551
Rpl13	ENSMUSG00000000740.12	1206.64	-0.172704	0.236306	-0.730848	0.464872	0.783593	2013.53	1395.45	1058.77	877.243	1536.59	1640.52	1349.23
Chmp1a	ENSMUSG00000000743.9	1296.82	-0.10565	0.110862	-0.952992	0.340594	0.686473	1103.67	1309.13	1369.58	1084.82	1320.31	1280.49	1333.98
Rpa1	ENSMUSG00000000751.13	268.772	-0.0149447	0.160153	-0.0933149	0.925653	0.980738	306.25	255.771	208.314	262.366	262.073	294.223	224.317
Serpinf1	ENSMUSG00000000753.15	28.2857	-0.200336	0.41526	-0.482436	0.629496	0.869879	12.7001	6.12669	1.35807	34.5929	10.1744	18.0255	21.9157
Tubgcp3	ENSMUSG00000000759.14	341.262	-0.0318858	0.132106	-0.241365	0.809272	0.943686	334.017	333.387	302.867	258.923	285.016	350.04	306.154
Oprm1	ENSMUSG00000000766.18	0.66738	0.151907	0.591617	0.256765	0.79736		0	0.998122	0	1.05279	0	0	1.08601
Polr3d	ENSMUSG00000000776.13	97.8869	-0.0393267	0.168426	-0.233495	0.815377	0.945783	133.845	98.9854	149.42	114.367	128.027	114.82	128.502
Tcf7	ENSMUSG00000000782.15	80.3161	-0.176391	0.320415	-0.550508	0.581971	0.849101	60.82	67.1086	56.9778	83.9304	75.782	93.026	65.8429
Ddx3x	ENSMUSG00000000787.12	3196.26	-0.0415416	0.0974595	-0.426245	0.669929	0.890353	3236.26	2763.47	3386.46	2601.26	2826.22	2939.97	3466.1
Il12rb1	ENSMUSG00000000791.9	15.3095	-0.0368149	0.427637	-0.0860892	0.931395	0.982737	17.1035	14.3495	15.4405	15.0425	15.9933	25.6043	8.22224
Slc5a5	ENSMUSG00000000792.2	12.6049	-0.788752	0.566087	-1.39334	0.163517	0.499569	33.8418	5.20559	0	28.9616	34.3084	8.36298	52.7929
Kcnn3	ENSMUSG00000000794.9	113.842	0.0501659	0.277682	0.18066	0.856635	0.959432	72.2167	57.5507	37.6582	69.5851	45.781	59.2515	67.6398
Usp32	ENSMUSG00000000804.14	405.328	0.187606	0.112323	1.67024	0.0948723	0.382392	393.41	394.748	436.123	438.569	350.284	354.481	394.173
Car4	ENSMUSG00000000805.18	1234.68	-0.13719	0.266678	-0.514439	0.606945	0.859949	193.389	175.202	134.341	146.577	142.878	267.24	122.442
Txnrd3	ENSMUSG00000000811.13	48.3314	0.403505	0.291681	1.38338	0.16655	0.503717	60.8164	40.6545	41.0574	46.7899	35.5018	42.6773	26.562
Fasl	ENSMUSG00000000817.10	8.42069	-0.488728	0.45996	-1.06254	0.287989	0.642686	14.6994	11.9843	9.81919	9.98901	19.0563	12.766	18.3065
Zfp512b	ENSMUSG00000000823.16	181.12	0.0245167	0.163562	0.149892	0.880849	0.967112	194.342	152.75	175.737	196.847	172.969	168.832	186.015
Dnajc5	ENSMUSG00000000826.16	848.187	-0.0990446	0.100812	-0.982464	0.325872	0.676284	702.213	657.364	744.792	762.685	674.654	781.969	858.516
Tpd52l2	ENSMUSG00000000827.18	348.277	-0.0554247	0.131764	-0.420635	0.674022	0.891694	326.601	350.778	306.709	325.815	325.515	397.613	308.637
Fmr1	ENSMUSG00000000838.17	670.402	-0.199208	0.116844	-1.70491	0.088211	0.36954	426.849	458.105	523.855	447.314	499.575	567.991	543.764
Bcl11a	ENSMUSG00000000861.15	82.2432	-0.513473	0.257143	-1.99684	0.0458425	0.259604	69.0661	54.4303	42.0263	66.3337	84.3902	98.5835	71.2433
Il4	ENSMUSG00000000869.12	4.19414	-0.450099	0.644119	-0.698782	0.484689	0.796986	8.84981	2.65855	1.30433	0	4.77844	6.85972	2.78681
Pxmp4	ENSMUSG00000000876.11	322.577	1.47956	0.193028	7.66502	1.78801e-14	1.77248e-11	785.202	843.273	667.335	748.833	298.281	220.79	278.875
Dlg3	ENSMUSG00000000881.12	721.174	-0.236577	0.134342	-1.761	0.0782385	0.347299	486.575	571.785	636.231	518.718	640.908	679.291	647.085
Gnb1l	ENSMUSG00000000884.16	19.2134	0.282934	0.347217	0.814862	0.415152	0.748085	40.0455	28.6111	24.7128	20.9808	20.723	37.9505	11.9301
Dbh	ENSMUSG00000000889.8	8.43947	0.345499	0.624469	0.55327	0.580079	0.848796	2.60232	1.45073	1.38368	0	0	0	1.38387
Mmp11	ENSMUSG00000000901.16	126.195	-0.291117	0.521182	-0.558571	0.576454	0.847846	285.611	229.507	86.0037	32.389	198.314	266.503	155.813
Smarcb1	ENSMUSG00000000902.13	312.831	0.182072	0.159428	1.14203	0.253441	0.607613	383.458	240.634	230.676	311.781	247.212	325.24	195.886
Vpreb3	ENSMUSG00000000903.3	11.3828	-0.591503	0.582454	-1.01554	0.30985	0.661942	5.29883	9.25397	14.2536	10.1814	23.6586	12.318	15.2915
Hip1r	ENSMUSG00000000915.15	763.485	-0.328238	0.130187	-2.52128	0.0116929	0.11429	1048.86	913.321	892.347	739.734	1149.99	1168.09	1049.93
Nsun5	ENSMUSG00000000916.15	132.905	-0.118074	0.190933	-0.618405	0.536308	0.827144	121.89	101.432	148.474	109.059	115.347	137.832	136.037
Top1mt	ENSMUSG00000000934.8	62.2511	0.792633	0.252414	3.14021	0.00168827	0.0321848	124.757	117.74	101.224	144.567	79.0919	68.2846	61.8601
Hoxa10	ENSMUSG00000000938.11	24.3416	0	0.643639	0	1	1	0	0	0	0	0	0	0
Hoxa4	ENSMUSG00000000942.10	10.7022	0.513653	0.465345	1.10381	0.269675	0.624952	30.8503	9.32702	16.1852	31.2545	19.4565	5.80802	17.5717
Gm38393	ENSMUSG00000000948.16	40.2977	0.765525	0.32812	2.33307	0.0196447	0.157921	45.668	49.4406	74.5523	53.9061	37.9201	29.8415	26.3273
Mmp14	ENSMUSG00000000957.11	272.001	-0.139758	0.151739	-0.921045	0.357027	0.699824	280.558	284.22	334.554	337.98	358.524	334.593	335.513
Slc7a7	ENSMUSG00000000958.10	1204.89	0.517213	0.150268	3.44194	0.000577559	0.0153771	1127.31	1289.28	1351.64	986.381	858.351	822.336	797.192
Oxa1l	ENSMUSG00000000959.7	620.434	0.30699	0.123639	2.48296	0.0130296	0.122329	720.625	779.639	688.673	734.125	568.418	661.366	551.276
Heatr6	ENSMUSG00000000976.13	233.679	-0.0534732	0.154566	-0.345956	0.729376	0.913137	183.111	213.704	203.321	216.78	222.335	206.684	211.901
Ccl3	ENSMUSG00000000982.5	6.37371	-0.119474	0.579536	-0.206154	0.83667	0.952007	8.64108	10.096	10.6253	6.74304	8.42568	17.4773	6.39458
Wfdc18	ENSMUSG00000000983.13	79.9782	-0.772498	0.523711	-1.47505	0.1402	0.465675	109.29	267.662	83.512	286.277	366.921	286.674	512.674
Icam4	ENSMUSG00000001014.6	1.38791	-0.713223	0.632765	-1.12715	0.259678		4.52085	0	0	3.56005	4.32918	6.25355	1.89083
Ilf2	ENSMUSG00000001016.12	297.068	0.151879	0.112665	1.34805	0.177641	0.51866	314.755	304.045	286.708	270.396	251.629	280.299	259.005
Chtop	ENSMUSG00000001017.15	567.044	-0.0332083	0.0925711	-0.358733	0.719795	0.909183	578.278	483.747	541.84	546.665	524.292	538.875	577.985
Snapin	ENSMUSG00000001018.15	243.6	0.0951325	0.146943	0.647411	0.517366	0.817818	234.077	213.997	231.065	209.791	196.554	193.169	227.837
S100a4	ENSMUSG00000001020.8	0.473309	-0.24604	0.513766	-0.478895	0.632013		0	0	0	0	0	0	1.4012
S100a3	ENSMUSG00000001021.12	0.245801	-0.158582	0.343628	-0.461495	0.644443		0	0	0	0	0	1.33235	1.32488
S100a5	ENSMUSG00000001023.10	0.7234	1.30397	0.528219	2.46863	0.0135633		0	4.27141	3.63243	8.98014	0	0	1.37689
S100a6	ENSMUSG00000001025.8	1822.37	-1.07509	0.320609	-3.35328	0.000798611	0.0190814	559.983	573.096	252	568.758	1283.56	324.938	1616.76
Scn4a	ENSMUSG00000001027.7	1.63955	0	0.54381	0	1		0	0	0	0	0	0	0
Icam2	ENSMUSG00000001029.15	23.2371	0.34312	0.368699	0.930624	0.352048	0.694764	16.5633	29.4829	35.0235	16.1285	20.9491	12.3677	20.2557
Mapk7	ENSMUSG00000001034.17	116.951	-0.241726	0.224781	-1.07538	0.282204	0.637124	85.2567	105.719	100.039	46.6287	105.089	99.5497	86.9904
Epn2	ENSMUSG00000001036.17	173.049	0.0059434	0.195766	0.0303598	0.97578	0.995441	108.39	112.541	99.8107	121.279	118.816	108.82	103.475
B9d1	ENSMUSG00000001039.12	28.5884	-0.34447	0.314685	-1.09465	0.27367	0.628691	26.9115	31.7661	22.5543	21.2358	37.5621	23.1136	34.6926
Sec24b	ENSMUSG00000001052.15	357.525	-0.231187	0.110105	-2.09969	0.0357561	0.225089	295.416	276.342	317.116	312.04	392.892	340.809	317.273
N4bp3	ENSMUSG00000001053.15	28.5279	-0.360081	0.383767	-0.93828	0.3481	0.691778	24.844	26.0997	25.7935	19.8632	35.4545	31.4012	27.0566
Rmnd5b	ENSMUSG00000001054.9	134.952	-0.0388002	0.157544	-0.246283	0.805463	0.942247	125.24	140.591	161.749	154.753	170.237	139.887	138.663
Nhp2	ENSMUSG00000001056.3	201.238	0.161801	0.190178	0.85079	0.394886	0.73107	291.85	286.383	249.893	225.745	225.907	307.291	176.02
Vps9d1	ENSMUSG00000001062.18	180.173	-0.264234	0.161667	-1.63444	0.102167	0.398739	142.2	153.926	197.053	138.835	159.541	202.277	211.236
Zfp276	ENSMUSG00000001065.15	214.756	-0.382725	0.151834	-2.52068	0.0117127	0.114424	203.923	145.122	193.005	166.829	209.894	258.749	219.4
C1ql4	ENSMUSG00000001076.6	0.0747088	0	0.19081	0	1		0	0	0	0	0	0	0
Mfsd10	ENSMUSG00000001082.12	142.297	-0.281059	0.242675	-1.15817	0.246794	0.599325	143.673	167.556	116.209	107.626	188.464	171.851	127.76
Luzp1	ENSMUSG00000001089.14	1363.56	-0.12743	0.140586	-0.906423	0.364712	0.706578	791.289	820.347	934.161	872.19	971.467	813.118	1013.99
Slc13a2	ENSMUSG00000001095.5	1380.58	-0.392757	0.417666	-0.940362	0.347032	0.691351	54.5181	86.4995	149.958	43.8979	88.4295	47.0056	179.972
Kctd10	ENSMUSG00000001098.15	1062.92	-0.251438	0.133258	-1.88685	0.0591809	0.299402	711.869	686.63	681.417	767.381	933.892	862.862	749.525
Poldip2	ENSMUSG00000001100.10	363.844	0.153591	0.123308	1.24559	0.212916	0.561102	431.166	426.759	415.182	500.162	400.948	418.471	386.309
Ift20	ENSMUSG00000001105.15	560.196	0.0376157	0.185262	0.203041	0.839103	0.95293	1240.25	694.208	666.395	545.685	672.954	718.206	880.277
Col6a1	ENSMUSG00000001119.7	908.548	0.174811	0.207132	0.843962	0.398691	0.733119	658.438	595.177	425.384	613.423	463.789	570.203	480.364
Pcbp3	ENSMUSG00000001120.15	26.1069	0.644403	0.375364	1.71674	0.0860258	0.364759	32.9281	25.6716	9.7847	29.3472	13.8008	15.2963	15.3397
Lgals9	ENSMUSG00000001123.15	2957.63	-0.139017	0.225948	-0.615259	0.538384	0.828766	2524.92	3376.32	2829.94	3284.63	3644.77	3660.79	2669.12
Araf	ENSMUSG00000001127.12	557.51	-0.0360789	0.0958741	-0.376316	0.706682	0.904913	573.098	500.252	521.199	536.72	503.225	589.989	546.99
Cfp	ENSMUSG00000001128.7	75.1191	0.118276	0.271428	0.435754	0.663015	0.886295	61.0873	59.8398	81.582	38.3751	46.7856	56.3144	58.191
Timp1	ENSMUSG00000001131.11	7.8406	0.289981	0.515631	0.562381	0.573856	0.8474	5.19184	8.99035	9.4178	13.8498	11.9007	6.83722	4.18705
Uxt	ENSMUSG00000001134.9	78.4523	-0.012704	0.211723	-0.0600029	0.952153	0.98887	74.5592	82.2163	78.6316	78.8871	85.788	70.2009	80.8622
Cnnm3	ENSMUSG00000001138.13	149.678	0.114422	0.19341	0.591601	0.554118	0.835947	200.38	116.924	134.114	155.982	135.175	178.653	103.818
Lman2l	ENSMUSG00000001143.13	189.145	-0.0073156	0.155529	-0.0470368	0.962484	0.991183	181.735	167.675	190.427	241.793	214.339	208.32	174.932
Mcm3ap	ENSMUSG00000001150.7	283.244	0.0433843	0.154379	0.281025	0.778691	0.932126	256.082	253.106	265.243	233.642	235.857	272.902	225.835
Pcnt	ENSMUSG00000001151.10	300.965	-0.287561	0.192632	-1.4928	0.13549	0.458654	230.044	197.738	225.349	209.263	275.906	281.105	231.59
Ftcd	ENSMUSG00000001155.13	0.138514	0	0.19081	0	1		0	0	0	0	0	0	0
Mxd1	ENSMUSG00000001156.9	4148.55	-1.07207	0.244296	-4.38843	1.14172e-05	0.000799418	801.666	1554.99	2185.13	1277.63	3236.74	3181.39	2993.14
Gmcl1	ENSMUSG00000001157.13	298.291	0.0817673	0.106889	0.764977	0.444285	0.769016	223.386	285.914	294.812	290.108	275.475	230.299	276.5
Snrnp27	ENSMUSG00000001158.13	178.823	-0.192409	0.228579	-0.841763	0.399921	0.733824	150.513	143.927	207.496	137.845	207.897	176.238	162.328
Oas1c	ENSMUSG00000001166.17	21.7514	0.361954	0.362099	0.999599	0.317505	0.669237	16.5564	28.3591	30.3319	24.1957	17.8664	12.0289	26.481
Oas1h	ENSMUSG00000001168.16	3.6128	0.57272	0.643162	0.890476	0.37321	0.711774	0	2.76741	1.35511	3.11151	1.42083	0	0
Ocrl	ENSMUSG00000001173.15	132.639	-0.030731	0.158892	-0.193408	0.846639	0.955495	106.876	102.12	108.25	108.274	104.142	113.741	109.6
Calm1	ENSMUSG00000001175.14	14496.9	-0.112333	0.132886	-0.84533	0.397927	0.732655	7576.04	8910.8	9741	8953.22	10712.9	8952.9	8851.19
Agpat3	ENSMUSG00000001211.15	874.073	0.485154	0.204153	2.37643	0.0174812	0.14744	1282.58	1244.27	1249.53	1216.1	890.73	914.012	854.374
Slc26a3	ENSMUSG00000001225.12	1762.23	-0.309596	0.271921	-1.13855	0.25489	0.609739	1722.66	1987.89	1871.02	1577.84	1664.12	1909.52	3174.31
Sema6b	ENSMUSG00000001227.11	30.3915	0.295239	0.325222	0.907807	0.36398	0.705886	41.5078	42.9031	28.3648	46.0484	41.3062	30.5356	24.8268
Uhrf1	ENSMUSG00000001228.14	223.715	0.14768	0.243997	0.605254	0.54501	0.832247	154.713	234.107	182.381	136.615	180.375	195.735	103.173
Dpp9	ENSMUSG00000001229.8	411.629	0.00580917	0.196944	0.0294965	0.976469	0.995443	712.239	346.756	390.497	400.325	458.356	502.699	400.435
Ramp2	ENSMUSG00000001240.13	47.7245	-0.0373204	0.28991	-0.128731	0.897571	0.972651	22.9779	26.4033	42.3076	41.2325	47.2283	14.9736	36.248
Lsr	ENSMUSG00000001247.16	1069.63	-0.158921	0.115841	-1.37188	0.1701	0.5079	827.719	1006.37	929.537	919.407	1071.45	1120.57	913.153
Gramd1a	ENSMUSG00000001248.15	212.014	-0.477398	0.213319	-2.23795	0.0252241	0.182169	329.669	143.327	197.715	216.85	275.406	320.477	321.7
Hpn	ENSMUSG00000001249.14	39.5093	0.0468551	0.477934	0.0980368	0.921903	0.979675	296.395	97.8968	68.0961	171.651	146.1	103.195	239.583
Gabrg1	ENSMUSG00000001260.10	0.0797687	0	0.19081	0	1		0	0	0	0	0	0	0
Ckb	ENSMUSG00000001270.9	2396.64	0.138821	0.361851	0.383641	0.701245	0.903481	4678.75	6403.19	4730.08	2492.13	4581.58	4730.88	3266.94
Sp1	ENSMUSG00000001280.12	796.525	-0.0394642	0.0842236	-0.468565	0.63938	0.87395	724.05	682.755	609.608	643.553	667.432	687.315	685.54
Itgb7	ENSMUSG00000001281.9	112.636	-1.26189	0.296504	-4.2559	2.08208e-05	0.00129426	55.0602	103.835	80.3187	59.4026	201.292	265.366	108.36
Myg1	ENSMUSG00000001285.12	137.727	0.37579	0.156084	2.40761	0.0160571	0.13953	168.726	153.266	122.024	132.577	104.444	126.897	100.918
Rarg	ENSMUSG00000001288.14	81.9202	-0.58199	0.245943	-2.36636	0.0179639	0.149713	76.0144	55.4617	59.3015	36.6869	75.4941	65.1822	103.039
Pfdn5	ENSMUSG00000001289.12	786.599	-0.145767	0.17685	-0.824239	0.409804	0.743477	610.33	695.121	694.788	786.534	807.512	738.357	777.241
Efnb2	ENSMUSG00000001300.16	602.67	-0.0103853	0.180942	-0.0573957	0.95423	0.989481	366.001	386.553	528.043	540.871	482.007	463.99	436.558
Rrp15	ENSMUSG00000001305.5	97.6879	0.257705	0.196732	1.30993	0.19022	0.534018	114.453	106.91	135.06	81.9466	100.188	83.1201	81.1224
Rnd2	ENSMUSG00000001313.12	167.671	0.645819	0.245422	2.63147	0.00850166	0.0941934	205.169	287.952	318.623	340.917	237.401	139.916	169.239
Srr	ENSMUSG00000001323.17	545.226	0.233076	0.102852	2.26614	0.0234431	0.175579	573.631	628.18	619.853	608.114	558.341	442.66	540.537
Sync	ENSMUSG00000001333.9	31.6939	0.16286	0.328661	0.495525	0.620229	0.866202	26.1623	17.7674	24.0851	21.4487	24.4188	17.9611	13.3221
Fndc5	ENSMUSG00000001334.9	23.7175	-0.717402	0.414694	-1.72996	0.0836383	0.358926	2.66546	16.1229	12.4506	16.7654	32.2613	20.621	13.5359
Acp5	ENSMUSG00000001348.15	943.275	-0.14026	0.131073	-1.07009	0.284579	0.639089	835.892	1195.08	975.666	788.634	1065.55	1144.6	944.849
Cnn1	ENSMUSG00000001349.5	1443.87	0.0248817	0.317409	0.07839	0.937518	0.984903	946.867	759.154	285.96	515.766	685.021	559.956	570.57
Fbxo9	ENSMUSG00000001366.14	347.926	0.0331714	0.0923305	0.359268	0.719394	0.909183	495.394	369.469	431.679	478.209	443.69	412.51	427.368
Vps50	ENSMUSG00000001376.17	274.121	0.337119	0.139114	2.42332	0.0153792	0.135612	246.146	284.303	268.37	227.681	209.297	208.514	189.455
Hars	ENSMUSG00000001380.6	307.044	0.209012	0.108027	1.93482	0.053012	0.280824	435.895	368.953	339.95	337.911	315.372	350.635	284.428
Zmat2	ENSMUSG00000001383.8	517.647	-0.19836	0.164396	-1.2066	0.227586	0.578253	372.226	483.707	525.393	442.437	477.578	568.518	540.016
Ube2c	ENSMUSG00000001403.13	244.345	0.284894	0.199832	1.42567	0.153965	0.485166	249.38	301.067	286.969	283.684	262.709	258.966	169.553
Smg5	ENSMUSG00000001415.10	642.532	-0.209878	0.116698	-1.79848	0.0721017	0.331957	743.415	577.826	774.37	564.17	735.686	872.707	685.619
Cct3	ENSMUSG00000001416.13	992.93	0.254611	0.164192	1.55069	0.120976	0.436929	1109.24	1351.39	854.933	1094.66	938.248	1082.37	751.384
Glmp	ENSMUSG00000001418.13	766.134	0.172154	0.0976531	1.76292	0.0779143	0.346718	847.016	945.681	914.259	910	798.334	833.171	788.475
Mef2d	ENSMUSG00000001419.17	604.393	0.0552263	0.115458	0.478322	0.632421	0.871112	706.216	534.656	662.748	627.041	612.789	588.028	607.325
Tmem79	ENSMUSG00000001420.13	214.052	-0.162988	0.174787	-0.932495	0.351081	0.693715	302.684	260.104	337.988	255.778	327.507	345.304	296.128
Snd1	ENSMUSG00000001424.14	643.622	0.460338	0.199824	2.30372	0.0212384	0.165917	1629.56	774.073	643.585	1046.25	732.092	823.871	650.571
Col18a1	ENSMUSG00000001435.15	365.886	-0.174046	0.263024	-0.661714	0.508155	0.81204	624.605	476.118	432.072	412.814	595.288	474.49	583.072
Slc19a1	ENSMUSG00000001436.15	218.953	-0.157868	0.254555	-0.620172	0.535144	0.826451	337.918	561.911	503.296	318.981	468.715	500.504	496.535
Kpnb1	ENSMUSG00000001440.5	1472.98	-0.0728918	0.137477	-0.53021	0.595967	0.85454	1475.63	1211.2	1226.05	1419.17	1310.72	1581.97	1314.81
Npepps	ENSMUSG00000001441.13	791.585	-0.223034	0.10529	-2.11829	0.0341502	0.218782	640.214	684.914	749.04	843.511	887.457	941.746	752.443
Tbx21	ENSMUSG00000001444.2	8.35572	-0.740246	0.552535	-1.33973	0.180335	0.52203	2.56646	6.03392	6.65804	8.70311	13.6226	20.821	4.28056
Mrpl10	ENSMUSG00000001445.10	426.644	0.203963	0.101725	2.00504	0.0449584	0.257305	453.613	463.493	429.645	420.859	386.7	456.873	316.888
Cyp51	ENSMUSG00000001467.5	742.276	-0.0225064	0.245301	-0.09175	0.926897	0.980751	559.975	536.781	585.499	437.67	491.21	562.351	557.587
Tcf25	ENSMUSG00000001472.17	2028	0.115175	0.116486	0.988743	0.322789	0.674199	3295.05	1734.45	1788.53	2064.11	1785.78	2017.24	2291.98
Tubb6	ENSMUSG00000001473.6	183.485	0.0842359	0.24559	0.342994	0.731603	0.913836	142.838	132.379	94.6117	90.0738	115.136	118.019	86.0671
Def8	ENSMUSG00000001482.15	278.507	0.755628	0.176008	4.29314	1.76166e-05	0.00111373	514.084	492.93	515.432	551.758	353.65	272.009	284.301
Meox1	ENSMUSG00000001493.9	26.9755	0.390851	0.343848	1.1367	0.255665	0.610246	30.6327	26.0637	47.5151	33.1196	33.3249	14.5379	25.2578
Pax9	ENSMUSG00000001497.18	0.077189	0	0.19081	0	1		0	0	0	0	0	0	0
Irx2	ENSMUSG00000001504.10	0.733865	-0.571149	0.54071	-1.05629	0.290834		0	0	0	0.844172	4.94157	0	0
Col1a1	ENSMUSG00000001506.10	429.086	-0.343306	0.266172	-1.28979	0.197123	0.543085	315.681	280.707	163.383	292.205	301.265	378.64	330.199
Itga3	ENSMUSG00000001507.16	1046.62	0.195793	0.178927	1.09426	0.273839	0.628842	842.668	1032.62	1384.27	976.373	912.098	869.862	988.802
Sgca	ENSMUSG00000001508.15	5.07601	0.179314	0.640862	0.279801	0.77963	0.932471	2.5875	8.31149	1.36988	0	1.42582	3.70288	1.379
Dlx3	ENSMUSG00000001510.8	0.762447	0.144299	0.526968	0.273829	0.784216		0	1.7695	0	0	0	0	0
Foxm1	ENSMUSG00000001517.14	162.149	-0.231326	0.227758	-1.01567	0.309788	0.661942	136.04	104.758	169.38	149.129	162.393	211.089	124.83
Itfg2	ENSMUSG00000001518.12	92.012	-0.192136	0.190494	-1.00862	0.313155	0.665194	67.036	71.2145	100.915	98.4969	91.5625	129.297	82.9558
Nrip2	ENSMUSG00000001520.12	14.702	-0.338711	0.4275	-0.792307	0.428182	0.757352	22.9879	6.17358	14.4688	7.59366	12.0408	27.2504	8.0251
Tulp3	ENSMUSG00000001521.12	41.0423	0.0516193	0.285488	0.180811	0.856516	0.95941	45.95	38.4311	27.0585	31.6194	35.2592	33.0614	32.115
Gtf2h4	ENSMUSG00000001524.14	96.1222	-0.0288431	0.183917	-0.156827	0.875382	0.964485	106.823	133.141	75.9192	100.543	119.544	105.685	95.5312
Tubb5	ENSMUSG00000001525.10	1413.31	-0.0051516	0.181497	-0.028384	0.977356	0.995754	1251.29	1265.28	927.967	1120.1	1245.76	1380.8	807.45
Ell2	ENSMUSG00000001542.7	580.197	0.174314	0.159905	1.09011	0.275664	0.630708	820.826	472.978	735.158	654.022	583.025	487.288	692.417
Jup	ENSMUSG00000001552.14	1391.02	-0.18117	0.175743	-1.03088	0.302596	0.656201	1161.96	1027.3	1084.46	872.486	1146.84	1260.56	1114.77
Fkbp10	ENSMUSG00000001555.10	53.8732	-0.327278	0.229341	-1.42704	0.153569	0.484583	44.3927	79.8952	45.8988	48.6711	69.1412	62.6269	79.6644
Klhl10	ENSMUSG00000001558.5	0.573854	0.18215	0.552633	0.329604	0.741699		0	2.54602	0	1.70397	0	1.34619	1.33527
Mnx1	ENSMUSG00000001566.9	7.36399	-0.215111	0.540062	-0.398307	0.690404	0.898981	5.81603	11.9554	0	11.681	9.85347	8.0379	7.05089
Nom1	ENSMUSG00000001569.10	220.33	0.211087	0.129341	1.63202	0.102675	0.400226	265.531	199.749	186.717	234.903	211.248	173.93	174.263
Ergic1	ENSMUSG00000001576.14	681.8	-0.318768	0.145077	-2.19724	0.0280036	0.194415	913.677	709.396	556.649	1033.27	969.379	901.232	1143.96
Tnk1	ENSMUSG00000001583.13	301.025	-0.37986	0.122579	-3.0989	0.00194239	0.035485	181.656	257	259.154	277.739	316.73	350.03	321.067
Acap1	ENSMUSG00000001588.12	97.6477	-0.979553	0.372738	-2.62799	0.00858901	0.0947709	55.0189	39.397	84.3439	67.2487	130.109	163.771	96.375
Tcea3	ENSMUSG00000001604.14	277.656	-0.518467	0.188405	-2.75188	0.0059255	0.0748034	223.342	210.206	161.386	300.398	329.756	283.138	365.371
Csn3	ENSMUSG00000001622.15	1.43544	0.0583157	0.616771	0.09455	0.924672		0	0	3.42215	0.123046	1.35678	0	0
Ifrd1	ENSMUSG00000001627.12	682.175	0.979505	0.442139	2.21538	0.0267341	0.188765	1050.44	550.9	1242.14	625.161	362.811	315.462	500.775
Stk38l	ENSMUSG00000001630.13	251.009	0.19658	0.175278	1.12153	0.262061	0.617221	187.672	177.164	136.62	165.332	135.509	110.867	183.258
Brpf1	ENSMUSG00000001632.16	273.236	-0.114241	0.133654	-0.854749	0.39269	0.729492	261.898	204.524	273.896	242.852	257.517	298.097	240.126
Akr1b3	ENSMUSG00000001642.18	174.977	0.369872	0.188944	1.95757	0.05028	0.273627	215.479	213.764	163.574	173.496	134.526	144.062	161.868
Hoxc11	ENSMUSG00000001656.3	1.01014	0	0.313668	0	1		0	0	0	0	0	0	0
Hoxc8	ENSMUSG00000001657.7	39.603	0	0.63882	0	1	1	0	0	0	0	0	0	0
Hoxc6	ENSMUSG00000001661.5	36.7712	0	0.601689	0	1	1	0	0	0	0	0	0	0
Gstt1	ENSMUSG00000001663.10	377.223	0.23823	0.222585	1.07029	0.284488	0.639089	748.867	862.138	776.521	781.129	788.122	604.063	626.058
Gstt3	ENSMUSG00000001665.11	244.478	0.39633	0.147908	2.67957	0.00737167	0.0855486	343.393	370.257	307.243	424.791	301.036	274.791	252.125
Ddt	ENSMUSG00000001666.8	39.9563	-0.109418	0.310674	-0.352195	0.724692	0.910765	34.9419	53.2609	37.463	29.2192	35.8758	56.6668	36.8131
Tat	ENSMUSG00000001670.13	134.512	-0.726868	0.623613	-1.16558	0.243786	0.59578	0	0	0	1.26335	3.96153	0	0
Marveld3	ENSMUSG00000001672.14	407.063	-0.427528	0.134155	-3.18681	0.00143852	0.0285206	212.646	278.884	274.781	285.128	347.288	384.018	356.501
Ddx18	ENSMUSG00000001674.11	147.335	0.134295	0.168924	0.795003	0.426612	0.756119	145.626	184.37	144.057	139.894	158.254	133.126	125.896
Ubl3	ENSMUSG00000001687.15	590.847	-0.278735	0.103061	-2.70457	0.00683927	0.081789	515.632	425.468	413.878	546.601	597.012	550.985	578.771
Gramd3	ENSMUSG00000001700.9	1052.98	0.350706	0.185604	1.88954	0.0588195	0.298301	1206.65	1340.25	1454.94	1403.25	1216	911.208	1037.9
Eef1e1	ENSMUSG00000001707.8	127.959	0.199462	0.234808	0.849467	0.395621	0.731273	144.562	142.483	171.884	133.39	150.889	116.979	113.556
Akt1	ENSMUSG00000001729.14	1263.21	-0.315533	0.139538	-2.26128	0.0237419	0.176472	1670.78	1337.81	1279.65	1329.7	1803.22	1755.13	1673.97
Cldn15	ENSMUSG00000001739.14	2701.97	-0.0398058	0.139158	-0.286049	0.774841	0.930629	2593.81	3451.9	3157.42	2902.82	3157.35	3338.89	2863.12
Il16	ENSMUSG00000001741.12	99.195	-0.49255	0.329427	-1.49517	0.134869	0.457516	76.0277	83.2136	81.1342	93.1027	138.649	133.751	90.8715
Tcirg1	ENSMUSG00000001750.15	413.669	-0.500653	0.189367	-2.64382	0.00819758	0.0917717	360.712	385.044	334.07	277.784	444.55	605.508	403.503
Naglu	ENSMUSG00000001751.9	102.087	-0.128786	0.232548	-0.553801	0.579715	0.848739	107.926	105.849	89.6506	107.658	100.048	121.566	119.595
Ppat	ENSMUSG00000001755.12	278.03	0.266296	0.165826	1.60587	0.108302	0.411097	459.642	406.423	293.009	343.871	285.156	348.705	298.409
Smo	ENSMUSG00000001761.7	142.39	-0.431303	0.16758	-2.57371	0.0100616	0.103955	154.651	96.8837	99.2469	110.853	145.297	174.521	139.488
Tspan33	ENSMUSG00000001763.14	36.6905	-0.437782	0.336625	-1.3005	0.193428	0.538052	33.1635	43.1189	40.1884	59.063	56.7516	50.7608	80.6226
Crnkl1	ENSMUSG00000001767.5	229.64	0.0154677	0.145334	0.106429	0.915242	0.978013	158.477	262.141	258.843	210.248	209.236	224.78	239.591
Rin2	ENSMUSG00000001768.15	467.283	0.00453035	0.183536	0.0246836	0.980307	0.996901	339.577	421.337	263.894	443.482	356.704	368.561	381.744
Folh1	ENSMUSG00000001773.14	0.51643	-0.151158	0.418306	-0.361358	0.717832		0	0	0	0	1.30387	0	0
Chordc1	ENSMUSG00000001774.8	684.99	0.18	0.241033	0.746783	0.455195	0.776382	480.275	592.761	645.052	913.065	703.462	487.236	545.073
Rtcb	ENSMUSG00000001783.3	849.778	0.246825	0.124331	1.98522	0.04712	0.263354	1178.68	885.219	760.064	810.738	778.171	801.808	690.869
Pwp1	ENSMUSG00000001785.13	185.504	0.13187	0.149677	0.881026	0.378304	0.715883	238.739	194.933	199.57	189.86	176.606	167.825	208.081
Fbxo7	ENSMUSG00000001786.14	121.996	0.0862293	0.141834	0.60796	0.543214	0.831351	129.032	113.202	99.1549	113.787	107.872	121.338	92.2024
Capns1	ENSMUSG00000001794.13	1604.72	-0.210266	0.123847	-1.69779	0.0895465	0.372978	1105.09	1238.95	1055.24	1289.4	1313.53	1387.74	1387.27
Lrp3	ENSMUSG00000001802.16	34.853	-0.486879	0.39593	-1.22971	0.218806	0.567674	29.6346	18.4891	20.0029	13.3578	16.0748	46.1805	25.9694
Dsg4	ENSMUSG00000001804.9	3.88101	2.03458	0.585069	3.4775	0.000506118	0.0139164	5.1639	9.96409	9.847	3.03775	1.04936	0	1.08549
Hoxd13	ENSMUSG00000001819.4	0.121009	0	0.19081	0	1		0	0	0	0	0	0	0
Hoxd12	ENSMUSG00000001823.5	0.107913	0	0.19081	0	1		0	0	0	0	0	0	0
Folr1	ENSMUSG00000001827.12	3.948	0.612028	0.629043	0.972951	0.330578	0.679241	5.09755	16.379	1.26567	8.01047	2.78802	6.7066	4.11832
Clpb	ENSMUSG00000001829.17	183.419	0.590932	0.153405	3.8521	0.000117111	0.00477444	280.098	299.638	213.986	250.351	154.148	185.66	182.338
2020-09-07	ENSMUSG00000001833.17	1396.18	-0.24123	0.1604	-1.50392	0.132601	0.453506	970.219	1029.31	1126.87	1095.06	1152.24	1223.39	1380.92
Zdhhc4	ENSMUSG00000001844.10	155.52	-0.258754	0.16311	-1.58638	0.112653	0.420135	82.6613	152.417	129.13	128.311	155.801	159.892	144.407
Rac1	ENSMUSG00000001847.14	3151.86	-0.224832	0.108701	-2.06835	0.0386069	0.236322	1999.94	2100.44	2521.94	2659.33	2801.83	2649.8	2711.25
Nup214	ENSMUSG00000001855.15	225.017	-0.175544	0.189555	-0.926084	0.354402	0.697291	193.25	201.92	202.797	176.352	182.705	261.748	218.378
Aif1l	ENSMUSG00000001864.13	8.31958	1.50112	0.50807	2.95456	0.0031312	0.0493524	20.8398	18.1148	15.1382	30.7034	11.5161	6.8135	1.38917
Cpa3	ENSMUSG00000001865.2	6.45614	1.07704	0.620599	1.73549	0.0826546	0.357043	14.1859	20.2856	3.38193	17.2736	7.34186	0	7.42337
Ltbp1	ENSMUSG00000001870.15	181.419	0.211341	0.209763	1.00752	0.313684	0.665565	193.348	161.572	90.2683	159.159	143.863	123.026	118.236
Ugp2	ENSMUSG00000001891.16	1227.82	0.207302	0.120026	1.72714	0.0841417	0.360264	928.398	1054.67	1329.65	1187.45	1018.81	838.59	1065.78
Kcnh6	ENSMUSG00000001901.15	22.5311	0.121388	0.41164	0.29489	0.768078	0.928361	9.17614	12.2359	11.9175	21.2873	10.2297	14.5331	15.1355
Trmt1	ENSMUSG00000001909.15	280.823	-0.16189	0.166339	-0.973253	0.330428	0.679241	396.1	333.244	250.604	274.244	354.891	367.414	320.433
Nacc1	ENSMUSG00000001910.4	703.752	-0.430521	0.12478	-3.45024	0.000560086	0.0150958	653.187	626.027	722.407	602.196	778.779	1024.54	844.425
Nfix	ENSMUSG00000001911.16	276.319	-0.429398	0.15725	-2.73067	0.00632056	0.0777581	288.816	184.502	219.878	231.647	315.174	292.214	311.104
Slc1a5	ENSMUSG00000001918.17	778.185	-0.244549	0.185602	-1.3176	0.187638	0.530294	735.552	489.403	491.373	541.318	514.406	614.232	869.036
Uba1	ENSMUSG00000001924.15	2139.56	0.0861792	0.149894	0.574934	0.565336	0.842993	2249.02	2032.87	1640.55	1999.79	1713.22	2056.27	1820.68
Vwf	ENSMUSG00000001930.17	133.05	0.305168	0.292612	1.04291	0.296991	0.650823	163.371	109.824	152.659	113.205	82.3376	115.228	123.023
Siae	ENSMUSG00000001942.8	462.309	0.28941	0.121549	2.38101	0.0172653	0.146351	426.756	524.542	410.203	498.988	413.525	396.854	338.149
Vsig2	ENSMUSG00000001943.8	127.967	-0.320261	0.29959	-1.069	0.285071	0.639955	230.875	307.921	163.311	282.065	319.487	200.515	435.365
Esam	ENSMUSG00000001946.14	107.825	0.075022	0.220343	0.340478	0.733497	0.914564	107.515	116.645	112.928	120.709	78.2968	122.94	132.068
Spa17	ENSMUSG00000001948.10	12.3437	0.123557	0.448043	0.27577	0.782725	0.933473	7.88419	9.85814	9.17789	11.8837	4.71289	10.155	13.0609
Fam50a	ENSMUSG00000001962.8	187.79	0.0153892	0.144198	0.106723	0.915009	0.978013	128.728	181.907	177.522	230.757	188.656	181.53	184.962
Emd	ENSMUSG00000001964.14	228.197	-0.104674	0.134885	-0.77602	0.437737	0.764391	154.982	194.151	193.118	190.131	207.879	218.484	176.981
Taco1	ENSMUSG00000001983.7	148.319	0.426992	0.195893	2.17972	0.0292782	0.199948	235.317	244.391	222.166	186.383	182.166	176.142	131.86
Grik3	ENSMUSG00000001985.9	19.5635	0.240342	0.48809	0.492414	0.622427	0.867288	5.36978	14.9167	9.1663	10.4123	7.22576	9.33206	8.01452
Gria3	ENSMUSG00000001986.16	31.852	-0.331824	0.331961	-0.999587	0.31751	0.669237	24.8882	14.983	19.5725	21.6631	27.7869	17.0916	28.9167
Npas1	ENSMUSG00000001988.9	4.63652	0.192884	0.610473	0.315959	0.752034	0.921212	0	6.6647	1.41433	9.78825	4.56908	1.39806	4.29142
Sipa1l2	ENSMUSG00000001995.9	186.858	0.0148338	0.148207	0.100088	0.920274	0.979341	202.359	184.985	251.56	266.985	259.142	215.289	199.439
Ap4e1	ENSMUSG00000001998.15	107.72	0.0448461	0.162255	0.276393	0.782247	0.933473	91.8474	102.919	115.717	90.7751	82.0092	113.48	101.427
Blvra	ENSMUSG00000001999.15	167.072	0.0355345	0.164786	0.215641	0.829268	0.949729	115.948	155.009	166.417	149.889	178.066	130.121	120.71
Pdzd4	ENSMUSG00000002006.12	35.6563	-0.587297	0.289459	-2.02894	0.0424639	0.249239	14.7227	29.4071	20.3866	22.059	32.3297	28.4177	42.6533
Srpk3	ENSMUSG00000002007.5	13.6748	-0.00166162	0.577726	-0.00287615	0.997705	1	9.70541	1.57423	3.93057	11.4066	4.77953	3.87365	9.91319
Idh3g	ENSMUSG00000002010.17	1195.91	0.399951	0.11486	3.48207	0.00049756	0.0137282	1423.49	1519.84	1329.42	1341.59	1075.02	1202.35	916.057
Pnck	ENSMUSG00000002012.13	57.742	0.0077715	0.347091	0.0223904	0.982137	0.997175	53.8673	32.1861	33.5593	46.9284	43.5352	32.5057	44.6328
Ssr4	ENSMUSG00000002014.12	1107.71	0.151142	0.190412	0.793761	0.427335	0.756755	2484.86	1381.65	1336.7	1473.1	1398.85	1449.1	1640.55
Bcap31	ENSMUSG00000002015.5	1269.89	0.37866	0.116329	3.25507	0.00113365	0.0241815	1298.5	1587.42	1474.86	1516.02	1249.06	995.53	1139.42
Fam98a	ENSMUSG00000002017.9	290.968	0.236991	0.117786	2.01204	0.0442158	0.25507	382.456	288.952	304.901	337.871	238.914	234.585	351.343
Ltbp2	ENSMUSG00000002020.15	60.0027	0.424537	0.371604	1.14245	0.253269	0.607613	99.9193	52.7947	61.9727	63.1619	46.8728	42.3198	59.6715
Kmt2a	ENSMUSG00000002028.13	718.145	-0.297988	0.218813	-1.36184	0.173248	0.513005	535.363	401.824	482.345	651.424	558.845	630.511	731.828
Ift46	ENSMUSG00000002031.12	231.962	0.414122	0.153415	2.69936	0.00694723	0.0827647	277.859	273.045	205.128	252.933	190.291	189.187	184.852
Tmem25	ENSMUSG00000002032.17	63.3403	0.478897	0.273375	1.75179	0.0798097	0.351278	51.2273	40.7001	50.5799	61.5593	41.073	35.8569	30.7118
Cd3g	ENSMUSG00000002033.14	84.8848	-1.09736	0.304057	-3.60904	0.000307332	0.00952822	55.6435	75.2676	94.5681	77.3529	207.332	183.63	122.987
Trappc6a	ENSMUSG00000002043.17	151.654	-0.164076	0.269429	-0.608975	0.542541	0.830898	144.16	177.517	137.112	78.6	166.765	160.396	122.669
Supt6	ENSMUSG00000002052.6	814.907	-0.084754	0.139394	-0.608018	0.543176	0.831351	998.141	812.713	903.812	927.632	890.817	962.637	1040.45
Spag5	ENSMUSG00000002055.9	193.033	0.622867	0.1917	3.24917	0.00115741	0.0244668	226.094	338.955	338.929	238.826	196.134	184.986	173.065
Foxn1	ENSMUSG00000002057.4	0.805656	0	0.522336	0	1		0	0	0	0	0	0	0
Unc119	ENSMUSG00000002058.13	68.9128	-0.234327	0.264772	-0.885013	0.376149	0.714407	41.5776	49.4022	94.9907	66.963	98.3656	78.1218	49.1443
Rab34	ENSMUSG00000002059.18	48.1441	0.0440414	0.289513	0.152123	0.87909	0.966476	42.0443	27.8947	38.2961	46.7765	37.0914	21.9282	49.9663
Sdf2	ENSMUSG00000002064.10	412.829	-0.175579	0.115259	-1.52333	0.127675	0.447564	340.999	480.265	442.521	486.011	497.929	497.551	516.576
Ccne1	ENSMUSG00000002068.16	51.5368	-0.261134	0.259802	-1.00513	0.314835	0.66656	39.8159	37.5804	72.1174	44.9831	63.4343	63.5755	46.9318
Hsf2bp	ENSMUSG00000002076.11	2.87787	0.132518	0.645677	0.205239	0.837386	0.952156	2.2329	2.31962	1.12767	2.33054	1.23148	0	3.72197
Bbc3	ENSMUSG00000002083.13	22.7662	-0.460766	0.489626	-0.941059	0.346675	0.691331	0	25.4472	16.5853	17.2075	15.8065	23.231	19.897
Mybpc3	ENSMUSG00000002100.15	0.42262	-0.374908	0.421128	-0.890246	0.373334		0	0	0	0	3.06956	0	1.41679
Psmc3	ENSMUSG00000002102.15	1075.54	0.227404	0.124071	1.83286	0.0668239	0.320539	1225.41	1259.91	1052.4	1084.97	1053.3	1047.25	852.938
Acp2	ENSMUSG00000002103.15	491.315	0.272855	0.0971185	2.80951	0.00496176	0.0675251	476.864	582.265	557.291	489.976	427.092	441.836	446.689
Rapsn	ENSMUSG00000002104.11	1.74554	-1.59969	0.641213	-2.49479	0.0126032		2.57307	0	0	0	4.82536	3.70182	6.53243
Slc39a13	ENSMUSG00000002105.15	94.8543	-0.468726	0.185016	-2.53344	0.011295	0.11191	137.807	114.862	86.7809	108.931	125.887	154.875	185.507
Celf2	ENSMUSG00000002107.18	162.143	-0.498179	0.277719	-1.79383	0.0728409	0.33381	128.248	104.758	89.6514	105.564	142.917	165.072	150.978
Nr1h3	ENSMUSG00000002108.10	326.146	0.525074	0.176775	2.97029	0.00297518	0.0476105	418.037	430.07	413.696	329.144	246.739	276.185	299.545
Ddb2	ENSMUSG00000002109.14	152.365	-0.142177	0.146367	-0.971374	0.331362	0.679754	139.87	129.38	135.605	150.401	133.093	162.941	170.878
Spi1	ENSMUSG00000002111.8	51.0276	-0.534742	0.318066	-1.68123	0.0927181	0.378353	47.6044	32.2037	61.9744	39.0903	56.5465	92.0973	52.3634
Sf3a1	ENSMUSG00000002129.11	425.948	-0.217761	0.157073	-1.38637	0.165635	0.502694	359.006	288.561	352.16	413.863	420.911	487.497	334.891
Stat6	ENSMUSG00000002147.18	1228.18	0.0838204	0.122408	0.684764	0.493493	0.802094	1077.28	1278.06	1353.55	1250.13	1215.66	1305.69	1004.82
Clgn	ENSMUSG00000002190.13	4.00419	-0.447167	0.631543	-0.708055	0.478911	0.793241	5.65365	0	1.11167	2.2974	2.44749	1.1895	5.86712
Napsa	ENSMUSG00000002204.9	39.2923	-1.28548	0.467258	-2.75111	0.00593928	0.0749273	8.98628	24.0081	30.0926	22.7619	60.7293	91.0591	37.4713
Vrk3	ENSMUSG00000002205.16	368.354	0.0818389	0.112831	0.725326	0.468252	0.786492	307.197	419.626	365.948	398.526	400.703	360.335	311.487
Smg9	ENSMUSG00000002210.11	116.251	-0.256418	0.240101	-1.06796	0.28554	0.640461	91.7216	129.88	83.8652	83.6801	108.94	129.093	116.951
Paxip1	ENSMUSG00000002221.11	247.572	-0.265985	0.144497	-1.84077	0.0656552	0.317521	181.441	190.106	254.078	187.534	230.02	278.901	231.31
Rmnd5a	ENSMUSG00000002222.14	1054.29	0.305658	0.152471	2.0047	0.0449955	0.257361	882.887	874.964	797.027	1098.15	735.683	665.353	809.081
Mov10	ENSMUSG00000002227.15	443.181	-0.656383	0.237487	-2.76387	0.00571201	0.0733372	354.636	464.428	478.246	350.078	690.229	777.931	521.42
Ppm1j	ENSMUSG00000002228.7	161.783	0.368721	0.438937	0.840032	0.400891	0.734035	181.257	266.688	316.003	235.654	186.137	114.651	272.212
Rhoc	ENSMUSG00000002233.13	1326.08	0.0349882	0.229856	0.152218	0.879015	0.966472	904.632	1662.47	1952.27	1403.61	1555.28	1344.5	1447.1
Tead3	ENSMUSG00000002249.20	237.702	0.085147	0.14946	0.569699	0.568882	0.845156	168.751	216.651	209.598	250.778	200.703	186.092	224.365
Ppard	ENSMUSG00000002250.15	1155.61	-0.0893456	0.218309	-0.409262	0.682347	0.895298	1011.32	914.511	1304.88	659.841	966.306	1146.58	989.945
Def6	ENSMUSG00000002257.7	22.0352	-0.705983	0.377172	-1.87178	0.0612374	0.305619	9.15994	9.66	33.2692	35.6714	40.8501	42.0705	34.3014
Peg3	ENSMUSG00000002265.16	129.911	-0.217024	0.271395	-0.799664	0.423906	0.754369	87.8787	108.903	65.1476	115.091	91.6677	69.3191	172.684
Zim1	ENSMUSG00000002266.17	2.05766	0.28255	0.642632	0.439676	0.660172		2.16721	3.34559	0	2.24023	2.37512	1.16084	0
Metrn	ENSMUSG00000002274.12	33.6879	0.311336	0.392446	0.793323	0.42759	0.756994	58.3783	42.9208	30.9535	31.1381	23.1686	44.8247	28.4111
Lmf1	ENSMUSG00000002279.18	130.313	0.331001	0.153102	2.16197	0.0306208	0.204912	178.149	215.352	166.562	175.83	160.356	161.066	120.277
Narfl	ENSMUSG00000002280.10	249.569	0.0617136	0.15273	0.40407	0.686162	0.897172	307.472	304.738	293.732	267.197	311.77	317.721	211.576
Angptl4	ENSMUSG00000002289.15	325.541	1.6595	0.472523	3.51201	0.000444735	0.0126153	428.085	614.275	299.473	629.409	191.683	94.6481	88.391
Dbf4	ENSMUSG00000002297.15	165.365	0.0566705	0.176238	0.321557	0.747788	0.920013	130.312	182.398	199.916	173.877	181.413	156.827	160.409
Daxx	ENSMUSG00000002307.15	232.143	-0.449777	0.147987	-3.0393	0.00237132	0.0407517	153.316	197.27	187.806	188.048	248.896	267.557	245
Cd320	ENSMUSG00000002308.15	66.5285	0.332936	0.218365	1.52468	0.12734	0.446888	151.3	76.7951	89.7141	96.045	93.831	42.3917	90.897
Ipo4	ENSMUSG00000002319.16	88.4006	0.164972	0.19214	0.858603	0.390559	0.727696	174.865	106.93	133.749	88.3003	92.8838	105.729	121.244
Tm9sf1	ENSMUSG00000002320.15	559.144	0.027801	0.0968871	0.286943	0.774156	0.93058	514.005	617.764	638.921	623.931	574.79	600.499	610.349
Rec8	ENSMUSG00000002324.8	217.542	0.33091	0.346145	0.955987	0.339079	0.685252	407.655	435.448	508.991	571.089	447.103	400.844	311.125
Irf9	ENSMUSG00000002325.15	492.069	0.211596	0.186146	1.13672	0.255655	0.610246	361.878	592.411	499.593	501.514	408.769	448.467	417.93
Gmpr2	ENSMUSG00000002326.6	222.939	0.114139	0.127385	0.896023	0.370241	0.710046	243.282	255.674	258.297	205.745	212.278	248.484	206.489
Mdp1	ENSMUSG00000002329.7	504.947	0.0202897	0.115044	0.176365	0.860007	0.960142	437.551	536.118	511.507	433.159	462.614	505.941	460.328
Dhrs1	ENSMUSG00000002332.16	1549.7	0.766228	0.303535	2.52435	0.0115913	0.113532	3114.17	3637.48	3894.54	3654.32	2351.02	1734.3	2144.1
Ncan	ENSMUSG00000002341.8	1.39279	-0.141559	0.619241	-0.2286	0.81918		2.58326	0	1.36628	0.128327	1.42102	0	1.37774
Tmem161a	ENSMUSG00000002342.17	208.91	0.263869	0.153158	1.72285	0.0849152	0.362014	298.845	320.812	319.229	221.321	250.224	253.056	214.107
Armc6	ENSMUSG00000002343.11	59.5214	-0.140384	0.322443	-0.435377	0.663289	0.886598	47.6149	61.8545	60.0843	52.6564	46.9267	73.06	68.4446
Borcs8	ENSMUSG00000002345.18	115.567	-0.234955	0.1756	-1.33801	0.180892	0.522373	65.9426	95.5207	121.123	88.2659	114.349	100.053	114.638
Slc25a42	ENSMUSG00000002346.16	158.031	0.288457	0.150069	1.92216	0.0545857	0.285272	183.327	209.283	184.697	203.103	137.362	176.729	176.105
Snx9	ENSMUSG00000002365.9	850.528	-0.0390224	0.118251	-0.329995	0.741403	0.917584	769.681	896.978	867.992	862.925	922.247	944.013	767.687
Ranbp3	ENSMUSG00000002372.8	329.531	-0.21383	0.132929	-1.6086	0.107703	0.409783	393.13	362.496	261.368	265.212	370.52	433.539	302.993
Ndufa11	ENSMUSG00000002379.6	671.474	0.178805	0.172433	1.03695	0.299758	0.653654	760.436	988.87	728.826	525.218	777.954	644.703	555.11
Bmp8b	ENSMUSG00000002384.2	71.8779	0.301219	0.317522	0.948657	0.342795	0.687601	50.6851	89.4276	131.742	64.6346	89.0985	67.4965	44.8658
Nr2f6	ENSMUSG00000002393.14	461.992	-0.0846461	0.166024	-0.509843	0.610161	0.861287	510.327	472.839	588.68	502.256	552.739	609.299	493.752
Use1	ENSMUSG00000002395.14	535.236	-0.134898	0.141773	-0.951503	0.341349	0.686713	534.288	535.199	497.208	443.326	578.274	540.39	527.726
Ocel1	ENSMUSG00000002396.8	511.758	-0.0587484	0.118978	-0.493776	0.621464	0.866672	484.599	491.399	549.01	580.596	523.933	604.632	539.337
Dyrk1b	ENSMUSG00000002409.18	118.386	-0.312183	0.265752	-1.17471	0.240109	0.59199	58.0801	105.675	84.915	88.2303	101.375	109.54	114.312
Braf	ENSMUSG00000002413.15	258.95	0.134466	0.155883	0.862612	0.388351	0.725942	303.71	233.244	284.681	231.211	186.396	233.721	292.314
Ndufb2	ENSMUSG00000002416.13	77.0712	0.0998612	0.211296	0.472612	0.63649	0.873082	68.1106	62.4241	87.3437	64.3329	63.5838	60.5974	69.2704
Hltf	ENSMUSG00000002428.12	320.094	0.0413621	0.140183	0.295057	0.76795	0.928361	298.373	372.475	307.684	349.254	315.058	300.316	360.123
Prpf6	ENSMUSG00000002455.14	366.107	0.138261	0.104247	1.32628	0.184746	0.527714	349.264	392.115	339.915	350.223	313.092	343.773	327.485
Rgs19	ENSMUSG00000002458.13	52.4511	-0.614498	0.330111	-1.86149	0.0626751	0.309016	32.7145	45.5954	38.5011	55.9035	68.0601	83.1921	61.3533
Rgs20	ENSMUSG00000002459.17	0.345929	-0.0749756	0.575241	-0.130338	0.896299		0	0.992665	0	0	1.0429	0	0
Abhd3	ENSMUSG00000002475.15	558.817	0.520027	0.156248	3.32822	0.000874029	0.0201251	965.5	1497.53	1586.42	1325.58	999.722	998.15	823.251
Snrpd1	ENSMUSG00000002477.4	235.282	-0.111369	0.226844	-0.490949	0.623462	0.867582	168.114	250.01	276.62	244.992	255.319	280.533	235.096
Tchp	ENSMUSG00000002486.15	71.3845	-0.289739	0.227843	-1.27166	0.203493	0.550373	43.0635	66.8605	64.9467	51.341	56.4946	62.9941	92.3439
Tiam1	ENSMUSG00000002489.15	75.1555	-0.810166	0.259388	-3.12337	0.00178793	0.0334782	64.2101	59.4593	53.225	48.2499	89.0943	107.094	104.583
Tsc2	ENSMUSG00000002496.10	530.006	0.0451038	0.137272	0.328572	0.742479	0.917642	620.268	441.976	426.688	562.237	502.777	485.404	489.865
Rpl3l	ENSMUSG00000002500.15	0.543563	-0.326713	0.555042	-0.588627	0.556111		0	0	0	0.12771	0	0	1.37621
Slc9a3r2	ENSMUSG00000002504.14	199.998	-0.301966	0.180291	-1.67488	0.0939587	0.381055	352.135	243.007	192.004	218.747	247.837	258.279	404.832
Puf60	ENSMUSG00000002524.16	579.248	0.127813	0.123391	1.03584	0.300275	0.65401	782.239	718.527	487.453	620.066	600.538	609.905	566.277
Golga2	ENSMUSG00000002546.16	700.822	-0.171577	0.0957704	-1.79154	0.0732064	0.335001	729.538	603.151	566.489	630.223	672.119	648.383	791.835
Uck1	ENSMUSG00000002550.16	296.025	0.206301	0.156554	1.31777	0.187581	0.530294	261.872	413.954	345.12	394.783	349.655	316.933	268.358
Scin	ENSMUSG00000002565.16	1207.7	1.32754	0.196126	6.76881	1.29846e-11	6.69346e-09	639.114	592.831	516.607	721.541	216.756	228.228	270.859
Ikzf4	ENSMUSG00000002578.17	14.6825	-0.369439	0.379365	-0.973836	0.330138	0.679134	20.479	16.3028	9.1538	17.8887	16.3972	17.8664	29.0853
Mien1	ENSMUSG00000002580.7	475.914	0.122662	0.142374	0.861544	0.388939	0.726391	474.765	633.132	549.811	588.815	559.498	457.089	536.084
Pon1	ENSMUSG00000002588.12	1.30746	-0.695597	0.585464	-1.18811	0.234789		0	0	0	0	1.12625	0	2.30199
Axl	ENSMUSG00000002602.16	375.263	-0.0249335	0.179175	-0.139158	0.889325	0.969904	371.919	231.872	264.583	244.998	296.027	264.388	268.303
Tgfb1	ENSMUSG00000002603.15	69.3417	-0.988482	0.270311	-3.65683	0.000255354	0.008558	44.0151	54.0484	60.0588	43.8222	95.5922	105.255	109.541
Ccdc97	ENSMUSG00000002608.8	275.418	-0.106379	0.128868	-0.825488	0.409095	0.742625	278.862	255.342	278.558	282.259	283.001	299.961	302.902
Zfp40	ENSMUSG00000002617.14	65.7657	0.107234	0.249086	0.430511	0.666824	0.8888	37.2402	68.399	65.5275	67.7119	59.903	37.353	70.6927
Akap8l	ENSMUSG00000002625.9	209.646	-0.0437421	0.153842	-0.284331	0.776156	0.930903	197.227	159.889	204.404	162.159	169.118	184.549	197.504
Shh	ENSMUSG00000002633.4	10.6681	-0.922418	0.476924	-1.9341	0.0531012	0.281102	6.31383	5.95738	2.38093	19.9886	29.5284	8.76624	17.8848
Pdcd2l	ENSMUSG00000002635.11	82.0964	0.112971	0.181942	0.620916	0.534655	0.826309	82.7358	98.4026	80.4919	101.305	95.5604	86.4429	74.2763
Gtf2f1	ENSMUSG00000002658.9	498.28	0.123915	0.117056	1.05859	0.289784	0.6441	462.864	630.144	600.7	415.696	479.121	550.167	434.032
Clpp	ENSMUSG00000002660.7	166.403	-0.0527804	0.247029	-0.21366	0.830812	0.950101	256.778	239.18	152.805	132.761	197.81	240.352	166.758
Alkbh7	ENSMUSG00000002661.14	67.466	0.198627	0.251001	0.791341	0.428745	0.757769	81.8406	96.0575	75.8525	75.5501	84.2678	84.9932	46.6826
Pspn	ENSMUSG00000002664.2	4.40677	-0.401189	0.642345	-0.62457	0.532253	0.824559	4.54135	10.0596	0	5.79023	6.58304	13.7514	3.884
Dennd1c	ENSMUSG00000002668.7	222.582	-0.240632	0.172859	-1.39207	0.163901	0.500093	121.503	188.267	246.34	166.325	211.908	237.704	202.633
Med6	ENSMUSG00000002679.14	141	0.0627848	0.184159	0.340926	0.733159	0.914527	107.334	156.937	161.472	143.083	133.711	150.252	132.226
Prkd1	ENSMUSG00000002688.8	15.6632	-0.279495	0.368532	-0.758401	0.448211	0.772389	5.48448	8.46298	21.2309	17.63	27.1255	3.41416	17.0081
Lcp2	ENSMUSG00000002699.13	93.1718	-0.668451	0.245375	-2.7242	0.00644577	0.0787934	90.3156	69.0716	68.4013	88.6867	124.94	138.595	120.909
Cse1l	ENSMUSG00000002718.14	502.259	0.465251	0.136996	3.39609	0.000683562	0.0170078	561.259	639.941	568.336	478.588	391.542	402.398	421.994
Naa20	ENSMUSG00000002728.14	257.434	0.085908	0.175791	0.488693	0.625059	0.868129	256.579	241.572	319.69	266.838	242.327	268.74	256.299
Prkra	ENSMUSG00000002731.6	223.002	0.0835636	0.138067	0.60524	0.545019	0.832247	191.09	218.978	252.499	203.95	219.618	186.06	204.244
Fkbp7	ENSMUSG00000002732.14	45.1198	-0.149912	0.302645	-0.49534	0.62036	0.866202	14.6826	27.7763	23.0712	37.8796	34.7076	22.6936	32.6922
Plekha3	ENSMUSG00000002733.8	296.044	-0.154402	0.143494	-1.07601	0.281921	0.637018	166.799	210.835	235.237	255.215	289.445	228.082	216.12
Ykt6	ENSMUSG00000002741.9	1288.3	-0.0730524	0.0920027	-0.794025	0.427181	0.756625	1416.27	1397.61	1575.78	1423.74	1471.94	1567.95	1554.97
Baz1b	ENSMUSG00000002748.7	664.903	0.0502535	0.144787	0.347086	0.728527	0.91284	786.087	589.146	497.112	648.96	600.934	613.685	598.474
Pex6	ENSMUSG00000002763.16	324.929	-0.266386	0.223422	-1.1923	0.233143	0.585656	376.366	419.825	334.083	199.677	355.358	487.601	361.531
Mrpl2	ENSMUSG00000002767.13	239.722	-0.06922	0.189447	-0.36538	0.714828	0.907562	322.256	269.308	217.167	215.038	276.692	295.351	226.172
Mea1	ENSMUSG00000002768.7	480.256	0.368264	0.134739	2.73316	0.006273	0.0775598	486.884	570.2	536.626	495.277	446.095	390.386	372.025
Gnmt	ENSMUSG00000002769.8	22.9229	1.40495	0.62492	2.2482	0.0245632	0.1788	493.411	41.9132	65.8558	92.2724	25.2167	45.281	105.932
Grin2d	ENSMUSG00000002771.12	36.755	-2.91499e-05	0.382992	-7.6111e-05	0.999939	1	23.3644	48.291	35.889	53.1089	40.0535	42.2011	43.5117
Kdelr1	ENSMUSG00000002778.14	1237.03	0.105544	0.106246	0.993391	0.320519	0.671522	1458.27	1440.63	1435.75	1605.7	1392.76	1403.38	1351.36
Tmem143	ENSMUSG00000002781.19	121.423	0.278718	0.274912	1.01385	0.310656	0.662661	209.008	177.89	163.573	116.245	132.871	132.86	138.866
Pdxk-ps	ENSMUSG00000002791.16	0.458231	-0.21412	0.48066	-0.445471	0.65598		0	0	0	0.127758	0	1.38019	0
Ggct	ENSMUSG00000002797.9	58.2839	0.658902	0.31243	2.10896	0.0349481	0.222006	62.959	58.4715	64.5474	60.0727	41.2217	46.9844	25.5413
Jag2	ENSMUSG00000002799.6	53.8425	-0.364033	0.339393	-1.0726	0.283451	0.638342	59.3123	60.9211	28.1033	20.9926	62.1483	38.8511	55.6477
Btbd6	ENSMUSG00000002803.14	233.156	0.0908845	0.203679	0.446214	0.655443	0.881994	116.85	284.286	197.787	293.016	261.029	231.166	158.453
Nudt14	ENSMUSG00000002804.4	150.873	0.0602248	0.192855	0.312281	0.754827	0.922318	132.151	194.817	177.739	144.632	182.265	129.356	152.929
Epdr1	ENSMUSG00000002808.7	34.165	0.893677	0.298045	2.99847	0.00271343	0.044674	33.4755	42.8385	30.6128	37.1323	21.1127	14.8061	19.4381
Flii	ENSMUSG00000002812.4	1169.91	-0.17037	0.148868	-1.14444	0.252442	0.606938	777.014	948.217	896.53	833.876	941.564	1106.13	886.156
Top3a	ENSMUSG00000002814.15	65.4123	0.0931802	0.220725	0.422155	0.672912	0.891426	59.4475	61.7197	53.9317	56.2355	46.6193	59.9961	58.3894
Atg4d	ENSMUSG00000002820.6	622.673	-0.258763	0.149255	-1.7337	0.0829708	0.357531	454.568	601.309	615.403	464.857	615.305	714.006	604.379
Qtrt1	ENSMUSG00000002825.7	82.67	0.364447	0.193886	1.87969	0.0601498	0.302343	112.206	113.217	91.2185	92.2003	65.2485	97.2918	79.2023
Plin4	ENSMUSG00000002831.13	147.119	0.0265131	0.44463	0.0596296	0.952451	0.988888	71.2866	39.1624	23.3847	55.1551	49.0962	34.4381	47.7537
Hdgfl2	ENSMUSG00000002833.11	215.895	-0.112929	0.179451	-0.629302	0.529151	0.822941	298.888	203.438	190.044	154.431	188.619	269.265	216.409
Chaf1a	ENSMUSG00000002835.8	130.642	-0.0792229	0.235035	-0.337068	0.736066	0.915706	123.461	131.333	163.638	98.5958	126.763	211.691	78.1002
Adprh	ENSMUSG00000002844.8	185.879	-0.237154	0.169292	-1.40086	0.161257	0.49578	147.016	155.354	170.209	126.253	170.12	188.757	169.283
Tmem39a	ENSMUSG00000002845.14	195.682	0.0853284	0.138072	0.617997	0.536577	0.827221	264.129	202.6	203.063	231.965	185.195	198.087	248.482
Timmdc1	ENSMUSG00000002846.9	150	0.0917319	0.150841	0.608136	0.543097	0.831307	138.513	160.964	169.653	161.867	180.414	135.068	125.026
Pla1a	ENSMUSG00000002847.6	13.1769	0.924185	0.4769	1.9379	0.0526353	0.279937	27.1916	13.0019	8.56926	12.5878	6.59244	3.40727	9.27678
Mcm2	ENSMUSG00000002870.8	234.778	0.324841	0.228306	1.42283	0.154784	0.485893	247.324	280.731	213.12	165.017	166.554	241.438	132.979
Tpra1	ENSMUSG00000002871.14	290.437	0.262051	0.135336	1.9363	0.0528315	0.280341	278.822	352.217	259.733	299.561	255.512	270.153	229.105
Nab1	ENSMUSG00000002881.14	356.721	-0.177209	0.114878	-1.54258	0.122933	0.439863	382.996	241.228	347.876	306.302	364.123	354.51	340.222
Adgre5	ENSMUSG00000002885.14	416.684	-0.123518	0.196946	-0.627169	0.530548	0.823408	301.028	294.528	282.356	301.692	320.911	355.356	290.318
Il17ra	ENSMUSG00000002897.5	179.428	-0.0903747	0.191279	-0.472477	0.636586	0.873113	142.963	110.99	150.15	153.865	164.501	144.703	133.035
Lamb1	ENSMUSG00000002900.16	510.54	0.1265	0.206224	0.61341	0.539605	0.829553	449.949	274.976	357.654	339.324	282.267	378.138	306.796
Kcnn1	ENSMUSG00000002908.17	6.46256	0.349987	0.579894	0.603537	0.546152	0.832634	21.9897	9.45767	0	14.7633	9.98122	13.2697	1.49451
Arrdc2	ENSMUSG00000002910.11	116.789	-0.0593002	0.258729	-0.229198	0.818715	0.945872	77.2897	93.6174	54.0641	100.724	104.408	79.335	74.418
Cd36	ENSMUSG00000002944.15	880.28	0.973995	0.4007	2.43073	0.0150683	0.133748	1207.93	1226.69	1300.82	1272.8	514.531	345.428	908.658
Map2k7	ENSMUSG00000002948.19	226.444	0.0144089	0.149782	0.0961991	0.923362	0.979949	174.845	206.928	172.289	247.908	172.343	209.929	234.659
Timm44	ENSMUSG00000002949.15	506.967	0.17336	0.126058	1.37524	0.169057	0.50623	626.82	630.895	571.854	513.456	494.213	622.88	445.103
Ap2a2	ENSMUSG00000002957.11	1278.97	-0.00584704	0.111171	-0.0525948	0.958055	0.990316	1263.4	1300.25	1237.42	1352.24	1355.18	1348.08	1184.51
Pnkp	ENSMUSG00000002963.17	209.764	-0.0590581	0.166144	-0.355464	0.722242	0.909712	249.104	192.876	230.824	167.309	238.222	218.733	181.165
Med25	ENSMUSG00000002968.8	425.491	-0.165103	0.153118	-1.07827	0.280913	0.63609	472.594	390.055	419.031	390.288	447.347	516.414	438.496
Bcam	ENSMUSG00000002980.14	113.475	-0.0130761	0.244987	-0.0533747	0.957433	0.99016	165.668	91.785	74.738	92.716	105.011	80.9026	121.99
Clptm1	ENSMUSG00000002981.10	1076.59	0.0864228	0.105946	0.815724	0.414658	0.747867	1172.77	1141.71	1094.61	1080.35	1047.84	1207.26	920.952
Relb	ENSMUSG00000002983.17	442.102	-0.751778	0.206425	-3.64189	0.000270647	0.0088809	92.507	217.476	280.27	167.799	325.441	394.15	268.795
Tomm40	ENSMUSG00000002984.17	296.263	-0.113154	0.225832	-0.501052	0.616334	0.864254	377.036	386.865	389.831	261.308	375.784	499.467	277.828
Apoe	ENSMUSG00000002985.16	1896.94	-0.303129	0.307878	-0.984574	0.324833	0.675739	2502.1	1582.48	1609.36	909.546	1782.05	2387.51	2012.73
Apoc2	ENSMUSG00000002992.17	4.80259	2.00783	0.599862	3.34715	0.000816471	0.0192951	9.7693	19.4554	33.2729	10.3336	1.56978	3.90016	5.34973
Hbp1	ENSMUSG00000002996.17	747.502	0.178999	0.166951	1.07216	0.283647	0.63852	617.726	921.217	574.958	851.433	712.452	585.553	669.621
Prkar2b	ENSMUSG00000002997.15	69.0775	-0.343957	0.301617	-1.14038	0.254129	0.608569	67.4574	35.9082	40.4917	44.0909	66.4425	57.5868	50.9685
Cdkn1b	ENSMUSG00000003031.14	545.957	-0.318264	0.159263	-1.99835	0.0456786	0.259076	362.812	409.802	321.192	453.052	499.059	435.577	522.852
Klf4	ENSMUSG00000003032.8	1900.2	-0.78318	0.23959	-3.26883	0.00107994	0.0235153	596.116	922.214	1480.34	940.619	1755.58	1516.6	1912.96
Ap1m1	ENSMUSG00000003033.15	250.184	0.0336738	0.152826	0.220341	0.825606	0.948423	185.232	252.374	235.731	228.834	211.217	253.42	211.186
Rab8a	ENSMUSG00000003037.16	1379.93	-0.0406431	0.0985923	-0.412234	0.680168	0.894183	1530.61	1563.19	1683.88	1481.45	1749.61	1597.53	1474.75
Hmgn2	ENSMUSG00000003038.15	419.836	-0.0704831	0.189943	-0.371074	0.710582	0.905977	291.789	366.427	340.6	337.375	369.03	370.419	319.082
Fam32a	ENSMUSG00000003039.9	878.901	-0.181898	0.125903	-1.44474	0.14853	0.477644	819.989	894.801	828.03	891.266	1067.31	1028.83	837.091
Elf3	ENSMUSG00000003051.13	2681.83	-0.378548	0.172064	-2.20004	0.0278042	0.193602	1512.15	2168.5	1808.95	2351.24	2863.71	2711.8	2125.25
Cyp2c29	ENSMUSG00000003053.17	10.9531	-0.966745	0.583438	-1.65698	0.0975235	0.388165	23.5126	37.33	37.5273	34.753	76.3807	13.4077	157.3
Stard3nl	ENSMUSG00000003062.13	291.398	0.0691676	0.14853	0.465682	0.641443	0.87492	191.059	273.952	257.587	230.322	242.739	226.009	218.047
Stk11	ENSMUSG00000003068.16	583.399	-0.363915	0.14879	-2.44583	0.0144518	0.130239	753.893	619.477	556.533	543.208	802.867	810.89	760.489
Efna2	ENSMUSG00000003070.6	3.48067	-0.471089	0.629983	-0.74778	0.454593	0.775851	0	1.766	2.36117	8.02021	7.16329	4.26571	3.23804
Atp5d	ENSMUSG00000003072.15	1435.14	-0.0243518	0.198571	-0.122635	0.902396	0.973628	1645.83	2083.66	1582.95	1428.44	1824.37	1958.53	1371.78
Ppp5c	ENSMUSG00000003099.11	580.647	0.0493396	0.120913	0.408058	0.683231	0.895584	582.47	639.175	562.08	557.204	557.082	616.519	529.351
Cdk12	ENSMUSG00000003119.14	291.324	-0.110057	0.136275	-0.807614	0.419313	0.750952	210.565	204.123	268.291	271.26	260.634	219.531	294.315
Lipe	ENSMUSG00000003123.15	464.16	0.344389	0.247903	1.38921	0.16477	0.501525	489.589	612.453	508.598	423.146	480.054	424.803	287.366
Pafah1b2	ENSMUSG00000003131.7	496.726	-0.197993	0.111584	-1.77438	0.0759998	0.342083	369.444	432.706	421.186	476.896	478.704	459.193	543.511
Tbc1d8	ENSMUSG00000003134.10	242.541	-0.180508	0.117035	-1.54234	0.122992	0.439912	280.124	227.027	242.272	260.86	270.613	283.349	300.015
Cnot11	ENSMUSG00000003135.15	193.859	-0.036903	0.130309	-0.283196	0.777027	0.931088	214.441	179.786	193.706	207.645	213.982	209.531	184.477
Slc2a3	ENSMUSG00000003153.10	34.6308	-0.0790869	0.348543	-0.226907	0.820496	0.946097	11.795	34.5667	29.0331	18.7615	23.0217	41.3056	15.6752
Foxj2	ENSMUSG00000003154.15	198.448	-0.289919	0.162106	-1.78846	0.0737018	0.336527	114.376	102.11	137.684	153.179	147.273	124.212	197.404
Sri	ENSMUSG00000003161.15	2007.14	-0.0797462	0.11918	-0.669126	0.503415	0.808065	1856	2043.96	2663.42	2093.68	2182.71	2172.34	2523.69
Dgcr2	ENSMUSG00000003166.19	481.041	-0.0975418	0.122354	-0.797208	0.42533	0.755526	397.297	455.462	507.351	611.346	536.627	555.758	519.825
Irf3	ENSMUSG00000003184.15	458.963	0.183144	0.140133	1.30692	0.191239	0.535134	647.15	587.166	468.112	401.226	470.314	462.574	435.287
Bcl2l12	ENSMUSG00000003190.12	83.425	-0.102318	0.276626	-0.369878	0.711474	0.905977	71.7668	86.3931	97.9742	35.8596	82.2392	85.8131	62.652
Zfp959	ENSMUSG00000003198.10	53.1121	0.122576	0.215006	0.570105	0.568606	0.84488	35.8179	50.0147	63.537	51.9673	51.618	52.6488	37.1906
Mpnd	ENSMUSG00000003199.16	522.082	0.0424671	0.150735	0.281734	0.778148	0.931808	567.43	526.212	540.474	519.081	561.348	534.122	466.699
Sh3gl1	ENSMUSG00000003200.9	329.562	0.216755	0.140225	1.54576	0.122161	0.438519	379.955	388.645	426.118	364.682	371.324	343.13	286.916
Ebi3	ENSMUSG00000003206.6	10.1756	-0.804818	0.44103	-1.82486	0.068022	0.323534	9.21014	6.37057	11.9955	6.30554	15.2392	14.5416	15.168
Ccdc94	ENSMUSG00000003208.8	60.6096	-0.124931	0.248219	-0.50331	0.614746	0.863494	51.9282	52.3567	67.5626	46.4868	59.2256	73.7368	46.1832
Ranbp2	ENSMUSG00000003226.7	1269.38	0.132446	0.132538	0.999309	0.317645	0.669262	1354.74	1264.69	1038.81	1159.81	969.879	955.68	1356.47
Edar	ENSMUSG00000003227.4	6.32231	0.296143	0.614815	0.481677	0.630035	0.869879	0	9.19943	9.66073	10.12	7.20206	3.77967	4.24113
Grk5	ENSMUSG00000003228.8	82.9275	-0.401547	0.205113	-1.95769	0.0502663	0.273627	47.3686	76.2469	93.7489	95.8527	105.727	104.311	113.629
Dvl3	ENSMUSG00000003233.11	211.112	0.131447	0.193672	0.678708	0.497323	0.804916	357.051	139.182	262.631	180.645	189.14	202.603	226.677
Abcf3	ENSMUSG00000003234.15	425.248	0.331574	0.130146	2.54772	0.0108431	0.109388	633.922	490.955	482.636	430.328	321.007	438.219	443.827
Eif2b5	ENSMUSG00000003235.12	438.86	0.276169	0.118234	2.33578	0.0195026	0.157783	545.901	476.236	442.625	502.838	397.793	460.028	361.728
Cyth2	ENSMUSG00000003269.17	445.249	0.0530983	0.129635	0.409598	0.682101	0.895278	286.734	431.764	449.369	413.53	380.611	380.611	402.856
Sult2b1	ENSMUSG00000003271.17	602.944	-0.0551654	0.238371	-0.231427	0.816983	0.945826	416.997	539.651	827.393	419.343	568.149	586.01	569.846
Car11	ENSMUSG00000003273.14	11.9183	0.243629	0.513968	0.474016	0.635488	0.872462	23.0488	14.775	0	4.32217	3.54473	4.2665	9.70386
Dlgap1	ENSMUSG00000003279.16	21.1469	-0.312287	0.39977	-0.781166	0.434705	0.76214	36.4248	89.2847	89.432	38.8378	94.583	61.9427	94.1746
Plag1	ENSMUSG00000003282.9	19.6554	0.182868	0.410815	0.445136	0.656222	0.882317	22.056	23.68	6.80668	9.99852	9.00277	11.8929	18.2358
Hck	ENSMUSG00000003283.14	186.908	0.11474	0.199248	0.575866	0.564706	0.842608	149.199	198.895	213.334	194.751	158.711	238.51	140.118
Mrpl4	ENSMUSG00000003299.10	253.88	0.271847	0.164256	1.65503	0.0979193	0.389177	305.965	370.823	235.936	315.841	273.871	259.19	232.61
Keap1	ENSMUSG00000003308.15	384.213	-0.122264	0.124944	-0.97855	0.327803	0.677544	390.215	408.055	332.57	384.799	462.81	419.673	354.056
Ap1m2	ENSMUSG00000003309.14	768.382	0.156031	0.0956398	1.63145	0.102796	0.400292	722.889	908.667	762.44	833.847	745.314	755.879	693.966
Glg1	ENSMUSG00000003316.14	695.154	-0.214078	0.164306	-1.30293	0.1926	0.536936	538.679	562.091	447.651	647.258	604.486	651.266	665.628
Atp8b3	ENSMUSG00000003341.9	0.159884	0.0347205	0.19081	0.181963	0.855611		0	0	0	2.23203	0	0	0
Btbd2	ENSMUSG00000003344.14	298.617	-0.345401	0.188927	-1.82823	0.0675152	0.322426	298.52	326.208	213.928	262.842	378.242	406.527	273.466
Csnk1g2	ENSMUSG00000003345.16	886.538	-0.415402	0.221049	-1.87923	0.0602133	0.302343	1093.89	820.456	754.943	535.248	1057.5	1215.61	942.356
Abhd17a	ENSMUSG00000003346.14	647.018	0.116013	0.246198	0.471218	0.637485	0.873184	929.739	1182.14	1040.57	651.288	1023.44	833.067	774.827
Mob3a	ENSMUSG00000003348.10	244.074	-0.543376	0.178624	-3.04201	0.00235001	0.0404268	115.873	188.235	205.397	195.791	292.184	241.307	255.807
Cacnb3	ENSMUSG00000003352.13	288.165	-0.615334	0.222525	-2.76524	0.00568811	0.0732238	119.463	112.36	110.345	108.071	167.63	140.693	209.297
Ccdc65	ENSMUSG00000003354.5	1.68454	-0.563441	0.628579	-0.896372	0.370054		0	0	0	0.121583	0	1.41772	0
Fkbp11	ENSMUSG00000003355.6	87.5141	1.29374	0.360445	3.58928	0.000331586	0.0101059	971.732	143.46	141.908	260.202	99.5955	144.291	194.407
Ddx23	ENSMUSG00000003360.14	522.088	0.159959	0.0995012	1.6076	0.107922	0.410234	593.34	550.676	449.017	587.604	493.815	523.728	450.744
Pld3	ENSMUSG00000003363.15	210.726	0.0626228	0.178356	0.351111	0.725505	0.910822	459.546	283.891	185.463	239.787	243.012	284.866	292.312
Grik5	ENSMUSG00000003378.9	44.1068	0.102945	0.306296	0.336096	0.736798	0.916013	40.6965	47.5652	50.5015	27.0754	27.1676	44.1222	43.3388
Cd79a	ENSMUSG00000003379.7	95.3804	-1.04108	0.479125	-2.17287	0.0297897	0.201758	41.0534	74.9231	95.7199	69.3079	150.553	246.043	108.754
Rabac1	ENSMUSG00000003380.11	329.176	-0.0826475	0.253337	-0.326236	0.744246	0.918115	1012.98	401.921	216.589	282.11	486.317	405.848	601.878
Etv3	ENSMUSG00000003382.18	709.3	-0.600402	0.150358	-3.99314	6.5205e-05	0.00317348	415.714	538.975	540.526	461.845	720.812	799.266	733.245
Prkcsh	ENSMUSG00000003402.14	935.095	0.0719504	0.140453	0.512272	0.60846	0.860728	1006.08	1187.16	991.455	945.885	1075.09	1015.46	856.803
Elavl3	ENSMUSG00000003410.8	7.43949	-0.134974	0.626011	-0.21561	0.829292	0.949729	5.37343	0	0	1.922	2.86712	1.38028	0
Rab3b	ENSMUSG00000003411.10	23.6813	0.102313	0.461328	0.22178	0.824485	0.948058	11.7563	11.7762	3.54648	13.8244	11.4511	3.42423	12.3769
St8sia6	ENSMUSG00000003418.11	104.749	-0.826471	0.324462	-2.5472	0.0108591	0.109388	100.614	303.114	130.303	309.732	398.085	199.861	609.007
Fcgrt	ENSMUSG00000003420.8	648.201	0.389336	0.173938	2.23836	0.0251974	0.182045	789.693	1132.15	872.684	606.722	700.628	714.651	526.874
Nosip	ENSMUSG00000003421.13	221.127	-0.0399661	0.173127	-0.230848	0.817433	0.945826	189.864	250.739	228.253	162.553	233.013	206.07	198.758
Pih1d1	ENSMUSG00000003423.15	257.349	-0.119981	0.170251	-0.70473	0.480979	0.794264	305.671	335.546	254.294	221.778	316.882	308.682	280.317
Rps11	ENSMUSG00000003429.11	3733.4	-0.00203986	0.188371	-0.0108289	0.99136	1	3418.93	3270.99	2939.96	4808.28	3905.89	3684.93	3259.36
Supt5	ENSMUSG00000003435.9	780.496	0.0716064	0.112187	0.638275	0.523295	0.820924	970.841	712.619	723.11	790.916	728.586	757.351	772.497
Dll3	ENSMUSG00000003436.11	0.854375	0.188478	0.55287	0.340908	0.733173		0	0	2.16542	0	0	0	0
Paf1	ENSMUSG00000003437.14	374.983	0.143255	0.10954	1.30778	0.190948	0.534638	375.271	329.474	376.813	320.987	291.007	326.636	326.221
Timm50	ENSMUSG00000003438.17	280.922	0.240889	0.171043	1.40835	0.159028	0.492322	369.129	457.092	302.642	296.294	354.69	289.139	253.206
Med29	ENSMUSG00000003444.8	58.9723	-0.0560445	0.238034	-0.235448	0.813861	0.945189	55.5436	68.5542	72.8483	59.2654	63.9063	60.5112	75.4533
Bicd1	ENSMUSG00000003452.15	72.9386	-0.164904	0.268239	-0.614763	0.538711	0.829004	99.1387	58.0672	53.8091	56.3579	62.3502	79.106	78.3707
Ncstn	ENSMUSG00000003458.12	1136.25	-0.167164	0.137349	-1.21707	0.223577	0.573559	795.336	843.263	923.501	1069.25	1034.52	1002.38	1037.99
Pex19	ENSMUSG00000003464.13	864.13	0.253777	0.110921	2.28792	0.0221424	0.169985	1078.59	1278.21	1313.29	1300.72	1037.83	1125.57	983.53
Phyhip	ENSMUSG00000003469.9	0.918191	-0.0456936	0.596633	-0.0765858	0.938953		2.66254	0	1.42586	0	0	0	2.86836
Crhr2	ENSMUSG00000003476.16	1.18165	-1.27031	0.632599	-2.00809	0.0446341		0	1.43674	0	0.130075	4.39034	1.3823	2.79862
Inmt	ENSMUSG00000003477.5	11.2921	-0.0932838	0.56274	-0.165767	0.86834	0.962638	20.6665	8.38042	11.9732	9.79115	7.3406	9.33969	23.2758
Cyp4f18	ENSMUSG00000003484.4	46.0845	-0.439685	0.351171	-1.25205	0.21055	0.557661	32.5043	29.8103	67.8405	15.0539	38.0654	60.6607	48.3119
Impdh1	ENSMUSG00000003500.13	126.733	0.26142	0.26001	1.00542	0.314693	0.666432	419.887	104.494	123.244	167.763	131.061	152.068	206.361
Psg18	ENSMUSG00000003505.15	3.08928	0	0.625553	0	1	1	0	0	0	0	0	0	0
Dusp3	ENSMUSG00000003518.13	298.208	-0.174207	0.178596	-0.975423	0.32935	0.678922	223.345	177.739	137.369	227.509	206.831	206.784	235.992
Prodh	ENSMUSG00000003526.11	272.172	-0.0478059	0.255316	-0.187242	0.851471	0.957517	210.86	215.809	198.918	147.013	166.571	247.721	184.568
Dgcr14	ENSMUSG00000003527.8	105.806	0.0912898	0.173705	0.525544	0.599205	0.855704	100.519	109.438	105.092	101.056	101.926	102.952	88.6925
Slc25a1	ENSMUSG00000003528.14	1289.27	0.420605	0.157709	2.66698	0.00765367	0.08774	1648.93	1918.49	2094.3	2095.63	1605.81	1511.82	1227.35
Dgcr6	ENSMUSG00000003531.14	160.905	-0.114599	0.22107	-0.518382	0.604192	0.859052	112.188	135.919	114.21	111.222	121.046	111.524	152.471
Ddr1	ENSMUSG00000003534.17	524.86	-0.624956	0.176412	-3.54258	0.000396227	0.0114814	419.789	557.568	478.682	339.25	799.434	749.809	544.402
Ier3	ENSMUSG00000003541.6	52.7565	0.3497	0.293367	1.19202	0.233252	0.585756	37.5589	76.5411	66.8825	49.0643	36.9644	38.3563	59.8956
Fosb	ENSMUSG00000003545.3	38.5184	-0.818856	0.621109	-1.31838	0.187378	0.530294	3.66043	1.68674	0	7.65137	11.5341	4.10094	11.3321
Klc4	ENSMUSG00000003546.9	1142.8	-0.136905	0.184677	-0.741321	0.458499	0.778984	989.416	1373.81	1281.47	761.664	1200.6	1263.46	1180.07
Ercc1	ENSMUSG00000003549.9	80.1354	0.209831	0.220647	0.950981	0.341614	0.686765	128.578	89.345	77.0649	56.6434	69.1671	79.7236	67.6573
Cyp17a1	ENSMUSG00000003555.7	3.31629	1.11548	0.637524	1.7497	0.0801697	0.351605	5.36977	1.4025	1.35783	1.91712	0	0	0
As3mt	ENSMUSG00000003559.7	337.534	0.670924	0.17404	3.855	0.000115729	0.00474891	414.392	509.981	419.612	420.254	265.133	294.898	268.985
Homer3	ENSMUSG00000003573.15	145.211	0.418975	0.194083	2.15874	0.0308705	0.206113	217.057	174.079	184.167	162.854	155.7	111.484	132.454
Crtc1	ENSMUSG00000003575.13	112.136	-0.0246376	0.217704	-0.11317	0.909896	0.976017	150.451	84.9212	105.029	106.722	73.9377	117.669	145.076
Rnf215	ENSMUSG00000003581.14	146.451	0.0989971	0.167705	0.590304	0.554987	0.836482	203.557	168.512	165.559	138.258	150.772	166.43	146.157
Sec14l2	ENSMUSG00000003585.13	848.438	0.734952	0.311948	2.35601	0.0184723	0.152294	1073.48	1289.79	1355.49	1385.56	1029.7	577.272	659.185
Aven	ENSMUSG00000003604.14	102.384	0.344623	0.158477	2.1746	0.0296604	0.201256	146.421	89.7982	152.049	111.641	78.733	108.664	102.038
Cp	ENSMUSG00000003617.16	131.893	0.497001	0.284345	1.74788	0.0804847	0.352214	292.771	78.1036	94.9108	93.6165	87.8216	90.5009	100.536
Crot	ENSMUSG00000003623.4	1241.78	0.392476	0.18615	2.10839	0.0349976	0.222044	1949.35	2555.55	2154.5	2533.27	1836.2	1616.08	1794.51
Rps6ka1	ENSMUSG00000003644.17	1730.02	-0.323678	0.132754	-2.43817	0.0147618	0.131709	1522.55	1573.84	1728.59	1573.66	1938.99	2178.65	1913.23
Calb2	ENSMUSG00000003657.9	54.3247	0.0750033	0.415747	0.180406	0.856834	0.959432	23.0181	24.7531	3.64267	11.9949	18.0072	14.9128	8.15181
Snrnp200	ENSMUSG00000003660.10	768.969	0.439585	0.177885	2.47118	0.0134668	0.124813	924.49	910.039	575.035	683.026	526.204	657.68	514.512
Ciao1	ENSMUSG00000003662.10	256.837	0.133428	0.116998	1.14042	0.25411	0.608569	285.536	305.546	260.139	275.666	270.847	207.591	282.202
Has1	ENSMUSG00000003665.6	0.294643	-0.0752299	0.322452	-0.233306	0.815524		0	0	0	0	0	1.23133	0
Taf6l	ENSMUSG00000003680.15	232.544	0.130234	0.156572	0.831786	0.40553	0.738927	198.253	283.203	232.179	226.031	222.829	200.602	224.705
Insig2	ENSMUSG00000003721.14	474.374	-0.204605	0.225259	-0.908308	0.363716	0.705736	295.43	445.788	432.098	392.652	541.92	408.493	411.804
Kpna6	ENSMUSG00000003731.13	561.516	0.126511	0.0944032	1.34011	0.180209	0.52203	643.963	574.054	597.603	620.892	538.594	534.754	591.883
Man1a	ENSMUSG00000003746.16	966.86	0.406081	0.133034	3.05246	0.00226978	0.0397355	1248.97	980.667	977.769	1180.2	771.616	685.729	1007.36
Itpkc	ENSMUSG00000003752.9	354.806	-0.453977	0.204651	-2.2183	0.0265342	0.187971	158.915	194.927	327.189	199.129	287.517	315.897	311.843
Coq8b	ENSMUSG00000003762.13	95.8019	-0.407371	0.223914	-1.81932	0.0688631	0.324939	82.7316	110.537	135.605	65.9014	135.577	125.517	129.69
Brd8	ENSMUSG00000003778.14	409.833	-0.141644	0.114794	-1.2339	0.21724	0.565858	331.88	422.963	362.399	338.632	354.121	453.878	416.421
Kif20a	ENSMUSG00000003779.15	271.235	0.452545	0.190546	2.37499	0.0175493	0.147571	305.941	357.543	207.457	236.741	188.686	254.094	165.431
Farsa	ENSMUSG00000003808.18	216.241	0.101296	0.160559	0.630895	0.528109	0.822357	279.71	231.934	247.458	196.893	193.809	247.216	220.917
Gcdh	ENSMUSG00000003809.14	266.602	0.672509	0.124292	5.41071	6.27745e-08	9.93579e-06	562.606	443.557	354.05	432.292	267.204	298.196	268.02
Mast2	ENSMUSG00000003810.12	903.927	-0.31713	0.175716	-1.80478	0.0711087	0.330271	663.775	709.591	858.585	908.407	951.323	1051.79	954.652
Dnase2a	ENSMUSG00000003812.13	99.2263	0.135803	0.235463	0.576748	0.564109	0.842144	98.1035	91.1376	105.045	93.373	82.2273	91.8074	89.3556
Rad23a	ENSMUSG00000003813.15	488.575	0.0619157	0.124901	0.495718	0.620093	0.866202	589.1	574.79	533.736	492.01	552.963	531.18	478.555
Calr	ENSMUSG00000003814.8	5974.72	0.0360627	0.158539	0.227469	0.820059	0.945916	5483.01	5467.72	5254.72	5929.65	5765.13	5665.98	4750.42
Syce2	ENSMUSG00000003824.12	31.0896	0.0669091	0.308377	0.216972	0.82823	0.949176	23.3888	27.0251	44.9032	32.6078	37.2382	25.1116	27.3333
Nfat5	ENSMUSG00000003847.16	906.533	-0.15839	0.167435	-0.945979	0.344159	0.688941	696.218	656.091	848.256	737.539	635.564	751.03	1079.39
Nob1	ENSMUSG00000003848.14	165.679	0.108722	0.137775	0.789127	0.430038	0.758973	185.884	195.351	177.394	165.134	178.986	157.344	158.801
Nqo1	ENSMUSG00000003849.8	426.703	0.0204233	0.191428	0.10669	0.915035	0.978013	581.099	766.388	729.681	813.707	910.14	524.369	709.973
Ppfia3	ENSMUSG00000003863.18	202.319	-0.284207	0.28173	-1.00879	0.313074	0.665137	23.276	56.3061	50.6155	43.0602	68.5075	60.546	34.4626
Gys1	ENSMUSG00000003865.16	131.094	0.126153	0.19221	0.656331	0.511611	0.813937	146.889	125.813	139.641	160.7	128.878	147.63	120.395
Ruvbl2	ENSMUSG00000003868.14	276.706	0.141455	0.193006	0.732904	0.463617	0.783467	362.311	329.1	259.826	255.794	294.164	347.904	175.474
Lin7b	ENSMUSG00000003872.9	9.04621	-0.704293	0.57242	-1.23038	0.218556	0.567403	17.0183	4.03762	2.58018	1.02257	10.0122	5.72937	10.0022
Bax	ENSMUSG00000003873.11	135.35	-0.0877024	0.191989	-0.456809	0.647809	0.877993	119.125	155.301	122.402	120.704	136.801	165.758	118.202
Il7r	ENSMUSG00000003882.5	67.9914	-0.866935	0.314773	-2.75416	0.00588427	0.0744566	20.9592	23.8669	36.5114	59.8442	78.0104	81.248	52.5256
Tfam	ENSMUSG00000003923.14	417.371	0.0277262	0.126009	0.220033	0.825845	0.948525	465.881	495.693	415.653	483.047	436.197	490.286	450.853
Zfp81	ENSMUSG00000003929.10	98.3147	0.330589	0.198395	1.66631	0.0956509	0.384625	63.2363	96.5644	118.499	102.08	85.5306	61.0602	79.7686
Efnb3	ENSMUSG00000003934.5	19.3997	-0.18297	0.412419	-0.44365	0.657296	0.882651	11.7146	20.0861	11.5172	25.1584	13.9061	30.1838	22.0279
Mmd	ENSMUSG00000003948.17	244.704	0.193136	0.184376	1.04751	0.294863	0.649714	180.608	185.107	191.452	292.123	214.806	195.69	152.935
Hlf	ENSMUSG00000003949.16	58.6093	-0.237364	0.445023	-0.533375	0.593774	0.85371	28.6316	26.4429	35.3627	27.3614	33.7209	37.3887	33.9527
Fam162a	ENSMUSG00000003955.7	780.639	-0.0164667	0.201723	-0.0816299	0.934941	0.983942	292.088	362.487	446.39	419.597	392.833	398.123	368.594
Rpl8	ENSMUSG00000003970.8	3630.22	-0.0743807	0.196532	-0.378465	0.705085	0.904528	5763.8	3903.51	2881.95	3144.93	4341.85	4413.14	3644.07
Ssbp2	ENSMUSG00000003992.14	62.5023	0.161144	0.254373	0.633497	0.526409	0.821486	72.0942	29.3936	28.5188	48.0756	37.6523	41.6531	34.4674
Fancl	ENSMUSG00000004018.9	88.3328	0.118158	0.223067	0.529698	0.596321	0.85454	57.3504	88.2223	106.744	76.1218	75.3904	83.5657	71.4821
Brinp2	ENSMUSG00000004031.13	11.9918	0.277668	0.484781	0.572771	0.5668	0.843861	16.0331	9.48942	6.749	11.2457	13.1381	4.46371	6.71238
Gstm5	ENSMUSG00000004032.10	249.148	0.0986628	0.1661	0.593995	0.552515	0.835673	223.601	309.787	355.65	347.734	293.05	300.131	286.879
Gstm7	ENSMUSG00000004035.12	157.493	0.499936	0.332584	1.50319	0.132791	0.453676	384.875	528.794	492.632	538.434	380.901	335.008	323.165
Gstm3	ENSMUSG00000004038.9	572.068	-0.455385	0.36416	-1.25051	0.211114	0.558174	1182.38	2095.31	1587.9	1586.89	3736.67	1912.15	1435.9
Stat3	ENSMUSG00000004040.16	1040.03	-0.579373	0.142442	-4.06742	4.7536e-05	0.00249398	655.14	806.304	936.183	863.67	1212.17	1383.82	1104.27
Stat5a	ENSMUSG00000004043.14	68.8719	0.127784	0.224503	0.569188	0.569229	0.845332	121.15	75.326	73.4109	76.6663	64.3058	100.866	70.6074
Cavin1	ENSMUSG00000004044.9	498.011	-0.197677	0.241126	-0.819809	0.412325	0.745689	425.449	282.608	192.04	372.205	424.605	296.896	365.885
Map3k11	ENSMUSG00000004054.8	548.713	-0.57963	0.2224	-2.60625	0.00915408	0.098385	479.254	568.271	484.869	287.992	721.704	733.409	604.594
Akt2	ENSMUSG00000004056.15	355.82	-0.1359	0.114864	-1.18314	0.236753	0.589101	535.299	332.396	395.467	371.639	412.897	470.143	433.219
Dnaja3	ENSMUSG00000004069.16	567.766	0.239359	0.14019	1.70739	0.0877487	0.368253	634.828	641.798	655.104	785.181	573.581	688.941	478.685
Hmox2	ENSMUSG00000004070.15	332.2	0.483213	0.132096	3.65804	0.000254155	0.00854823	373.845	426.022	424.121	413.458	295.265	290.661	293.84
Cdip1	ENSMUSG00000004071.12	583.024	0.385611	0.136345	2.8282	0.00468103	0.0649721	859.596	882.634	931.353	927.281	681.014	690.135	695.893
Map3k20	ENSMUSG00000004085.14	255.061	-0.224704	0.177561	-1.2655	0.205691	0.552381	232.188	219.665	153.489	289.635	271.878	270.57	251.338
Cwc15	ENSMUSG00000004096.9	474.948	-0.00871661	0.144408	-0.0603611	0.951868	0.988828	468.256	402.38	483.21	454.912	461.396	475.143	425.546
Col5a3	ENSMUSG00000004098.7	69.0981	-0.185958	0.377976	-0.491983	0.622731	0.867288	55.5161	20.609	6.75722	21.0488	25.0605	17.7441	37.1841
Dnmt1	ENSMUSG00000004099.16	407.124	0.0597525	0.205331	0.291006	0.771047	0.929689	416.793	364.209	287.417	341.934	332.626	424.652	256.239
Ppan	ENSMUSG00000004100.12	156.183	-0.0617836	0.23773	-0.25989	0.794949	0.9387	245.774	199.756	184.35	106.047	161.664	207.653	197.338
Angptl2	ENSMUSG00000004105.8	163.137	0.109566	0.214727	0.51026	0.609869	0.861287	161.977	149.332	95.9085	146.708	140.789	102.933	135.657
Cacna1e	ENSMUSG00000004110.16	97.7839	-0.643605	0.269823	-2.38529	0.0170658	0.145365	55.5655	54.2854	43.3279	57.9406	68.7062	104.56	83.8755
Cacna1b	ENSMUSG00000004113.18	35.6005	-0.675082	0.37456	-1.80233	0.0714928	0.330746	2.47061	26.3699	13.6362	25.7452	21.8062	25.156	46.1277
Trmt10a	ENSMUSG00000004127.12	34.9019	0.127104	0.261529	0.486003	0.626965	0.869058	43.7893	48.6958	40.7576	29.8203	25.7639	48.5307	39.4818
Etv1	ENSMUSG00000004151.17	82.5462	-0.260006	0.27251	-0.954114	0.340026	0.685889	28.3512	52.2124	30.0264	46.7771	51.0946	55.855	42.9553
Kifc2	ENSMUSG00000004187.10	117.782	-0.136736	0.227175	-0.601898	0.547242	0.833294	99.0136	109.016	119.484	94.6415	93.287	121.928	135.557
Psap	ENSMUSG00000004207.14	5069.46	0.0525436	0.156887	0.334914	0.73769	0.916375	4356.17	4341.72	3785.03	4076.75	4045.13	4235.37	3677.49
Ikbkg	ENSMUSG00000004221.16	406.665	0.0609216	0.100745	0.604709	0.545372	0.832422	420.076	517.948	524.865	416.1	443.536	415.455	492.794
Wars2	ENSMUSG00000004233.14	84.4264	-0.047542	0.187239	-0.253911	0.799564	0.940355	74.8024	89.7849	56.9593	81.349	81.9267	59.5822	94.1277
Atn1	ENSMUSG00000004263.15	30.9871	0.381432	0.374487	1.01855	0.308418	0.660865	21.3265	22.3584	21.4418	30.5381	19.2699	9.54359	23.9509
Phb2	ENSMUSG00000004264.17	1275.84	0.268968	0.134668	1.99727	0.045796	0.259419	1537.69	1558.06	1481.68	1718.98	1352.72	1483.55	1087.53
Ptpn6	ENSMUSG00000004266.15	337.666	0.306507	0.2044	1.49954	0.133733	0.455548	385.587	419.42	392.677	376.125	296.549	397.387	262.231
Eno2	ENSMUSG00000004267.16	36.8018	-0.255578	0.437233	-0.584536	0.55886	0.838428	9.35606	10.224	6.93158	13.2761	18.8769	9.42532	8.16475
Emg1	ENSMUSG00000004268.11	723.489	0.178201	0.119138	1.49575	0.134719	0.457324	759.339	833.851	883.681	849.649	717.043	856.449	649.302
Lpcat3	ENSMUSG00000004270.13	2011.24	0.732551	0.149178	4.91058	9.0808e-07	9.56088e-05	2632.37	2979.92	2913.82	3124.13	1864.7	1845.92	1522.9
Atp6v1f	ENSMUSG00000004285.12	342.831	0.0591206	0.151587	0.390012	0.696528	0.901208	404.652	405.86	340.837	311.895	359.211	362.66	324.064
Il12b	ENSMUSG00000004296.14	2.06038	-0.622716	0.64605	-0.963881	0.335106		5.53817	1.10639	1.08386	3.33084	9.53661	3.4443	2.38381
Clcn5	ENSMUSG00000004317.14	320.202	0.0596625	0.209659	0.284569	0.775974	0.930863	295.907	340.156	424.297	364.226	295.179	266.759	464.943
Clcn3	ENSMUSG00000004319.15	1103.22	0.0769199	0.101919	0.754714	0.450421	0.773493	1273.43	1381.72	1310.94	1281.29	1251.03	1061.28	1411.48
Hif3a	ENSMUSG00000004328.15	20.5678	0.382473	0.552022	0.692858	0.488398	0.79897	12.6898	9.48516	6.66042	3.19254	8.68787	3.73207	1.38194
Gpx6	ENSMUSG00000004341.8	0.00179796	-0.00384035	0.1911	-0.020096	0.983967		0	0	0	0.107878	0	0	0
Gpx5	ENSMUSG00000004344.12	0.00177574	0	0.19081	0	1		0	0	0	0	0	0	0
Pde1c	ENSMUSG00000004347.16	33.3645	-0.206432	0.270578	-0.762931	0.445504	0.769541	28.3229	27.0282	13.8667	35.3736	28.6687	27.3271	38.3206
Utp20	ENSMUSG00000004356.8	235.413	0.187508	0.223239	0.839939	0.400942	0.734035	184.898	175.589	108.416	129.129	109.95	157.009	124.671
Spic	ENSMUSG00000004359.16	1.90049	-1.16479	0.644779	-1.80649	0.0708417		0	1.0638	0	0	3.39757	1.11793	3.45589
9330159F19Rik	ENSMUSG00000004360.9	16.7991	-0.42724	0.524716	-0.814231	0.415512	0.748085	2.32987	3.46933	9.60531	3.90656	5.15874	6.22588	9.16426
Cul3	ENSMUSG00000004364.14	1041.6	-0.149205	0.100473	-1.48503	0.137537	0.46193	889.462	900.621	1088	1244.34	1068.19	999.016	1385.49
Sst	ENSMUSG00000004366.3	161.528	0.468597	0.287248	1.63133	0.10282	0.400292	230.067	171.571	182.322	128.125	126.156	130.156	118.039
Il11	ENSMUSG00000004371.14	3.63299	-0.146185	0.640641	-0.228185	0.819502	0.945872	0	3.19102	2.15497	7.01245	4.76217	0	6.89146
Large1	ENSMUSG00000004383.18	76.8509	0.250827	0.259667	0.965955	0.334067	0.681014	61.236	45.8578	54.1548	68.685	52.8462	52.8175	37.9649
Ddx56	ENSMUSG00000004393.10	213.507	0.488349	0.144439	3.381	0.000722222	0.0177123	273.782	255.083	279.141	286.403	188.835	201.894	194.467
Tmed4	ENSMUSG00000004394.12	1158.83	0.223688	0.14468	1.54609	0.122083	0.43847	1637.52	1959.8	2013.71	1820.33	1657.73	1531.06	1588.37
Col26a1	ENSMUSG00000004415.15	0.497558	-0.536426	0.442865	-1.21126	0.225795		0	0	0	0	1.41478	0	4.22418
Bid	ENSMUSG00000004446.12	229.068	0.326806	0.187904	1.73922	0.0819962	0.355721	155.258	165.64	167.764	175.552	139.47	139.132	118.223
Ralb	ENSMUSG00000004451.14	479.347	-0.0711328	0.121936	-0.583361	0.559651	0.838786	396.452	414.522	483.131	374.642	426.29	440.398	446.149
Ppp1cc	ENSMUSG00000004455.16	408.42	-0.0337112	0.123392	-0.273205	0.784696	0.934161	361.629	402.259	493.602	441.523	397.863	441.642	480.105
Dnajb11	ENSMUSG00000004460.16	1039.65	0.200859	0.146034	1.37543	0.168998	0.50623	1582.28	909.485	1158.15	1245.92	1082.09	1107.96	981.449
Tbccd1	ENSMUSG00000004462.6	153.908	0.599452	0.180778	3.31596	0.00091329	0.020601	247.189	114.785	116.912	151.127	98.1129	95.2369	102.086
Clec11a	ENSMUSG00000004473.10	7.45541	-1.18478	0.558262	-2.12227	0.0338149	0.217448	2.74884	4.88123	2.17624	7.10158	20.105	9.84938	8.87978
Zfp324	ENSMUSG00000004500.9	67.8226	0.323191	0.214267	1.50836	0.131464	0.451641	89.3339	72.7968	92.6347	75.2563	63.0419	65.1253	64.8172
Gab2	ENSMUSG00000004508.6	182.17	0.0965301	0.168626	0.57245	0.567017	0.843917	191.097	126.388	134.562	126.325	159.893	113.834	111.562
Coro1c	ENSMUSG00000004530.12	1756.83	-0.23918	0.123137	-1.94238	0.0520907	0.278771	1410.39	1309.04	1401.31	1178.77	1588.06	1701.07	1398.29
Tax1bp1	ENSMUSG00000004535.12	3812.52	-0.365083	0.132302	-2.75947	0.00578956	0.0740576	2264.97	3338.61	2729.96	2863.49	3432.98	3386.43	4045.58
Psg17	ENSMUSG00000004540.7	0.506956	-0.218682	0.525188	-0.416389	0.677126		2.52056	1.32952	0	0	1.40575	0	2.80582
Psg19	ENSMUSG00000004542.15	0.0727615	0.0201768	0.19081	0.105743	0.915786		0	1.36429	0	0	0	0	0
Ctse	ENSMUSG00000004552.16	453.78	-0.564558	0.441768	-1.27795	0.201267	0.547292	1310.32	1415.32	920.578	1253.05	2397.8	847.642	2920.84
Ndrg2	ENSMUSG00000004558.15	345.603	0.719037	0.166162	4.32732	1.50935e-05	0.00100101	287.303	309.48	269.311	418.652	215.549	171.669	196.151
Mettl17	ENSMUSG00000004561.14	156.92	0.261443	0.159926	1.63478	0.102096	0.398709	163.961	175.06	168.818	153.338	118.025	151.129	148.411
Arhgef40	ENSMUSG00000004562.16	117.963	-0.0452215	0.198376	-0.227959	0.819678	0.945872	105.201	73.6858	79.0664	76.4382	74.9711	94.5302	84.999
Pnpla6	ENSMUSG00000004565.15	648.081	0.132012	0.126693	1.04198	0.29742	0.651312	563.587	605.957	604.098	532.052	448.227	555.21	580.932
Mcoln1	ENSMUSG00000004567.16	362.315	0.51554	0.139082	3.70674	0.000209942	0.00747498	456.891	435.745	494.485	475.629	288.031	321.725	367.189
Arhgef18	ENSMUSG00000004568.12	384.172	-0.0801558	0.128128	-0.625592	0.531582	0.823926	366.732	367.793	389.325	390.126	398.426	426.667	382.488
Pkn2	ENSMUSG00000004591.16	1126.87	0.0972902	0.0970964	1.002	0.316346	0.667993	809.059	856.593	827.716	1013.43	813.697	739.293	915.081
Cd33	ENSMUSG00000004609.11	72.1747	0.0391505	0.268826	0.145635	0.884209	0.968426	48.6011	48.4398	101.987	58.4082	67.2885	39.7861	75.8927
Etfb	ENSMUSG00000004610.4	58.5211	0.678789	0.304815	2.22689	0.0259547	0.185736	33.3241	76.7922	126.944	83.2226	60.9066	49.6589	37.1973
Nkg7	ENSMUSG00000004612.9	56.7276	-1.20544	0.344872	-3.49533	0.000473475	0.0131669	29.3032	51.4207	61.4447	58.0413	154.813	151.066	73.0917
Stxbp2	ENSMUSG00000004626.14	1016.47	-0.0570751	0.0909304	-0.627679	0.530214	0.823229	1095.89	1230.06	1128.61	1015.3	1096.88	1152.94	1243.33
Pcp2	ENSMUSG00000004630.18	21.9923	0.519861	0.353214	1.4718	0.141075	0.46723	20.6697	26.1499	20.4045	24.9543	13.7576	17.7451	17.16
Sgce	ENSMUSG00000004631.15	65.1149	0.0412263	0.265736	0.15514	0.876711	0.965099	70.9903	32.5373	28.4157	39.7456	34.8509	36.066	46.7601
Chn2	ENSMUSG00000004633.17	331.23	-0.180592	0.146118	-1.23593	0.216484	0.564804	292.961	430.499	467.107	389.82	532.22	374.806	443.335
Wwox	ENSMUSG00000004637.15	63.616	0.150989	0.222853	0.67753	0.49807	0.805312	67.0614	69.0224	55.6035	84.2641	58.3321	67.1469	66.6992
Slbp	ENSMUSG00000004642.13	281.674	0.0669927	0.112048	0.597895	0.54991	0.834529	247.675	272.665	264.941	238.351	244.398	250.403	238.324
Tyr	ENSMUSG00000004651.6	0.00204963	0	0.19081	0	1		0	0	0	0	0	0	0
Ghrhr	ENSMUSG00000004654.6	1.80081	0.0719946	0.6366	0.113092	0.909957		5.3784	1.40884	0	0.12757	0	1.38004	1.37588
Aqp1	ENSMUSG00000004655.5	1219.58	-0.173164	0.206266	-0.839518	0.401179	0.734158	885.907	1002.41	539.157	929.864	777.823	803.491	1264.57
Arid3b	ENSMUSG00000004661.15	89.4713	0.109466	0.219275	0.499217	0.617626	0.864521	56.6039	93.2567	96.6839	70.1138	56.8861	88.7903	82.1943
Cnn2	ENSMUSG00000004665.10	305.782	-0.451276	0.234939	-1.92082	0.0547542	0.285727	242.663	189.561	187.797	227.398	326.337	324.422	224.514
Polr2e	ENSMUSG00000004667.18	417.911	0.0753705	0.166639	0.452299	0.651053	0.880048	661.952	579.095	373.556	329.685	480.136	470.51	409.949
Abca13	ENSMUSG00000004668.14	1.23662	0.427138	0.627955	0.680204	0.496375		2.0649	0	0	2.09598	1.07136	0	0
Myo9b	ENSMUSG00000004677.17	459.401	-0.322694	0.135578	-2.38013	0.0173063	0.146448	405.185	311.34	362.235	316.248	419.372	433.341	438.881
Hdac9	ENSMUSG00000004698.10	51.6196	0.207538	0.311288	0.666708	0.504959	0.809369	41.9098	22.8543	40.7863	40.2777	32.1794	25.1945	32.7835
Ly9	ENSMUSG00000004707.14	37.8494	-0.499975	0.355634	-1.40587	0.159763	0.493948	13.2302	24.7427	37.4733	32.3972	47.351	44.6567	29.0037
Cd244	ENSMUSG00000004709.14	61.0297	-0.785654	0.223577	-3.51401	0.000441394	0.0125774	58.8161	39.4702	53.8398	48.4207	68.3949	90.734	100.842
Adgre1	ENSMUSG00000004730.14	119.144	0.0464085	0.256024	0.181267	0.856158	0.959314	116.623	96.8654	110.268	82.3366	72.5934	145.832	77.9226
Mtfp1	ENSMUSG00000004748.5	139.654	0.256539	0.245951	1.04305	0.296926	0.650823	217.232	253.868	217.217	182.962	207.292	192.396	145.322
Rab23	ENSMUSG00000004768.14	84.9478	-0.222207	0.229995	-0.966134	0.333977	0.681014	77.3389	55.7605	45.5977	95.6072	81.2728	79.0771	85.389
Rab11a	ENSMUSG00000004771.12	605.295	-0.239643	0.119956	-1.99776	0.0457428	0.259195	438.122	453.172	582.606	473.361	568.086	594.917	569.478
Eif2b2	ENSMUSG00000004788.11	218.184	-0.207656	0.151254	-1.3729	0.169783	0.507704	234.948	216.35	219.561	193.19	243.77	269.382	231.871
Dlst	ENSMUSG00000004789.10	2266.51	0.230206	0.116117	1.98254	0.0474189	0.264085	2568.69	2965.74	3123.98	2956.4	2347.23	2781.44	2313.05
Pgf	ENSMUSG00000004791.7	9.54618	0.0508512	0.517241	0.0983125	0.921684	0.979675	29.5978	9.46735	2.22442	14.7777	6.639	13.2807	18.4576
Ulk2	ENSMUSG00000004798.14	263.842	0.20268	0.13782	1.47061	0.141396	0.467841	258.907	259.302	245.321	302.922	234.848	231.505	232.449
Ccl24	ENSMUSG00000004814.10	11.9142	-1.25847	0.616306	-2.04196	0.0411554	0.245072	2.58258	1.41612	0	4.81792	17.9715	1.38096	8.02666
Dgkq	ENSMUSG00000004815.12	895.581	0.259878	0.173175	1.50067	0.133442	0.454828	733.855	848.004	1157.69	704.726	628.143	819.911	709.458
Tmed11	ENSMUSG00000004821.1	33.4659	0.731638	0.368441	1.98577	0.0470591	0.263154	793.066	48.4746	97.0952	246.273	17.5182	71.544	160.16
Grap	ENSMUSG00000004837.2	36.9698	-0.462488	0.403502	-1.14619	0.251719	0.606054	23.7306	41.2714	37.1309	36.8385	48.5549	76.748	29.4713
Pou1f1	ENSMUSG00000004842.18	0.720813	-0.338845	0.566427	-0.598214	0.549697		0	0	0	0	0	0	1.34293
Chmp2b	ENSMUSG00000004843.6	1071.4	-0.350734	0.135935	-2.58016	0.00987542	0.102708	433.561	578.097	600.205	758.871	826.145	673.507	794.584
Plod3	ENSMUSG00000004846.10	273.187	0.130892	0.148439	0.881789	0.377891	0.715647	425.151	372.648	308.001	311.338	322.538	327.889	306.665
Ap1s1	ENSMUSG00000004849.14	788.346	0.070501	0.139509	0.505352	0.613312	0.863007	683.97	1029.97	955.353	889.397	922.393	932.975	706.623
Mapk13	ENSMUSG00000004864.12	1595.89	-0.4219	0.114113	-3.69722	0.000217973	0.00764527	1008.25	1216.51	1086.42	1106.77	1597.05	1724	1151.9
Srpk1	ENSMUSG00000004865.15	860.53	0.147427	0.0875147	1.6846	0.0920662	0.37736	1055.22	939.151	1006.19	823.62	813.407	860.133	890.067
Pax3	ENSMUSG00000004872.15	0.0180195	0	0.19081	0	1		0	0	0	0	0	0	0
Lbr	ENSMUSG00000004880.11	532.674	0.0559956	0.140797	0.397704	0.690848	0.899084	484.776	509.079	464.449	454.038	474.493	491.452	413.263
Crabp2	ENSMUSG00000004885.5	0.269868	0	0.26286	0	1		0	0	0	0	0	0	0
Nes	ENSMUSG00000004891.16	86.7453	0.768952	0.287173	2.67767	0.0074137	0.0857307	316.245	83.6235	120.136	134.392	74.6681	99.1297	99.2049
Bcan	ENSMUSG00000004892.13	9.82867	-0.97814	0.457818	-2.13652	0.0326367	0.21359	11.9381	32.2783	4.50619	19.1173	45.7045	18.4507	44.3359
Hapln2	ENSMUSG00000004894.10	0.0393949	0.0153807	0.19081	0.0806072	0.935754		0	0	0	0.793193	0	0	0
Prcc	ENSMUSG00000004895.9	242.071	-0.116284	0.154958	-0.750421	0.453001	0.774898	219.018	250.319	241.191	283.468	287.267	305.231	229.55
Rrnad1	ENSMUSG00000004896.16	529.131	0.181772	0.115386	1.57534	0.115178	0.424988	558.953	580.268	553.013	579.611	498.634	545.52	466.018
Hdgf	ENSMUSG00000004897.16	1304.23	0.123148	0.119458	1.03089	0.302591	0.656201	1574.18	1236.3	1184.16	1592.37	1273.72	1421.33	1150.2
Slc25a18	ENSMUSG00000004902.7	1.17171	-0.0522729	0.613099	-0.0852602	0.932055		0	0	6.60841	0	1.41478	1.41741	1.39655
Thop1	ENSMUSG00000004929.12	141.076	0.238968	0.215698	1.10788	0.267915	0.623769	311.905	167.619	159.522	126.416	174.462	151.371	134.699
Apba3	ENSMUSG00000004931.11	215.165	-0.0300637	0.374703	-0.0802333	0.936052	0.984218	343.937	279.028	223.308	107.873	264.909	250.593	213.504
Matk	ENSMUSG00000004933.17	51.27	0.0754479	0.307787	0.24513	0.806356	0.942458	31.6618	54.9105	70.6288	40.0504	44.928	52.1704	44.3487
Pias4	ENSMUSG00000004934.14	158.305	0.130118	0.199712	0.651529	0.514705	0.815896	156.921	139.086	182.899	141.877	132.804	154.958	135.566
Map2k1	ENSMUSG00000004936.8	906.136	-0.0824422	0.0949135	-0.868603	0.385064	0.723463	530.16	679.48	719.549	624.74	718.863	643.623	677.022
Sgta	ENSMUSG00000004937.6	558.908	0.0164041	0.179511	0.0913824	0.927189	0.980881	600.923	639.488	564.672	441.094	539.424	612.763	510.353
Nmrk2	ENSMUSG00000004939.7	0.952764	-0.143401	0.589945	-0.243076	0.807947		0	0	1.44774	0	0	0	1.43515
Tmem242	ENSMUSG00000004945.15	271.236	0.0088893	0.179549	0.0495091	0.960514	0.991031	335.859	353.757	329.677	292.973	334.826	352.188	291.508
Dtx2	ENSMUSG00000004947.15	56.1038	-0.153952	0.252213	-0.610408	0.541592	0.83042	55.2371	52.0563	62.3871	48.0301	71.3383	55.2236	50.4591
Zp3	ENSMUSG00000004948.12	0.056672	0	0.19081	0	1		0	0	0	0	0	0	0
Hspb1	ENSMUSG00000004951.10	155.605	-0.153227	0.323955	-0.472987	0.636222	0.872969	181.482	99.059	62.0343	71.5555	149.179	73.8995	105.139
Rasa4	ENSMUSG00000004952.13	275.06	0.0172232	0.18591	0.0926425	0.926188	0.980738	178.882	132.885	178.922	158.598	113.855	231.326	143.566
Syt5	ENSMUSG00000004961.7	30.7799	-0.283407	0.389469	-0.727675	0.466812	0.785387	9.12288	13.3902	17.4076	15.1644	12.044	22.458	19.8863
Hnrnpa2b1	ENSMUSG00000004980.16	5682.38	-0.135446	0.150696	-0.898804	0.368757	0.709442	4940.91	4483.29	4174.91	5058.12	4963.37	5272.92	5145.24
Fxyd4	ENSMUSG00000004988.9	0.554367	-0.604038	0.562991	-1.07291	0.283311		0	0	1.32921	0	1.4083	1.40928	1.38852
Ccdc130	ENSMUSG00000004994.12	73.6228	0.371668	0.211181	1.75995	0.0784166	0.347791	55.5254	86.3645	112.349	79.678	60.4548	69.9491	66.3235
Mri1	ENSMUSG00000004996.9	100.173	0.177625	0.189694	0.936373	0.349081	0.692335	132.039	94.3644	122.367	99.5446	116.205	82.1656	83.2211
Prkacb	ENSMUSG00000005034.15	290.066	-0.372442	0.183719	-2.02724	0.0426384	0.250107	277.237	215.755	162.426	236.246	310.872	290.373	261.327
Sgsh	ENSMUSG00000005043.13	146.72	-0.24506	0.177245	-1.38261	0.166785	0.504075	115.569	118.289	108.101	146.776	141.446	161.846	144.522
Chd5	ENSMUSG00000005045.16	32.8098	-0.361514	0.409986	-0.881772	0.3779	0.715647	20.103	14.9144	21.2593	21.3151	22.6913	32.2076	23.3563
Cstb	ENSMUSG00000005054.7	320.603	0.158487	0.170568	0.929175	0.352799	0.695474	341.242	424.323	354.693	294.843	345.013	310.957	291.095
Sh2b2	ENSMUSG00000005057.13	7.4479	0.891376	0.54328	1.64073	0.100853	0.395579	17.22	6.7757	7.04217	5.20231	1.51317	6.94258	2.87717
Pex5	ENSMUSG00000005069.12	355.678	0.43617	0.164081	2.65827	0.00785439	0.0894963	533.966	432.095	535.473	518.66	325.879	387.616	403.03
Jkamp	ENSMUSG00000005078.16	151.026	-0.0520749	0.169857	-0.306581	0.759163	0.92437	132.383	145.996	158.72	156.039	155.602	133.596	173.019
Cd44	ENSMUSG00000005087.17	564.379	-0.422067	0.249314	-1.69291	0.0904723	0.374608	498.103	917.314	438.684	1025.74	950.603	634.998	1369.36
Slc1a2	ENSMUSG00000005089.15	20.105	0.870709	0.395339	2.20244	0.0276343	0.193124	45.4537	61.5217	41.5926	82.595	29.8072	31.4566	33.7391
Eif2ak4	ENSMUSG00000005102.13	113.285	0.165798	0.177489	0.934127	0.350238	0.692976	130.557	89.2568	88.9535	107.977	80.4305	68.3616	121.305
Wdr1	ENSMUSG00000005103.12	2556.54	-0.0712922	0.135338	-0.526772	0.598352	0.85551	1938.14	2219.14	1855.83	1758	2120.19	2174.4	1830.25
Slc2a9	ENSMUSG00000005107.13	215.025	0.122854	0.203239	0.604484	0.545522	0.832432	140.777	181.162	192.167	181.185	204.104	149.098	123.933
Wisp1	ENSMUSG00000005124.9	21.3962	0.481376	0.451639	1.06584	0.286495	0.641318	12.5629	7.57729	13.7589	9.86301	7.12741	9.37701	4.17848
Ndrg1	ENSMUSG00000005125.12	1004.63	0.720774	0.252967	2.84928	0.00438183	0.0621474	1094.97	535.674	452.19	662.893	326.691	330.634	549.101
4930550C14Rik	ENSMUSG00000005131.4	1.8832	0.0852643	0.645059	0.13218	0.894842		2.03817	1.01919	1.00455	2.0576	0	3.19262	1.09938
Man2b1	ENSMUSG00000005142.10	813.315	0.209657	0.153456	1.36624	0.171865	0.510661	859.857	775.204	858.247	859.083	723.226	734.839	710.019
Klf5	ENSMUSG00000005148.8	1817.19	-0.238869	0.127572	-1.87242	0.0611487	0.305619	959.101	1158.06	971.235	1540.79	1446.19	1341.55	1340.46
Wdr83	ENSMUSG00000005150.16	271.016	0.164226	0.127708	1.28595	0.19846	0.544257	326.713	295.73	295.095	329.548	290.561	297.719	246.712
Prdx2	ENSMUSG00000005161.15	1306.07	-0.0288806	0.126285	-0.228693	0.819107	0.945872	1384.58	1672.82	1454.96	1310.48	1564.61	1655.36	1247.44
Polr2a	ENSMUSG00000005198.15	1042.65	-0.156536	0.224256	-0.698024	0.485162	0.796986	829.87	630.649	814.85	870.204	766.303	1029.18	841.32
Senp3	ENSMUSG00000005204.12	438.332	-0.125965	0.102536	-1.22849	0.219263	0.568134	431.648	412.211	495.417	364.164	401.134	504.198	488.063
Corin	ENSMUSG00000005220.10	0.757139	-0.448841	0.585229	-0.76695	0.443111		2.01032	0	0	0	1.04632	0	2.16739
Plekha8	ENSMUSG00000005225.15	467.236	0.26562	0.158018	1.68095	0.092772	0.378353	361.269	405.608	585.601	441.382	413.492	299.676	400.012
G6pc2	ENSMUSG00000005232.11	0.431768	0.000715609	0.19081	0.00375037	0.997008		5.13404	0	0	0	0	0	2.17162
Spc25	ENSMUSG00000005233.16	111.642	0.208722	0.210241	0.992776	0.320819	0.671925	70.9866	131.101	112.691	121.712	104.055	103.263	82.909
Dnah2	ENSMUSG00000005237.14	105.614	1.78698	0.474617	3.76509	0.000166488	0.00625908	158.582	162.959	198.606	103.605	56.5357	9.61806	41.9307
Ripk4	ENSMUSG00000005251.14	249.544	0.109935	0.15819	0.694957	0.487082	0.798425	215.398	270.551	255.096	230.612	261.298	200.71	209.096
Ufd1	ENSMUSG00000005262.12	355.877	-0.0332703	0.1129	-0.294687	0.768233	0.928361	346.813	334.361	330.435	343.597	330.11	327.253	380.948
Zfp287	ENSMUSG00000005267.13	28.0094	-0.0647094	0.34932	-0.185244	0.853038	0.958478	16.783	13.4345	26.2449	20.4502	19.7681	23.1918	17.5547
Prlr	ENSMUSG00000005268.20	806.674	0.439981	0.144018	3.05504	0.00225033	0.0395751	615.848	1075.29	766.933	896.075	637.037	604.923	620.21
Letm1	ENSMUSG00000005299.6	1249.62	0.114376	0.140572	0.81365	0.415846	0.748085	1384.34	1491.17	1491.32	1370.28	1364.69	1388.41	1222.37
Ubqln1	ENSMUSG00000005312.15	957.346	-0.0399931	0.134038	-0.298371	0.76542	0.927118	1111.24	910.301	851.084	1309.12	1184.14	1065.78	974.784
Fgfr4	ENSMUSG00000005320.9	45.4607	-0.039401	0.381348	-0.10332	0.917709	0.978657	27.2154	17.8264	22.9505	20.2189	15.3048	17.7527	32.4382
Cadm3	ENSMUSG00000005338.13	53.7359	0.0438661	0.313555	0.139899	0.88874	0.969726	40.6829	31.8112	22.7441	28.8769	21.1521	40.4568	29.3779
Fcer1a	ENSMUSG00000005339.10	1.72021	1.75906	0.627193	2.80466	0.00503693		0	8.84047	8.01319	8.34403	1.1806	0	0
Txn2	ENSMUSG00000005354.15	1031.03	0.0915094	0.119211	0.767624	0.442711	0.767814	1388.39	1380	1230.78	1241.34	1206.28	1462.97	1027.18
Casp14	ENSMUSG00000005355.9	1.88892	0.133857	0.615044	0.217638	0.827711		0	0	1.22305	0	0	0	0
Slc1a6	ENSMUSG00000005357.9	0.349302	-0.148916	0.44165	-0.337181	0.73598		0	0	0	0	0	0	1.14308
Slc1a3	ENSMUSG00000005360.14	67.5157	1.00247	0.296942	3.37599	0.000735504	0.0179446	172.417	227.246	203.354	165.618	93.8786	109.648	80.8909
Crbn	ENSMUSG00000005362.14	447.701	0.0763807	0.177982	0.429149	0.667815	0.889302	353.313	382.454	357.934	383.846	367.083	292.611	387.064
Il5ra	ENSMUSG00000005364.11	2.24313	-1.16747	0.638818	-1.82755	0.0676178		0	0	0	0.0917564	3.17171	3.20003	0
Msh6	ENSMUSG00000005370.3	237.457	0.45863	0.178089	2.57529	0.0100156	0.1037	249.832	277.796	186.378	217.338	186.385	164.319	151.244
Fbxo11	ENSMUSG00000005371.14	384.989	-0.0817536	0.109773	-0.744754	0.456421	0.777584	308.372	258.406	350.48	401.405	338.28	338.368	380.062
Mlxipl	ENSMUSG00000005373.13	1076.18	0.559002	0.196326	2.84732	0.00440884	0.0623896	1351.81	1421.91	1668.67	1462.25	894.751	1052.18	1043.8
Tbl2	ENSMUSG00000005374.13	283.601	0.138213	0.134765	1.02559	0.305085	0.657921	382.852	315.773	330.941	379.208	332.237	280.385	336.398
Bud23	ENSMUSG00000005378.17	318.921	-0.0848362	0.13292	-0.638249	0.523312	0.820924	374.373	416.966	376.465	339.392	373.24	417.177	412.688
Nid1	ENSMUSG00000005397.8	412.883	0.0501628	0.190077	0.263908	0.791851	0.937548	332.002	247.889	216.693	279.656	268.172	296.703	208.843
Mcm5	ENSMUSG00000005410.6	297.541	0.217536	0.245225	0.887089	0.375031	0.713404	317.144	390.873	244.472	248.369	234.392	359.305	182.385
Hmox1	ENSMUSG00000005413.8	32.6758	-0.013297	0.310285	-0.042854	0.965818	0.99285	33.3151	34.4782	102.577	26.6456	73.09	40.5597	27.0012
Mprip	ENSMUSG00000005417.17	1383.7	-0.200249	0.159928	-1.25212	0.210526	0.557661	1443.29	1025.07	1203.26	1217.81	1295.64	1380.48	1532.1
Cic	ENSMUSG00000005442.13	551.255	-0.403252	0.190492	-2.11689	0.0342688	0.219244	528.305	418.027	483.424	362.62	543.516	644.486	587.672
Pafah1b3	ENSMUSG00000005447.12	259.773	-0.125386	0.193579	-0.647723	0.517164	0.817818	199.488	274.034	165.91	155.015	272.574	191.393	181.026
Il27ra	ENSMUSG00000005465.9	27.8569	-0.77887	0.395483	-1.96942	0.0489053	0.269652	22.9867	22.0003	17.3866	21.6605	43.9596	42.3261	29.0522
Prkaca	ENSMUSG00000005469.10	491.132	0.04007	0.123848	0.323541	0.746286	0.919313	481.13	442.976	518.12	599.455	556.938	499.686	437.374
Asf1b	ENSMUSG00000005470.8	88.9445	0.028776	0.201817	0.142585	0.886618	0.96851	99.0216	117.959	72.1845	80.8586	93.0422	127.708	57.8021
Myl10	ENSMUSG00000005474.9	0.0890482	0	0.19081	0	1		0	0	0	0	0	0	0
Ddx39	ENSMUSG00000005481.18	615.11	0.212914	0.143003	1.48889	0.136517	0.460313	640.157	688.902	596.732	601.385	579.952	634.455	422.506
Dnajb1	ENSMUSG00000005483.10	407.932	0.0298759	0.235989	0.126598	0.899258	0.972967	199.598	353.761	351.649	483.975	418.729	284.851	323.81
Msh4	ENSMUSG00000005493.15	0.162848	0.116655	0.28062	0.415704	0.677626		0	1.01132	2.94566	0.0914064	0	0	0
Usp40	ENSMUSG00000005501.14	287.668	0.281414	0.157274	1.78932	0.0735629	0.336056	406.56	438.108	457.416	364.846	354.801	302.035	365.381
Evx1	ENSMUSG00000005503.8	0.0197711	0.0195261	0.19081	0.102332	0.918493		0	0	0	1.18626	0	0	0
Kbtbd4	ENSMUSG00000005505.12	246.993	0.00650923	0.122891	0.0529674	0.957758	0.990276	304.596	273.822	290.673	290.846	290.858	265.124	301.504
Celf1	ENSMUSG00000005506.16	1113.1	-0.0390134	0.0971047	-0.401766	0.687856	0.897525	1085.37	868.723	939.515	1051.6	1006.01	1044.04	979.898
Ndufs3	ENSMUSG00000005510.9	460.091	0.159673	0.113269	1.40968	0.158634	0.491831	482.433	538.523	567.848	544.796	497.715	479.384	460.85
Por	ENSMUSG00000005514.14	1022.02	0.680656	0.286557	2.37529	0.0175353	0.147571	1828.33	1882.65	2183.48	1334.32	1335.84	965.192	1015.84
Igf1r	ENSMUSG00000005533.10	207.171	-0.39815	0.226248	-1.7598	0.0784424	0.347791	193.732	119.245	136.126	199.858	164.648	229.969	253.717
Insr	ENSMUSG00000005534.10	592.7	0.26085	0.173266	1.50549	0.132199	0.452704	551.184	573.076	499.577	678.878	477.166	398.439	561.033
Fcer2a	ENSMUSG00000005540.10	23.1609	-0.195834	0.623276	-0.314201	0.753368	0.921688	0	1.35369	3.60279	0	1.41453	0	2.83035
Cyp2a5	ENSMUSG00000005547.14	0.0487352	0	0.19081	0	1		0	0	0	0	0	0	0
Atp4a	ENSMUSG00000005553.14	7.28821	0.540637	0.646251	0.836574	0.402832	0.735992	13.1236	1.51376	3.81282	5.15698	5.14227	0	2.85996
Trim28	ENSMUSG00000005566.14	736.402	0.00586647	0.155855	0.0376405	0.969974	0.994058	820.309	592.28	537.088	793.863	614.663	817.507	620.47
Ube2m	ENSMUSG00000005575.16	645.457	-0.0334309	0.139153	-0.240245	0.81014	0.944184	695.572	623.69	741.1	765.329	748.399	828.724	602.597
Adcy9	ENSMUSG00000005580.11	112.793	0.112828	0.21298	0.529761	0.596277	0.85454	141.446	95.8141	109.605	95.5609	112.199	76.5454	105.05
Mef2c	ENSMUSG00000005583.16	105.829	-0.524648	0.316302	-1.65869	0.0971778	0.387375	79.0459	64.845	49.0795	84.7268	106.144	135.621	67.7289
Ctr9	ENSMUSG00000005609.16	348.449	0.228394	0.116637	1.95817	0.0502099	0.273403	347.174	362.88	290.466	344.378	317.962	243.749	289.053
Eif4g2	ENSMUSG00000005610.17	5451.68	0.0261111	0.0985646	0.264913	0.791076	0.937397	5350.6	4240.89	4690.41	5273.26	4690.97	4627.64	5067.78
Mrvi1	ENSMUSG00000005611.15	386.155	-0.146217	0.260367	-0.561581	0.574402	0.847474	279.136	162.778	117.036	262.868	242.699	212.631	221.659
Pcyt1a	ENSMUSG00000005615.14	1263.19	-0.310596	0.17987	-1.72678	0.0842068	0.360381	1157.62	1692.2	1550.37	1550.73	1866.98	1803.96	1914.51
Zfp592	ENSMUSG00000005621.11	381.936	-0.104315	0.12918	-0.807513	0.419371	0.750982	340.745	321.658	403.728	433.298	402.118	398.299	418.069
Psmd4	ENSMUSG00000005625.15	634.661	0.234864	0.10173	2.3087	0.0209602	0.164288	691.311	822.496	659.843	685.111	629.594	651.856	549.658
Tmod4	ENSMUSG00000005628.12	7.84301	-0.546495	0.491272	-1.11241	0.265963	0.621757	5.41777	6.36298	3.69058	7.83823	4.91065	12.0347	13.3537
Insrr	ENSMUSG00000005640.11	45.0803	0.424514	0.373905	1.13535	0.256228	0.611003	38.3015	32.7112	26.916	14.8837	10.6824	30.7244	18.7499
Cabp5	ENSMUSG00000005649.17	0.072347	0	0.19081	0	1		0	0	0	0	0	0	0
Snx6	ENSMUSG00000005656.9	665.49	0.121424	0.116177	1.04516	0.295951	0.650724	703.176	817.175	786.165	694.212	701.752	644.608	720.956
Mthfd2	ENSMUSG00000005667.8	148.412	0.191176	0.23438	0.815665	0.414692	0.747867	631.554	226.854	206.538	285.154	254.134	275.26	341.833
Kit	ENSMUSG00000005672.12	379.889	-0.0534555	0.240626	-0.222152	0.824196	0.948058	158.42	117.076	86.0922	137.691	107.581	139.275	139.443
Tomm40l	ENSMUSG00000005674.9	539.509	0.326368	0.222068	1.46968	0.141649	0.467982	850.646	904.638	1030.34	933.317	686.042	776.265	762.031
Nr1i3	ENSMUSG00000005677.14	508.881	0.489624	0.23494	2.08404	0.0371561	0.230549	799.387	891.231	1028.92	978.103	648.108	616.278	702.459
Apoa2	ENSMUSG00000005681.12	11.3453	0.846254	0.564495	1.49913	0.133839	0.455768	20.7521	27.9041	28.714	23.8375	12.3688	20.5199	6.57692
Pan2	ENSMUSG00000005682.9	448.222	0.0535636	0.130814	0.409463	0.6822	0.895292	377.277	412.047	409.353	423.161	342.428	423.953	420.575
Cs	ENSMUSG00000005683.8	4226.92	-0.16453	0.13234	-1.24324	0.21378	0.56199	3606.36	4312.99	4241.55	4175.45	4447.07	5200.01	4121.92
Ampd3	ENSMUSG00000005686.17	292.611	-0.306581	0.201181	-1.52391	0.127532	0.447291	96.4914	162.724	139.607	167.328	159.502	179.23	204.168
Bcas2	ENSMUSG00000005687.14	325.889	-0.0207922	0.124027	-0.167643	0.866864	0.962359	377.758	300.293	359.791	371.991	354.119	354.442	358.792
Sh2d1a	ENSMUSG00000005696.11	3.37162	0.124333	0.636371	0.195379	0.845097	0.954781	8.23895	1.14945	3.42008	8.80066	4.94361	3.40748	6.17014
Ctcf	ENSMUSG00000005698.15	482.429	-0.0940947	0.0964248	-0.975835	0.329146	0.678922	435.933	424.031	433.318	449.306	473.358	476.69	447.11
Pard6a	ENSMUSG00000005699.16	31.7216	-0.0747758	0.349048	-0.214228	0.830369	0.949933	21.8795	35.717	50.8364	39.7268	46.1881	44.3711	30.29
Agrp	ENSMUSG00000005705.10	3.34524	0.138699	0.632745	0.219203	0.826492	0.948721	2.56324	6.01861	3.62534	0.122445	2.87929	1.42094	1.40026
Tfap4	ENSMUSG00000005718.7	82.2676	-0.168952	0.244101	-0.692138	0.488851	0.79897	44.3249	67.4965	67.0063	58.1304	75.7258	83.5105	46.6605
Ranbp1	ENSMUSG00000005732.14	482.811	0.0693218	0.161178	0.430094	0.667127	0.889015	520.217	531.683	510.112	458.08	494.897	545.273	403.776
Cd247	ENSMUSG00000005763.15	103.869	-0.502807	0.232833	-2.15952	0.03081	0.205782	72.7182	67.6649	59.1236	90.3846	116.788	121.663	79.9741
Rfx5	ENSMUSG00000005774.12	148.904	-0.0451703	0.176909	-0.255331	0.798467	0.940002	182.352	175.944	137.377	146.929	176.843	211.896	111.108
Psmb4	ENSMUSG00000005779.12	1034.34	-0.0342204	0.13369	-0.255968	0.797976	0.939857	1036.54	1168.59	1099.1	1158.09	1218.25	1260.95	961.649
Mmp8	ENSMUSG00000005800.3	0.647742	-0.129649	0.579591	-0.223691	0.822998		0	0	0.985126	0	0	0	1.07818
Slc30a4	ENSMUSG00000005802.12	1173.54	0.267797	0.144545	1.85269	0.0639271	0.312441	734.569	805.7	635.18	875.306	645.839	559.139	689.278
Sqor	ENSMUSG00000005803.14	1663.23	-0.0771312	0.141996	-0.543194	0.586996	0.850583	618.774	604.663	606.79	581.152	631.772	499.236	764.568
Bloc1s6	ENSMUSG00000005804.14	272.765	-0.0761677	0.110758	-0.687697	0.491644	0.801551	296.121	267.445	263.49	268.245	313.586	257.459	278.628
Metap1	ENSMUSG00000005813.12	448.021	0.0391736	0.0965793	0.40561	0.685029	0.896694	435.614	558.856	484.84	520.519	524.187	457.037	489.406
Gpr108	ENSMUSG00000005823.8	529.603	0.0948367	0.123066	0.770614	0.440935	0.766687	600.75	593.666	405.886	514.377	463.198	499.048	519.758
Tnfsf14	ENSMUSG00000005824.6	5.73863	-0.866054	0.529184	-1.63659	0.101717	0.397642	0	6.19844	6.66943	6.13239	10.1341	9.33136	8.01434
Gata6	ENSMUSG00000005836.8	365.577	0.303891	0.174521	1.74129	0.0816336	0.354982	418.646	485.339	512.511	545.007	461.133	377.096	352.833
Rsl1d1	ENSMUSG00000005846.11	473.405	0.120971	0.162214	0.745747	0.45582	0.776746	473.238	482.712	520.996	441.922	397.838	474.972	451.355
Cnga2	ENSMUSG00000005864.7	0.0217429	0	0.190811	0	1		0	0	0	0	0	0	0
Apc	ENSMUSG00000005871.14	751.189	-0.00149498	0.144302	-0.0103601	0.991734	1	812.506	650.287	591.946	750.061	657.239	629.761	809.567
Reep5	ENSMUSG00000005873.5	520.063	0.69701	0.271375	2.56844	0.0102157	0.104969	2367.79	491.315	438.9	988.933	560.025	559.32	819.026
Ergic3	ENSMUSG00000005881.13	1074.79	0.0893641	0.104093	0.858504	0.390614	0.727696	1314.29	1217.41	1151.75	1300.73	1207.68	1195.23	1105.57
Uqcc1	ENSMUSG00000005882.18	340.597	0.236173	0.114157	2.06883	0.0385618	0.236199	423.194	395.697	411.023	425.064	303.668	422.36	344.285
Spo11	ENSMUSG00000005883.15	6.48822	-1.45984	0.543438	-2.68632	0.00722449	0.0846754	5.11074	3.90374	0	2.91362	8.4641	9.24547	11.5998
Ncoa2	ENSMUSG00000005886.14	519.976	-0.154533	0.108503	-1.42423	0.15438	0.485655	439.627	474.315	517.853	495.769	555.601	557.606	506.585
Trh	ENSMUSG00000005892.4	0.0284417	0	0.19081	0	1		0	0	0	0	0	0	0
Nr2c2	ENSMUSG00000005893.14	526.718	-0.0167107	0.135622	-0.123215	0.901936	0.973616	358.864	472.372	398.502	488.631	463.901	414.497	437.005
Nr2c1	ENSMUSG00000005897.14	108.86	0.356976	0.167671	2.12903	0.0332521	0.215421	117.928	121.448	125.204	112.881	84.9361	88.8004	104.552
Smpd4	ENSMUSG00000005899.12	239.5	0.111059	0.148451	0.748119	0.454389	0.77578	234.916	241.804	218.463	247.961	185.71	289.401	199.344
Pex1	ENSMUSG00000005907.14	156.587	0.344501	0.144264	2.388	0.0169405	0.14494	203.825	223.23	153.396	210.23	156.476	145.929	165.888
Otx1	ENSMUSG00000005917.15	0.0152139	0	0.19081	0	1		0	0	0	0	0	0	0
Kctd20	ENSMUSG00000005936.18	418.039	-0.165272	0.129357	-1.27764	0.201377	0.547401	302.801	336.388	336.222	401.207	400.809	401.007	374.515
Itgae	ENSMUSG00000005947.11	172.511	-1.02859	0.288209	-3.56892	0.000358451	0.0106322	164.141	178.229	187.217	118.447	345.995	433.241	253.336
[truncated: 34,771 more rows]

## Sheet: SOCO vs VIV
gene	ens	baseMean	log2FoldChange	lfcSE	stat	pvalue	padj	DUO_SOCO_1	DUO_SOCO_2	DUO_SOCO_3	DUO_SOCO_4	DUO_VIV_1	DUO_VIV_2	DUO_VIV_3
[truncated: 35,676 more rows]

[truncated: 4 more sheets: PLCO vs VIV, SOCO vs CO, PLCO vs CO, SOCO vs PLCO]
