# Supplementary material for: Impact of various high fat diets on gene expression and the microbiome across the mouse intestines
Source: Sci Rep. 2023 Dec 27;13:22758. doi: 10.1038/s41598-023-49555-7 (PMC10752901; doi:10.1038/s41598-023-49555-7)
Supplement: Supplementary file 4 — Supplementary Table S3. [file 41598_2023_49555_MOESM4_ESM.xlsx]

## Sheet: Cover Sheet
Table S3. Jejunum (JEJ) RNA-seq for mice fed vivarium chow (VIV) and high fat diets (CO, SO+CO, PL+CO)
Title: Impact of Various High Fat Diets on Gene Expression and the Microbiome Across the Mouse Intestines
Martinez-Lomeli, Deol et al. 2023
Data can be found in GEO with the following accession number: GSE220302
C57BL6/N male mice fed the following diets for 24 weeks starting at 3 weeks of age:
SO+CO (SOCO)	Soybean oil + coconut oil, N=4 biological replicates
PL+CO (PLCO)	Plenish + coconut oil, N=4 biological replicates
CO	Coconut oil, N=4 biological replicates
VIV	Vivarium chow, N=3 biological replicates
Sheets:
FPKM	Fragments Per Kilobase of transcript per Million mapped reads
CO vs VIV	Differential expression comparing CO vs VIV
SOCO vs VIV	Differential expression comparing SOCO vs VIV
PLCO vs VIV	Differential expression comparing PLCO vs VIV
SOCO vs CO	Differential data comparing SOCO vs CO
PLCO vs CO	Differential analysis comparing PLCO vs CO
SOCO vs PLCO	Differential analysis comparing SOCO vs PLCO
Column Definitions:
Gene	Gene Symbol
ens	Ensembl version of the gene
baseMean	Average normalized read count of gene across all samples
log2FoldChange	Log base 2 Fold Change between conditions
lfcSE	Standard error of log FC
stat	Wald test statistic
pvalue	P-value of significance
padj	Adjusted p-value for sampling size
DUO_CO_1	These 15 columns show normalized read counts for replicates of indicated diets
DUO_CO_2
DUO_CO_3
DUO_CO_4
DUO_SOCO_1
DUO_SOCO_2
DUO_SOCO_3
DUO_SOCO_4
DUO_PLCO_1
DUO_PLCO_2
DUO_PLCO_3
DUO_PLCO_4
DUO_VIV_1
DUO_VIV_2
DUO_VIV_3

## Sheet: FPKM
ens	JEJ_VIV_1	JEJ_VIV_2	JEJ_VIV_3	JEJ_CO_1	JEJ_CO_2	JEJ_CO_3	JEJ_CO_4	JEJ_SOCO_1	JEJ_SOCO_2	JEJ_SOCO_3	JEJ_SOCO_4	JEJ_PLCO_1	JEJ_PLCO_2	JEJ_PLCO_3	JEJ_PLCO_4
ENSMUSG00000000001	9.92906	9.00323	8.39465	7.8499	7.65836	9.4195	7.00985	8.74827	8.50068	7.31826	8.25548	5.79323	7.59729	7.80076	5.65372
ENSMUSG00000000003	0	0	0	0	0	0	0	0	0	0	0	0	0	0	0
ENSMUSG00000000028	0.318929	0.481481	0.425316	0.334094	0.357114	0.325053	0.274899	0.251391	0.322597	0.311488	0.302957	0.404602	0.312965	0.268858	0.267426
ENSMUSG00000000031	0.174854	0.0817945	0	0.187428	0	0	0.0467002	0.133772	0.0447244	0.121194	0.0641076	0.0827141	0.139809	0.281987	0
ENSMUSG00000000037	0.00648475	0.00303349	0.00328024	0.00347554	0.00261877	0	0.00865977	0.0041343	0.00580538	0.0112367	0.00832138	0.00920277	0.0103701	0.00784346	0.00825005
ENSMUSG00000000049	0.0225265	0.0451612	0.0347269	0.0655403	0.0441855	0.0419823	0.0429743	0.0475984	0.0395099	0.0446101	0.0353958	0.0274014	0.0497466	0.0570876	0.0266117
ENSMUSG00000000056	3.44087	4.001	2.84286	4.18887	3.65253	3.66726	2.69133	3.89852	3.39472	2.95561	3.61343	2.46479	3.22289	4.26091	3.33007
ENSMUSG00000000058	2.13315	1.753	1.86643	1.11237	1.3038	1.24571	2.06332	1.61726	1.62211	1.63836	1.28939	1.85452	1.41366	1.87502	1.52195
ENSMUSG00000000078	32.1142	28.1255	27.9913	38.7678	24.4461	24.3443	38.8025	31.1757	24.459	16.0008	28.2882	14.3422	26.17	29.0115	21.0483
ENSMUSG00000000085	0.089687	0.0856215	0.0925861	0.0647451	0.0872209	0.086559	0.140789	0.0784172	0.0908249	0.0799248	0.0872391	0.124681	0.0936644	0.0747789	0.0966374
ENSMUSG00000000088	19.8837	25.0082	20.0191	24.4776	30.927	30.0515	12.9643	26.8589	22.8707	23.7131	27.5369	20.4603	25.6999	21.6641	19.5461
ENSMUSG00000000093	0.389225	0.546225	0.623471	0.39114	0.47155	0.43637	0.29887	0.818887	0.597341	0.573281	0.570815	0.736488	0.609465	0.706167	0.572554
ENSMUSG00000000094	0.00770391	0	0.0103918	0.00825792	0.00622224	0.00628148	0.0164606	0.015717	0.0157642	0.0160192	0	0.0145773	0.00410659	0.00828273	0.0245028
ENSMUSG00000000103	0	0	0	0	0	0	0	0	0	0	0	0	0	0	0
ENSMUSG00000000120	0.0725091	0.0678378	0.211917	0.0647695	0.195212	0.0788283	0.135561	0.0801279	0.117461	0.167525	0.141784	0.102901	0.206139	0.110439	0.169121
ENSMUSG00000000125	0.0678433	0.0439425	0.0950338	0.156632	0.10116	0.102123	0.0975674	0.101145	0.157512	0.133836	0.0727079	0.177746	0.166911	0.0953838	0.0863119
ENSMUSG00000000126	0.0171734	0.00803353	0.0289566	0	0.0485468	0.0280051	0.0550404	0.0175181	0.0351412	0.0178548	0.0377783	0.0324954	0.0228858	0.0323115	0.0436969
ENSMUSG00000000127	0.062912	0.0676439	0.0468643	0.0392539	0.0439868	0.0489993	0.0511602	0.0488492	0.0494761	0.0507646	0.0461315	0.0568556	0.0520549	0.0449243	0.0459921
ENSMUSG00000000131	0.462857	0.57161	0.510406	0.525911	0.476642	0.530242	0.562473	0.468604	0.52447	0.442725	0.470068	0.413822	0.449043	0.460311	0.510834
ENSMUSG00000000134	2.40502	2.3685	2.62214	2.94625	2.81877	3.12574	2.26025	2.99743	2.96017	2.71978	3.28839	2.34381	2.90137	2.98426	2.5306
ENSMUSG00000000142	1.14179	1.5391	1.97587	2.14988	2.0446	1.86195	1.21981	1.69725	1.80225	1.79626	1.63042	2.01124	1.80188	1.50217	1.34271
ENSMUSG00000000148	0.604608	0.7294	0.976524	1.14268	1.28507	1.03784	0.696911	0.957571	0.903468	0.860186	0.886683	0.797812	1.09408	0.77833	1.02222
ENSMUSG00000000149	0.276159	0.403885	0.44102	0.503571	0.433273	0.419281	0.417108	0.490547	0.402709	0.398222	0.386378	0.468488	0.438237	0.443655	0.442199
ENSMUSG00000000154	1.58969	2.25599	2.1323	2.18267	2.45971	1.98068	1.34529	2.59637	2.10617	2.22846	2.29206	1.74904	1.99946	1.5171	1.81225
ENSMUSG00000000157	0.39654	0.531423	0.46984	0.436544	0.354899	0.69034	0.469432	0.360768	0.394746	0.467987	0.306489	0.4867	0.348485	0.50123	0.34087
ENSMUSG00000000159	0.516066	0.401914	0.389453	0.499355	0.396535	0.427604	0.357617	0.455995	0.441666	0.37993	0.4766	0.250721	0.368769	0.499355	0.424097
ENSMUSG00000000167	0.148842	0.111402	0.140542	0.223364	0.0961725	0.194176	0.127209	0.121463	0.19797	0.0618991	0.0654849	0.112655	0.126945	0.0800125	0.170424
ENSMUSG00000000168	2.28185	2.33897	2.25025	2.33875	3.14997	3.15772	1.10233	2.54093	2.43694	2.91114	2.77314	2.74371	2.86883	2.91756	2.53292
ENSMUSG00000000171	49.3363	56.7435	46.2624	61.9557	65.356	67.4034	23.0287	62.2589	56.5008	62.0585	61.404	49.2587	62.3065	55.2024	55.199
ENSMUSG00000000182	0	0	0	0	0	0	0	0.0137069	0	0	0	0	0	0	0
ENSMUSG00000000183	0.0181417	0.0169729	0	0	0	0	0	0	0	0	0	0	0	0	0
ENSMUSG00000000184	7.64552	6.09268	8.04853	6.97147	7.28167	10.1369	8.67839	7.93698	7.54544	6.95234	7.28687	8.16156	6.87058	5.11019	5.78337
ENSMUSG00000000194	1.67183	1.60597	1.54055	2.72127	2.13935	2.22704	1.3028	2.15453	1.84424	1.66187	2.17182	1.39295	2.17659	1.97682	2.13351
ENSMUSG00000000197	0.0013045	0.00122046	0.000439912	0	0.00158042	0.00106364	0.00348408	0.00033267	0.00133467	0.00226044	0.000956554	0.00185127	0.00139074	0.00105189	0.00082981
ENSMUSG00000000202	0	0	0	0	0	0	0	0	0.0247313	0	0	0	0	0.0519768	0
ENSMUSG00000000204	0.669239	0.569204	0.533437	0.847796	0.798505	0.768903	0.788087	0.504244	0.661375	0.685251	0.736101	0.489263	0.67294	0.47423	0.445062
ENSMUSG00000000214	0.023829	0.0167204	0.0160715	0.0319282	0.019246	0.0194293	0.0127286	0.00911519	0.0182851	0.0247745	0.0174731	0.0169084	0.0285797	0.00960725	0.0227369
ENSMUSG00000000215	0	0	0	0	0	0	0	0	0	0	0	0	0	0	0
ENSMUSG00000000216	0	0	0	0	0	0	0	0	0	0	0	0	0	0	0
ENSMUSG00000000223	0.0307623	0.0123345	0.0237117	0.0235532	0.00354941	0.0107496	0.0234744	0.011207	0.0134888	0.012184	0.00322245	0.00831545	0.0163979	0.0094496	0.0111819
ENSMUSG00000000244	0.0783003	0.146512	0.116182	0.117504	0.202371	0.0510745	0.953613	0.0399358	0.160222	0.0542714	0.126314	0.103711	0.100172	0.0673466	0.278924
ENSMUSG00000000247	0	0	0	0	0	0	0	0	0	0	0	0	0	0	0
ENSMUSG00000000248	0	0.0255004	0.00612769	0.00486939	0.0110071	0.00740792	0.0194124	0.00231694	0.00232389	0	0.00333104	0.00859568	0.0121075	0.00488403	0
ENSMUSG00000000253	0.152884	0.119965	0.162985	0.195597	0.0756816	0.17291	0.147524	0.125768	0.151374	0.136732	0.122955	0.0886522	0.1183	0.16172	0.17568
ENSMUSG00000000263	0	0	0	0	0	0	0	0	0	0	0	0	0	0	0
ENSMUSG00000000266	0.361388	0.302844	0.322992	0.26142	0.281139	0.27297	0.452401	0.26913	0.235912	0.250485	0.222726	0.258004	0.269458	0.263397	0.183343
ENSMUSG00000000275	11.0168	9.55042	7.86524	12.6526	10.1515	10.1412	9.44018	10.0116	8.9681	7.33296	10.6669	6.04905	7.96406	9.13607	7.76575
ENSMUSG00000000276	0.295955	0.263381	0.28724	0.239862	0.326486	0.306052	0.466552	0.213534	0.321263	0.250161	0.254066	0.430245	0.230867	0.259985	0.344379
ENSMUSG00000000278	1.80303	1.87733	1.68189	1.73007	1.50911	1.7843	2.15923	1.35345	1.03394	0.992716	1.78591	1.59578	1.63544	1.48123	1.54003
ENSMUSG00000000282	1.08088	1.44464	1.01019	1.75446	1.92059	1.00721	1.41042	1.38609	1.32705	1.20939	1.52854	1.24175	1.33341	1.49411	1.62068
ENSMUSG00000000290	0.606098	0.898836	0.84366	0.76718	0.406204	0.525733	1.04359	0.549199	0.597026	0.353061	0.496442	0.719832	0.415882	0.589245	0.545507
ENSMUSG00000000295	0.539856	0.3752	0.416122	0.479476	0.423569	0.364719	0.535546	0.432685	0.449764	0.470403	0.350619	0.510755	0.394658	0.464334	0.304162
ENSMUSG00000000296	0.0120769	0.00753256	0.014933	0.0151029	0.00975416	0.0114882	0.0139772	0.0174522	0.0185343	0.023717	0.0132834	0.024756	0.016094	0.0162303	0.0179252
ENSMUSG00000000301	0.0210916	0.0169139	0.0304828	0.0193786	0.0243359	0.0147406	0.0225327	0.00768389	0.0169553	0.0208843	0.03756	0.00855201	0.0112429	0.0129579	0.0115
ENSMUSG00000000303	12.0025	10.6217	10.1004	10.7409	9.02333	11.0849	9.24998	9.60084	9.34992	9.22639	10.1267	7.56924	10.6025	10.4719	8.42625
ENSMUSG00000000305	0	0.00093619	0.000674895	0.00214523	0.000404101	0.000407949	0.000801769	0.000510368	0.00127975	0.000346787	0.000733752	0.000473357	0.0013335	0.00161376	0.000318265
ENSMUSG00000000308	247.104	288.67	234.312	251.164	310.848	321.946	67.4666	278.697	254.139	274.309	277.76	198.308	296.009	253	210.418
ENSMUSG00000000317	0.362827	0.829772	0.462229	0.172853	0.227924	0.690283	0.45222	0.102808	0.247479	0.279425	0.50254	0.419551	0.279364	0.368416	0.512886
ENSMUSG00000000318	0.0156183	0.146122	0.126406	0.0502245	0.126145	0.114612	0.116798	0.13542	0.0798978	0.0433015	0.0687149	0.132988	0.0249762	0.0503754	0.0298051
ENSMUSG00000000320	0.115158	0.0615651	0.088764	0.105805	0.106297	0.228032	0.0790882	0.0335625	0.084158	0.0684155	0.132694	0.0933859	0.105232	0.061905	0.0523238
ENSMUSG00000000325	0.0776369	0.119848	0.164942	0.199728	0.200657	0.215228	0.141001	0.192048	0.204539	0.226009	0.17648	0.227701	0.219338	0.206588	0.237052
ENSMUSG00000000326	3.82429	4.92766	4.81881	5.51074	6.10356	5.94695	2.86235	5.88658	5.04321	5.07122	5.21387	4.17061	6.31094	5.87813	4.90177
ENSMUSG00000000339	1.05722	1.18916	1.07357	1.50251	1.45833	1.26882	1.09773	1.58736	1.18498	1.65493	1.59401	1.19129	1.53236	1.37931	1.33747
ENSMUSG00000000340	0.662724	0.544699	0.647488	0.371789	0.525259	0.545411	0.502882	0.511756	0.573492	0.669702	0.626748	0.720757	0.524948	0.54937	0.405808
ENSMUSG00000000346	68.7566	66.171	61.1157	78.3584	58.4994	76.3679	65.9415	73.8831	64.2974	61.969	74.2628	55.1762	70.6275	66.9396	64.5939
ENSMUSG00000000355	2.98921	2.68011	2.5321	2.47942	2.62987	2.78548	2.48063	2.82232	2.49401	2.70084	2.60941	2.65974	2.3332	2.65904	2.99935
ENSMUSG00000000359	0.16631	0.0518653	0.205642	0.0891351	0.111937	0.158204	0.19248	0.141373	0.141797	0.115273	0.162601	0.262242	0.251181	0.31291	0.211584
ENSMUSG00000000365	0.00186703	0	0	0	0	0	0.00199459	0	0.000955104	0.00258814	0.00273807	0	0.000995223	0.00100365	0.00118764
ENSMUSG00000000374	2.64476	2.64056	2.60642	2.75455	2.73229	3.06085	2.18446	2.87299	2.74631	2.71686	2.93503	2.41629	2.75225	2.83073	2.4909
ENSMUSG00000000378	0.293469	0.308883	0.352564	0.226099	0.225916	0.261716	0.458033	0.217502	0.248649	0.257439	0.312701	0.286326	0.261538	0.226779	0.282935
ENSMUSG00000000381	0	0	0	0	0	0	0	0	0	0	0	0	0	0	0
ENSMUSG00000000384	4.21432	5.55672	5.74362	6.01537	6.73703	6.23145	3.33587	6.58198	5.94267	6.49284	5.98834	6.09434	6.54148	5.57565	5.94494
ENSMUSG00000000385	3.75039	3.89506	3.61683	3.5459	3.15612	3.4587	2.04008	3.58999	3.5731	4.05762	3.84575	3.80399	3.359	3.34781	3.53317
ENSMUSG00000000386	0.907399	0.363832	0.369141	0.447729	0.535119	0.317082	0.777056	0.286498	0.47156	0.399324	0.390772	0.367922	0.230329	0.503273	0.164916
ENSMUSG00000000392	0.0625221	0.0321718	0.0379513	0.0536145	0.0429227	0.0407825	0.0734733	0.0207274	0.0303848	0.0346682	0.0366765	0.0295759	0.026662	0.0470537	0.0437482
ENSMUSG00000000394	3.28356	3.07203	2.95845	3.84211	3.48207	3.8831	5.14137	3.36224	3.59031	3.3183	4.28247	4.55313	4.98371	3.43595	3.87449
ENSMUSG00000000399	5.81227	5.61726	4.86497	5.4347	6.13573	6.47972	3.62586	5.92039	5.41771	6.04	7.49666	4.93091	5.71641	4.56793	6.47682
ENSMUSG00000000402	0	0	0.00245869	0	0	0	0.0058418	0	0	0	0	0	0	0	0
ENSMUSG00000000409	0.587413	0.837038	0.646082	0.397168	0.175177	0.221056	0.830295	0.258117	0.217284	0.206706	0.245187	0.265049	0.274584	0.262335	0.310426
ENSMUSG00000000411	0.113799	0	0	0	0	0	0	0	0	0	0	0.107664	0	0	0
ENSMUSG00000000416	0.0277367	0.0259498	0.0259821	0.0412935	0.0385815	0.0226155	0.0288087	0.0353666	0.0606978	0.0384497	0.0293779	0.0393623	0.0336772	0.0372758	0.0509706
ENSMUSG00000000420	3.38688	3.08205	2.76688	3.80188	3.08677	3.74306	2.60505	3.4205	2.96423	2.87653	3.27773	2.24594	3.5629	3.13602	2.9648
ENSMUSG00000000435	0	0	0	0	0	0	0	0	0	0	0	0	0	0	0
ENSMUSG00000000439	4.34671	3.89121	3.97335	3.34665	3.69783	4.08386	4.53173	4.0288	3.99009	4.56506	4.46547	4.25852	4.21063	3.77184	4.04222
ENSMUSG00000000440	0.0688783	0.04957	0.0571756	0.136304	0.0884392	0.118082	0.0509431	0.102688	0.0795061	0.0771199	0.119143	0.0401018	0.12521	0.0911426	0.111221
ENSMUSG00000000441	2.06102	2.29344	2.00348	1.97492	1.99567	2.00512	2.19767	2.16211	2.20454	2.24291	2.28697	2.13088	1.91637	2.09207	1.98394
ENSMUSG00000000486	0.538393	0.755562	0.635461	0.445949	0.464494	0.349193	1.20918	0.361971	0.356797	0.381652	0.403761	0.405181	0.378307	0.315733	0.58377
ENSMUSG00000000489	0.181359	0.282792	0.228327	0.298082	0.361314	0.266172	0.258334	0.295998	0.2907	0.318449	0.274836	0.388921	0.328691	0.272979	0.39224
ENSMUSG00000000530	1.14209	1.08123	1.60476	1.64686	1.43855	1.15293	0.7771	1.56027	1.55105	1.39473	1.70483	1.38924	1.26832	1.30098	1.50488
ENSMUSG00000000531	0.10697	0.275216	0.144292	0.0859967	0.107996	0.174438	0.228557	0.163675	0.273609	0.185357	0.196095	0.354213	0.171062	0.230014	0.272179
ENSMUSG00000000532	1.76027	1.78725	1.93069	1.79406	2.18152	2.16465	1.54451	2.13116	2.09327	2.47615	1.94248	1.70906	2.38732	2.37341	2.03754
ENSMUSG00000000538	0.902224	1.04919	1.00929	1.49144	1.33595	1.71649	0.948385	1.25575	1.13996	1.14019	1.30056	0.812452	1.2989	1.40924	1.39676
ENSMUSG00000000544	15.4482	16.3753	14.619	19.302	14.5082	16.9127	12.6151	17.3173	15.3444	13.2718	16.1897	9.3262	15.9956	16.3716	13.1705
ENSMUSG00000000552	0.0872867	0.114329	0.147177	0.074851	0.0986987	0.0996384	0.144538	0.138009	0.142889	0.0847001	0.12801	0.165163	0.139585	0.121998	0.149915
ENSMUSG00000000555	0.620424	0.827861	0.740856	0.468799	0.435382	0.680023	0.929028	0.47725	0.572337	0.599219	0.544435	0.76981	0.585535	0.437403	0.601694
ENSMUSG00000000560	0	0	0	0	0	0	0.000883315	0.000843414	0.000845944	0	0	0	0.00352592	0.00177789	0.0010519
ENSMUSG00000000561	1.47857	1.66399	1.7343	1.49302	1.38458	1.79962	1.69406	1.48638	1.69912	2.36155	1.42988	1.86516	1.25648	1.35927	1.92197
ENSMUSG00000000562	0.00600545	0.0112371	0.00810077	0.0257492	0.00485043	0.00979323	0.00641577	0.0122519	0.00614434	0.0166499	0.0220181	0.0113634	0.0128049	0.00968498	0.0191007
ENSMUSG00000000563	20.4947	22.5422	19.3164	23.6725	26.7395	24.4768	11.8738	25.181	20.3639	18.5852	22.2051	18.9176	23.061	20.2548	20.9845
ENSMUSG00000000567	1.6103	1.77697	3.45315	1.7261	2.3344	2.12097	2.13938	2.46392	2.40795	2.6043	1.63493	3.16418	3.54354	2.28619	1.78601
ENSMUSG00000000568	3.83619	3.8401	4.47756	3.25982	3.5479	4.54597	4.28411	3.31505	4.37232	4.96657	3.90609	4.21236	4.7361	4.79758	4.17877
ENSMUSG00000000579	0.282109	0.158361	0.171242	0.362876	0.273422	0.115011	0.210969	0.28777	0.158749	0.195535	0.372352	0.186831	0.150379	0.212313	0.26918
ENSMUSG00000000581	5.22372	5.01628	4.6931	4.66966	4.21905	4.58067	4.03279	5.11741	4.57814	3.8256	4.81329	4.0283	4.75994	3.92074	3.98744
ENSMUSG00000000594	3.67879	4.31657	3.96987	3.69688	3.14458	2.42463	4.61792	3.45553	3.31691	2.11424	3.49557	3.52399	2.92514	3.41959	2.53513
ENSMUSG00000000600	1.38637	1.2264	1.10604	1.25477	1.08923	1.14359	1.33414	1.07577	1.16731	0.979613	0.870227	1.18915	0.966172	1.07875	1.12552
ENSMUSG00000000605	3.66179	4.4871	3.76692	3.85904	4.21223	4.84545	4.5047	4.34524	4.06184	4.13609	4.69211	3.76768	4.39019	4.54004	4.53313
ENSMUSG00000000606	0	0	0	0	0	0	0	0	0	0	0	0	0	0	0
ENSMUSG00000000617	0	0	0	0	0.0118946	0	0.0865325	0	0	0	0	0	0	0	0
ENSMUSG00000000627	0.0163974	0.0230116	0.0331779	0.00878831	0.0198656	0	0.0569328	0.0125449	0.0167767	0.0170481	0.00601188	0.00775676	0.0174814	0.00881472	0.0312918
ENSMUSG00000000628	0.43939	0.47599	0.608292	0.342085	0.347412	0.452541	0.499058	0.309027	0.395132	0.384694	0.362889	0.393825	0.350094	0.395326	0.223601
ENSMUSG00000000631	1.66901	1.96748	2.09224	2.41162	2.3114	2.89589	1.52748	2.37897	2.37927	2.33678	2.39709	1.58747	2.51955	2.64855	2.03418
ENSMUSG00000000632	0	0	0.0063916	0	0.00382705	0	0	0	0.00242397	0.0065685	0.00694901	0.00896588	0.00252579	0.00764156	0.00602826
ENSMUSG00000000673	0.0296238	0.0138576	0.119879	0.0635081	0.0239263	0.0120771	0.466805	0.0302182	0.0303089	0.0307992	0.0325834	0.0280269	0.015791	0.0318495	0.103642
ENSMUSG00000000682	1.86371	2.31922	2.08684	2.03653	1.92908	1.53435	7.9352	1.9934	1.97161	1.40465	2.18922	1.98579	1.63968	1.54657	2.91203
ENSMUSG00000000686	0.233615	0.17303	0.262603	0.239981	0.133651	0.214291	0.223579	0.312772	0.253956	0.175416	0.192716	0.128929	0.264624	0.214539	0.19814
ENSMUSG00000000690	0.175979	0.0940808	0.203467	0.080843	0.223352	0.10249	2.55146	0.205154	0.231491	0.261373	0.147474	0.237846	0.32162	0.297315	0.191901
ENSMUSG00000000693	0.658887	0.569915	0.620466	0.719595	0.59241	0.658869	0.717187	0.507252	0.470616	0.585938	0.610765	0.576323	0.497011	0.507903	0.616827
ENSMUSG00000000701	0	0	0	0	0	0	0	0	0	0	0	0	0	0	0
ENSMUSG00000000706	0	0	0.0346115	0.0275042	0	0	0	0	0.0131262	0	0	0	0	0	0.016322
ENSMUSG00000000708	0.619822	0.585952	0.458824	0.550961	0.516311	0.581098	0.515663	0.543038	0.50158	0.529902	0.521009	0.392302	0.501928	0.600216	0.511048
ENSMUSG00000000711	3.01795	3.0364	2.78664	3.40186	3.03722	3.56414	4.2221	3.26175	2.8917	3.04638	3.46874	2.41338	3.24936	3.5344	3.39766
ENSMUSG00000000724	0	0	0	0	0	0	0	0	0	0	0	0	0	0.0368569	0
ENSMUSG00000000730	0.0105472	0.00986772	0.0284544	0.0226114	0	0	0.0225357	0.0268972	0.0107911	0	0.0309358	0.0199573	0.0281111	0.0283491	0
ENSMUSG00000000731	0	0	0	0	0	0.0137177	0.0449338	0.0257424	0	0.0233221	0.0123365	0	0.0179361	0.00904402	0.0428078
ENSMUSG00000000732	0.876184	0.658717	1.0447	1.12368	1.04887	1.55639	2.90008	1.22095	1.06453	0.910949	1.26201	1.33224	1.03419	1.29527	1.86115
ENSMUSG00000000738	1.70059	1.95347	2.24522	2.53374	2.69931	2.31814	1.45553	2.43128	2.07581	2.31191	2.29659	2.03134	2.44301	2.12132	2.26795
ENSMUSG00000000739	0	0.0118016	0.00850773	0	0.0203764	0.0205704	0.0404285	0.0193011	0	0.0349728	0	0	0.0134481	0.00678102	0.0160482
ENSMUSG00000000740	20.7694	30.1445	37.7097	32.5903	45.4771	27.6877	29.0644	45.2724	36.1973	25.0692	32.7755	48.863	40.2014	37.1457	33.2552
ENSMUSG00000000743	13.2869	16.6836	17.0702	20.4987	18.3348	18.619	14.3528	21.1809	17.0341	15.3801	16.2316	12.9524	18.9826	15.7166	16.0485
ENSMUSG00000000751	0.679132	0.741987	0.651711	0.664456	0.651593	0.650364	0.925177	0.50446	0.636547	0.720295	0.645044	0.638211	0.573389	0.565994	0.643657
ENSMUSG00000000753	0.123742	0.165385	0.0834578	0.189486	0.214163	0.0576538	0.217179	0.0991765	0.153733	0.122525	0.142585	0.200693	0.188459	0.180552	0.101203
ENSMUSG00000000759	0.567886	0.608782	0.601116	0.498815	0.646591	0.562713	0.712014	0.543076	0.63549	0.634153	0.506059	0.638012	0.584404	0.608433	0.639694
ENSMUSG00000000766	0.0016348	0.00152948	0.000551298	0.000876182	0	0	0.00130988	0.000833804	0.000418153	0	0.000599376	0.000773339	0	0.000439407	0.000519959
ENSMUSG00000000776	1.90071	1.82386	2.2023	1.98515	2.00751	1.82793	1.79628	1.66542	1.69535	1.92546	1.67963	2.25934	1.89646	1.80773	1.67409
ENSMUSG00000000782	0.26112	0.404835	0.342162	0.303888	0.295259	0.249405	1.03614	0.228308	0.270975	0.284408	0.328237	0.296452	0.282357	0.260685	0.408135
ENSMUSG00000000787	42.9877	38.3055	38.1861	38.4367	33.6615	43.6708	32.7635	39.6168	40.1827	34.7131	37.0187	29.5439	38.3495	39.6888	34.6259
ENSMUSG00000000791	0.211425	0.230772	0.285193	0.188858	0.142302	0.158023	0.131758	0.0988479	0.135197	0.109907	0.167951	0.150021	0.103309	0.123126	0.0784527
ENSMUSG00000000792	0.0694968	0	0.0312482	0.049663	0.0187102	0.0188884	0.0371226	0.0118152	0.0592534	0.0481695	0.0169867	0.0219168	0.0246969	0.0124531	0.0294718
ENSMUSG00000000794	0.0663872	0.0400266	0.06965	0.0426968	0.048853	0.0541296	0.0803795	0.042889	0.0709414	0.066465	0.0843783	0.0753703	0.0731349	0.0682029	0.0769519
ENSMUSG00000000804	0.505046	0.420313	0.368355	0.409171	0.387753	0.386657	0.446229	0.455276	0.435612	0.420272	0.443541	0.329196	0.401476	0.454598	0.364226
ENSMUSG00000000805	14.3944	31.8547	15.2719	7.00262	11.2459	10.4275	4.7908	9.93941	8.53899	10.8404	11.4278	11.3138	12.9702	10.342	7.55406
ENSMUSG00000000811	0.159459	0.149186	0.151545	0.116541	0.152207	0.218665	0.116151	0.129388	0.185395	0.13062	0.223224	0.164579	0.227955	0.159751	0.198258
ENSMUSG00000000817	0.35141	0.10959	0.276511	0.12556	0.070956	0.191018	0.172067	0.104551	0.0599228	0.243569	0.107366	0.138528	0.1561	0.125937	0.111768
ENSMUSG00000000823	1.47415	1.79893	1.51298	1.21375	1.98438	1.77682	1.67758	1.54732	1.87984	1.95467	1.81725	2.04149	2.00436	1.96391	2.43265
ENSMUSG00000000826	4.0579	3.54955	3.34653	4.25069	3.62385	4.16945	4.36688	4.35471	4.51629	3.7227	4.55282	2.89653	3.97091	4.1074	3.70193
ENSMUSG00000000827	2.25053	1.72552	1.95473	1.90636	1.96843	1.65598	1.91758	2.08292	1.99932	1.75012	1.87565	2.2954	2.04233	2.00062	1.78076
ENSMUSG00000000838	2.27908	2.06172	1.92826	1.70946	1.72365	2.00013	2.26442	1.72734	1.67023	1.83692	1.45431	1.77765	1.81148	1.89229	1.53091
ENSMUSG00000000861	0.11661	0.0912853	0.117169	0.102037	0.157611	0.102841	0.272035	0.121377	0.119306	0.140205	0.129132	0.148599	0.119244	0.12665	0.152895
ENSMUSG00000000869	0.029146	0.0272683	0	0.031242	0.0117702	0.0118823	0.0389218	0.0297309	0.0223651	0.0303025	0	0.0689372	0.0155363	0.0313358	0.00927007
ENSMUSG00000000876	1.01887	0.97706	1.03936	3.45389	2.98306	2.783	1.02726	1.50051	1.10758	1.36826	1.67165	1.27723	2.34216	1.88275	2.86791
ENSMUSG00000000881	2.87305	2.9327	2.6891	2.4995	2.60826	3.35757	1.40458	3.01121	2.89104	2.98548	3.01952	1.87754	2.85861	3.14952	2.19769
ENSMUSG00000000884	0.0134657	0.0377947	0.0295165	0.0216511	0.0570985	0.0384281	0.0377627	0.0274719	0.0396094	0.0256667	0.0172796	0.0477745	0.0340952	0.0361937	0.04497
ENSMUSG00000000889	0.0381714	0.0238082	0.0943976	0.0272776	0.0205533	0.020749	0.0339829	0	0.0260361	0.0529146	0.03732	0.0481517	0.0542596	0.0273596	0.0485626
ENSMUSG00000000901	0.154998	0.209462	1.04538	1.0707	3.21314	0.519559	0.27598	2.51216	1.84132	1.56373	0.366222	1.5316	3.09373	1.12021	0.887362
ENSMUSG00000000902	1.31566	1.79901	1.31551	1.49903	1.5382	1.3428	1.6906	1.51099	1.51553	1.74092	1.30206	1.65385	1.63313	1.43429	1.27585
ENSMUSG00000000903	0.138537	0.486046	0.327029	0.334125	0.279732	0.169437	1.11002	0.158982	0.212612	0.240057	0.177775	0.196604	0.0738476	0.0186183	0.462658
ENSMUSG00000000915	2.65631	3.46317	3.16298	3.11594	3.97858	2.84305	1.82047	3.35232	3.07302	3.27037	2.79306	2.81794	3.83184	3.77192	3.30199
ENSMUSG00000000916	1.83484	2.37208	2.72253	2.10983	2.04779	2.5025	2.20969	2.09286	2.1162	2.3123	1.63899	2.30406	2.24066	1.38089	2.37677
ENSMUSG00000000934	0.26259	0.167058	0.212525	0.157625	0.237537	0.119899	0.151487	0.13393	0.236423	0.211127	0.223358	0.238498	0.263151	0.163745	0.200444
ENSMUSG00000000938	0	0	0	0	0	0	0	0	0	0	0	0	0	0	0
ENSMUSG00000000942	0.548779	0.20537	0.2961	0.235297	0.443234	0.447454	0.23451	0.335875	0.617618	0.152148	0.160961	0.103839	0.468044	0.413007	0.558536
ENSMUSG00000000948	0.147898	0.110696	0.0748128	0.277435	0.197098	0.0602954	0.0829519	0.184811	0.181583	0.194771	0.151829	0.111941	0.137966	0.178887	0.197568
ENSMUSG00000000957	1.72883	1.85074	1.70417	2.10262	1.73199	1.80269	1.58945	1.72961	1.86236	2.07396	2.01126	2.06027	1.72792	2.31447	1.63902
ENSMUSG00000000958	4.47415	5.1284	5.10057	6.12414	6.33343	7.6316	2.74614	6.25249	5.04942	5.12372	6.43321	3.87947	7.00359	5.86796	5.77335
ENSMUSG00000000959	9.00002	9.72679	8.96559	11.2274	12.4493	12.9474	7.28029	10.658	9.19494	9.9666	11.9852	10.1298	11.0011	9.5233	10.8249
ENSMUSG00000000976	1.06481	1.13852	1.15932	1.3615	1.15488	1.31471	1.08881	1.17539	1.24506	1.33374	1.17676	1.22328	1.29736	1.52505	1.71269
ENSMUSG00000000982	0.604818	0.565854	0.509901	0.324156	0	0.616433	0.484607	0.848314	0.618806	0.419211	0.776117	1.14443	0.3224	0.568978	0.192366
ENSMUSG00000000983	0	0	0	0	0	0	0.104645	0	0.050109	0	0	0	0	0.052656	0.0623088
ENSMUSG00000001014	0	0.174892	0	0.200378	0	0.15242	0.0998536	0.190686	0.191258	0.129568	0.274148	0	0.099646	0	0
ENSMUSG00000001016	3.35824	3.28153	3.20871	2.55981	3.17948	3.07285	3.51793	2.70244	3.18776	3.23286	2.99604	3.35372	2.83435	2.81824	3.16872
ENSMUSG00000001017	8.1968	8.5411	7.98539	7.57756	7.47852	8.80507	8.76843	8.10691	7.47674	6.94388	8.31608	8.51403	7.64053	7.29725	8.27633
ENSMUSG00000001018	7.98046	8.88849	7.4329	6.35467	8.59413	7.25063	8.11974	7.0552	8.08727	8.79758	6.96648	7.33455	6.96846	6.82319	9.0893
ENSMUSG00000001020	0	0	0	0	0	0	0.107359	0	0	0.0696535	0	0	0	0.0540216	0
ENSMUSG00000001021	0	0	0	0	0	0	0	0.00553612	0	0	0	0	0	0	0
ENSMUSG00000001023	0	0	0	0.0752186	0.0566762	0.0572159	0	0	0	0	0.0514553	0	0	0	0
ENSMUSG00000001025	7.10142	4.39143	5.49914	4.27232	3.17012	3.44775	6.14928	6.59383	4.81272	3.77223	4.31714	3.46459	4.0874	3.27369	3.43624
ENSMUSG00000001027	0	0	0.00444402	0	0.0106436	0	0.137266	0	0	0	0	0	0	0.00354207	0.0293398
ENSMUSG00000001029	0.307169	0.266853	0.28116	0.235184	0.248092	0.214675	0.585993	0.268571	0.280601	0.243319	0.176973	0.269853	0.268996	0.153329	0.446614
ENSMUSG00000001034	0.93982	1.60563	1.81891	1.35781	1.94717	1.89908	2.13903	1.91736	2.06943	1.69932	2.06743	1.85563	2.28705	1.88907	1.4296
ENSMUSG00000001036	0.263629	0.246645	0.281525	0.223715	0.233627	0.250779	0.346184	0.261449	0.271599	0.22587	0.22553	0.322165	0.279104	0.234229	0.277167
ENSMUSG00000001039	0.352267	0.24718	0.197989	0.220266	0.189678	0.26329	0.423378	0.239557	0.195224	0.223816	0.215256	0.333278	0.172129	0.236709	0.317449
ENSMUSG00000001052	0.664437	0.730213	0.671218	0.839733	0.696001	0.742846	0.657139	0.67481	0.66496	0.691806	0.670182	0.63411	0.719185	0.764269	0.675512
ENSMUSG00000001053	0.0881573	0.247434	0.356747	0.346489	0.450947	0.287521	0.172665	0.629485	0.39085	0.386989	0.172382	0.333621	0.563909	0.268546	0.299082
ENSMUSG00000001054	1.23417	1.18965	1.28642	1.38306	1.61604	1.38747	1.05879	1.64044	1.17662	1.55533	1.16551	1.36225	1.3656	1.23643	1.27277
ENSMUSG00000001056	4.71029	5.69664	5.73385	4.8643	5.93853	4.21529	3.71272	5.09779	4.76045	4.06108	5.05451	5.65199	5.48096	3.58199	4.31171
ENSMUSG00000001062	1.37253	1.62297	1.90284	1.53253	1.69362	1.5854	1.36448	1.76953	1.77484	1.4402	1.18815	1.71335	1.83923	1.58837	1.8553
ENSMUSG00000001065	1.26432	1.63676	1.90375	1.67041	1.94732	1.82202	1.58629	1.94203	1.85009	1.51828	1.63858	1.7247	1.78675	1.65962	1.65526
ENSMUSG00000001076	0	0	0	0	0.0589563	0	0	0	0	0	0	0	0	0.0392398	0
ENSMUSG00000001082	2.24076	2.93496	4.62021	3.70578	3.87814	2.45344	2.80423	3.33063	3.50437	4.12684	2.34726	4.17937	3.89046	1.92729	3.62452
ENSMUSG00000001089	3.09507	2.95857	2.92719	3.30612	2.76477	3.25372	3.51769	3.01729	3.12951	3.40892	3.50387	2.14211	2.89689	3.17005	2.62395
ENSMUSG00000001095	6.21338	7.01315	14.1119	2.52561	8.89053	15.4507	6.21514	10.036	11.0202	12.6172	9.61915	5.85262	11.3473	14.358	7.44765
ENSMUSG00000001098	5.19533	6.07262	6.01596	4.68658	5.25333	4.97326	6.48015	6.5178	5.778	5.92992	5.34331	5.61745	5.77613	5.33903	4.79841
ENSMUSG00000001100	4.09801	4.13829	3.59747	3.95111	4.60577	4.29604	3.11557	4.25766	3.60491	4.3583	4.43588	3.77454	4.35735	3.76484	4.31707
ENSMUSG00000001103	0	0	0	0	0	0	0	0	0	0	0	0	0	0	0
ENSMUSG00000001105	13.1807	14.7581	14.453	17.3189	16.4836	16.0859	7.51758	18.563	16.3349	14.3815	15.2458	13.0334	18.5622	16.6166	15.5247
ENSMUSG00000001119	4.47323	4.27121	5.70564	5.10517	4.29298	4.45185	4.65236	4.54957	5.16896	4.30419	5.28673	5.29012	4.15878	5.3539	4.37701
ENSMUSG00000001120	0.00914344	0.00748508	0.0100211	0.00735072	0.00646179	0.0121147	0.0170943	0.0116586	0.0111089	0.0118828	0.0117331	0.0151385	0.0134033	0.0116736	0.00872438
ENSMUSG00000001123	30.6729	29.0083	23.5856	22.6961	20.2021	19.0286	17.2291	19.5234	19.6672	20.8705	25.5281	17.3251	17.3098	13.3509	14.5938
ENSMUSG00000001127	1.11565	1.25526	1.34753	1.30922	1.33984	1.47746	1.2542	1.27565	1.44733	1.34187	1.30464	1.50048	1.22633	1.33863	1.52141
ENSMUSG00000001128	0.824266	1.36706	1.46563	1.00402	1.30121	0.82482	1.94129	1.07012	1.09249	1.1686	0.68683	1.31154	0.71898	0.74521	1.21548
ENSMUSG00000001131	0.0500265	0.0936073	0.101222	0.0536241	0.121215	0.0815796	0.187056	0.0765457	0.0767753	0.0693487	0.110049	0.283979	0.0800003	0.10757	0
ENSMUSG00000001134	0.642068	0.537472	0.592587	0.627869	0.39121	0.477596	0.439241	0.654953	0.63963	0.499682	0.602967	0.490229	0.504377	0.544981	0.523074
ENSMUSG00000001138	0.796006	0.692463	0.810011	0.898157	0.924891	0.62626	1.24575	0.690895	0.814416	0.745315	0.911373	1.05698	0.848625	0.878334	0.959399
ENSMUSG00000001143	0.981053	0.757858	0.740588	0.742875	0.756022	0.660479	0.870198	0.569228	0.663022	0.561456	0.725977	0.843016	0.614109	0.604795	0.612609
ENSMUSG00000001150	0.701487	0.829483	0.722821	0.736267	0.845923	0.826173	0.957587	0.715563	0.799948	0.817109	0.850155	0.829591	0.724487	0.837991	0.886251
ENSMUSG00000001151	0.38718	0.399629	0.416131	0.495351	0.486221	0.34828	0.425643	0.405142	0.433193	0.431111	0.327868	0.51047	0.439405	0.488782	0.448089
ENSMUSG00000001155	0	0	0	0	0	0	0	0	0	0	0	0.0147231	0	0	0.00989918
ENSMUSG00000001156	35.9986	32.2773	31.034	28.2508	22.3384	31.8547	22.4643	36.5259	34.4148	19.7576	28.3747	12.1349	31.0287	33.0917	16.4758
ENSMUSG00000001157	1.25254	1.31576	1.32274	1.23073	1.33111	1.59462	1.00946	1.29729	1.11008	1.24131	1.18432	1.26818	1.28263	1.22261	1.16019
ENSMUSG00000001158	2.14668	2.25943	2.61597	1.64734	2.4037	1.989	2.42366	2.32662	2.0341	2.51929	2.34326	2.23867	1.79446	2.39976	2.18795
ENSMUSG00000001166	0.24122	0.27776	0.200236	0.119339	0.0899202	0.136165	0.198232	0.0946389	0.132892	0.218639	0.17688	0.157997	0.138474	0.119697	0.21246
ENSMUSG00000001168	0.132413	0.0353951	0.0382742	0.0202765	0.0305562	0	0.060626	0.0096479	0.00967685	0.0131112	0.0138707	0.0178965	0.0100833	0.0101687	0.0120328
ENSMUSG00000001173	0.312056	0.267956	0.311375	0.160375	0.210608	0.237011	0.33566	0.187502	0.242735	0.293327	0.257032	0.29119	0.275717	0.268861	0.258325
ENSMUSG00000001175	232.3	202.6	202.161	162.336	183.05	208.642	169.158	210.191	191.183	200.825	197.81	145.949	200.094	203.826	152.91
ENSMUSG00000001211	1.08943	1.18869	1.44363	3.07681	3.13618	3.05864	0.555548	2.68026	2.20398	2.35091	2.62996	1.96016	3.03966	2.99902	3.0094
ENSMUSG00000001225	2.41431	2.07848	1.9514	2.20726	2.58143	2.32543	1.6749	2.4796	2.13074	2.90031	2.5031	2.00548	2.5783	2.6401	2.91919
ENSMUSG00000001227	0.132465	0.136324	0.15188	0.241384	0.256772	0.183612	0.0849094	0.222953	0.237175	0.220354	0.116559	0.225584	0.296565	0.306198	0.193804
ENSMUSG00000001228	1.22439	1.62281	1.55219	1.40966	1.57493	1.22017	1.27171	0.902029	1.30491	1.41442	1.09733	1.98428	1.26303	1.02386	1.04568
ENSMUSG00000001229	1.08314	1.65338	1.58121	1.71863	1.65756	1.31311	1.17237	1.43561	1.46544	1.37801	1.27496	1.59781	1.58397	1.29093	1.14229
ENSMUSG00000001240	0.405867	0.363898	0.319361	0.253781	0.573663	0.344717	0.397464	0.448512	0.406602	0.433692	0.421614	0.447986	0.45974	0.263635	0.354993
ENSMUSG00000001247	8.14268	10.0166	10.689	11.7261	11.8003	11.2475	8.93245	12.7266	10.179	8.98572	12.0591	9.30237	12.2139	10.2657	9.29373
ENSMUSG00000001248	0.833931	0.996008	1.16678	0.68469	0.867008	0.629321	1.47379	0.701347	0.698912	0.700995	0.56596	0.923272	0.576942	0.686747	0.953724
ENSMUSG00000001249	0.0414019	0.0129115	0.0372315	0.0147931	0.0222928	0.0112525	0.0442307	0.0563103	0.0423594	0.0478274	0.0404784	0.0783402	0.0514952	0.0148375	0.0526725
ENSMUSG00000001260	0	0	0	0	0	0	0	0	0	0	0	0	0	0	0
ENSMUSG00000001270	17.9642	37.995	44.3735	65.092	106.773	51.1405	8.98069	64.3713	51.8008	52.5723	38.6735	49.7528	95.3903	35.4501	45.416
ENSMUSG00000001280	5.31098	5.06071	4.39215	4.4782	4.16139	4.89708	4.94747	4.63151	4.61448	4.37757	4.58684	4.39571	4.5385	4.8003	4.06078
ENSMUSG00000001281	1.31944	1.56988	1.25746	0.614923	0.880339	0.397586	1.78497	0.4462	0.491559	0.705776	0.609949	0.759843	0.62688	0.508835	0.720712
ENSMUSG00000001285	1.67084	2.09536	2.51755	2.09585	2.12474	2.02902	2.37368	2.32085	2.32781	2.46403	2.39823	2.11891	2.25504	2.25503	2.51012
ENSMUSG00000001288	0.141749	0.208399	0.300467	0.162796	0.196263	0.115577	0.335319	0.268531	0.207182	0.238605	0.207881	0.335271	0.242871	0.195942	0.173896
ENSMUSG00000001289	16.4379	12.9643	13.0147	13.1086	11.9937	11.8165	13.0647	13.9124	13.6494	14.3656	15.2851	12.171	12.6566	12.3369	12.6032
ENSMUSG00000001300	1.87347	1.64537	1.39732	1.95786	2.04423	2.02115	1.69763	1.86848	1.64717	1.77962	2.1544	1.5898	2.08912	2.04229	1.47391
ENSMUSG00000001305	0.394716	0.346678	0.353145	0.345389	0.318801	0.295565	0.395868	0.312249	0.374999	0.390836	0.395757	0.480136	0.322048	0.333436	0.297201
ENSMUSG00000001313	2.26787	2.71461	2.36184	4.46867	4.30987	3.77985	2.01308	5.93654	4.11174	4.09157	4.8177	1.70387	4.2489	3.87253	5.49469
ENSMUSG00000001323	4.15463	4.09442	3.8096	5.09139	4.27931	5.54756	3.32264	4.05943	3.91639	3.67236	4.26163	3.31236	4.86473	4.3915	4.48387
ENSMUSG00000001333	0.130996	0.112344	0.132526	0.175521	0.149886	0.178016	0.186596	0.12249	0.117273	0.113495	0.136079	0.113607	0.122199	0.0704192	0.10416
ENSMUSG00000001334	0.0301016	0.140812	0.243625	0.161331	0.0486244	0.147262	0.273345	0.307056	0.200185	0.250367	0.264871	0.284789	0.192548	0.194179	0.19148
ENSMUSG00000001348	8.04055	11.3314	11.3264	11.2371	12.1662	12.0953	8.03266	14.4312	11.6759	12.0103	12.4821	11.6033	12.7767	12.8849	10.7959
ENSMUSG00000001349	8.60485	9.96044	9.11988	4.94124	5.7975	4.8683	9.91976	6.73989	7.88305	8.33769	6.64771	9.7609	8.89285	7.48133	8.43389
ENSMUSG00000001366	1.80794	1.68371	1.64447	1.86683	1.66117	2.06919	1.49733	1.95843	1.7352	1.85668	1.90951	1.41232	1.90535	1.8234	1.89389
ENSMUSG00000001376	0.345704	0.299023	0.354874	0.342597	0.307313	0.333285	0.33216	0.338225	0.341464	0.348119	0.318861	0.378495	0.360444	0.315576	0.301507
ENSMUSG00000001380	2.35805	2.51397	2.58901	2.32189	2.53569	2.73868	1.84544	2.37041	2.46168	2.72718	2.46295	2.39956	2.71124	2.44678	2.12789
ENSMUSG00000001383	11.5546	9.31913	10.319	8.79797	8.55999	9.51863	10.1519	8.79919	8.51985	9.05811	9.75814	9.34851	9.49365	8.09618	9.45363
ENSMUSG00000001403	3.33006	4.09811	3.12707	3.07529	3.91026	4.36521	2.85975	2.91348	2.97464	3.00056	3.17439	3.85336	3.30441	2.56126	2.34641
ENSMUSG00000001415	2.55982	3.22328	2.97994	3.13857	3.32781	3.51675	2.42097	3.23268	3.3231	3.39661	3.27196	3.1434	3.0281	2.79456	3.24551
ENSMUSG00000001416	6.51958	6.1256	5.24781	4.77161	5.7975	5.399	4.76555	4.73002	4.99091	6.0487	5.26344	6.44891	4.76059	4.13287	4.25927
ENSMUSG00000001418	13.8823	15.3679	13.4316	17.2957	15.8499	16.7416	11.3949	15.5324	13.9988	14.3827	18.7601	13.3746	17.1439	15.062	14.3094
ENSMUSG00000001419	2.03886	2.10186	1.88364	2.60608	2.52291	2.30855	2.659	2.35053	2.41662	2.16508	2.25101	2.40937	2.37049	2.32026	2.52047
ENSMUSG00000001420	2.62362	4.2242	3.39499	4.77436	4.1395	4.8754	2.3466	4.45008	3.6519	3.78498	4.04898	3.4058	4.50456	3.90312	3.5513
ENSMUSG00000001424	0.244513	0.216671	0.193403	0.279676	0.327939	0.250829	0.174146	0.248659	0.231863	0.255592	0.270763	0.262835	0.266239	0.214795	0.251958
ENSMUSG00000001435	0.191899	0.273044	0.353227	0.516389	0.353574	0.329233	0.201807	0.457769	0.419261	0.325594	0.408949	0.486036	0.409168	0.544805	0.321703
ENSMUSG00000001436	0.302052	0.379269	0.578992	0.792392	0.873116	0.913834	0.365149	0.741904	0.821389	0.953128	0.8976	0.699383	0.983004	1.15797	0.9253
ENSMUSG00000001440	8.57086	8.20094	7.68015	7.13401	7.61076	8.12	7.94254	6.85519	7.90131	8.12336	7.74288	7.84009	8.23754	7.03328	6.79955
ENSMUSG00000001441	2.72034	2.27056	1.93781	2.39174	2.48845	2.63924	1.97067	2.43196	2.34856	2.27745	2.51024	2.11968	2.21585	2.30199	2.02403
ENSMUSG00000001444	0.13245	0.198267	0.11613	0.0993821	0.0320928	0.0431978	0.0565997	0.0472876	0.0474295	0.0367213	0.0291364	0.0501239	0.0847231	0.0356002	0.0252759
ENSMUSG00000001445	5.40638	6.76274	6.04367	6.81973	7.02031	5.84508	5.56836	6.33753	5.53142	6.33516	6.50503	5.79318	6.3688	5.65201	5.75711
ENSMUSG00000001467	2.3732	3.17187	2.81576	1.92087	1.80724	2.27463	5.93996	1.73904	1.1298	1.58448	1.93908	2.25443	2.40615	2.00996	1.78074
ENSMUSG00000001472	7.60728	7.85664	7.54492	8.96082	8.34776	8.79903	7.76576	9.14758	8.49467	8.30156	8.96079	8.11753	8.13852	8.96323	9.33494
ENSMUSG00000001473	1.10206	1.22661	1.4225	1.58867	1.21239	1.25492	1.29916	1.53121	1.49692	1.15896	1.07284	1.34826	1.72186	1.30744	1.47459
ENSMUSG00000001482	0.471693	0.48974	0.624629	1.23937	0.89668	0.961501	0.620683	0.891903	0.653278	0.805386	0.843606	0.669399	1.11	0.847282	1.34656
ENSMUSG00000001493	0.13556	0.177557	0.146286	0.17437	0.240873	0.265273	0.144822	0.186678	0.221912	0.20671	0.228624	0.230854	0.187877	0.174894	0.155216
ENSMUSG00000001494	0	0	0	0	0	0	0	0	0	0	0	0	0	0	0
ENSMUSG00000001496	0	0	0	0	0	0	0	0	0	0	0	0	0	0	0
ENSMUSG00000001497	0	0	0	0	0	0	0	0	0	0	0	0	0	0	0
ENSMUSG00000001504	0	0	0	0	0	0	0	0	0.0217428	0	0	0	0	0	0
ENSMUSG00000001506	1.3729	1.85673	2.69535	3.19095	3.15089	1.89524	2.10566	2.48198	2.30168	1.93143	2.48188	2.82927	2.48531	2.12638	1.87633
ENSMUSG00000001507	4.15829	4.79684	4.97954	6.51922	6.11163	8.29754	3.5018	6.4095	5.47003	5.12226	6.25388	4.48278	7.53564	7.20409	5.94257
ENSMUSG00000001508	0	0.0158006	0.0227811	0.0181031	0	0.0137704	0	0.00861377	0.0172792	0.0117058	0.0247679	0.0159782	0.0360101	0.0453938	0.0107431
ENSMUSG00000001510	0	0	0.0595574	0	0	0	0	0	0.0225868	0.0612058	0.0323757	0.0417724	0	0	0.0280859
ENSMUSG00000001517	1.69992	1.88252	1.74317	1.50607	1.68119	1.6972	1.47323	1.43323	1.63275	1.87557	1.45001	1.77239	1.69208	1.23086	1.30202
ENSMUSG00000001518	0.546164	0.704321	0.617255	0.537972	0.655721	0.842501	0.788488	0.602296	0.732475	0.654801	0.681909	0.823963	0.794717	0.769707	0.779351
ENSMUSG00000001520	0.0934129	0.137335	0.099004	0.0572174	0.0862251	0.0435231	0.106924	0.0884812	0.0887466	0.110994	0.0880675	0.113628	0.113815	0.100431	0.118842
ENSMUSG00000001521	0.112034	0.14181	0.164457	0.12009	0.159682	0.107468	0.204174	0.107559	0.104511	0.137034	0.14014	0.162109	0.108901	0.088567	0.155108
ENSMUSG00000001524	0.989044	1.6727	1.79594	1.63103	1.78199	1.64388	1.38173	1.68795	1.59572	1.89838	1.75731	2.48328	1.98718	1.75862	1.71804
ENSMUSG00000001525	36.1749	35.7951	35.1208	35.9268	37.848	29.7082	46.6098	30.3608	34.905	36.96	31.9535	40.8332	35.5098	26.984	30.0739
ENSMUSG00000001542	1.82248	1.29428	1.35373	2.17391	1.77592	2.31563	1.56355	2.08121	1.73806	1.36946	1.97261	1.11432	1.59374	1.84326	1.55164
ENSMUSG00000001552	5.14291	6.33377	7.46722	8.67747	7.72424	7.57777	5.14667	9.21713	7.98616	6.74972	7.57721	5.61655	9.00275	7.97398	6.26526
ENSMUSG00000001555	0.375692	0.562382	0.641913	0.402709	0.465269	0.326747	0.41474	0.574847	0.435632	0.503439	0.477506	0.426529	0.614142	0.390455	0.541694
ENSMUSG00000001558	0	0	0	0	0	0	0	0.00771909	0.00774225	0.01049	0.0110977	0.0143186	0.00806746	0	0
ENSMUSG00000001566	0.0840983	0.118021	0.141801	0.315511	0.203772	0.102856	0.112305	0.171572	0.215108	0.11658	0.185001	0.119347	0.224144	0.0452085	0.160488
ENSMUSG00000001569	1.1145	1.07961	1.02441	1.06779	1.1949	1.17411	1.29075	1.08657	1.26642	1.35356	1.12098	1.24105	1.20921	1.20884	1.1293
ENSMUSG00000001576	0.675494	0.614048	0.594527	0.626501	0.56299	0.505852	0.594976	0.563213	0.68499	0.652489	0.621785	0.666277	0.610338	0.564	0.502829
ENSMUSG00000001583	3.72849	4.23577	3.75207	4.34552	3.96739	4.60836	3.76195	4.37682	4.37481	3.91745	4.20948	3.80746	4.41662	4.66082	5.04464
ENSMUSG00000001588	1.03078	1.50014	1.20283	0.683992	0.92504	0.426902	3.05892	0.559114	0.418501	0.419601	0.671861	0.866861	0.418637	0.510138	1.14486
ENSMUSG00000001604	0.875106	0.716387	0.828574	0.85686	0.652429	0.713528	1.20907	1.22742	0.869517	0.950654	1.0736	1.05084	1.11685	1.04037	0.931344
ENSMUSG00000001622	0.0645185	0.030181	0.0217573	0.138316	0	0.026303	0.0344634	0.0329066	0.0330053	0	0.0473095	0	0.0171959	0.0173415	0
ENSMUSG00000001627	2.4938	1.47189	2.75617	9.38209	4.27619	5.46861	1.23323	3.72882	1.9161	1.20185	3.22154	0.626708	3.8348	2.95086	2.11615
ENSMUSG00000001630	0.382324	0.373591	0.340947	0.291426	0.305362	0.335979	0.419792	0.331497	0.367262	0.356272	0.308382	0.377791	0.341929	0.447587	0.324268
ENSMUSG00000001632	1.49628	1.67745	1.80085	1.49327	1.82317	1.8826	1.92924	1.63815	1.74204	1.7434	1.60793	1.73292	1.99399	1.76125	1.86258
ENSMUSG00000001642	1.06371	1.0094	0.830158	0.732987	0.834581	0.644286	1.44483	0.790539	1.0028	0.947927	0.924841	0.977615	0.818117	0.792371	0.908628
ENSMUSG00000001655	0	0	0	0	0	0	0	0	0	0	0	0	0	0	0
ENSMUSG00000001656	0	0	0	0	0	0	0	0	0	0	0	0	0	0	0
ENSMUSG00000001657	0.587045	0.7323	0.703882	0.209754	0.579504	0.478654	4.28556	0.565557	0.734093	0.452102	0.334804	0.493689	0.730159	0.631151	0.331935
ENSMUSG00000001661	0.302032	0.188383	0.316876	0.089931	0.162629	0.177858	0.546743	0.188279	0.197428	0.209344	0.233775	0.206375	0.241498	0.270604	0.234821
ENSMUSG00000001663	2.55365	1.95475	1.88933	3.3677	2.83752	2.76358	0.975513	3.25217	2.87398	2.52088	3.68829	1.97672	2.87095	2.72887	3.72137
ENSMUSG00000001665	3.50761	4.30715	3.33735	3.96128	4.32539	3.49837	2.82718	3.8176	3.82905	3.71191	4.08769	4.1778	3.92312	3.23242	3.24725
ENSMUSG00000001666	0.732425	2.64307	2.75221	2.13097	2.87329	2.47408	1.22959	2.29473	2.08751	0.797748	1.99482	2.57379	2.67717	2.75609	1.7305
ENSMUSG00000001670	0.122036	0.0913388	0.0658457	0	0	0.0398013	0.704017	0.0248969	0.0374574	0	0.017897	0	0	0.0918431	0.0155257
ENSMUSG00000001672	3.51971	2.82895	3.07525	4.47594	4.1091	3.53512	2.97397	3.90042	3.38832	2.60591	3.51941	2.76994	3.46242	3.93037	3.01238
ENSMUSG00000001674	1.2921	1.17864	1.00218	1.10802	0.887056	0.961348	1.38039	0.914384	1.05759	0.861996	1.24354	1.13077	0.929823	0.989792	1.05822
ENSMUSG00000001687	1.7851	1.86554	1.93403	2.55978	2.36973	2.24907	2.30776	2.48198	2.29999	2.24423	2.18625	1.98084	2.48264	2.27142	1.76067
ENSMUSG00000001700	1.94928	1.79983	1.40722	3.64886	2.62569	3.56373	1.273	2.59859	2.14941	2.12503	3.3102	1.19828	2.65465	2.72686	2.69707
ENSMUSG00000001707	1.07753	0.979309	0.892856	1.03952	1.23084	1.16725	0.888033	0.895025	0.960708	0.928237	0.891709	0.990319	0.902598	0.827492	0.783349
ENSMUSG00000001729	3.61427	4.59995	5.40968	5.06086	5.24218	4.67262	3.57133	5.33644	5.19143	5.34124	4.32951	4.8365	5.61778	5.01189	4.91575
ENSMUSG00000001739	56.7905	61.3006	61.691	54.3522	63.608	73.7933	28.4592	73.3967	65.2657	73.8734	73.3465	49.517	74.4677	72.5588	55.2261
ENSMUSG00000001741	0.119974	0.168367	0.148347	0.152417	0.0879274	0.0815185	0.472334	0.0963187	0.085242	0.101635	0.118927	0.12822	0.0734267	0.0871863	0.154047
ENSMUSG00000001750	2.97018	4.82436	5.14722	2.96268	4.06486	3.16176	3.56976	3.38747	3.76694	3.44544	2.70731	4.41025	3.17752	3.06028	3.64753
ENSMUSG00000001751	0.656529	1.25639	1.6303	1.43947	1.7595	1.65459	1.05208	1.67426	1.40449	1.34447	1.40048	1.21404	1.81345	1.49192	2.06915
ENSMUSG00000001755	5.01783	6.11876	5.6278	8.5817	10.0181	9.05613	4.06568	10.0933	6.80672	8.05009	8.55777	8.26784	9.52697	8.78934	8.96602
ENSMUSG00000001761	0.424306	0.446592	0.643892	0.502196	0.34984	0.410831	0.543012	0.356175	0.434119	0.453396	0.434287	0.727598	0.589003	0.456185	0.472336
ENSMUSG00000001763	0.0563616	0.0527306	0.0633553	0.120829	0.0303478	0.0306367	0.170602	0.110194	0.091303	0.0325544	0.110209	0.0622106	0.0951382	0.0858446	0.0956061
ENSMUSG00000001767	1.85129	1.92718	1.53878	1.74685	1.73742	1.66892	1.58083	1.48947	1.58731	1.43678	1.91197	1.40613	1.76518	1.96936	1.29373
ENSMUSG00000001768	0.515538	0.380455	0.337215	0.519265	0.414591	0.337005	0.523462	0.385346	0.408101	0.534454	0.552379	0.580252	0.34588	0.437206	0.462226
ENSMUSG00000001773	0.00401322	0	0	0	0	0	0.00214371	0	0	0	0	0	0	0	0
ENSMUSG00000001774	4.79493	2.98223	2.81981	4.83	2.8225	2.98926	3.71891	3.07654	3.03034	2.5098	2.44993	3.92134	2.87845	3.21349	2.51017
ENSMUSG00000001783	5.98154	5.93063	5.56118	6.32229	5.55291	6.25671	5.91288	6.52699	5.62615	5.86375	5.84521	6.25658	6.02126	6.18115	5.72256
ENSMUSG00000001785	0.391245	0.444989	0.395814	0.357707	0.337684	0.375302	0.379048	0.293453	0.437576	0.44399	0.345954	0.45725	0.388483	0.319604	0.344034
ENSMUSG00000001786	0.642238	0.622322	0.520822	0.516317	0.500192	0.585997	0.63711	0.647326	0.531931	0.593529	0.700795	0.600384	0.582804	0.64528	0.671165
ENSMUSG00000001794	14.4188	13.0216	14.0873	11.4112	11.1792	14.315	14.3242	13.1764	12.7827	13.1295	14.5677	11.3285	12.7962	12.3044	11.4864
ENSMUSG00000001802	0.132988	0.0967715	0.0996601	0.190069	0.274494	0.13253	0.165754	0.195949	0.234332	0.163869	0.151692	0.251639	0.291435	0.182697	0.234987
ENSMUSG00000001804	0.0320674	0.0120006	0.0216279	0.0206241	0.0414399	0.0313759	0.0171292	0.0261687	0.0295281	0.0133359	0.0282169	0.00606776	0.0307685	0.0379244	0.0326375
ENSMUSG00000001815	0	0	0	0	0	0	0	0	0	0	0	0	0	0	0
ENSMUSG00000001819	0	0	0	0	0	0	0	0	0	0	0	0	0	0	0
ENSMUSG00000001823	0	0	0	0	0	0	0	0	0	0	0	0	0	0	0
ENSMUSG00000001827	0.0183514	0	0.0371314	0	0.0444657	0	0.0686183	0.00935981	0.0375516	0.038159	0.0403696	0.0173621	0.0195645	0.00986508	0.0116735
ENSMUSG00000001829	0.090149	0.129756	0.136803	0.157956	0.148422	0.134286	0.110199	0.161811	0.169391	0.15621	0.148733	0.159098	0.175582	0.131404	0.165418
ENSMUSG00000001833	3.82033	2.99121	2.91176	2.77661	2.38491	2.74966	3.10888	2.6714	2.71691	2.35153	2.23092	2.49309	2.4967	2.77182	2.35244
ENSMUSG00000001844	1.00273	1.5077	1.72696	1.20919	1.21481	1.12418	1.2434	1.41555	1.28239	1.56377	1.37863	1.05032	1.33626	1.43421	1.42376
ENSMUSG00000001847	19.5335	17.4161	16.3906	19.6929	17.6002	20.9379	17.6853	18.6162	17.9052	16.7988	17.4628	12.4533	17.0143	18.3369	14.0643
ENSMUSG00000001855	0.373658	0.325384	0.428425	0.335828	0.380724	0.356226	0.411471	0.301993	0.373478	0.370554	0.345652	0.435097	0.384569	0.37083	0.358361
ENSMUSG00000001864	0.00981039	0.0275351	0.0198499	0.0420635	0.0396179	0.0559932	0.0995665	0.0300218	0.0301118	0.0951967	0.0287747	0.0371262	0.0104589	0.0263687	0.0374431
ENSMUSG00000001865	0.0172142	0.0161052	0.0232203	0.0184521	0.0347585	0.0350895	0.0137927	0.0175596	0.0264184	0.0238629	0.0126226	0.00814311	0.0550563	0.0138806	0.00547507
ENSMUSG00000001870	0.079763	0.0679911	0.066548	0.0911988	0.0658539	0.0708167	0.0631206	0.0524343	0.0649839	0.0565138	0.0810165	0.0804942	0.0601548	0.0771802	0.0774227
ENSMUSG00000001891	3.31077	2.8155	2.60871	3.42648	2.64082	3.19842	2.47833	3.24678	2.73791	2.60811	3.14093	2.31142	3.29107	2.92617	2.76543
ENSMUSG00000001901	0.0173028	0.0242821	0.0525145	0.0741882	0.118787	0.10581	0.0924249	0.0573624	0.0973661	0.125925	0.0761256	0.0900352	0.0691745	0.158124	0.110065
ENSMUSG00000001909	1.62551	2.02772	2.40964	2.43211	3.15912	2.12613	1.77275	2.65128	2.17416	2.55848	1.94932	3.05975	2.51821	2.28468	2.43423
ENSMUSG00000001910	4.13044	5.82113	5.81999	5.55549	6.00275	5.94193	4.34239	5.36059	5.17479	5.5799	5.38227	5.62523	5.98818	5.06305	5.10423
ENSMUSG00000001911	0.241207	0.197992	0.27165	0.217087	0.356551	0.256044	0.246748	0.246048	0.254934	0.26655	0.241945	0.310014	0.298394	0.313153	0.269235
ENSMUSG00000001918	2.76749	3.42279	3.53276	2.22849	2.88943	2.89493	4.74494	2.36858	3.03177	3.21883	2.63316	3.98493	2.55464	2.6561	2.89398
ENSMUSG00000001924	11.5166	10.155	10.6274	11.3095	11.3002	12.8478	9.87129	10.5842	10.6113	11.3934	12.3502	9.77315	11.4198	10.7946	9.87704
ENSMUSG00000001930	0.0964123	0.126893	0.122336	0.152391	0.153099	0.171878	0.0637201	0.0850118	0.122885	0.123457	0.154573	0.162332	0.162889	0.119468	0.110184
ENSMUSG00000001942	1.07549	1.13141	0.950195	1.29367	1.19094	1.3729	0.902019	1.27454	1.06924	0.998418	1.26858	0.842556	1.14788	1.15237	1.05406
ENSMUSG00000001943	0.13853	0.388817	0.218008	0.296985	0.26107	0.338857	0.172661	0.188414	0.354336	0.224042	0.13544	0.436876	0.123073	0.3227	0.352484
ENSMUSG00000001946	0.736624	1.19038	1.11408	1.1485	1.3161	1.12843	0.989654	1.36619	1.58725	1.03661	1.12939	1.9218	1.07089	1.19995	1.46252
ENSMUSG00000001948	0.306786	0.164012	0.147795	0.140935	0.123891	0.160805	0.198989	0.279413	0.291461	0.212639	0.353504	0.186588	0.198576	0.270937	0.139393
ENSMUSG00000001962	3.37294	2.10376	2.29655	2.51363	2.72423	3.01209	2.38511	2.73612	2.74433	2.40465	3.27415	2.5529	3.03084	3.72997	2.96293
ENSMUSG00000001964	3.03185	3.36643	2.96614	2.99989	2.77165	3.45001	3.82629	3.27961	2.8804	3.39462	2.98051	3.46731	3.14347	2.91935	3.5181
ENSMUSG00000001983	2.36129	2.40743	2.02135	2.49865	3.25193	2.61644	1.24514	3.13436	2.71014	3.23134	2.97457	2.77818	3.58243	2.78281	2.04124
ENSMUSG00000001985	0.0061382	0.00574275	0.00413992	0.00328981	0.00247883	0.00667314	0.00928992	0.00939206	0.00994359	0.00779992	0.00300064	0.00774309	0.00490797	0.00879917	0.00976146
ENSMUSG00000001986	0.00740812	0.0100113	0.013879	0.0097055	0.00664815	0.00671145	0.0233032	0.00545768	0.0113692	0.0114105	0.00663931	0.00856629	0.00921414	0.0084072	0.0089012
ENSMUSG00000001988	0.0207762	0	0.0280251	0.0445405	0.0167804	0.00847007	0.0332936	0.0264914	0.0265709	0.0360009	0.0380865	0.0196562	0.0166122	0.0167529	0.03304
ENSMUSG00000001995	0.141621	0.145183	0.136162	0.15342	0.153322	0.167066	0.137616	0.167515	0.161852	0.162904	0.164608	0.151091	0.172666	0.178178	0.17059
ENSMUSG00000001998	0.30126	0.289078	0.323012	0.289804	0.23708	0.321216	0.321843	0.303365	0.359598	0.275735	0.303036	0.369064	0.296468	0.365419	0.284996
ENSMUSG00000001999	0.960521	0.777203	0.770387	0.909011	0.719874	0.938396	0.859746	0.865045	0.734838	0.695744	0.824882	0.78594	0.770318	0.660548	0.853197
ENSMUSG00000002006	0.0578587	0.067664	0.117069	0.0697719	0.0876203	0.0648667	0.127487	0.0811521	0.114694	0.100257	0.106065	0.130007	0.0925251	0.0466543	0.115014
ENSMUSG00000002007	0.151706	0.0473109	0.136425	0.162616	0.081686	0.0824637	2.13394	0.0515835	0.0776074	0.210301	0.111242	0.143528	0.242602	0.108736	0.579013
ENSMUSG00000002010	17.748	16.9281	16.051	20.5377	20.4315	22.8343	11.3118	18.1483	18.4386	19.4907	22.648	15.0195	18.6295	17.4552	20.4535
ENSMUSG00000002012	0.720678	0.933576	0.523453	0.475387	0.358198	0.587614	1.24371	0.565492	0.879143	0.883758	0.284551	0.576933	0.709217	0.655621	0.811073
ENSMUSG00000002014	24.4672	29.8089	23.5974	25.7757	26.5591	27.9393	20.1341	25.3568	22.6343	25.4589	27.7712	27.869	22.784	22.169	23.7474
ENSMUSG00000002015	6.29513	5.968	5.37145	6.93572	6.48784	7.47551	4.9218	6.75963	6.13272	5.56238	7.34318	5.01122	6.72345	6.2355	6.66108
ENSMUSG00000002017	2.73835	2.24529	2.89484	2.67143	2.64657	2.88501	2.71179	2.6756	2.47114	2.78302	2.58326	2.9546	2.62415	2.33212	2.5737
ENSMUSG00000002020	0.0808446	0.0550082	0.0677442	0.131301	0.0791467	0.0998753	0.175354	0.097461	0.0952469	0.0645251	0.0898197	0.134431	0.0848829	0.140914	0.146487
ENSMUSG00000002028	1.22315	1.1471	1.19095	1.18535	1.02581	1.13364	2.0353	1.02629	1.18992	1.2971	1.13565	1.33205	0.981916	1.26933	1.41619
ENSMUSG00000002031	1.31587	0.996603	1.0505	1.13224	1.30138	1.37216	1.09019	1.37424	1.12192	1.12921	1.40467	0.9824	1.21676	1.2415	1.40646
ENSMUSG00000002032	0.866772	1.35155	1.58676	1.10608	1.50014	1.41347	1.23466	0.94732	1.14019	1.40181	1.21063	0.898148	1.05608	1.15377	1.28652
ENSMUSG00000002033	2.08412	2.58011	2.85387	0.722098	0.646109	0.669426	1.41687	0.783806	0.430771	0.569061	1.04969	0.478005	0.706964	0.554517	0.589214
ENSMUSG00000002043	1.03235	1.90409	1.96945	2.59258	2.78728	1.68348	1.00835	3.29459	1.88612	1.79908	1.79515	2.51152	2.67287	1.95028	1.93255
ENSMUSG00000002052	2.68576	2.87247	2.66015	3.06	2.7621	3.14466	2.58918	2.72777	2.67038	2.6732	3.11855	2.49688	2.98131	2.94705	2.66828
ENSMUSG00000002055	1.22345	1.32859	0.994611	0.59717	1.09402	0.953022	0.986117	0.741001	0.944397	1.30228	0.84105	1.4262	0.984067	0.845596	0.861636
ENSMUSG00000002057	0	0	0	0	0	0	0.00421368	0	0	0	0	0	0.00840985	0	0
ENSMUSG00000002058	1.00572	0.82802	0.596916	0.948683	0.487378	0.721627	1.11742	0.861762	1.02898	0.752854	0.825965	0.87539	0.943542	0.821779	0.767705
ENSMUSG00000002059	0.607389	0.852389	0.737379	0.455748	0.932086	0.495242	1.168	0.743493	0.870011	0.841986	0.979838	0.976901	1.00369	0.718327	0.734099
ENSMUSG00000002064	5.65047	5.17677	4.39606	5.10179	4.88565	4.87482	4.33328	5.57253	4.83362	4.40397	6.03447	3.94841	4.32428	4.15924	4.84713
ENSMUSG00000002068	0.646296	0.828607	0.758782	0.282241	0.676661	0.702621	0.588165	0.390676	0.502055	0.514325	0.561671	0.702044	0.65074	0.360295	0.48725
ENSMUSG00000002076	0.00509519	0.00476694	0.00171823	0.0054616	0.00411525	0.00207721	0.00680415	0.00129936	0.00390977	0	0	0.00482053	0.001358	0.00273901	0.00162056
ENSMUSG00000002083	0.0465956	0.196172	0.109993	0.399571	0.526876	0.208958	0.149338	0.40401	0.238366	0.161481	0.119585	0.176335	0.384987	0.175338	0.26676
ENSMUSG00000002100	0	0	0	0	0	0	0.0199403	0	0	0	0	0	0	0.00668912	0
ENSMUSG00000002102	10.4684	9.58632	8.86919	9.57568	9.36625	9.31971	7.87399	8.80123	8.44917	8.69162	8.40851	8.50421	8.01537	7.85457	8.25912
ENSMUSG00000002103	5.50453	6.19896	5.70631	6.46855	6.01014	7.19772	5.81528	6.34285	5.93428	6.47186	7.05607	5.76716	6.54218	6.64142	6.01739
ENSMUSG00000002104	0	0	0	0.0242396	0.0730568	0	0.0483169	0.0461343	0.0347046	0.0313475	0.0331635	0.0427888	0.0241082	0	0.0143847
ENSMUSG00000002105	0.583015	0.768596	1.1439	0.852192	0.66352	0.713053	0.764406	0.838006	0.962532	0.642884	0.738423	1.05303	0.748691	0.755031	0.590009
ENSMUSG00000002107	0.0254582	0.026244	0.0313199	0.0151605	0.0138983	0.0138384	0.064972	0.016952	0.0174852	0.0189526	0.0172849	0.0229707	0.0159579	0.0217954	0.0208426
ENSMUSG00000002108	2.59382	2.30139	3.10458	4.12483	3.89485	4.50782	1.93843	4.60853	3.21447	3.04702	3.98253	2.55769	4.26476	3.63971	4.13652
ENSMUSG00000002109	0.8817	0.791229	0.952677	0.790803	0.901056	0.843614	1.06209	0.83974	0.984937	1.10376	0.837844	0.86822	0.906414	0.962455	1.09311
ENSMUSG00000002111	0.123331	0.282053	0.291133	0.1983	0.177086	0.178772	0.241556	0.279569	0.238346	0.147221	0.216039	0.194471	0.138788	0.198896	0.183055
ENSMUSG00000002129	2.34885	2.63125	3.03636	2.73862	2.92054	2.90635	2.61389	2.70074	2.66141	2.77051	2.7346	2.84602	2.88303	2.47548	2.22809
ENSMUSG00000002147	10.5202	10.3305	9.48914	10.6768	9.93532	11.9903	8.65012	10.8611	10.5618	9.52252	11.0722	8.95422	10.0968	11.338	9.91266
ENSMUSG00000002190	0.0295483	0.00552894	0.00398579	0.0190039	0.00954615	0.00481852	0.00947017	0.00904238	0.00302317	0.0040961	0.0130002	0	0.0157508	0.00635368	0.00751842
ENSMUSG00000002204	0.363066	0.39875	0.351337	0.423017	0.331487	0.128709	2.23449	0.177125	0.250334	0.186001	0.312526	0.179215	0.176704	0.246087	0.451861
ENSMUSG00000002205	1.46114	1.60219	1.62126	1.99566	2.04301	1.71658	1.57776	1.95122	1.7039	1.50823	1.74536	1.62764	1.72523	1.8074	1.71398
ENSMUSG00000002210	0.315884	0.507949	0.552596	0.645457	0.805257	0.466828	0.353286	0.709898	0.722128	0.745783	0.629741	0.672427	0.652484	0.562492	0.602814
ENSMUSG00000002221	0.664442	0.584338	0.633364	0.522298	0.643982	0.632055	0.551309	0.530924	0.663947	0.727649	0.558675	0.65377	0.654057	0.631021	0.639625
ENSMUSG00000002222	3.01581	2.52127	2.06071	3.53428	3.03941	3.4734	3.35807	3.28934	3.0046	2.80334	3.20106	2.48723	3.32062	4.42876	3.91789
ENSMUSG00000002227	2.5822	2.75839	2.55387	4.14152	4.20228	4.21872	2.13073	4.26554	3.1989	2.53774	4.02006	2.63444	4.73539	3.32524	3.42611
ENSMUSG00000002228	2.07293	0.948144	0.714581	6.46849	5.87848	6.64808	0.935039	4.58148	4.76018	2.77779	5.7423	1.43821	5.42668	8.09753	8.67357
ENSMUSG00000002233	18.5978	15.7476	16.1669	34.0711	27.4018	32.6561	13.2457	29.7021	22.9873	17.1613	30.4978	11.6235	27.9583	27.5084	27.3172
ENSMUSG00000002240	0	0	0	0	0	0	0	0	0	0	0	0	0	0	0
ENSMUSG00000002249	0.681025	1.15134	1.16038	0.986139	1.18694	1.3054	0.919018	1.18219	1.19185	1.06828	1.24406	1.27732	1.37566	1.11756	1.18562
ENSMUSG00000002250	0.954862	1.72444	1.95222	1.72609	2.86989	2.27871	1.11252	2.00574	2.4696	2.80184	2.52501	2.17191	2.38889	2.18735	1.58728
ENSMUSG00000002257	0.0987755	0.061608	0.185054	0.105879	0.177285	0.0536919	0.216911	0.111953	0.089831	0.0684631	0.10462	0.0934509	0.117006	0.0471986	0.111702
ENSMUSG00000002265	0.38764	0.249837	0.412501	0.313945	0.327001	0.273925	0.630391	0.34709	0.409825	0.471683	0.442159	0.57049	0.348979	0.551055	0.504124
ENSMUSG00000002266	0.0181575	0.0169877	0.00612319	0.0194633	0.00733266	0	0.0290972	0.00463047	0.00928873	0	0.00665719	0.0257681	0.0145184	0.0195217	0.00577511
ENSMUSG00000002274	0.178193	0.666852	1.3821	0.764028	0.791568	0.363229	0.523512	0.954285	0.820413	1.04982	0.457322	1.51728	0.854874	0.670533	0.510078
ENSMUSG00000002279	0.109319	0.1483	0.121655	0.137687	0.143477	0.142615	0.109489	0.132421	0.128624	0.164802	0.152305	0.193924	0.161707	0.1572	0.163417
ENSMUSG00000002280	2.20081	2.70807	2.72667	2.71807	2.78223	3.10129	1.68672	2.67201	2.52094	2.66949	2.64872	3.37222	2.93287	2.39189	2.9521
ENSMUSG00000002289	5.69654	2.65111	11.1518	12.1811	7.99856	3.5967	7.2405	15.6595	7.59172	2.693	4.17711	5.05781	2.1178	5.9518	7.35878
ENSMUSG00000002297	0.985743	1.0801	0.898428	0.790093	0.824848	0.90511	0.915528	0.606938	0.785935	1.07102	0.742352	0.932606	0.747941	0.668345	0.576202
ENSMUSG00000002307	4.03493	4.08668	5.36783	5.11869	5.20228	3.83322	3.97447	4.2103	3.78738	3.74602	4.61448	3.4672	3.78861	4.41768	3.95597
ENSMUSG00000002308	0.581473	0.704015	0.553659	0.54996	0.580143	0.557778	0.56639	0.645477	0.542427	0.640106	0.677187	0.906093	0.437584	0.496451	0.543944
ENSMUSG00000002319	0.541346	0.749577	0.686411	0.510643	0.996885	0.741541	0.717134	0.640563	0.720026	0.735426	0.793907	0.83995	1.03884	0.779906	0.757585
ENSMUSG00000002320	7.49244	8.40078	8.69087	8.87498	9.01828	10.7681	6.7274	8.96615	8.35175	8.83037	9.4488	8.24699	9.83701	7.78894	8.25246
ENSMUSG00000002324	2.51642	4.0401	4.023	8.59166	6.67444	6.81398	0.862928	4.51587	5.54655	5.51246	6.24184	3.87977	6.32603	5.79508	7.29219
ENSMUSG00000002325	9.23687	9.43644	8.23483	13.0497	10.8904	9.81101	8.97948	7.99626	7.53143	7.94762	9.6277	7.36616	8.65898	9.39817	9.52266
ENSMUSG00000002326	4.09377	3.32918	3.88671	4.6582	4.17118	4.62172	3.76792	4.40078	4.52675	5.04196	4.22567	4.76688	4.24688	3.6565	3.98627
ENSMUSG00000002329	20.8628	20.576	19.6407	22.0835	19.6587	21.2634	15.416	19.7297	19.9667	19.0998	23.712	20.2316	18.8129	22.0097	18.6901
ENSMUSG00000002332	28.1364	27.5742	17.5898	78.3934	57.1308	76.8718	5.34542	60.7057	36.4661	31.2125	56.4417	20.8483	71.3555	60.8693	82.4482
ENSMUSG00000002341	0.0164541	0	0.00554875	0.00881867	0.00664476	0	0.00878916	0	0	0	0.00603265	0	0	0.00442258	0.0104666
ENSMUSG00000002342	1.23132	1.98294	1.75623	2.57482	2.59222	1.99148	1.55266	2.04876	2.05491	2.00071	1.76137	2.42537	2.27035	1.70362	2.33693
ENSMUSG00000002343	0.239896	0.448883	0.582475	0.651442	0.658776	0.586808	0.247745	0.652561	0.629975	0.443405	0.316636	0.635501	0.520034	0.481452	0.53919
ENSMUSG00000002345	1.63698	1.66826	1.41951	1.22202	1.51102	1.3824	1.46776	1.81892	1.28603	1.68167	1.84339	1.71467	1.2154	1.41426	1.65492
ENSMUSG00000002346	0.506848	0.619513	0.634067	0.841234	0.805529	0.719881	0.58078	0.77136	0.748582	0.889598	0.725331	0.843038	0.836676	0.830578	1.09204
ENSMUSG00000002365	1.80438	1.84074	1.58653	1.97785	1.82786	2.17775	1.26741	2.21235	1.94781	1.77352	1.86318	1.26828	2.03506	2.16326	1.69737
ENSMUSG00000002372	0.705823	0.960006	1.0961	1.0554	1.18805	1.02526	0.811077	1.18284	1.05591	1.06888	0.939435	1.16159	1.25203	1.04263	1.03002
ENSMUSG00000002379	5.46266	10.0896	8.81857	11.031	11.756	9.77018	5.25231	11.2165	8.36547	9.86874	10.8798	8.70258	11.4785	8.88542	9.75205
ENSMUSG00000002384	0.543225	0.381171	0.452249	0.400324	0.274217	0.339115	0.41712	0.251088	0.191052	0.194143	0.273853	0.112425	0.316714	0.323959	0.199772
ENSMUSG00000002393	3.12101	4.63916	4.32798	4.72115	6.1252	4.89925	2.60196	6.5458	4.84947	4.14451	4.53432	4.96728	5.90833	4.95485	3.87785
ENSMUSG00000002395	11.4113	14.2348	17.3702	18.4327	18.3051	15.5072	15.154	19.4812	18.283	17.3566	18.6526	17.3188	19.3889	19.1271	18.3991
ENSMUSG00000002396	4.79129	4.64177	6.15706	5.47013	7.55641	6.28761	4.67949	7.41792	6.62799	5.6004	5.75851	6.24966	7.04242	5.88282	6.45629
ENSMUSG00000002409	0.876391	0.7926	1.18217	1.8162	2.09992	1.19096	1.13913	1.90715	1.55421	1.27563	1.28526	1.43719	2.0088	2.02581	1.63528
ENSMUSG00000002413	0.226326	0.227495	0.264923	0.256637	0.213012	0.222666	0.339705	0.210834	0.250698	0.239844	0.249623	0.24421	0.216361	0.274501	0.257002
ENSMUSG00000002416	1.01525	0.969631	0.713267	0.702833	0.922487	0.845042	0.689183	0.841443	0.843967	0.791649	0.837509	1.12061	0.777947	1.00057	0.726539
ENSMUSG00000002428	0.700784	0.638012	0.630194	0.593674	0.593391	0.632833	0.595712	0.60147	0.593638	0.629355	0.447559	0.645185	0.558323	0.712929	0.568006
ENSMUSG00000002455	0.74543	0.740995	0.773472	0.991112	0.853888	0.92046	0.838477	0.857265	0.870837	0.812268	0.882973	0.929028	0.936072	0.969045	0.946075
ENSMUSG00000002458	1.02816	0.923444	1.38689	0.969844	0.498249	0.637125	2.59224	0.818057	1.24129	0.769647	0.452351	0.778188	0.61383	0.685352	1.04644
ENSMUSG00000002459	0	0.00133092	0.000959456	0	0	0	0.000759884	0	0	0	0.00104313	0	0.000758304	0.000764726	0.00180983
ENSMUSG00000002475	0.945852	1.08385	0.840686	1.71729	1.44793	1.75167	0.998728	1.55944	1.42346	1.46872	1.38176	0.874055	1.59073	1.49187	1.36425
ENSMUSG00000002477	4.05318	3.19763	3.14742	2.06665	2.56583	2.73317	3.05449	2.36897	3.00372	2.96119	3.02028	2.71538	2.83792	2.32019	2.21593
ENSMUSG00000002486	0.423722	0.396424	0.465715	0.403727	0.456304	0.422262	0.570032	0.392204	0.545915	0.630888	0.379748	0.549355	0.451731	0.480866	0.549052
ENSMUSG00000002489	0.04739	0.0543128	0.0743124	0.0393684	0.0535859	0.0454021	0.0499951	0.045924	0.04788	0.042701	0.0416997	0.0605278	0.0574696	0.043308	0.0354208
ENSMUSG00000002496	1.37241	1.77784	1.6544	1.53101	1.94106	1.73168	1.6055	1.72935	1.68371	1.86375	1.8943	1.96233	1.74451	1.79934	1.75392
ENSMUSG00000002500	0	0.0256959	0	0	0	0.0447884	0.0146709	0.0140082	0.0281005	0	0	0.0259848	0	0.0147644	0
ENSMUSG00000002504	0.82954	1.12534	1.9582	1.42271	1.44049	1.14984	1.14101	1.82988	1.34735	1.59554	1.76401	1.60889	1.48133	1.41584	1.62262
ENSMUSG00000002524	4.36829	5.72161	5.61934	5.82448	6.66045	4.79532	4.41634	6.02096	5.39588	5.46471	5.14065	6.0077	6.74705	5.33796	5.61166
ENSMUSG00000002546	4.1187	4.09289	4.01665	5.01149	4.70214	5.21888	3.63307	4.67258	4.64105	4.67562	4.2445	3.69658	4.99621	5.18213	4.39728
ENSMUSG00000002550	4.25507	4.93471	5.94894	7.55426	8.23376	6.46903	4.82991	7.07585	6.57557	6.51297	6.95526	5.57727	6.92266	5.5755	7.35885
ENSMUSG00000002565	1.84531	2.39861	1.41645	3.42613	2.62122	3.64006	2.78815	3.24163	2.7126	2.58783	2.36175	1.71969	3.17516	3.5272	3.44725
ENSMUSG00000002578	0.135824	0.112954	0.132321	0.0485303	0.097512	0.135356	0.201533	0.0923661	0.0540419	0.104602	0.0885293	0.057112	0.0482674	0.0892396	0.105599
ENSMUSG00000002580	31.6936	28.3191	31.4633	39.5077	44.4371	38.182	23.9677	38.2325	29.8762	34.4321	36.949	23.4154	41.002	29.6719	37.0368
ENSMUSG00000002588	0.00884176	0	0.0119267	0.00947759	0	0	0	0	0	0	0	0.00836514	0	0	0
ENSMUSG00000002602	0.916435	1.05473	1.19694	1.32538	1.02215	1.0734	1.3831	1.35401	1.36552	1.14436	1.15199	1.47258	0.914982	1.38019	1.16591
ENSMUSG00000002603	0.354138	0.354989	0.477698	0.569407	0.531194	0.391876	0.810717	0.632178	0.556433	0.34189	0.491535	0.47864	0.55958	0.475932	0.482725
ENSMUSG00000002608	2.80658	3.21522	4.288	4.78889	4.51046	4.29654	3.96209	4.16288	3.89701	4.32728	3.73796	4.55192	4.61028	4.04891	3.97137
ENSMUSG00000002617	0.259475	0.209655	0.278415	0.265492	0.314357	0.211566	0.365405	0.29476	0.28961	0.31882	0.181617	0.435184	0.194897	0.291651	0.352618
ENSMUSG00000002625	0.846833	0.784941	0.761531	0.630368	0.956282	0.792768	0.854432	0.675864	0.87444	0.85326	0.672704	0.778929	0.769062	0.872522	1.05741
ENSMUSG00000002633	0.0218944	0.0204839	0.0590669	0.0234689	0.0176835	0.0535556	0.0467807	0.0558344	0	0.0303508	0.0160545	0.0207142	0.0583543	0.0117697	0.0278546
ENSMUSG00000002635	0.563894	0.756177	0.684575	0.584297	0.667981	0.689667	0.612462	0.776533	0.807709	0.833803	0.758059	0.782462	0.551072	0.76793	0.657616
ENSMUSG00000002658	8.03248	7.81343	8.11651	8.0817	7.30735	8.51184	6.16491	8.93317	8.33693	8.22055	7.69738	6.94105	8.19249	7.96569	6.36389
ENSMUSG00000002660	2.09607	1.82096	3.58474	3.45045	4.02073	2.77722	1.51951	3.14993	3.33171	3.26886	2.08591	3.29333	3.47166	2.57549	2.64286
ENSMUSG00000002661	2.53512	3.12646	2.09841	3.70558	4.09509	3.28847	1.96969	3.93775	3.24218	3.27466	2.87289	3.05258	5.34397	3.59282	4.10485
ENSMUSG00000002664	0.406799	0	0.548734	0	0.985682	0.995067	0.217297	0.829926	0.624312	0.845881	1.19318	1.15461	0.867381	1.09341	0.51754
ENSMUSG00000002668	1.87229	2.78206	2.56268	2.04628	1.94214	2.64909	2.93169	1.93795	1.97193	2.11197	2.05934	2.01449	2.00584	2.38792	2.24186
ENSMUSG00000002679	0.969818	1.02699	1.07099	0.891052	0.869372	0.86896	0.973461	0.95123	0.866854	0.886417	0.875249	0.937705	0.965756	0.819251	0.935539
ENSMUSG00000002688	0.00742595	0.00486328	0.00851437	0.010348	0.00479819	0.00484388	0.00872667	0.010605	0.00911723	0.00823531	0.00707881	0.00702565	0.00316674	0.00518953	0.00519611
ENSMUSG00000002699	0.453454	0.428954	0.397583	0.270035	0.166844	0.271135	0.457523	0.310939	0.298984	0.178102	0.262309	0.214505	0.201429	0.251887	0.227553
ENSMUSG00000002718	1.76211	1.63269	1.5515	1.40296	1.37287	1.69085	1.67065	1.24552	1.60287	1.58658	1.53723	1.79042	1.45274	1.35235	1.53538
ENSMUSG00000002728	2.52127	2.61263	2.50766	1.86444	2.04924	2.31597	1.76443	2.49861	2.32652	2.55494	2.07109	2.29477	1.99043	2.24748	2.15194
ENSMUSG00000002731	2.05681	2.16041	1.94892	1.54195	2.23196	2.18119	1.61093	2.36839	2.02046	2.30897	2.05411	1.71911	2.07843	2.26561	1.74983
ENSMUSG00000002732	0.431233	0.573325	0.382692	0.3406	0.311632	0.388623	0.569809	0.439886	0.371542	0.377552	0.399423	0.493879	0.37505	0.512436	0.5775
ENSMUSG00000002733	1.90978	1.80659	1.20218	1.51259	1.47392	1.48795	2.01759	1.59095	1.53059	1.61786	1.626	1.3752	1.45915	1.72246	1.31607
ENSMUSG00000002741	17.6648	16.5445	14.2357	17.4957	15.7644	18.937	9.38537	18.7235	17.4154	15.1933	17.8348	12.6507	16.9271	15.7182	14.6897
ENSMUSG00000002748	2.01179	1.89671	1.91741	1.89002	1.8664	1.8335	2.03307	1.54902	1.84573	2.08623	1.72864	2.13115	1.7535	1.72242	1.76888
ENSMUSG00000002763	1.41275	2.30923	3.07753	3.28977	4.62972	2.80693	1.5006	3.59446	3.10682	2.88133	2.52432	3.42598	4.12023	2.76717	3.15049
ENSMUSG00000002767	4.44265	6.0159	6.2687	7.39384	8.35675	6.19617	4.21537	8.85491	7.05733	6.88788	7.54408	7.85329	8.47554	5.62489	7.99468
ENSMUSG00000002768	18.926	21.0742	18.0115	23.0251	24.195	24.1414	20.5292	22.5037	19.3043	20.4415	27.0746	19.8831	25.6237	21.2842	22.6009
ENSMUSG00000002769	0	0.12205	0.0879853	0.0699178	0.0526822	0.159551	0.0348419	0	0.133471	0.135631	0.0956584	0	0.0347695	0.140256	0.124475
ENSMUSG00000002771	0.0983402	0.0874045	0.0928561	0.221365	0.162825	0.172393	0.0183854	0.178057	0.14086	0.163587	0.140615	0.116299	0.225408	0.206171	0.215816
ENSMUSG00000002778	14.3918	15.9039	14.4614	20.4349	19.5079	22.2276	9.55933	20.5422	16.7413	16.8278	20.4944	14.3856	20.7022	17.4689	19.7558
ENSMUSG00000002781	0.457846	0.449245	0.730564	0.945631	1.50621	0.801251	0.304214	1.24163	1.05112	0.866884	0.802464	0.866331	1.44052	1.04452	1.05131
ENSMUSG00000002791	0.00731167	0	0	0	0	0.00596166	0.00781124	0.0037292	0	0.00506786	0	0	0	0	0
ENSMUSG00000002797	0.793594	0.618723	0.862334	1.53592	1.85167	1.54577	0.706514	1.33796	1.13898	0.8862	1.16384	0.938519	1.51585	1.42203	1.73881
ENSMUSG00000002799	0.104118	0.048705	0.203645	0.133926	0.159776	0.0679148	0.127916	0.244276	0.207725	0.173198	0.11452	0.246263	0.20535	0.173507	0.23843
ENSMUSG00000002803	8.62897	8.42029	7.75977	7.35982	9.51733	9.00272	7.38475	9.18072	8.30642	8.48902	9.04882	7.19821	8.90263	10.3746	8.20398
ENSMUSG00000002804	1.02141	1.61088	1.71239	2.22101	2.49847	2.14154	1.04444	2.61966	1.97064	2.00252	1.92593	2.07076	2.28676	2.03943	1.81925
ENSMUSG00000002808	0.089109	0.0985261	0.0819542	0.121567	0.0654281	0.0990766	0.142796	0.0867655	0.0745935	0.129141	0.0950415	0.0843055	0.082045	0.134997	0.0772955
ENSMUSG00000002812	9.2555	9.96137	9.82121	10.0516	10.9883	10.6532	9.69273	10.4617	10.4575	10.3704	10.2695	9.23391	11.2399	10.8207	9.13011
ENSMUSG00000002814	0.226734	0.269458	0.227315	0.210196	0.23262	0.279804	0.245499	0.218782	0.210034	0.216617	0.233659	0.226107	0.261321	0.224004	0.276762
ENSMUSG00000002820	4.39656	6.64987	6.95603	6.69601	7.51625	7.73718	4.55018	7.36253	6.41937	6.79303	6.23282	5.37277	8.144	6.64719	6.42078
ENSMUSG00000002825	0.596074	0.81116	0.913689	0.755109	0.678382	0.817391	0.839419	0.649492	1.09497	1.22067	0.894034	1.07662	0.909887	0.684553	0.827279
ENSMUSG00000002831	1.11668	0.626843	0.987459	0.452193	0.741571	0.364199	2.0148	0.506261	0.457002	0.80839	0.982593	0.586935	1.42859	1.18724	0.947111
ENSMUSG00000002833	0.708515	1.07079	1.31595	1.03988	1.31177	1.10207	0.949066	1.01738	1.21003	1.20127	0.983117	1.50565	1.42355	1.28911	1.37289
ENSMUSG00000002835	0.521645	0.844385	0.575205	0.692291	0.735635	0.749391	0.570555	0.46032	0.677726	0.791993	0.625369	0.767706	0.675298	0.454012	0.521439
ENSMUSG00000002844	1.75597	3.051	3.15114	3.15949	4.1028	3.29815	3.06517	3.34253	3.22423	2.78194	3.60989	3.55996	3.96139	2.86557	2.7127
ENSMUSG00000002845	0.806135	0.747809	0.935348	0.7982	0.844214	1.05278	0.850267	0.811859	0.824779	0.705537	0.836579	0.788534	0.728326	0.804271	0.738769
ENSMUSG00000002846	0.742735	0.853213	0.811648	0.836458	0.926407	0.91223	0.667931	0.733664	0.692578	0.827596	0.82728	0.827226	0.987285	0.838971	0.783451
ENSMUSG00000002847	0.0308722	0.0635433	0.00832874	0.00661847	0.0349085	0.0352409	0.0692614	0.0157459	0.0347449	0.0213981	0.049803	0.0467329	0.0263304	0.0232342	0.00785529
ENSMUSG00000002870	1.55332	1.85848	1.783	4.32265	4.1618	3.78737	1.46797	1.4626	1.87958	2.00833	1.85088	2.38807	2.2133	2.18388	2.87874
ENSMUSG00000002871	2.31185	2.50555	2.65533	3.41045	4.52939	3.28474	2.43313	3.22215	2.57609	2.85574	2.95403	3.31333	3.39198	3.45762	3.80025
ENSMUSG00000002881	1.15401	1.27687	1.27944	0.971527	1.06826	1.09562	1.23005	1.06698	1.03244	1.04823	0.935076	0.9572	1.18536	1.05659	0.861458
ENSMUSG00000002885	2.23866	2.95824	2.7553	2.33186	2.00219	1.96969	3.78334	2.19327	2.41336	2.20914	2.20727	3.20689	1.75964	2.60403	2.34926
ENSMUSG00000002897	0.959132	0.976518	0.957649	1.01803	0.964533	1.01972	1.52695	0.892051	0.808141	0.91246	0.979109	0.773984	1.02253	0.950316	1.08864
ENSMUSG00000002900	1.01868	0.793659	1.01502	1.00063	0.77976	0.856642	0.881623	0.995676	0.887902	0.757731	0.968198	1.01414	0.694372	1.11812	0.876036
ENSMUSG00000002908	0.0107789	0	0	0.0115541	0.0261176	0	0.0172731	0.0109952	0.00551411	0.0298843	0.0237116	0.0203958	0.0172372	0	0.0137132
ENSMUSG00000002910	2.58892	1.5837	1.61179	2.66836	2.33227	1.86734	2.95197	2.38694	2.26675	1.55287	2.48249	2.11964	1.80465	2.32845	3.00865
ENSMUSG00000002930	0	0	0	0	0	0	0	0	0	0	0	0	0	0	0
ENSMUSG00000002944	1.71607	1.24407	1.20779	2.18952	1.32224	2.47126	0.54726	2.01177	1.2382	0.943859	2.04716	0.856207	2.03658	3.26203	3.20695
ENSMUSG00000002948	1.9472	1.70498	2.0878	1.79288	2.17758	1.79122	2.50696	2.0754	2.1838	2.45704	2.59937	1.98395	2.00938	2.21428	2.68372
ENSMUSG00000002949	2.74069	3.48932	3.46825	3.55865	3.84523	3.37502	2.34688	3.43696	3.25937	3.79924	3.40814	4.10327	3.71257	3.25797	3.4688
ENSMUSG00000002957	2.82069	2.78692	2.65338	3.83996	3.25047	3.56561	2.21007	3.58674	3.03121	2.97511	3.519	2.49765	3.63164	3.10549	3.03015
ENSMUSG00000002963	2.57756	3.69032	4.26707	2.76291	4.25827	4.10775	3.15003	5.01953	3.99571	3.84379	3.78009	3.43622	4.455	4.53471	4.44683
ENSMUSG00000002968	1.79193	2.30684	3.20996	3.08863	3.98294	3.21436	2.12111	3.95555	3.62274	3.2988	2.98534	2.9431	3.90482	2.92837	2.96365
ENSMUSG00000002980	0.41467	0.416693	0.704367	0.625578	0.645026	0.525943	0.623485	0.673653	0.75424	0.564186	0.585607	0.842755	0.875976	0.660482	0.703404
ENSMUSG00000002981	3.62783	3.96299	3.87064	4.55514	5.19802	4.89099	3.34653	5.26869	4.66937	4.45131	4.69915	3.63911	5.23333	4.61657	3.91136
ENSMUSG00000002983	2.33327	2.14611	2.64936	3.07093	2.67172	2.1192	4.07035	3.50989	2.90598	2.50433	3.45794	2.13298	3.47937	2.71498	2.14805
ENSMUSG00000002984	1.61844	2.74066	2.89264	2.82777	2.91499	2.03221	1.43509	2.63322	2.15264	2.98392	1.86321	2.90928	2.7003	2.08805	2.3267
ENSMUSG00000002985	30.7303	43.8897	67.485	71.1316	64.9276	44.7261	55.7474	79.3895	57.5279	36.0655	43.5432	72.1928	57.966	75.3356	51.6083
ENSMUSG00000002992	0.107789	0	0.0242329	0.269595	0.174117	0.146479	0	0.0733016	0.128663	0.149422	0.0526926	0.203958	0.172372	0.212461	0.159988
ENSMUSG00000002996	5.08424	3.97272	3.18142	6.26734	5.23186	4.02267	5.18016	4.78769	4.39747	4.22878	5.28841	4.42714	4.41155	4.94492	4.70748
ENSMUSG00000002997	0.0844926	0.0499258	0.0854793	0.0667348	0.0431004	0.0652662	0.142525	0.0544346	0.0659724	0.0708925	0.0717385	0.0462799	0.0711141	0.0693258	0.0622331
ENSMUSG00000003031	14.532	11.4204	11.9724	14.4746	14.3373	9.98947	15.4532	14.6867	13.5414	11.9939	12.1969	13.7486	12.3226	13.4365	14.0508
ENSMUSG00000003032	39.4634	41.8625	40.46	58.918	44.8448	38.4093	35.8518	50.5272	41.5184	23.8407	47.8301	14.26	36.7616	41.8974	24.748
ENSMUSG00000003033	1.52695	1.79804	1.95317	1.93307	1.64791	2.01779	2.01801	1.97384	1.93263	1.90687	1.94011	1.29519	2.02083	2.17946	2.17708
ENSMUSG00000003037	8.39772	8.29947	7.93212	11.0739	9.32811	9.9588	6.05092	10.528	8.14379	7.57238	10.6026	6.80186	10.0961	8.86628	8.62133
ENSMUSG00000003038	12.5032	11.971	11.5458	10.1457	11.2782	8.62256	13.4199	9.65496	10.4013	9.51661	9.5538	13.3769	11.3676	8.85703	8.54808
ENSMUSG00000003039	21.4043	20.2991	19.9278	18.8147	16.2244	19.7183	21.4864	24.5195	19.6545	16.4241	20.6647	16.6525	20.9479	22.5145	19.1982
ENSMUSG00000003051	61.2068	52.7236	54.3724	49.562	44.7393	46.397	37.9763	46.371	48.5007	44.8985	50.2521	52.9699	63.5934	50.3754	31.7125
ENSMUSG00000003053	0.085767	0.0558202	0.0326954	0.0119915	0.0240945	0.00304049	0	0.00570575	0.00953811	0.00516928	0.00546874	0	0.0119265	0.0120275	0.0118603
ENSMUSG00000003062	0.779663	0.897766	0.881803	1.18288	0.963945	1.16873	1.0732	1.16237	0.767014	0.843854	0.883943	0.737635	0.911126	1.05747	0.976647
ENSMUSG00000003068	3.1036	3.43551	4.50769	3.96908	5.37325	3.871	2.95454	4.66261	4.24431	3.76986	3.32354	4.91321	5.32349	4.24531	3.66504
ENSMUSG00000003070	0	0.0203146	0.0585788	0	0.0175374	0	0.0231971	0.0332238	0.0111078	0.01505	0.0477656	0.020543	0.0115744	0.0466898	0.0552489
ENSMUSG00000003072	13.583	20.0292	20.2102	32.2908	34.8132	27.0264	9.66841	37.6892	26.1508	25.7746	22.7658	26.7851	33.5232	25.6332	24.97
ENSMUSG00000003099	2.65097	2.88436	3.01965	3.19944	4.04432	3.92272	2.02442	3.96611	3.50085	3.79056	3.67177	3.28835	4.02996	3.5099	3.47255
ENSMUSG00000003119	0.736354	0.603864	0.678531	0.782811	0.633892	0.758525	0.731632	0.686218	0.696028	0.751919	0.806588	0.610653	0.691344	0.812855	0.75947
ENSMUSG00000003123	4.4094	4.47096	3.76965	8.52045	7.62321	6.10222	2.3999	6.4186	6.0233	5.45167	6.86854	4.19426	7.2546	8.18089	6.63314
ENSMUSG00000003131	1.34883	1.42933	1.2996	1.01798	1.30803	1.44767	1.33806	1.25889	1.34482	1.25289	1.22454	1.06777	1.27414	1.2208	1.3016
ENSMUSG00000003134	0.247241	0.295123	0.277441	0.210189	0.266827	0.298911	0.267549	0.244593	0.285669	0.243755	0.287571	0.262144	0.230637	0.254359	0.244044
ENSMUSG00000003135	1.97916	2.15726	2.17722	1.83313	2.00202	2.4441	2.11438	2.07767	1.93646	1.78466	2.2262	1.99972	2.3046	2.31379	2.49348
ENSMUSG00000003153	0.0805092	0.0724255	0.0459458	0.036511	0.0425164	0.0328221	0.122399	0.0394831	0.0380175	0.0600949	0.0385998	0.0468734	0.0462168	0.0499374	0.0551523
ENSMUSG00000003154	0.952102	0.78152	0.884467	1.2035	0.827023	0.820251	1.1371	0.975789	0.840869	0.865367	0.92867	0.900779	0.919282	0.873954	0.91418
ENSMUSG00000003161	9.66406	11.2628	9.65451	9.10753	8.72461	9.90364	7.62011	10.2183	9.18992	9.25528	9.7051	8.24273	9.21508	8.39124	8.51903
ENSMUSG00000003166	1.21705	1.16212	1.02958	1.36285	1.3005	1.38109	1.0701	1.45905	1.11897	1.13634	1.24817	1.17914	1.33094	1.2253	1.44993
ENSMUSG00000003184	6.94524	6.90905	9.24987	9.09382	11.858	8.2076	7.16149	9.8198	10.0966	7.92156	8.50939	10.1474	11.2002	9.80641	10.5416
ENSMUSG00000003190	0.610389	1.02792	1.21445	0.981426	1.57758	0.870955	0.798816	1.57216	1.3583	1.20576	0.828024	1.29934	1.62685	1.03359	1.18424
ENSMUSG00000003198	1.33775	0.782229	0.699242	0.86037	0.837359	1.00894	1.32196	0.699354	0.872538	0.811317	0.662129	1.07579	0.748745	0.988803	1.0637
ENSMUSG00000003199	5.92187	8.3395	7.68188	8.60371	8.7326	7.48665	4.97081	9.80825	8.30714	8.99571	9.03266	7.53527	8.54609	7.78657	7.80958
ENSMUSG00000003200	1.6096	1.72104	2.3418	3.52465	2.62792	2.65295	1.61518	2.67396	2.31733	2.16754	2.69777	2.03408	2.64755	2.85539	2.85226
ENSMUSG00000003206	0.259856	0.243115	0.455677	0.278543	0.251854	0.127126	0.416416	0.45062	0.265866	0.360222	0.38109	0.393357	0.41555	0.335256	0.495893
ENSMUSG00000003208	0.521788	0.634624	0.84461	0.838966	1.03251	0.765803	0.515631	0.997985	0.734051	0.886069	0.707832	0.789857	0.750978	0.715264	0.763406
ENSMUSG00000003226	3.33026	3.22843	3.20825	3.02731	2.63526	2.62891	3.66849	2.68424	3.16319	3.11332	2.80245	3.01851	2.85162	3.01049	2.90631
ENSMUSG00000003227	0.0183224	0.011428	0.0123576	0.00327334	0.00739926	0.00746972	0.00978716	0.00934506	0.0124975	0.00846642	0.0111961	0.0173348	0.00325561	0.00820794	0.00388504
ENSMUSG00000003228	0.0653832	0.061171	0.0539818	0.0580014	0.0391509	0.0505535	0.086711	0.0534712	0.054785	0.0437556	0.0661291	0.0501269	0.0468708	0.0575697	0.0401569
ENSMUSG00000003233	1.25058	1.39025	1.78615	1.46668	1.73493	1.82343	1.34389	1.86849	1.88915	1.93756	1.52117	1.50332	2.18026	2.12754	1.89987
ENSMUSG00000003234	3.14281	3.55847	3.46856	3.96218	4.12483	4.64458	3.18585	3.54285	3.35252	4.13389	3.95436	3.5309	4.04542	3.8301	3.87341
ENSMUSG00000003235	5.06953	4.72373	4.02823	4.70808	4.32659	4.40126	4.20993	4.77347	4.67229	5.51963	4.69558	4.87392	4.73727	3.93886	4.60871
ENSMUSG00000003269	4.94939	5.94969	5.27889	5.39784	6.06595	7.34375	5.64108	5.81188	6.16789	5.16571	7.06858	5.0365	6.27359	6.60515	5.52794
ENSMUSG00000003271	1.6764	2.07294	2.44739	2.52738	2.63705	2.92122	1.05402	2.97444	2.25838	2.31809	2.53208	1.68887	3.01509	2.66532	1.98117
ENSMUSG00000003273	0.0472358	0	0.127433	0.151898	0.114453	0.0770286	0.126158	0.0963674	0.0966565	0.03274	0.173183	0.178758	0.125896	0.10157	0.0300473
ENSMUSG00000003279	0.000804683	0.00150568	0.00108544	0.000287516	0.00086656	0.000218703	0.00200588	0.00082083	0.000686077	0.00185914	0.0011801	0.00177638	0.00100085	0.000865141	0.00153561
ENSMUSG00000003282	0.109949	0.0685773	0.0741556	0.0916658	0.049335	0.0747071	0.143564	0.0623087	0.0843691	0.0889093	0.0716646	0.0693483	0.081401	0.111643	0.0660546
ENSMUSG00000003283	0.547959	0.78143	0.495155	0.593067	0.489836	0.394733	0.537089	0.537248	0.514366	0.586294	0.604654	0.402657	0.362987	0.426118	0.423014
ENSMUSG00000003299	3.07226	3.75066	4.67485	5.90366	7.41388	5.40715	3.08204	6.09585	5.40497	5.29764	5.43969	4.53721	7.62917	5.37759	6.33957
ENSMUSG00000003308	4.2012	4.28585	4.48239	4.32522	4.79265	4.6641	3.39788	5.10871	4.05552	4.01419	4.21192	4.51368	5.63028	4.47857	3.97091
ENSMUSG00000003309	5.64497	5.69575	4.84871	5.11479	5.70422	5.29413	3.85368	5.83571	5.40646	6.00932	5.58712	5.24488	5.755	4.64708	5.56338
ENSMUSG00000003316	1.15188	1.10828	1.06822	1.06166	0.951483	1.18111	1.34361	1.03368	1.09481	1.07056	1.23656	0.998969	1.06638	1.24311	1.05051
ENSMUSG00000003341	0	0	0	0	0	0	0.00624947	0	0	0	0	0	0.0187094	0	0
ENSMUSG00000003344	0.980596	1.92363	2.51746	2.50911	2.54207	1.77963	1.37708	2.76689	2.06319	2.44462	1.86719	2.43905	2.96764	2.63568	2.2838
ENSMUSG00000003345	2.43784	3.76151	5.69017	5.78725	5.94817	4.30848	3.17711	7.21943	5.54998	5.40532	3.66879	5.56683	7.12343	5.55077	5.37483
ENSMUSG00000003346	3.69185	8.18728	8.8302	16.8553	16.0686	10.6472	4.40059	16.197	10.0551	8.88504	9.70054	8.79678	16.5271	10.1987	13.6992
ENSMUSG00000003348	1.35327	1.76485	2.12046	1.5092	1.38005	1.66069	2.26353	1.64536	1.39856	1.26959	1.73405	1.04754	1.50102	1.4476	1.4869
ENSMUSG00000003352	0.594256	0.97295	1.44036	0.975391	1.3949	1.02963	2.84694	1.33549	1.4155	1.39013	1.00767	1.47583	1.47496	1.1081	1.15767
ENSMUSG00000003354	0.0302409	0	0	0.0486234	0	0.0123287	0.00807678	0.0154239	0	0.0104803	0.0110874	0.0143054	0	0.0243848	0
ENSMUSG00000003355	0.956075	1.17401	0.806033	0.768621	0.723933	1.02316	0.925642	0.792399	1.2533	1.07684	0.832511	1.63947	0.668899	0.674564	0.798224
ENSMUSG00000003360	3.61808	3.63796	3.5952	3.72644	3.79577	3.48546	3.20502	3.51994	3.2802	3.52514	3.3989	3.5205	3.69939	3.50231	3.9232
ENSMUSG00000003363	0.624913	1.03827	0.988284	0.831541	1.10517	0.834577	0.903577	1.01663	0.826766	0.836407	1.00337	1.04994	1.04528	0.851415	0.767615
ENSMUSG00000003378	0.0402386	0.0376463	0.066614	0.0588168	0.0561357	0.0447397	0.0468959	0.0615692	0.0617539	0.081135	0.0643763	0.12113	0.0935969	0.0845573	0.0814428
ENSMUSG00000003379	1.99338	2.66422	2.36877	1.83148	2.37666	1.70272	17.1887	1.21034	1.16542	1.41454	2.47094	2.91869	1.89745	1.5053	5.857
ENSMUSG00000003380	3.42589	5.98301	6.31564	7.34452	6.88675	4.96595	5.61195	7.37758	5.45242	4.85464	5.52664	7.63487	5.47854	4.6655	7.60317
ENSMUSG00000003382	6.69589	8.07717	5.9796	8.48995	6.15921	6.1673	7.19479	6.94094	6.27193	4.28652	6.91023	6.3936	7.13026	6.10746	5.16642
ENSMUSG00000003402	7.30899	9.46096	9.00828	13.072	14.928	12.4578	6.65317	11.9699	9.46534	10.1875	10.9098	9.83256	13.6309	11.1521	10.8272
ENSMUSG00000003410	0	0.0115558	0.00416527	0.0066199	0.019952	0.0050355	0.0296899	0.00314986	0.0126372	0.0214028	0.00452852	0.00584287	0.0164601	0.0132796	0.0196425
ENSMUSG00000003411	0.0177882	0.00665689	0.0191957	0.0228809	0.0172405	0.0348092	0.0437083	0.0272178	0.0327593	0.0246587	0.0417395	0.0168293	0.0341354	0.0305995	0.0475243
ENSMUSG00000003418	0.0623321	0.0269153	0.0441959	0.0565354	0.0425987	0.0312758	0.0819581	0.0415734	0.0384277	0.0343413	0.0480502	0.072581	0.037486	0.0386627	0.0244001
ENSMUSG00000003420	3.51498	4.92296	5.87704	8.77639	8.89086	8.01447	3.67645	7.85809	7.21409	7.77574	7.4545	5.91423	9.26737	7.64867	7.5111
ENSMUSG00000003421	1.34722	1.34174	1.63163	2.01863	2.12942	1.25202	1.18391	1.83234	1.76373	1.5563	1.41277	1.60352	1.97681	1.72099	1.76004
ENSMUSG00000003423	2.73727	3.48879	4.7893	6.29346	6.08775	4.98126	3.47525	6.19139	5.11409	4.5644	4.65428	5.10436	6.23821	4.64897	5.42551
ENSMUSG00000003429	160.845	168.021	154.045	149.82	151.054	147.97	190.025	163.45	159.117	165.612	210.182	164.243	150.131	131.367	160.176
ENSMUSG00000003435	3.99627	4.06159	4.21423	4.44802	4.41968	4.34455	3.9161	3.94938	4.16223	3.80611	4.40607	4.08912	4.24512	4.16773	4.37091
ENSMUSG00000003436	0.0526413	0	0.017752	0.0282135	0.0212585	0.0429218	0.028119	0.0402733	0.0673235	0	0.0193002	0	0	0	0.0669716
ENSMUSG00000003437	6.35651	6.37891	7.06544	6.16652	6.45332	7.18072	6.54423	6.48407	7.28467	7.55635	6.84835	7.25695	6.79563	7.25407	7.0704
ENSMUSG00000003438	3.34721	4.59949	3.90365	4.44752	5.5477	3.83792	3.12892	4.14349	3.72784	4.18086	4.42305	4.58523	4.14463	3.43001	4.01443
ENSMUSG00000003444	0.661863	1.0429	1.03376	1.3069	1.26608	0.766883	0.7443	1.01272	0.891013	0.941644	0.970649	1.08758	1.20697	0.861399	0.864197
ENSMUSG00000003452	0.0503297	0.0457024	0.0389369	0.0349082	0.0274985	0.0229324	0.0861878	0.0309548	0.0446784	0.0482227	0.0249654	0.0448157	0.0205158	0.0580899	0.0348402
ENSMUSG00000003458	8.99065	8.47516	8.63627	8.22081	8.37273	9.7964	9.72136	8.2748	8.68987	9.24352	10.1386	6.99812	8.6773	9.19016	8.40529
ENSMUSG00000003464	10.1411	10.9154	9.86374	12.6821	12.4188	14.3554	8.73994	11.6497	10.0394	10.9665	13.151	8.41736	13.9148	12.1271	13.5887
ENSMUSG00000003469	0	0	0	0	0	0	0.0107529	0.0102672	0.010298	0.0139528	0.0147611	0	0.0214611	0.0108214	0.0128052
ENSMUSG00000003476	0	0	0.00358858	0.00570336	0	0	0.00568427	0	0.00272189	0.0036879	0.00390154	0	0.00850869	0.0057205	0.00676917
ENSMUSG00000003477	0.362234	0.0968278	0.0698027	0	0.0417952	0.0843863	0.248775	0.0263931	0.105889	0.0358673	0.15178	0.195833	0.0551684	0.0556357	0
ENSMUSG00000003484	0.183805	0.38439	0.350027	0.220202	0.209583	0.282104	0.64107	0.242639	0.232305	0.217328	0.293343	0.358024	0.219009	0.34292	0.433295
ENSMUSG00000003500	0.358768	0.416212	0.51298	0.646074	0.521581	0.468042	0.597918	0.417203	0.499209	0.457551	0.431442	0.841783	0.619624	0.516869	0.62075
ENSMUSG00000003505	0	0.0223084	0.032164	0	0	0.0194419	0.534948	0.0364845	0.024396	0	0.0174845	0.0225592	0	0.012818	0.0606712
ENSMUSG00000003518	1.1668	1.53637	1.60305	1.48232	1.20999	1.04533	2.20065	1.24899	1.38538	1.15819	1.46822	1.41736	1.40518	1.23124	1.46611
ENSMUSG00000003526	0.842575	1.36876	1.86498	0.492637	1.37961	1.13043	0.953335	1.02747	1.55171	1.81572	1.53336	1.57982	1.19634	1.32176	0.774724
ENSMUSG00000003527	0.709203	0.985217	0.956647	1.47433	1.11089	0.823579	1.02169	1.30437	0.989462	1.29594	1.22918	1.09796	1.34033	1.21305	1.28505
ENSMUSG00000003528	28.3402	25.7325	26.1858	56.3586	45.5338	45.9673	21.9566	42.6659	29.9285	30.439	38.3865	25.7343	53.0966	40.7622	48.7179
ENSMUSG00000003531	1.04733	1.02543	1.28132	1.14875	1.73113	1.31071	0.904214	1.52798	1.43288	1.13109	1.16982	1.24435	1.51255	1.51226	1.46413
ENSMUSG00000003534	1.74528	2.62553	2.54817	3.1038	3.09954	2.36903	2.00754	3.55554	2.80021	2.42624	2.31229	2.14843	3.24556	3.01717	2.35285
ENSMUSG00000003541	3.13432	2.58741	3.85485	3.35972	5.95649	3.30726	2.16666	5.45408	4.14999	3.96154	3.92064	4.36083	5.20883	4.0636	3.51844
ENSMUSG00000003545	0.683751	1.10494	2.91367	0.333146	0.702859	0.68421	1.17871	0.412142	0.38158	0.0646255	0.364636	0	1.73954	0.25061	0.257011
ENSMUSG00000003546	7.24582	10.2717	12.0474	16.2598	15.6102	13.1773	6.84059	15.7465	12.0065	11.7913	11.9084	9.31417	15.5252	13.0571	10.8415
ENSMUSG00000003549	0.506015	0.619082	0.918838	0.521542	0.817388	0.428454	0.706923	0.565801	0.896049	0.539582	0.627924	0.754933	0.622459	0.669579	0.606624
ENSMUSG00000003555	0.0786992	0.147258	0.212316	0.421794	0.476724	0.417095	0.0210191	0.200696	0.120779	0.109096	0.115416	0.0744569	0.0629262	0.169224	0.175215
ENSMUSG00000003559	1.55571	1.36015	1.50286	1.98799	2.29353	2.48708	0.878176	1.65969	1.37274	1.69984	1.95274	1.43971	2.12569	1.53747	1.55571
ENSMUSG00000003573	0.891891	1.22383	0.90899	2.10326	2.11304	1.7938	0.836372	1.62751	1.46003	1.29132	1.29346	1.63137	2.18695	1.69406	2.00461
ENSMUSG00000003575	0.123849	0.198101	0.218256	0.201274	0.232326	0.237796	0.174992	0.20784	0.210508	0.224297	0.190418	0.204108	0.261942	0.242684	0.294797
ENSMUSG00000003581	1.76128	2.68664	2.58238	2.66773	2.69044	2.40387	2.37247	2.69493	2.23293	2.25578	2.41453	2.2097	2.49	2.55225	2.72786
ENSMUSG00000003585	8.93614	7.44412	7.66966	18.7766	13.3009	13.7879	1.5834	11.7369	7.83923	5.84537	10.3723	5.20714	11.7446	10.2785	12.6258
ENSMUSG00000003604	0.0968666	0.0981783	0.0990867	0.0899882	0.109531	0.118472	0.106935	0.0930465	0.0801114	0.0951151	0.0970736	0.105392	0.11876	0.0954658	0.102697
ENSMUSG00000003617	0.250162	0.238151	0.254563	0.174063	0.219772	0.207551	0.515753	0.152214	0.220025	0.167308	0.228491	0.357091	0.152065	0.235927	0.223342
ENSMUSG00000003623	7.79557	6.47994	4.84382	12.2484	8.78055	9.76367	5.85394	8.91713	7.06764	6.46163	8.62529	4.90077	8.01101	9.23747	10.4522
ENSMUSG00000003644	4.92144	6.62144	6.58526	7.01162	7.28886	7.4503	4.28997	7.42667	6.54815	7.00223	7.78861	5.17409	8.0627	6.92954	6.11398
ENSMUSG00000003657	0.119116	0.0626863	0.0753171	0.0877815	0.0360776	0.066772	0.0795343	0.0531591	0.0875949	0.108362	0.0600493	0.0704345	0.0992112	0.140072	0.0947141
ENSMUSG00000003660	3.37235	3.58867	3.29873	2.99583	3.27081	3.74377	3.4809	2.50547	3.33728	3.41968	3.23614	3.59529	3.12022	3.58357	3.32891
ENSMUSG00000003662	5.35078	5.06825	4.41579	5.80682	4.93906	4.47122	3.97661	4.88183	4.48844	4.12337	5.26392	4.52781	5.17302	4.19847	4.73558
ENSMUSG00000003665	0	0	0.0130001	0	0.0155679	0	0	0	0	0	0	0	0	0	0
ENSMUSG00000003680	1.4149	1.78552	1.81979	1.86936	2.31213	1.94512	1.54672	1.67825	1.73378	1.51665	1.72515	1.93011	1.90308	1.70693	1.75821
ENSMUSG00000003721	2.64756	2.13612	2.04231	1.94404	1.87025	1.88145	5.21145	1.96564	1.94254	1.40857	1.72765	1.10305	1.6314	1.72356	1.61719
ENSMUSG00000003731	2.43011	2.25127	2.39422	2.61338	2.55284	2.87501	2.15498	2.36547	2.29131	2.65314	2.57972	2.30663	2.69659	2.48462	2.29853
ENSMUSG00000003746	1.23209	0.947315	1.00867	1.42908	1.23584	1.56223	1.17555	1.42511	1.18707	1.14817	1.47714	1.01965	1.52063	1.70661	1.47016
ENSMUSG00000003752	1.89365	2.04039	2.13102	1.87018	1.57241	2.07314	2.24466	2.03475	1.89935	1.82131	2.05944	1.21787	1.95645	1.99018	1.46173
ENSMUSG00000003762	0.320994	0.368958	0.470104	0.422724	0.577775	0.46363	0.347825	0.53793	0.567694	0.464045	0.430401	0.295014	0.63065	0.453575	0.396709
ENSMUSG00000003778	2.41052	2.66677	2.22507	1.88604	2.65036	2.48909	2.52823	2.10442	2.50678	2.31714	2.22558	2.93812	2.11967	2.43084	2.59105
ENSMUSG00000003779	3.99466	4.03431	3.60417	3.00585	3.88874	3.25709	3.44799	2.53664	3.24798	3.75893	3.51112	4.53018	2.66523	3.14287	3.06272
ENSMUSG00000003808	1.6398	1.90026	1.98571	2.27705	1.74583	1.91438	1.7817	1.82477	1.92557	2.2344	1.69431	2.62681	1.80779	1.61274	1.49352
ENSMUSG00000003809	3.3402	3.92047	4.07553	3.6455	4.63528	4.01093	2.56277	4.15062	3.57279	4.27251	4.56455	4.30928	4.09515	3.78704	3.95974
ENSMUSG00000003810	1.25187	1.06252	1.05198	1.35902	1.33132	1.30847	0.992191	1.37847	1.33951	1.28141	1.49088	1.04286	1.31759	1.35451	1.16031
ENSMUSG00000003812	0.58923	0.461875	0.612223	0.358477	0.411593	0.610284	0.808128	0.641666	0.570271	0.452559	0.478775	0.512267	0.466891	0.719109	0.628071
ENSMUSG00000003813	5.91588	7.46549	7.42322	10.1387	10.2507	9.84349	6.54055	9.52554	9.16703	8.65377	9.20552	9.24153	11.4405	8.44966	9.36416
ENSMUSG00000003814	174.31	161.019	138.396	115.712	158.143	166.687	143.183	121.764	133.652	159.615	141.201	143.305	147.319	116.978	108.564
ENSMUSG00000003824	0.127713	0.292076	0.315834	0.212952	0.252146	0.231406	0.212239	0.195414	0.152445	0.255726	0.0832432	0.308785	0.219362	0.190707	0.24372
ENSMUSG00000003847	1.7881	1.4119	1.61634	1.59201	1.34119	1.68975	2.05361	1.60174	1.79683	1.78262	1.70081	1.29455	1.35112	1.94529	1.82699
ENSMUSG00000003848	1.09162	1.19151	1.42341	1.22863	1.52823	1.32026	1.35085	1.25271	1.26578	1.16015	1.13397	1.72129	1.18318	1.16385	1.18047
ENSMUSG00000003849	2.79253	2.17005	1.71876	2.40449	2.14453	1.90366	1.37755	1.88348	1.49101	1.84036	2.55121	1.70358	2.05796	1.33711	1.86373
ENSMUSG00000003863	0.213067	0.314345	0.519544	0.535837	0.608929	0.400909	0.643479	0.64367	0.427606	0.374883	0.402608	0.333385	0.576617	0.334803	0.385753
ENSMUSG00000003865	0.451447	0.540232	0.552312	0.59645	0.746202	0.667704	0.471076	0.567601	0.563933	0.618536	0.577383	0.725097	0.693953	0.626461	0.527594
ENSMUSG00000003868	1.4274	1.50564	2.15194	2.04006	2.21532	1.50615	1.25582	1.84146	1.80403	1.94961	1.48791	2.19779	2.03646	1.4218	1.33527
ENSMUSG00000003872	0.0848947	0.0794254	0.114515	0.363999	0.205701	0.20766	0.0453476	0.0865983	0.130287	0	0.124502	0.240955	0.27152	0.0456365	0.486023
ENSMUSG00000003873	2.19744	2.67263	2.51951	2.49679	2.62672	2.54422	2.53538	2.66742	2.13584	2.16278	2.86814	2.99374	2.67067	2.05541	2.73972
ENSMUSG00000003882	0.646803	0.622673	0.695451	0.331586	0.34827	0.236938	0.771111	0.310767	0.345267	0.227404	0.261199	0.470038	0.189879	0.277152	0.345847
ENSMUSG00000003923	4.67339	5.17334	4.40314	4.16818	5.02795	4.61042	3.93508	4.94002	4.43472	4.63628	4.51247	4.70835	4.65904	4.42042	4.83363
ENSMUSG00000003929	0.44893	0.3838	0.412409	0.340168	0.381343	0.36604	0.429989	0.418461	0.455353	0.461378	0.35189	0.358824	0.330073	0.466016	0.3545
ENSMUSG00000003934	0.149572	0.209905	0.327858	0.320657	0.483222	0.335378	0.319584	0.286076	0.36345	0.129589	0.246773	0.353774	0.338852	0.261317	0.214076
ENSMUSG00000003948	1.25556	1.00581	1.05852	0.883213	1.11549	1.13251	1.13595	0.984579	0.91126	0.87569	1.02424	0.965149	1.01647	0.868993	1.07322
ENSMUSG00000003949	0.121965	0.0472169	0.113461	0.0811464	0.118889	0.240041	0.05167	0.152298	0.219451	0.446002	0.259048	0.0954955	0.204009	0.37756	0.160517
ENSMUSG00000003955	0.933587	1.08214	0.969564	1.12471	1.14106	0.87573	0.807608	1.08716	1.03548	1.05939	0.914782	0.898894	1.05255	0.928228	1.26656
ENSMUSG00000003970	99.2591	159.753	178.407	196.442	210.936	140.553	136.028	226.414	181.571	183.274	161.228	215.913	214.026	145.095	157.85
ENSMUSG00000003974	0	0	0	0	0	0	0	0	0	0	0	0	0	0	0
ENSMUSG00000003992	0.0338493	0.0184734	0.031708	0.0221733	0.0167073	0.0153331	0.0366644	0.0172643	0.0245311	0.0228099	0.0268891	0.029356	0.0225543	0.0277999	0.0233263
ENSMUSG00000004018	0.127987	0.109763	0.115094	0.102893	0.0775284	0.0695703	0.142428	0.0856766	0.113214	0.140457	0.127087	0.103429	0.154924	0.114669	0.125513
ENSMUSG00000004031	0.0164686	0.0154076	0.0208262	0.0154463	0.0149639	0.0184633	0.034088	0.0167991	0.0200088	0.0199757	0.0166044	0.0194761	0.0131679	0.0199192	0.0288087
ENSMUSG00000004032	8.05679	6.4929	6.34854	7.18256	8.2468	7.87004	4.9854	6.83516	7.0597	6.35837	8.07205	5.73573	6.63338	6.13209	6.69805
ENSMUSG00000004035	1.75093	2.37919	1.82761	4.24524	4.2762	4.04499	0.31176	3.04056	2.04734	2.10936	3.2709	2.5637	3.24446	2.75649	3.60655
ENSMUSG00000004038	21.9702	18.9472	16.0596	14.5599	17.6787	14.7113	0.939728	12.1237	9.29272	8.70575	14.4301	8.59306	18.2321	7.85165	9.8115
ENSMUSG00000004040	3.22085	3.34729	2.85487	2.8583	2.45894	3.06785	2.65583	2.79287	2.97955	2.59043	3.02686	2.11359	2.76894	3.29579	2.4495
ENSMUSG00000004043	0.283353	0.339657	0.28069	0.227797	0.236008	0.245475	0.359471	0.212263	0.253668	0.288458	0.311661	0.318343	0.368164	0.233241	0.354856
ENSMUSG00000004044	2.95568	1.81329	3.52942	2.11216	2.34809	2.15974	3.76155	3.16327	3.04883	2.87705	2.83054	3.3159	3.77956	2.83046	2.73289
ENSMUSG00000004054	2.56392	3.31774	5.2214	7.0135	7.79913	5.48422	3.10372	7.52342	6.02998	4.74277	4.39491	4.70965	7.45473	5.48625	4.71278
ENSMUSG00000004056	0.751632	0.92893	0.772927	0.969804	0.978061	0.80957	0.78316	0.821142	0.74528	0.681763	0.874355	0.785738	0.902719	0.848011	0.891314
ENSMUSG00000004069	0.921819	1.03934	0.933723	1.10393	1.09907	1.01592	0.694412	0.900707	1.00705	1.0485	1.05724	1.14367	1.07815	0.954775	0.869905
ENSMUSG00000004070	1.27949	1.09642	0.878229	1.06807	1.32606	1.54641	0.907243	1.33982	1.25405	1.41266	1.55677	0.985556	1.39727	1.41214	1.18484
ENSMUSG00000004071	1.75136	2.008	2.05747	2.73007	2.80594	3.52799	1.40327	2.92788	2.63802	2.91178	3.58827	2.09556	3.27359	2.79673	3.51694
ENSMUSG00000004085	0.284003	0.219379	0.226909	0.25447	0.222324	0.18169	0.245838	0.192392	0.234693	0.252369	0.215727	0.252159	0.203404	0.249754	0.18807
ENSMUSG00000004096	8.76753	7.92354	7.13618	6.51957	6.41394	7.54171	7.00041	7.52703	6.36375	6.33147	7.30412	5.84118	6.83904	7.15606	6.62832
ENSMUSG00000004098	0.0761766	0.0427614	0.0685033	0.0653237	0.155865	0.0414077	0.149199	0.0854758	0.0909281	0.0703993	0.0633059	0.0960937	0.135354	0.13923	0.0904529
ENSMUSG00000004099	1.0242	1.10032	1.07128	0.948987	1.18474	0.9094	0.989857	0.62862	1.00792	1.11296	0.805111	1.27693	0.923025	0.821194	0.855788
ENSMUSG00000004100	2.74072	2.61757	4.58269	2.75419	2.99758	3.44513	2.71448	3.52376	3.50513	4.23462	2.30277	5.07791	3.86541	2.88525	3.23256
ENSMUSG00000004105	0.462314	0.371705	0.433609	0.456844	0.472582	0.406403	0.544063	0.331587	0.406489	0.420575	0.434345	0.669757	0.566036	0.531997	0.491671
ENSMUSG00000004110	0.0254656	0.0220923	0.0284174	0.0183634	0.0231856	0.0177435	0.0383351	0.0148775	0.0165802	0.0256737	0.0173151	0.0411769	0.0165362	0.0204097	0.0309253
ENSMUSG00000004113	0.00717734	0.00805794	0.00871339	0.00769348	0.00579694	0.00819299	0.0161022	0.00658923	0.013218	0.0149243	0.00210517	0.0108647	0.0114777	0.0154332	0.00913119
ENSMUSG00000004127	0.265287	0.404951	0.320178	0.284364	0.214265	0.250458	0.268496	0.227882	0.29285	0.300007	0.225242	0.422714	0.230724	0.255196	0.257569
ENSMUSG00000004151	0.0878299	0.058694	0.0863169	0.0457281	0.0567502	0.065475	0.103214	0.0627147	0.0616191	0.0869665	0.0754437	0.0878437	0.0936359	0.116013	0.0925841
ENSMUSG00000004187	0.998478	1.472	1.59173	0.972983	1.8817	1.35687	1.09902	1.72839	1.6407	1.57287	1.24245	1.25954	1.53221	1.95181	2.0979
ENSMUSG00000004207	16.727	20.6518	21.4085	24.4365	22.7459	22.1861	21.0928	22.5028	20.3409	18.9423	22.1409	23.2746	23.3573	21.493	20.2206
ENSMUSG00000004221	0.88708	0.978259	0.827427	0.934687	0.835374	0.929507	0.913412	0.912582	0.868975	0.79015	0.863603	0.86069	0.820965	0.840093	0.965283
ENSMUSG00000004231	0	0	0	0	0	0	0	0	0	0	0	0	0	0	0
ENSMUSG00000004233	0.128152	0.111177	0.103719	0.0674352	0.0940955	0.11209	0.13193	0.130724	0.118004	0.1292	0.12985	0.160924	0.0993627	0.110225	0.115609
ENSMUSG00000004263	0.228932	0.229482	0.165433	0.227867	0.198109	0.279994	0.296983	0.150124	0.292783	0.181345	0.323748	0.139237	0.217916	0.228551	0.239243
ENSMUSG00000004264	26.4042	37.8194	31.4402	38.5515	42.2117	37.1607	23.9479	37.5712	32.0326	33.1688	38.5412	35.4325	40.2967	29.9592	34.947
ENSMUSG00000004266	1.9805	2.25675	2.37182	2.53118	2.25584	2.24627	4.89623	2.14328	1.66911	1.68951	2.35525	1.70559	2.39565	2.19073	2.70539
ENSMUSG00000004267	0.213865	0.177855	0.176295	0.127358	0.15354	0.135627	0.48234	0.181797	0.31606	0.362349	0.19167	0.2473	0.177335	0.242707	0.347663
ENSMUSG00000004268	10.7051	13.213	10.7254	13.0797	14.1671	14.5092	11.1046	11.2657	10.3314	10.7481	13.3798	10.6625	12.2108	11.0388	13.3858
ENSMUSG00000004270	7.42334	7.83391	6.06838	15.7604	11.5541	13.8528	6.78286	9.9302	7.5922	7.80977	10.2508	4.99043	11.1792	11.4847	11.7982
ENSMUSG00000004285	9.57019	9.33628	11.7508	10.7845	12.4862	10.671	8.95699	12.1402	10.2937	10.205	14.155	10.989	12.0341	10.0254	13.7364
ENSMUSG00000004296	0	0.0153098	0.0331102	0	0	0	0.0611872	0.0333847	0.00837122	0.0113422	0	0	0.00872286	0.0175935	0.0104093
ENSMUSG00000004317	0.400487	0.474172	0.372564	0.473696	0.377001	0.669974	0.313511	0.497272	0.51148	0.416377	0.642013	0.278294	0.51088	0.485512	0.431326
ENSMUSG00000004319	2.34541	2.16498	1.94561	2.31577	2.31979	2.47738	1.93787	2.39088	2.19113	2.05162	2.16127	1.73247	2.43527	2.525	2.33565
ENSMUSG00000004328	0.0295749	0.0276696	0.034907	0.0158508	0.0477736	0.0361714	0.0868879	0.0339394	0.041606	0.0358731	0.0433728	0.0559613	0.0118237	0.05167	0.0658453
ENSMUSG00000004341	0	0	0	0	0	0	0	0	0	0	0	0	0	0	0
ENSMUSG00000004344	0	0	0	0	0	0	0	0	0.0185553	0	0	0	0	0	0
ENSMUSG00000004347	0.0100734	0.00728255	0.00679405	0.00245406	0.00443784	0.00597346	0.0078267	0.00607194	0.00655863	0.00920367	0.00705081	0.00996363	0.00854266	0.00763043	0.00728164
ENSMUSG00000004356	0.296474	0.322714	0.303782	0.232234	0.257873	0.211517	0.338049	0.207916	0.294581	0.270696	0.194402	0.380283	0.226417	0.228335	0.248432
ENSMUSG00000004359	0	0.0208798	0.0602086	0.0239225	0	0	0.143055	0	0	0.0309375	0.0327297	0.0211145	0.0237929	0	0.028393
ENSMUSG00000004360	0.047694	0.0111554	0.0160837	0.0255619	0.0385211	0.0291659	0.114644	0.0364883	0.0548967	0.0578508	0.0349726	0.112808	0.044491	0.0512774	0.0606775
ENSMUSG00000004364	2.12107	1.891	1.60402	2.19251	1.83532	2.17598	1.76818	2.04789	1.77851	1.70085	1.86372	1.51149	1.99354	2.04133	1.77268
ENSMUSG00000004366	6.51137	8.12251	10.735	16.0919	18.6988	11.2082	10.7242	22.4169	15.3595	13.4141	14.8543	10.6095	23.7178	16.7236	16.1076
ENSMUSG00000004371	0.0436092	0.0815995	0.0294123	0.116863	0.0528329	0.053336	0.0465888	0.0444843	0.0557722	0.0302264	0.0319774	0	0.058115	0.0468857	0.0416105
ENSMUSG00000004383	0.0110293	0.0206375	0.0148775	0.0259184	0.0167883	0.0179858	0.030137	0.0233667	0.0182286	0.00940876	0.016797	0.0152508	0.0183159	0.0230318	0.0213175
ENSMUSG00000004393	2.0657	2.72983	2.7516	2.62942	2.77373	3.49491	2.63441	2.54175	2.95886	3.27519	2.91583	3.12696	2.78034	2.55404	2.89084
ENSMUSG00000004394	36.0553	33.6375	31.8184	51.7668	46.6345	57.637	19.0424	51.0242	40.708	41.8857	57.2706	34.4961	51.1614	43.5689	53.7848
ENSMUSG00000004415	0	0.00302427	0	0	0	0	0	0	0	0	0.00118516	0.00152913	0	0.00173769	0.00102812
ENSMUSG00000004446	0.798028	0.780943	0.723829	1.01273	0.918662	1.00968	1.48952	1.3006	1.00418	0.832871	0.968559	0.616158	1.03658	0.862917	0.869399
ENSMUSG00000004451	1.63727	1.76745	1.83298	1.66975	1.75068	1.77816	1.35257	2.11978	1.67853	1.67237	1.61371	1.2229	1.98931	1.71752	1.40833
ENSMUSG00000004455	3.44358	2.61766	3.03017	3.10004	3.42228	3.29035	2.47174	3.40291	3.66773	3.16066	3.21553	3.10523	3.1908	3.55768	3.00338
ENSMUSG00000004460	7.27098	6.06635	6.00076	5.93817	6.7793	7.33147	5.71093	5.23356	5.19022	6.15957	5.72396	6.39263	6.15208	5.82065	4.8454
ENSMUSG00000004462	0.479355	0.356849	0.434546	0.486201	0.382999	0.466496	0.426756	0.470572	0.453526	0.485871	0.476222	0.560798	0.469829	0.468266	0.409843
ENSMUSG00000004473	0.0542271	0.0507336	0.0365736	0.116253	0.306584	0.0442147	0.202763	0.110631	0.0554812	0.0751716	0.0795263	0.0513039	0.0289059	0.0583013	0.172473
ENSMUSG00000004500	0.925482	0.662128	0.789421	0.671083	0.879396	1.02093	0.828777	0.763573	0.640541	0.792403	0.858266	1.08162	0.885093	0.907221	0.657971
ENSMUSG00000004508	0.172953	0.132648	0.156662	0.134732	0.140502	0.154958	0.165434	0.1595	0.146604	0.173543	0.198343	0.10655	0.127034	0.161083	0.148396
ENSMUSG00000004530	3.77112	3.86357	3.70821	4.49679	4.22351	4.30588	3.03263	4.33555	3.84422	4.12383	4.18326	3.33954	4.24274	3.68384	3.28033
ENSMUSG00000004535	12.5705	10.3294	8.14393	10.6428	9.72471	9.96136	7.48121	9.07965	9.47725	8.10947	9.41979	6.64564	9.23904	14.1636	8.76652
ENSMUSG00000004540	0	0	0	0.0319466	0	0	0	0	0.0304926	0.0206572	0	0.0281968	0.0158867	0.0320425	0.0189583
ENSMUSG00000004542	0	0	0	0	0	0.0208185	0.0136387	0	0	0	0	0.0241565	0	0	0
ENSMUSG00000004552	0.122915	0.0459984	0.0911901	0.08564	0.0297824	0.040088	0.0689393	0.053287	0.0723105	0.0553764	0.0811168	0.127918	0.039312	0.0396449	0.06255
ENSMUSG00000004558	2.26358	2.21401	2.01244	2.12306	2.30606	2.20218	2.30832	2.25652	2.22382	2.65648	2.64062	2.55527	2.74228	3.12502	3.02704
ENSMUSG00000004561	2.03578	1.82636	1.78683	1.88325	2.65782	1.68264	1.75778	1.89173	2.25406	2.35818	2.00401	2.13712	1.56087	1.76898	2.43032
ENSMUSG00000004562	0.467159	0.36753	0.501258	0.44385	0.497365	0.502101	0.567134	0.471119	0.613748	0.37531	0.498261	0.562516	0.599912	0.507966	0.378211
ENSMUSG00000004565	2.44578	2.67329	2.96815	3.33435	3.36264	3.62699	2.79892	3.0883	3.35671	3.74704	3.11672	3.32489	3.561	3.62945	3.42375
ENSMUSG00000004567	1.965	2.0845	1.80533	2.70338	3.06169	2.76283	2.73565	2.39112	2.49327	2.70251	2.85907	2.09329	2.69698	2.71982	2.90346
ENSMUSG00000004568	0.679436	0.7332	0.61827	0.75527	0.815884	0.844171	0.87756	0.845253	0.765033	0.777408	0.843532	0.619003	0.946637	0.873489	0.827807
ENSMUSG00000004591	1.85953	1.61764	1.45219	1.8722	1.73092	1.97043	1.99194	1.90964	1.72666	1.52543	1.73524	1.40553	1.65204	1.921	1.63143
ENSMUSG00000004609	0.622083	0.38095	0.541621	0.521331	0.438493	0.571779	0.803547	0.657642	0.700118	0.462536	0.439568	0.684858	0.379836	0.638421	0.510832
ENSMUSG00000004610	0.199989	0.374211	0.337208	0.482335	0.699946	0.70661	0.222556	0.374005	0.315448	0.173271	0.525483	0.346883	0.408652	0.510661	0.498262
ENSMUSG00000004612	8.15811	17.991	11.5285	4.99702	2.66701	2.21727	4.56527	2.27859	2.78226	2.69264	3.98807	2.75655	3.52037	2.71485	3.21253
ENSMUSG00000004626	8.08912	8.84899	9.69637	11.8765	11.3934	10.8702	6.75563	10.5762	10.2577	9.98971	10.7798	7.77239	10.4869	10.5854	11.0819
ENSMUSG00000004630	0.735793	0.983415	1.27609	0.901378	0.933868	0.857054	0.729918	0.750558	1.02167	0.72856	1.00199	1.09392	0.952524	0.791075	0.86923
ENSMUSG00000004631	0.103551	0.058715	0.086771	0.0706347	0.0684287	0.0844314	0.122359	0.0752205	0.0786566	0.0674231	0.105843	0.106875	0.0886513	0.0860284	0.0898226
ENSMUSG00000004633	0.176964	0.184322	0.131113	0.182215	0.171797	0.173432	0.120139	0.153838	0.146273	0.181267	0.174509	0.110517	0.164034	0.184168	0.135305
ENSMUSG00000004637	0.0092645	0.00960469	0.00624846	0.00966233	0.00889832	0.00551232	0.008025	0.00945041	0.00883831	0.00919822	0.0132196	0.00805441	0.0108112	0.00996057	0.00716748
ENSMUSG00000004642	1.94593	2.09972	1.95991	2.00244	2.16891	2.25303	2.27985	2.48785	2.30949	2.26592	2.00717	1.79194	2.1783	1.79924	1.88151
ENSMUSG00000004651	0	0	0	0	0	0	0	0	0	0	0	0	0	0	0
ENSMUSG00000004654	0.0186843	0	0	0	0.0150908	0.030469	0.00998046	0.0190593	0.0286747	0.0388514	0.0137007	0.0530314	0.00995972	0.0502203	0.0237706
ENSMUSG00000004655	20.6672	12.8787	23.7574	20.9811	13.1132	20.8488	15.5018	25.6503	15.309	11.5147	20.7685	13.5944	19.2088	20.3548	23.3425
ENSMUSG00000004661	0.270756	0.211862	0.219134	0.232181	0.226634	0.280973	0.38655	0.251081	0.287091	0.266144	0.259903	0.256161	0.202058	0.293745	0.350725
ENSMUSG00000004665	3.27082	4.49006	5.15424	3.08007	3.06147	2.34289	7.16822	3.07141	3.58103	2.86032	2.77945	3.93321	3.50333	3.41797	3.34453
ENSMUSG00000004667	6.4777	9.22958	9.69976	9.87383	11.5677	9.20659	6.34889	11.0027	8.99883	7.99105	9.36909	10.0643	11.1825	9.52013	11.0007
ENSMUSG00000004668	0.000464377	0.00043446	0.0003132	0.000497772	0	0.000378636	0.000744159	0.000473696	0.000237559	0.000321869	0.00102154	0	0.000495075	0.000748901	0.000590792
ENSMUSG00000004677	0.496212	0.653831	0.73067	0.584807	0.564445	0.722336	0.736889	0.6294	0.644578	0.648253	0.529594	0.702966	0.612105	0.742981	0.690787
ENSMUSG00000004698	0.00631031	0.0115616	0.00567467	0.00845512	0.00424722	0.00557395	0.0162919	0.00630283	0.00591823	0.00546724	0.00597675	0.00970149	0.00518574	0.00395758	0.00819538
ENSMUSG00000004707	0.292059	0.42125	0.344715	0.286973	0.324346	0.297667	1.08555	0.117927	0.249011	0.253039	0.223082	0.253289	0.168656	0.261669	0.317378
ENSMUSG00000004709	0.366308	0.321554	0.268408	0.256919	0.15706	0.169617	0.188421	0.200669	0.219778	0.12538	0.192333	0.188256	0.118121	0.189622	0.158219
ENSMUSG00000004730	0.153826	0.186747	0.138331	0.147221	0.054725	0.137369	0.0929279	0.150374	0.102112	0.0761567	0.122195	0.136871	0.0956632	0.114193	0.0943556
ENSMUSG00000004748	2.76698	4.79991	5.20979	6.11728	6.98378	6.90927	1.50881	7.79128	6.16325	5.9533	6.46725	5.1811	6.69869	4.74119	5.02364
ENSMUSG00000004768	0.362923	0.348974	0.244774	0.205317	0.219842	0.361672	0.436185	0.272513	0.330059	0.314436	0.236552	0.476888	0.236447	0.308901	0.314226
ENSMUSG00000004771	3.88839	4.17119	3.86515	3.41516	3.51051	4.10001	3.56141	4.17928	3.54612	3.22427	3.76932	2.61945	4.16714	4.06563	3.22456
ENSMUSG00000004788	2.84657	3.47112	2.69646	3.59982	3.4099	3.70315	2.87022	4.19241	2.8306	3.01494	3.09578	3.60092	4.00654	2.9057	2.97043
ENSMUSG00000004789	16.4804	17.69	17.2347	20.5537	22.0846	23.1876	9.34737	19.3313	18.6003	20.2853	19.5266	14.8354	22.8225	18.9776	18.0719
ENSMUSG00000004791	0.0819725	0.0575187	0.110573	0.0219668	0.0496552	0.183803	0.09852	0.0731653	0.0419342	0.0284083	0.105189	0.193884	0.109239	0.0881314	0.0651796
ENSMUSG00000004798	0.489337	0.543989	0.537762	0.607834	0.546339	0.668891	0.567361	0.600457	0.491819	0.458876	0.531893	0.593677	0.543166	0.575618	0.62804
ENSMUSG00000004814	0.954731	1.09935	0.891582	1.88933	2.01675	2.21559	0.156917	0.749146	0.187848	0.356323	0.646224	0.069482	0.900399	0.631669	1.91538
ENSMUSG00000004815	4.36748	4.97966	5.81751	5.652	6.13093	8.18481	4.58086	5.82515	6.39228	6.88185	6.2519	4.245	6.15169	6.74395	6.99932
ENSMUSG00000004821	0	0	0	0	0	0	0	0	0	0	0	0	0	0	0
ENSMUSG00000004837	0.187395	0.23011	0.205382	0.125544	0.179732	0.0954966	0.857099	0.131419	0.131813	0.129887	0.137411	0.177293	0.112377	0.113329	0.283109
ENSMUSG00000004842	0.0157724	0	0.0106377	0.05072	0.012739	0	0.0421252	0.00804447	0.0242058	0	0.0231309	0	0.00840753	0	0.010033
ENSMUSG00000004843	10.0413	7.59721	7.51831	10.6178	7.99254	8.3455	8.75809	10.7871	8.6506	6.19995	8.35183	5.97537	7.44183	8.30802	7.17116
ENSMUSG00000004846	2.06543	2.57649	2.73803	2.74836	3.68152	2.71	1.66125	3.07555	2.84188	2.79735	2.55901	2.89744	2.97391	2.629	2.70319
ENSMUSG00000004849	6.58597	8.15798	7.67996	7.89529	9.47864	7.99638	5.3482	8.74822	8.54356	8.54667	9.02673	6.71622	7.76502	6.56242	6.90405
ENSMUSG00000004864	21.2994	24.482	25.8413	23.7443	27.5247	23.063	14.732	29.3994	25.7519	26.8265	27.6308	23.1221	28.8837	24.64	22.3903
ENSMUSG00000004865	3.25815	2.92558	2.82089	3.52759	3.49457	3.8058	2.54579	3.1831	2.83046	3.23067	3.36013	2.83443	3.13806	3.60515	3.72392
ENSMUSG00000004872	0	0	0	0	0	0	0	0	0	0	0	0	0	0	0
ENSMUSG00000004880	2.50797	2.83266	2.58734	2.19311	2.40542	2.46869	2.56916	2.0155	2.04265	2.30442	2.13544	2.75523	2.2164	1.76951	2.0939
ENSMUSG00000004885	0	0	0.0654613	0	0	0	0.0259225	0.0247515	0	0	0	0	0.0517372	0	0
ENSMUSG00000004891	0.853611	0.821436	1.0363	0.86271	0.650041	0.914746	0.664409	0.87074	0.885829	0.625462	0.554393	1.13063	0.780033	0.825971	0.636077
ENSMUSG00000004892	0.0180017	0	0	0	0.0145395	0	0.0288475	0	0.00920901	0	0	0.0340626	0.00959583	0.0193542	0.0114511
ENSMUSG00000004894	0	0	0	0	0	0	0	0	0	0	0	0	0	0	0
ENSMUSG00000004895	1.20705	1.40961	1.12588	1.46821	1.54878	1.63333	1.11119	1.48888	1.36635	1.05024	1.36217	1.30397	1.56977	1.50023	1.14901
ENSMUSG00000004896	6.70345	6.87766	6.64876	6.73264	6.59712	7.23407	6.89065	6.24898	7.17547	7.49653	6.98075	7.861	6.95139	6.32892	7.79371
ENSMUSG00000004897	16.3567	15.8043	14.8505	14.7607	16.1654	16.3574	14.8357	14.3201	14.7445	15.4069	16.5215	16.4229	15.339	13.9658	13.6951
ENSMUSG00000004902	0	0.0103036	0.00742782	0.0118051	0	0.00897968	0.0117656	0.0112341	0.00563391	0	0	0.0104195	0.0117411	0.00592028	0
ENSMUSG00000004929	0.748381	0.853863	1.18185	1.03699	0.958269	0.863213	0.750764	0.968213	1.17655	1.23986	0.910149	1.36427	1.35246	0.726111	0.905665
ENSMUSG00000004931	1.12729	2.21139	4.61086	9.23806	9.13417	4.65504	1.28201	8.34612	5.0971	3.12538	3.27977	4.85095	9.28493	4.53517	5.25089
ENSMUSG00000004933	0.241092	0.881736	0.487816	0.563847	0.849703	0.268061	0.433178	0.279466	0.414851	0.668423	0.321429	0.331776	0.44396	0.329899	0.34855
ENSMUSG00000004934	0.561493	1.21115	1.28337	1.23718	1.58726	1.25901	0.808141	1.17734	1.14098	0.983764	1.09794	0.855864	1.3053	1.03129	1.09136
ENSMUSG00000004936	1.75184	1.83754	1.99042	1.80559	1.64619	1.79921	1.63759	2.04473	1.69929	1.61119	1.6897	1.26536	1.67908	1.59369	1.3951
ENSMUSG00000004937	2.71104	3.81121	4.65253	5.41641	5.73201	4.12005	2.48685	5.2775	4.71971	4.71243	4.40258	4.75379	5.77293	4.6773	4.35194
ENSMUSG00000004939	0	0.165296	0.0397203	0.0631278	0.0951319	0	0.125833	0	0.0301273	0	0	0	0	0	0.112387
ENSMUSG00000004945	0.801225	0.916995	0.975846	0.942226	0.954984	0.983104	0.718847	1.21802	1.0227	0.771011	1.07806	1.22169	1.1403	0.882332	0.9847
ENSMUSG00000004947	0.0720578	0.140449	0.234898	0.225282	0.232796	0.151779	0.179623	0.202135	0.19967	0.187292	0.132095	0.227245	0.21766	0.193679	0.168068
ENSMUSG00000004948	0	0	0	0	0	0	0	0	0	0	0	0	0	0	0
ENSMUSG00000004951	3.61347	5.33106	4.78049	2.97948	4.60225	1.92642	5.04816	4.53659	3.69704	3.37153	3.56684	5.91695	4.96358	2.91372	4.50874
ENSMUSG00000004952	0.654489	0.880217	1.02631	0.675247	1.07044	0.707081	0.89149	0.859565	0.874699	0.827891	0.719877	1.19198	0.937607	0.826804	0.87429
ENSMUSG00000004961	0.470354	0.467555	0.416366	0.252089	0.284919	0.431447	0.549599	0.389831	0.330847	0.305635	0.258673	0.389374	0.391755	0.331861	0.261798
ENSMUSG00000004980	102.514	86.5785	83.6602	75.1345	87.9889	83.253	84.7748	81.0234	85.155	87.443	72.0093	91.7026	80.1117	72.3162	77.1845
ENSMUSG00000004988	0	0	0	0	0	0	0	0	0	0	0.0405519	0	0	0	0
ENSMUSG00000004994	0.363295	0.49284	0.722823	0.798311	0.572175	0.69611	0.46574	0.537348	0.594715	0.654697	0.599385	0.584309	0.580965	0.683533	0.647069
ENSMUSG00000004996	1.04745	1.09526	1.08046	1.35393	1.39341	1.20572	1.18484	1.72841	1.56023	1.53743	1.35541	1.89453	1.82283	1.2752	1.58735
ENSMUSG00000005034	0.627621	0.656419	0.578572	0.381913	0.320971	0.312853	0.733455	0.343871	0.386964	0.376127	0.367771	0.425246	0.381305	0.414	0.423645
ENSMUSG00000005043	0.811651	1.20085	1.46403	1.15328	1.35683	1.15428	1.03851	1.10713	1.41944	1.22981	1.30105	1.55366	1.50925	1.46115	1.3688
ENSMUSG00000005045	0.0354837	0.0456468	0.0448726	0.0380354	0.035824	0.0325486	0.0639699	0.0203601	0.0453804	0.0553374	0.0422811	0.0335709	0.0472866	0.0476871	0.0451432
ENSMUSG00000005054	11.3492	14.1209	13.8885	17.5582	17.5768	17.8396	10.9996	16.8283	15.981	13.7863	15.0997	14.3903	15.3425	13.5856	15.3318
ENSMUSG00000005057	0.0160944	0.0451727	0.0488471	0.0431295	0.0519961	0.0459298	0.098866	0.0328348	0.0205833	0.033466	0.0354047	0.0152268	0.0257375	0.0173036	0.0204757
ENSMUSG00000005069	2.00413	2.35549	2.49218	3.89371	3.45993	3.68692	1.81321	3.50095	2.93475	2.88239	3.30654	2.8323	3.72572	3.08393	3.92017
ENSMUSG00000005078	0.950608	0.983693	1.02	1.20424	1.10514	0.998223	1.331	1.12395	0.921017	1.08816	1.11951	0.763098	0.783119	1.28528	1.19106
ENSMUSG00000005087	0.469744	0.54817	0.584243	0.39524	0.342683	0.352124	0.719033	0.355513	0.388879	0.339592	0.414821	0.554333	0.350019	0.313612	0.406446
ENSMUSG00000005089	0.00173033	0.00323771	0.00816917	0.0092738	0.00838523	0.00141084	0.043441	0.00882525	0.00796656	0.0119932	0.00888159	0.0229188	0.00922355	0.0158128	0.0121075
ENSMUSG00000005102	0.0739046	0.116062	0.126393	0.110341	0.0852725	0.0946928	0.152269	0.103658	0.114771	0.13355	0.102578	0.144836	0.109743	0.109254	0.122566
ENSMUSG00000005103	9.54446	9.3643	8.86821	9.07986	7.87616	9.01097	8.97568	8.3973	8.43855	8.4347	9.06605	6.8497	8.36458	7.78057	6.69047
ENSMUSG00000005107	0.262986	0.266895	0.269565	0.253231	0.248408	0.264099	0.189684	0.262959	0.277429	0.303801	0.326848	0.20945	0.247107	0.239615	0.233448
ENSMUSG00000005124	0.0932212	0.0402533	0.0677096	0.0461192	0.0347502	0.0526217	0.0995905	0.0621754	0.0440202	0.0497026	0.0630982	0.101765	0.0420469	0.0809511	0.0592991
ENSMUSG00000005125	1.97322	1.55963	1.83182	1.56203	2.10663	2.41333	2.23222	2.59121	2.01595	2.38164	2.53624	1.62545	3.03761	3.60285	3.37603
ENSMUSG00000005131	0.0142541	0.00666789	0.0096137	0	0.00575632	0	0.003807	0.0218102	0.00729187	0.00987978	0	0.0202286	0.00759817	0.00383126	0.0136008
ENSMUSG00000005142	5.13191	6.283	6.22405	6.69256	6.02671	6.48143	7.28838	6.96691	6.57493	6.72351	6.93434	6.88671	6.95664	7.78506	7.32327
ENSMUSG00000005148	17.413	15.2182	14.0271	15.232	17.1028	14.0839	15.3753	15.1231	14.4887	15.1424	18.563	16.6464	18.0721	15.3831	13.6034
ENSMUSG00000005150	4.22833	5.01311	4.37605	3.63373	5.00489	5.58752	4.24464	5.61457	5.16524	5.12878	6.33466	4.93152	4.76043	4.68318	5.37938
ENSMUSG00000005161	25.8332	30.9346	26.8841	30.9596	33.9888	33.2113	18.616	35.4391	29.1049	30.8288	32.5188	30.8702	34.0429	26.6032	30.2884
ENSMUSG00000005198	6.75445	6.64915	6.16376	8.09547	6.82672	8.35933	7.98908	6.07606	7.2524	6.99673	7.81705	6.46935	7.47296	8.17965	7.03507
ENSMUSG00000005202	0	0	0	0	0	0	0	0	0	0	0	0	0	0	0
ENSMUSG00000005204	4.58772	4.95983	5.36328	5.49136	5.94918	4.96676	4.60166	5.29075	6.12804	5.14073	5.19557	5.01559	5.24422	5.42565	5.23673
ENSMUSG00000005220	0.00111823	0	0.000754194	0	0	0	0	0	0	0	0.000819967	0	0.000596076	0	0
ENSMUSG00000005225	1.14471	0.944469	0.866276	1.50721	1.24486	1.57273	1.07366	1.19986	1.15504	1.26822	1.18306	0.771744	1.04741	1.07566	1.02057
ENSMUSG00000005232	0	0	0	0	0	0	0	0	0	0	0	0	0	0	0
ENSMUSG00000005233	1.3011	1.23467	1.17839	0.976263	1.24602	1.24273	1.17157	0.862684	1.14102	1.12083	1.03583	1.33647	1.05024	0.879279	1.07594
ENSMUSG00000005237	0.0463294	0.0283408	0.0576867	0.408749	0.417365	0.637821	0.0104701	0.241748	0.106652	0.117331	0.219511	0.0910357	0.361891	0.213609	0.446594
ENSMUSG00000005251	1.40496	1.11826	1.53452	1.77573	1.62591	1.59865	1.18733	1.58289	1.49109	1.59879	1.71447	1.1606	1.83318	1.3978	1.46729
ENSMUSG00000005262	1.61611	2.0585	1.77287	1.80538	1.70631	1.92895	2.02296	1.77268	1.73317	1.68698	2.07026	1.71321	1.65029	1.57529	1.98793
ENSMUSG00000005267	0.115941	0.149149	0.146619	0.108744	0.122906	0.047267	0.178053	0.0665256	0.100088	0.150677	0.100957	0.0754127	0.0733906	0.109071	0.133675
ENSMUSG00000005268	1.27246	1.10963	0.994523	1.31266	1.13512	1.15135	0.980133	1.12913	1.16177	1.09209	1.4264	0.910763	1.13757	1.36235	1.03441
ENSMUSG00000005299	4.47228	4.48161	3.90265	4.45309	5.16569	5.08094	2.16815	4.20798	3.9929	4.65707	4.26243	3.67974	4.63798	3.94234	3.57968
ENSMUSG00000005312	4.5032	3.51993	3.56031	5.88799	4.45055	4.07761	4.00392	4.67327	4.1247	3.84741	4.23157	3.94284	4.48308	4.34681	4.14217
ENSMUSG00000005320	0.141825	0.10615	0.153046	0.0608094	0.103093	0.15033	0.318181	0.12297	0.159615	0.117962	0.0935963	0.402539	0.1512	0.121984	0.16239
ENSMUSG00000005338	0.152689	0.118008	0.129846	0.241945	0.171579	0.146148	0.209221	0.132051	0.15622	0.156446	0.146038	0.270073	0.233557	0.164161	0.164694
ENSMUSG00000005339	0.0385468	0.108191	0.077994	0.0413188	0.0933997	0.0314297	0.0205903	0	0.0197192	0.0267175	0	0	0.0616424	0	0
ENSMUSG00000005354	7.89366	8.9173	7.82016	10.5328	10.5288	9.64094	5.26625	10.6164	9.52558	9.44414	9.45084	9.04854	10.8947	8.55716	10.3029
ENSMUSG00000005355	0	0	0	0.116622	0.0878733	0.05914	0.0581159	0.0369938	0.0185524	0.0502734	0.0265929	0.0343111	0.0386634	0	0.0230693
ENSMUSG00000005357	0	0	0	0	0.0107763	0	0.00356349	0.00340253	0	0	0	0	0	0	0
ENSMUSG00000005360	0.149151	0.0781435	0.0885237	0.137494	0.178288	0.155663	0.0493959	0.106501	0.105294	0.167474	0.150928	0.262466	0.209894	0.115457	0.16888
ENSMUSG00000005362	4.02563	3.66944	2.74613	4.01923	2.95412	3.65747	4.50957	3.59605	3.43032	2.47933	3.64346	2.78574	3.04714	3.63559	3.62164
ENSMUSG00000005364	0.0177313	0.0110593	0.0079726	0.00633546	0	0.00481914	0.0947139	0.0120581	0.00302356	0.0122899	0.00433395	0.00559182	0.00630113	0.00953175	0.0187985
ENSMUSG00000005370	2.10804	1.74259	1.63601	1.51674	1.73759	1.80123	2.3292	1.38447	1.70623	2.24172	1.58811	2.03539	1.88565	1.58339	1.74507
ENSMUSG00000005371	0.933737	0.827605	0.859707	0.740786	0.786404	0.869023	0.979488	0.850648	0.768351	0.940982	0.855853	0.703236	0.833372	0.810709	0.795206
ENSMUSG00000005373	2.96072	2.695	3.52631	4.25509	5.93634	5.30094	2.12294	4.5855	4.98997	4.98655	4.46993	4.69232	4.89549	5.15998	5.90796
ENSMUSG00000005374	2.08689	2.00558	2.2884	3.05871	2.48816	2.95171	1.8124	2.29531	2.06253	2.41078	2.14444	2.49822	2.43674	2.44211	2.50148
ENSMUSG00000005378	2.57135	2.54825	3.42996	3.32793	4.12284	2.65567	2.15693	3.33211	3.118	3.61731	3.25422	3.24365	3.77694	3.10243	3.39249
ENSMUSG00000005397	0.688443	0.618328	0.631478	0.577242	0.479427	0.63368	0.622708	0.557125	0.638624	0.500501	0.684305	0.683175	0.523553	0.705627	0.492425
ENSMUSG00000005410	1.80513	2.14221	2.12445	1.90897	2.02548	1.78793	2.08378	1.55712	1.76011	2.19164	1.98991	2.44138	1.71134	1.12017	1.44882
ENSMUSG00000005413	0.0984164	0.276228	0.287634	0.386811	0.370945	0.454722	0.630844	0.217515	0.302078	0.227381	0.360829	0.341408	0.297279	0.370338	0.333887
ENSMUSG00000005417	1.0919	1.0627	1.18912	1.18067	1.13055	1.21148	1.3473	1.1772	1.28052	1.40759	1.09652	1.2827	1.1865	1.41139	1.33562
ENSMUSG00000005442	1.21846	1.58463	2.16814	2.26017	2.87558	1.65581	1.94795	2.17289	2.28551	2.01252	1.66019	2.50995	2.57498	2.43884	2.30325
ENSMUSG00000005447	7.23682	8.22664	8.1873	10.0928	12.3185	7.35993	5.11262	9.52522	8.55861	10.0859	7.18952	8.24551	10.8677	7.52956	9.10786
ENSMUSG00000005465	0.334677	0.434883	0.413826	0.159442	0.255292	0.212242	0.913722	0.180179	0.161697	0.128873	0.136338	0.228681	0.138756	0.119941	0.342993
ENSMUSG00000005469	2.98316	2.90955	2.87335	3.00959	3.36216	3.33853	2.7079	3.1375	2.82274	2.95287	3.38128	2.49953	3.32067	3.29115	2.62939
ENSMUSG00000005470	1.1049	1.22299	0.913137	0.817374	0.791847	0.596368	0.931015	0.730217	0.875705	0.744256	0.707492	0.795049	0.630447	0.619055	0.643447
ENSMUSG00000005474	0	0	0	0.0308293	0	0	0	0	0	0	0	0	0	0	0
ENSMUSG00000005481	6.96635	6.80966	6.69894	5.54297	6.03631	6.52337	6.22279	5.54359	5.95952	5.6806	5.83797	6.35083	5.20088	4.05957	4.91548
ENSMUSG00000005483	10.7623	8.19898	9.3671	16.0958	8.19568	10.1541	11.8261	12.9648	10.9325	7.42401	11.0859	8.1457	10.8181	10.3036	8.99761
ENSMUSG00000005493	0.00466669	0.00436605	0	0	0	0	0	0	0.00238731	0	0	0	0	0	0
ENSMUSG00000005501	0.825348	0.849731	0.790016	0.981284	0.978084	1.24306	0.581409	0.75919	0.741186	0.874334	1.12319	0.600135	0.883749	0.730424	0.988126
ENSMUSG00000005503	0	0	0	0	0	0	0	0	0	0	0	0	0	0	0
ENSMUSG00000005505	4.54786	5.27977	5.39579	4.62583	5.06738	5.16976	4.11385	4.62219	4.27944	4.34867	5.57425	3.48613	4.56537	4.08653	4.22329
ENSMUSG00000005506	2.80879	2.5224	2.32511	2.55544	2.43195	2.53993	2.4836	2.31835	2.54261	2.67388	2.53	2.23635	2.3244	2.40001	2.51094
ENSMUSG00000005510	5.11337	6.79824	5.65711	6.17824	7.08246	7.2779	4.4804	7.02327	5.92	6.31111	7.15362	5.30453	6.611	5.76278	6.20576
ENSMUSG00000005514	0.924373	0.969649	1.22091	6.35794	3.93374	3.44304	0.658354	3.05736	1.89509	1.68669	2.69329	0.907671	3.08149	2.55797	2.94671
ENSMUSG00000005533	0.0822197	0.0769228	0.077415	0.0532285	0.0591742	0.0663751	0.105231	0.0494084	0.0628827	0.0727867	0.0686463	0.097042	0.0438274	0.0704552	0.0683538
ENSMUSG00000005534	0.563003	0.517229	0.395377	0.731032	0.637548	0.67438	0.675104	0.65571	0.653965	0.585342	0.689475	0.490097	0.595579	0.815131	0.859335
ENSMUSG00000005540	0	0.051586	0.0247921	0.0197011	0.32658	0.0149859	4.56518	0	0.0188045	0.0382173	0.0269542	0	0.00979718	0.00988015	1.36789
ENSMUSG00000005547	0.0277318	0	0	0	0	0	0	0	0	0	0	0	0	0	0
ENSMUSG00000005553	0.017156	0.0160508	0.0231419	0.0183898	0.0138565	0.0699419	0.00916411	0.0437508	0.043882	0.0356735	0.0880601	0.0162312	0.0457253	0.0276675	0.0545658
ENSMUSG00000005566	2.50666	2.7606	2.76779	3.2243	3.33184	2.984	2.86155	2.98068	2.92368	3.35568	2.9829	3.59118	2.99304	2.73349	3.07058
ENSMUSG00000005575	19.3415	21.1453	22.5233	21.3536	23.1106	24.4529	17.7996	22.2051	20.493	21.6404	22.3097	19.8067	22.1261	20.0938	19.538
ENSMUSG00000005580	0.139267	0.131903	0.11944	0.103207	0.138867	0.166825	0.143272	0.149077	0.163597	0.159689	0.151289	0.144773	0.180551	0.166367	0.15093
ENSMUSG00000005583	0.0588916	0.0760871	0.086059	0.0631266	0.0588901	0.0674538	0.314577	0.0436247	0.0566671	0.0544251	0.0709443	0.0928617	0.0814704	0.0798991	0.113277
ENSMUSG00000005609	1.91719	1.62991	1.60227	1.69766	1.72351	1.9778	1.79884	1.70483	1.71421	1.76216	1.65031	1.86905	1.78177	1.79238	1.60132
ENSMUSG00000005610	62.2234	56.5491	51.6739	67.6924	59.1256	65.8977	60.609	61.7704	55.2818	55.0017	62.0276	52.1458	57.277	54.6415	54.8463
ENSMUSG00000005611	0.354355	0.393337	0.356468	0.270393	0.25063	0.259546	0.473743	0.283863	0.274473	0.324705	0.298007	0.3845	0.357504	0.334702	0.389692
ENSMUSG00000005615	8.26454	7.5577	6.33191	12.4168	8.11377	8.32614	3.44926	11.5839	10.7153	7.02759	10.5255	5.44295	7.20989	8.24802	7.61896
ENSMUSG00000005621	1.21229	1.16327	1.16805	1.19951	1.25889	1.19122	1.45642	1.22303	1.14038	1.2804	1.22433	0.93688	1.21432	1.25086	1.07905
ENSMUSG00000005625	6.98239	6.0798	7.21158	8.42316	8.18934	6.80175	5.36687	7.54562	6.57802	7.47506	7.19839	6.84582	8.23011	6.44165	7.62252
ENSMUSG00000005628	0.289761	0.135547	0.162858	0.207066	0.234032	0.11813	0.206373	0.19705	0.172936	0.100419	0.177061	0.137071	0.154458	0.155766	0.307201
ENSMUSG00000005640	0.131316	0.100519	0.201287	0.204741	0.192837	0.116804	0.159419	0.194838	0.20153	0.223407	0.0700293	0.192003	0.152724	0.205356	0.235408
ENSMUSG00000005649	0	0	0	0	0	0.0173307	0	0	0	0	0	0	0	0	0
ENSMUSG00000005656	1.95015	1.75951	1.93075	1.77261	1.88935	2.08485	1.64791	2.07906	1.78909	1.75302	1.78324	1.91076	1.96054	1.82525	1.76501
ENSMUSG00000005667	1.10817	0.962718	0.739778	0.703017	0.684975	0.580858	0.682544	0.61134	0.809853	0.744577	0.854044	1.03773	0.506323	0.553162	0.618601
ENSMUSG00000005672	0.343741	0.308523	0.324195	0.284583	0.23023	0.21875	0.465752	0.202401	0.27592	0.307986	0.250006	0.243248	0.269634	0.168258	0.259545
ENSMUSG00000005674	10.8968	10.0632	10.1468	13.602	16.1825	17.483	3.21074	14.9162	13.4864	17.2983	18.3261	12.7703	14.8212	16.4206	18.0892
ENSMUSG00000005677	10.0183	10.8344	9.45962	13.3597	15.991	16.4202	2.70291	15.1039	14.211	17.1832	18.2533	11.1169	14.6088	18.0004	20.3065
ENSMUSG00000005681	0.344829	1.45176	0.348856	0.739252	2.22807	1.12464	0.276292	0.703497	0.529205	1.19504	1.13784	0.652481	1.47049	0.834157	0.987073
ENSMUSG00000005682	2.91738	2.85997	3.10544	3.46709	3.24758	3.65083	3.19802	3.33821	3.41312	3.57822	3.54368	3.24014	2.90063	3.71616	4.12307
ENSMUSG00000005683	43.4774	46.9343	39.7106	44.5837	45.1517	51.1258	23.145	46.1546	42.2569	41.1619	52.2448	29.9107	43.8792	42.8702	35.5139
ENSMUSG00000005686	0.408622	0.469403	0.446535	0.327119	0.426118	0.362697	0.613368	0.284916	0.420718	0.433798	0.458928	0.42085	0.317075	0.436542	0.302703
ENSMUSG00000005687	5.75205	5.89401	5.95265	6.29619	6.75973	6.32779	5.381	6.42629	6.35215	5.52675	5.6907	6.04665	5.51582	5.25168	6.02082
ENSMUSG00000005696	0.0170118	0.00795791	0.0401577	0.0455878	0.0137399	0	0.0636094	0	0	0	0.00623712	0.00804738	0	0.00914496	0.0162321
ENSMUSG00000005698	1.88401	1.73495	1.86277	1.65472	1.60532	1.80156	1.90736	1.55204	1.73331	1.75366	1.7359	1.82445	1.74828	1.77369	1.74747
ENSMUSG00000005699	1.16792	0.364228	1.24721	0.834609	1.41495	0.555498	0.415908	1.34028	1.24473	0.944429	1.28461	0.644564	1.29701	0.941756	1.36204
ENSMUSG00000005705	0.0161693	0	0	0.00346642	0.00783571	0.00527355	0.0103645	0.00659752	0.00661731	0.00896581	0.0023713	0.00305954	0.00689527	0.00521525	0.0102855
ENSMUSG00000005716	0	0	0	0	0	0	0	0	0	0	0	0	0	0	0
ENSMUSG00000005718	0.455421	0.411878	0.624558	0.520716	0.796967	0.383711	0.518974	0.588443	0.629037	0.72602	0.445263	1.07718	0.744474	0.522281	0.569741
ENSMUSG00000005732	6.84663	6.50115	6.42691	6.07931	6.10758	5.29087	5.04914	5.49862	5.6066	6.33918	4.42098	6.71926	5.10673	5.23238	5.18402
ENSMUSG00000005763	0.198696	0.144853	0.142713	0.157664	0.120882	0.111513	0.238461	0.107922	0.147848	0.128777	0.0794715	0.117185	0.11967	0.105425	0.136242
ENSMUSG00000005774	1.58786	2.02837	2.30663	1.53839	1.82505	1.84243	3.2459	1.41726	1.65583	1.69319	1.70172	2.05117	1.83932	1.65792	2.38917
ENSMUSG00000005779	40.7199	42.4207	37.3527	39.5482	43.2505	40.7385	34.4782	46.1704	40.1941	35.0726	44.8758	34.9061	38.3144	29.429	40.5518
ENSMUSG00000005800	0.0227938	0	0	0.0244329	0.0184099	0	0.0487023	0	0.0466418	0.0157988	0.016714	0.021565	0.0121503	0.0245063	0.0434982
ENSMUSG00000005802	10.3051	7.06621	6.92151	11.3663	9.83094	8.47196	8.29677	12.9276	9.95948	7.58629	8.3543	7.89252	7.98951	8.98045	8.59096
ENSMUSG00000005803	2.52689	1.9347	2.05555	2.04527	1.79099	2.16124	2.82074	2.39874	1.95482	1.7693	2.30666	1.56126	1.84176	2.15399	1.85997
ENSMUSG00000005804	3.83362	3.48918	3.18984	4.3773	4.30791	3.73736	3.43893	4.08057	3.29344	3.46585	3.80413	2.87792	4.09815	3.52805	3.39285
ENSMUSG00000005813	2.04981	2.11373	1.97284	2.0208	2.03624	2.33012	2.05799	2.10621	1.98623	1.96003	2.03517	1.73406	1.92212	1.65689	1.76551
ENSMUSG00000005823	3.32298	2.80642	3.46477	3.69672	3.74293	3.25132	3.29097	3.36218	3.21606	2.77632	3.84595	3.75563	3.66712	3.06089	3.34779
ENSMUSG00000005824	0.194654	0.364228	0.328212	0.156489	0.117913	0.0396784	0.389914	0.1241	0.099578	0.168648	0.249785	0.184161	0.0778206	0.130799	0.0928664
ENSMUSG00000005836	1.84272	1.36241	1.54073	3.26986	2.56413	2.80801	1.08016	2.50626	2.35843	2.09522	2.56072	1.46262	2.36185	2.47831	2.42337
ENSMUSG00000005846	6.17776	5.40821	5.98205	5.69967	5.39947	5.82866	5.52738	4.80507	5.27096	5.5665	4.78883	7.55642	5.25715	4.83911	4.96833
ENSMUSG00000005864	0	0	0	0	0	0	0.00664785	0	0	0	0	0	0	0	0
ENSMUSG00000005871	1.3004	1.18916	1.19225	1.62623	1.17793	1.37507	1.41819	1.42782	1.37782	1.34104	1.37734	1.06583	1.33581	1.64446	1.26234
ENSMUSG00000005873	0.897591	1.0647	0.924289	0.893415	0.867362	0.777604	1.55824	0.964654	0.844554	1.04986	1.06366	1.13733	0.96547	0.809936	0.953314
ENSMUSG00000005881	11.7047	13.8973	12.2632	14.5337	13.3504	14.3518	10.1419	15.3232	12.8895	12.6026	16.3628	11.5387	14.7169	13.4967	14.4647
ENSMUSG00000005882	0.493327	0.492314	0.38818	0.470047	0.475922	0.493862	0.335252	0.426345	0.45286	0.480607	0.470265	0.458955	0.464578	0.45378	0.411441
ENSMUSG00000005883	0.0287991	0.0808311	0.116542	0.015435	0.0465204	0.0352225	0.0692252	0.0220327	0.0147326	0.0199612	0	0.0681166	0.0230271	0.0541849	0.0457986
ENSMUSG00000005886	0.319126	0.334977	0.339914	0.415078	0.335545	0.368885	0.361199	0.33595	0.334967	0.346624	0.356716	0.301923	0.378081	0.397497	0.341634
ENSMUSG00000005891	0	0	0	0	0	0	0	0	0	0	0	0	0	0	0
ENSMUSG00000005892	0	0	0	0	0	0	0	0	0	0	0	0	0	0	0
ENSMUSG00000005893	1.3209	1.12487	0.989461	1.3213	1.07354	1.06802	1.3596	1.13222	1.21603	1.12006	1.12024	0.99663	0.968704	1.16962	1.20336
ENSMUSG00000005897	0.381121	0.387006	0.341685	0.333797	0.488008	0.485076	0.312819	0.39588	0.408956	0.483223	0.374892	0.334193	0.408792	0.404759	0.396175
ENSMUSG00000005899	1.0859	1.08311	1.14397	1.02931	1.10899	1.14151	0.862876	0.947483	1.15692	1.13831	0.95419	1.21415	1.14333	0.988983	0.879138
ENSMUSG00000005907	0.621993	0.613096	0.625511	0.797685	0.686269	0.692803	0.498368	0.747774	0.664788	0.858381	0.63934	0.698801	0.802244	0.853819	0.946752
ENSMUSG00000005917	0	0	0	0	0	0	0	0	0	0	0	0	0	0	0
ENSMUSG00000005936	3.1955	2.90457	3.16273	3.34176	2.44453	2.67963	3.82322	3.02112	2.60489	2.86312	3.0004	2.4825	2.51351	2.80713	2.68548
ENSMUSG00000005947	0.65534	0.883947	0.775526	0.443891	0.250038	0.327816	0.234088	0.241969	0.269433	0.209001	0.333136	0.178777	0.267892	0.265838	0.225059
ENSMUSG00000005949	1.76124	1.63393	1.44741	1.69752	1.8648	1.91876	1.66022	1.72865	1.77926	1.76445	2.48526	1.40025	1.82244	1.9254	1.87352
ENSMUSG00000005950	0.0372803	0.0348785	0	0.0399612	0.0602205	0.0151985	0.0597412	0.0285213	0.0286069	0.0387595	0.0136683	0	0.0198723	0.0200406	0.0830006
ENSMUSG00000005951	1.25024	1.28923	1.52028	1.9173	1.56259	1.72629	0.789701	1.81991	1.41921	1.67621	1.73985	1.09651	1.61504	1.5306	1.76474
ENSMUSG00000005952	0.00848285	0.00793635	0	0	0.00685136	0	0.00453122	0.0173062	0.00433952	0.0117592	0	0.0240767	0.0180872	0	0.0107921
ENSMUSG00000005958	0.320422	0.345899	0.507026	0.462356	0.447917	0.492375	0.546388	0.483993	0.598925	0.529601	0.497023	0.6063	0.440143	0.437246	0.572277
ENSMUSG00000005968	1.25425	0.936905	1.16692	1.39228	1.12914	1.04288	0.924196	1.28448	1.05501	0.704412	1.25778	0.520622	0.935488	0.97539	0.741083
ENSMUSG00000005973	1.28094	1.49392	1.4675	1.0533	1.02041	1.14458	1.34034	1.1545	1.31954	1.04595	1.18374	1.3613	1.34691	0.96214	1.00457
ENSMUSG00000005980	91.2854	100.945	112.132	111.919	61.1511	73.04	6.33777	168.156	117.334	83.9852	140.073	52.2678	118.349	131.908	146.655
ENSMUSG00000005981	2.77194	2.78546	2.65971	2.59582	2.80462	2.5605	1.77099	2.51339	2.61979	2.83378	2.81639	2.5311	2.93586	2.44779	2.58535
ENSMUSG00000005982	1.84133	1.92732	1.97941	2.26111	1.93164	2.07658	1.6016	2.16974	2.24843	2.0782	2.21411	1.48176	2.14356	2.40443	2.05088
ENSMUSG00000005983	2.28435	2.02637	1.50645	2.12214	1.99534	2.2075	1.8258	2.42513	2.08615	2.04073	2.35748	1.66493	2.58869	2.4105	2.04511
ENSMUSG00000005986	0.0352865	0.0495198	0.0475981	0.0378241	0.0427499	0.0143857	0.169639	0.0629906	0.0541539	0.0733732	0.116436	0.0834609	0.0752382	0.104329	0.112231
ENSMUSG00000005994	0	0	0	0	0	0	0	0	0	0	0	0	0	0	0
ENSMUSG00000006005	2.65066	2.35253	2.32785	2.24898	2.1441	2.21675	2.57939	2.02789	2.39447	2.49496	2.20496	2.34867	2.25174	2.73573	2.27702
ENSMUSG00000006007	0	0	0	0	0	0	0	0	0	0	0	0	0	0	0
ENSMUSG00000006010	2.08649	1.67609	1.7275	1.68125	1.72587	1.8655	1.30668	1.68801	1.67835	1.58581	1.37696	1.60644	1.62229	1.97251	1.8856
ENSMUSG00000006014	0.286561	0.395767	0.312916	0.292542	0.264512	0.26703	0.255117	0.215754	0.251305	0.359409	0.270163	0.361485	0.269135	0.337434	0.295128
ENSMUSG00000006019	0.247992	0.3781	0.42744	0.482425	0.50445	0.224671	0.358155	0.402876	0.389989	0.267381	0.242461	0.425799	0.416163	0.399937	0.309659
ENSMUSG00000006021	1.40976	1.01025	1.21381	1.6719	1.72005	1.68752	1.23371	1.74402	1.58046	1.68399	1.36365	1.22026	1.91866	1.69305	1.79353
ENSMUSG00000006024	3.70142	3.60543	3.69725	4.7335	4.30455	4.01127	3.86047	4.19389	3.93084	3.92947	4.52644	3.67921	4.52678	3.8284	3.93413
ENSMUSG00000006050	4.6856	5.86746	5.28728	6.25888	6.17153	6.90622	4.3319	6.58118	5.47619	4.68415	6.67341	4.94452	6.11929	5.58985	6.02992
ENSMUSG00000006056	0	0	0	0	0	0	0	0	0	0	0	0	0	0	0
ENSMUSG00000006057	11.3322	18.3184	14.7659	19.3706	21.4194	18.0423	8.91864	20.8619	16.8597	16.2203	22.0768	15.8599	18.4793	14.2562	18.8957
ENSMUSG00000006058	5.2299	4.79068	4.12954	4.39494	4.41538	4.62086	4.11742	5.24191	4.61441	4.57223	5.10434	4.29285	5.26478	4.30039	4.05708
ENSMUSG00000006095	3.84686	4.54476	5.0186	4.69537	4.49041	4.05238	3.38975	5.65694	4.42421	4.24277	4.57091	3.71919	5.13392	4.31702	3.69734
ENSMUSG00000006127	1.80248	1.81792	1.65541	1.4251	2.02369	1.96999	2.31486	1.77997	1.87033	1.90501	1.72478	1.78998	1.68995	2.13033	2.26064
ENSMUSG00000006134	1.44769	1.32946	1.26887	1.98086	1.55721	1.84402	1.49671	1.52778	1.46752	1.41958	1.67793	0.946763	1.36202	1.34487	1.5617
ENSMUSG00000006143	0	0.0652443	0.0313562	0.0498347	0.0375498	0.0189537	0.012417	0.0592804	0	0.016112	0.0340908	0.0439852	0.0371735	0.0124961	0
ENSMUSG00000006154	0.184614	0.118745	0.155642	0.19789	0.12115	0.206975	0.0986139	0.223628	0.218397	0.271914	0.118451	0.196495	0.159914	0.266714	0.411023
ENSMUSG00000006169	5.31596	4.6777	4.32507	5.44303	5.60495	5.34962	3.11896	5.15389	5.49281	5.10486	5.17735	4.99247	4.67079	5.57898	4.38707
ENSMUSG00000006179	0.181206	0.310808	0.203691	0.0323728	0.0975699	0.123124	0.129058	0.061614	0.139047	0.125597	0.0664365	0.142865	0.0643948	0.0649401	0.0576336
ENSMUSG00000006191	0.0172173	0.0144973	0.0125412	0.0177172	0.0155747	0.0148806	0.0143471	0.0140502	0.0158539	0.0183778	0.0141399	0.0169408	0.0121146	0.015364	0.0142378
ENSMUSG00000006200	0	0	0	0.415641	0	0	0.041425	0.0791076	0	0	0	0.0733709	0.537406	0	0.493314
ENSMUSG00000006204	0	0	0	0	0	0	0	0	0	0	0	0	0	0	0
ENSMUSG00000006205	0.309135	0.267636	0.29563	0.227505	0.163969	0.214437	0.414053	0.209441	0.21243	0.172693	0.20638	0.248818	0.191839	0.257952	0.220124
ENSMUSG00000006215	0.50091	0.65242	0.775045	0.968583	0.864672	0.576598	0.503656	0.951792	0.738596	0.789688	0.684192	0.631878	0.921451	0.71278	0.83095
ENSMUSG00000006216	0	0	0	0	0	0	0	0	0	0	0	0	0	0	0
ENSMUSG00000006218	0	0.0134052	0.00966371	0.0153586	0.0462901	0.0116827	0.00765361	0.00730788	0.0073298	0	0.0525324	0.0135559	0.0534639	0.0154048	0.0273431
ENSMUSG00000006219	3.61562	4.09483	4.03518	3.43503	3.63339	4.67963	2.87056	4.3831	3.99518	4.20489	4.10243	3.25508	4.20763	4.19416	3.67506
ENSMUSG00000006221	0.756523	1.27401	1.39465	0.486556	0.692493	0.9047	1.21232	0.565917	1.08363	1.22351	0.702666	0.858891	0.940955	0.786251	1.21913
ENSMUSG00000006235	0	0.0463975	0.0668955	0.159476	0.160218	0.202179	0.0794713	0.0505877	0.126849	0.10312	0.181824	0.234596	0.158612	0.106637	0.189278
ENSMUSG00000006241	0.0544207	0.101829	0.201873	0.116668	0.131862	0.0443726	0.130813	0.0555128	0.139198	0.15088	0.199526	0.102974	0.116036	0.131646	0.173088
ENSMUSG00000006262	4.00137	3.6844	2.88718	3.45277	3.16367	3.34424	2.66399	3.43366	3.4979	3.13883	3.08872	2.59361	3.11651	3.16274	2.79348
ENSMUSG00000006269	0	0	0	0	0	0	0	0	0	0	0	0	0	0	0.00916607
ENSMUSG00000006270	0	0	0	0	0	0	0	0	0	0	0	0	0	0	0
ENSMUSG00000006273	4.14995	3.79727	4.12767	4.26263	4.11793	4.55872	4.13144	4.45652	4.39057	4.37467	4.92905	3.30495	4.32704	4.3735	4.39779
ENSMUSG00000006276	0.579637	0.568878	0.590239	0.554315	0.665517	0.701971	0.607099	0.599964	0.662812	0.691259	0.522955	0.602155	0.59372	0.624714	0.647057
ENSMUSG00000006281	4.93604	5.41838	5.01027	4.61645	5.11045	5.1551	4.03638	4.77933	5.00996	5.28183	4.99658	4.51182	4.67268	5.27519	4.95375
ENSMUSG00000006288	1.08028	1.38304	1.40351	1.02389	1.18478	1.20533	1.4335	1.30495	1.2856	1.22166	1.16736	1.40935	1.23049	1.25925	1.76497
ENSMUSG00000006289	1.31591	1.13822	1.0801	0.958105	0.952533	0.981847	1.06763	0.905433	1.21298	1.1272	1.12878	0.916116	1.13159	0.967657	1.14505
ENSMUSG00000006299	12.7867	18.8177	17.311	20.1092	19.3735	19.4818	15.1561	20.5409	16.6634	17.3373	20.6001	18.8968	20.3982	16.6073	19.2955
ENSMUSG00000006301	12.4994	13.3806	11.9089	13.0175	10.6162	12.7448	8.08236	13.5086	12.6808	10.3598	14.1631	7.46883	11.0814	10.963	9.558
ENSMUSG00000006304	12.0338	10.393	10.0361	10.8777	9.62742	11.1581	10.7539	12.1809	10.1824	10.0377	11.0575	7.75617	10.7695	10.8798	8.80468
ENSMUSG00000006307	2.33581	3.12189	3.87251	3.03414	3.65232	3.20862	3.09159	3.18082	3.4317	3.38951	2.56495	3.59244	3.74145	3.66799	3.57918
ENSMUSG00000006310	0.247721	0.162233	0.284029	0.212428	0.180069	0.383766	0.317575	0.202153	0.215432	0.24038	0.217976	0.187494	0.237686	0.319599	0.236367
ENSMUSG00000006311	0	0	0	0	0	0	0	0	0	0	0	0	0	0	0
ENSMUSG00000006313	0.187471	0.15347	0.0948304	0.0753573	0.113562	0.114643	0.275386	0.0836646	0.0479518	0	0.120284	0.0443414	0.0874405	0.0377919	0.074533
ENSMUSG00000006315	23.6076	26.2716	26.7326	27.3031	31.8122	23.909	16.1279	28.3273	25.8062	26.9557	35.806	25.7441	29.0097	23.3108	30.3504
ENSMUSG00000006333	105.614	136.14	130.786	130.419	141.555	118.006	137.045	154.817	121.182	119.405	146.116	163.656	128.663	114.861	129.609
ENSMUSG00000006335	0.713995	0.801597	0.786541	0.816363	0.845789	0.523949	0.750066	0.679768	0.779209	0.791814	0.994749	0.810609	0.786567	0.70367	0.711551
ENSMUSG00000006342	15.4647	11.686	17.9679	49.3278	20.0252	28.1286	15.217	38.799	21.0271	15.384	27.5462	6.19008	40.0161	36.9219	38.8514
ENSMUSG00000006344	0.188733	0.383857	0.481494	0.263876	0.284986	0.281009	0.25861	0.276225	0.281251	0.238878	0.294836	0.403699	0.231828	0.357304	0.25577
ENSMUSG00000006345	16.2564	20.531	18.8065	29.0025	27.3632	34.1565	9.18501	27.1115	19.5328	21.0148	24.9857	11.8099	31.828	27.3509	25.2226
ENSMUSG00000006356	1.56144	2.67822	3.77368	2.74306	2.6624	2.01581	2.47903	3.09707	3.08417	1.89396	2.19451	3.15972	2.9594	2.6114	2.67627
ENSMUSG00000006360	169.864	155.952	167.608	140.415	130.921	145.845	129.015	193.159	153.104	120.585	187.765	101.572	152.801	142.202	149.351
ENSMUSG00000006362	0.139085	0.164824	0.189697	0.162339	0.167254	0.163806	0.255901	0.146605	0.184992	0.156386	0.147314	0.239781	0.179582	0.17778	0.173015
ENSMUSG00000006369	1.46954	2.23482	1.7718	3.77688	3.41178	4.10814	0.603126	3.15433	2.52813	2.17871	2.66896	1.67215	3.31332	3.41459	2.9704
ENSMUSG00000006373	38.4133	32.4615	32.7227	39.744	37.9198	40.3879	23.4347	42.6494	31.3106	30.1468	36.0022	25.1074	42.1907	37.647	35.5168
ENSMUSG00000006378	1.78457	2.86218	3.22726	3.67866	4.35573	3.64568	1.21513	3.94083	2.7789	2.85443	3.98324	3.69216	4.18141	2.76202	3.64258
ENSMUSG00000006386	0.0690811	0.0772415	0.0602285	0.0957217	0.06396	0.100288	0.072001	0.0807796	0.0930891	0.0934271	0.0889554	0.111586	0.0880179	0.0905748	0.0793123
ENSMUSG00000006389	0	0.014166	0.0102122	0	0	0	0.00808802	0.00772267	0.00774584	0.0104948	0	0.0143253	0.0080712	0	0
ENSMUSG00000006390	13.7333	18.3047	20.5867	14.5192	15.9162	21.5132	16.9075	16.1198	16.6253	18.679	19.2093	13.9274	18.8028	18.8356	16.4845
ENSMUSG00000006392	6.80969	6.90191	6.38688	5.55058	5.09896	6.59344	6.32771	5.86098	5.62455	6.24407	6.89186	5.77151	5.84191	5.79605	6.33967
ENSMUSG00000006395	4.89606	4.34773	5.09316	4.44759	6.83645	4.87168	5.98415	6.47568	6.58001	6.21193	5.65904	5.57427	6.06018	7.4944	7.28464
ENSMUSG00000006398	4.67308	7.01445	5.95719	3.96327	5.72369	6.9087	5.18438	4.58351	4.57099	5.51697	5.12112	7.91924	5.91269	4.00278	4.24657
ENSMUSG00000006403	0.290895	0.29309	0.241471	0.3358	0.216875	0.200695	0.203196	0.330971	0.171706	0.170606	0.278937	0.338725	0.178918	0.264636	0.256212
ENSMUSG00000006411	0.0617895	0.0462471	0.0416741	0	0.0199623	0.0906856	0.0594102	0.0315147	0.0379311	0.0428275	0.0181234	0.0584587	0.0461119	0.0398592	0.0471661
ENSMUSG00000006412	1.78387	1.82639	1.55499	1.26274	1.31845	1.60544	1.54618	1.50208	1.85956	1.52804	1.70294	1.65587	1.80311	1.45652	1.69141
ENSMUSG00000006418	5.60646	5.27255	4.00411	6.11379	5.11677	4.75352	4.72311	5.02516	4.80165	4.68065	5.47903	3.65873	4.65114	4.87334	4.69125
ENSMUSG00000006423	0.653528	0.658131	0.655038	0.569176	0.557161	0.562466	0.63515	0.550906	0.592027	0.556779	0.529131	0.609712	0.597542	0.602602	0.632236
ENSMUSG00000006435	0.022686	0.0132653	0.022951	0.0182381	0.00687108	0.013873	0.0393836	0.0188023	0.0203094	0.0157241	0.0207938	0.024146	0.0302321	0.0106708	0.025254
ENSMUSG00000006442	2.22662	2.69587	2.78265	2.66753	3.06782	2.66985	2.8685	2.43831	2.91465	2.08801	2.35303	4.52298	2.75781	2.18268	2.16623
ENSMUSG00000006445	0.958512	1.84672	2.427	2.77757	2.8211	3.74872	1.09777	2.09635	1.89487	1.58208	1.66182	0.829992	3.36439	2.21825	1.95834
ENSMUSG00000006456	2.12796	2.30013	2.45239	2.83462	2.88674	1.85297	2.22921	2.44463	2.33571	2.00476	2.01485	2.93192	2.9404	2.0324	2.06329
ENSMUSG00000006457	0	0.0128179	0.0277211	0	0.0110656	0.0223419	0.021955	0	0.0140174	0.0189922	0.0100462	0.012962	0.0292125	0.0220949	0.0174302
ENSMUSG00000006462	0	0.0225174	0	0	0	0.00490602	0	0	0	0	0	0	0	0.00323453	0.00382748
ENSMUSG00000006463	1.66455	1.68444	1.71836	1.31088	1.89315	1.41261	1.76014	1.61133	1.84207	1.76592	1.61912	1.47841	1.53918	1.58874	1.29654
ENSMUSG00000006464	0.104287	0.0975689	0.101598	0.0745247	0.102948	0.132272	0.0804649	0.0768302	0.0948439	0.128504	0.0934645	0.131554	0.0864744	0.124581	0.132677
ENSMUSG00000006469	0.250911	0.195622	0.253841	0	0.371531	0.409166	0.201041	0.191959	0.213928	0.260866	0.429299	0.197821	0.267497	0.472084	0.0798036
ENSMUSG00000006471	0.653087	0.840143	0.715774	1.0282	0.807704	0.782114	1.11197	0.780695	0.783037	0.877042	0.912884	1.13922	0.652743	0.888666	0.999645
ENSMUSG00000006476	2.38622	2.30774	3.36345	2.24168	2.55528	2.03308	2.048	2.10591	2.48255	2.34152	1.92669	2.71418	2.54396	2.04664	2.23422
ENSMUSG00000006488	0	0	0	0	0	0	0	0	0	0	0	0	0	0	0
ENSMUSG00000006490	0	0	0	0	0	0	0	0	0	0	0	0	0	0	0
ENSMUSG00000006494	1.44777	1.82928	1.55528	1.19191	1.39837	1.41777	1.24772	1.34361	1.43926	1.56729	1.37353	1.49682	1.33264	1.37201	1.22476
ENSMUSG00000006498	17.6577	19.8696	20.6884	21.0595	24.6499	20.7402	16.0192	19.466	20.1801	22.1647	20.3211	22.832	22.7949	19.1744	18.7251
ENSMUSG00000006517	0.884505	1.61149	1.3344	0.998013	1.27838	0.91098	2.13855	1.06846	0.738258	0.596934	1.31423	1.98196	1.61298	1.07609	1.08087
ENSMUSG00000006519	2.63524	5.167	6.4287	3.93662	4.61911	2.99443	4.25289	5.00449	4.23072	6.19856	5.44757	8.64659	4.72226	2.57704	2.65713
ENSMUSG00000006522	0	0.0563283	0.0406068	0.0322684	0.0364707	0.0859085	0.0562806	0.0307076	0.0615995	0.0104327	0.0882962	0.071202	0.0320935	0.12137	0.153194
ENSMUSG00000006526	0.150581	0.116019	0.164287	0.0901993	0.132351	0.169722	0.203452	0.182968	0.181251	0.187253	0.155882	0.150844	0.169978	0.152371	0.180303
ENSMUSG00000006527	0.122923	0.15466	0.147229	0.143121	0.126669	0.181445	0.149435	0.138361	0.123597	0.1278	0.170947	0.148378	0.133308	0.127601	0.165822
ENSMUSG00000006529	0	0	0	0	0	0	0	0	0.00828876	0	0	0	0	0	0
ENSMUSG00000006538	3.95539	6.19004	7.34835	8.63383	8.42227	7.44699	3.72625	10.1786	7.44991	6.45511	9.99309	4.8308	10.638	6.93942	7.15936
ENSMUSG00000006542	0.0443925	0.0622988	0.149703	0.0475849	0.107564	0.054294	0.0355692	0.192454	0.170322	0.123077	0.0976552	0.0419995	0.0828223	0.155115	0.0705965
ENSMUSG00000006546	0.0712216	0.133266	0.0480356	0	0.0575237	0	0	0.181627	0.218606	0.246825	0.0522247	0.0673824	0.151859	0.0765727	0
ENSMUSG00000006567	0.247173	0.329451	0.296874	0.529895	0.508658	0.519023	0.099475	0.524989	0.455547	0.544469	0.446905	0.458087	0.573951	0.516926	0.512612
ENSMUSG00000006570	0	0	0	0	0	0	0	0	0	0	0	0	0	0	0
ENSMUSG00000006574	0	0	0	0	0	0	0	0	0	0	0	0	0	0	0
ENSMUSG00000006575	0.324711	0.771163	0.724391	0.615801	0.927996	0.753539	0.360239	0.929983	0.715552	0.692502	0.586095	0.567151	0.918696	0.76535	0.778544
ENSMUSG00000006576	0.143724	0.147911	0.25203	0.154059	0.174123	0.0937496	0.268701	0.205251	0.213219	0.209197	0.0737719	0.190367	0.183869	0.123618	0.265131
ENSMUSG00000006585	1.07295	1.93044	2.95029	3.09645	3.86634	2.18711	1.74144	2.92564	2.59664	2.54568	2.69316	2.69396	3.34365	2.2184	2.36256
ENSMUSG00000006586	0.0152197	0.0142392	0.0133445	0.0179456	0.00614627	0.00744575	0.0195115	0.00931507	0.0171289	0.0232079	0.00781212	0.0172791	0.00892419	0.020454	0.0145222
ENSMUSG00000006587	0.105097	0	0.0945107	0.112655	0.0848841	0.0285641	0.112278	0.125074	0.0716852	0.0485632	0.0513765	0.16572	0.130719	0.112993	0.0222845
ENSMUSG00000006589	24.4198	37.6075	46.631	78.743	75.4838	56.2096	15.6744	69.1427	51.717	50.4988	55.4874	47.0625	65.0851	56.8848	61.9431
ENSMUSG00000006599	2.15431	1.96919	1.79813	2.09689	1.83331	2.11997	1.77683	1.97442	1.9339	1.75636	1.93074	1.90543	2.02393	1.88134	1.68542
ENSMUSG00000006611	1.08855	0.436466	0.9789	1.19461	1.06759	0.972092	1.07986	1.07074	1.28609	1.34731	1.1973	1.37316	1.27103	1.14247	1.03866
ENSMUSG00000006638	4.50329	4.76641	5.1848	4.58333	4.51892	8.12249	3.79046	4.70965	4.81686	5.29677	5.40348	4.17446	5.57689	5.57521	5.26623
ENSMUSG00000006641	0.993312	1.27781	2.00982	1.55909	1.4756	2.12601	3.8373	1.87269	1.5335	2.21298	2.10706	1.64459	2.07067	2.08821	1.80531
ENSMUSG00000006642	0.136784	0.153567	0.166058	0.410538	0.508194	0.780702	0.336099	0.362776	0.363864	0.170654	0.36108	0.284704	0.452062	0.397066	0.452453
ENSMUSG00000006649	0	0	0.00533378	0.00847702	0	0.00644814	0.0380189	0.0040335	0.0040456	0.0109628	0.0231957	0	0	0.00425124	0.0150917
ENSMUSG00000006651	6.86687	8.3498	10.1686	8.1966	7.52321	8.56628	8.70144	11.0263	9.86255	7.67235	9.51461	5.16458	8.77572	8.38425	6.35235
ENSMUSG00000006673	1.47641	1.59835	1.30161	1.45823	1.41817	1.40157	1.53503	1.31509	1.37298	1.36687	1.45378	1.50657	1.37163	1.68087	1.40874
ENSMUSG00000006675	0.0243137	0.0454946	0.0655936	0.0781863	0.0589124	0.0297367	0.0649372	0.0248016	0.031095	0.0337045	0.0267427	0.0690091	0.0712825	0.0588159	0.0773311
ENSMUSG00000006676	6.44799	7.70932	7.34446	7.85134	8.84236	7.44938	7.22154	7.38217	7.33456	7.3992	7.41359	8.27518	7.4142	7.63407	7.50936
ENSMUSG00000006678	0.0642452	0.0646796	0.0579307	0.0449121	0.0614772	0.0427036	0.0537141	0.0395343	0.055014	0.0716345	0.0373801	0.0720135	0.0394574	0.0405423	0.0506397
ENSMUSG00000006699	15.5962	15.4689	13.2682	13.9271	12.2372	15.5402	13.7039	14.8972	12.6474	13.0437	14.8485	10.3698	13.8388	13.1383	12.4107
ENSMUSG00000006705	0.53247	0.632671	0.581783	0.759112	0.657994	0.707674	0.631425	0.608334	0.566576	0.535144	0.585667	0.624671	0.647142	0.609687	0.555486
ENSMUSG00000006711	0.3869	0.354354	0.395539	0.99097	0.907861	1.11907	0.178387	0.791405	0.852115	0.835554	0.758531	0.362191	0.909618	1.41211	1.0803
ENSMUSG00000006715	2.74464	2.8437	2.46307	2.04239	2.54653	2.75573	1.57513	2.34852	2.57604	2.82995	2.54481	2.5323	2.43033	1.9022	2.42405
ENSMUSG00000006717	3.58246	3.06842	2.75651	4.16459	4.52357	4.04552	1.73393	4.22909	3.77716	3.80038	4.06986	3.24613	3.91789	4.16807	4.01205
ENSMUSG00000006720	0.0874492	0.0409077	0.0294901	0.0468689	0.082402	0.0356514	0.0467121	0.0297347	0.0372799	0.090919	0.032062	0.0827352	0.0310766	0.0705146	0.0648988
ENSMUSG00000006724	0.04806	0	0	0	0.11645	0	0.0513437	0.0735366	0	0.0999338	0.035241	0.0909386	0.102474	0	0.0305715
ENSMUSG00000006728	22.8778	23.8905	24.6036	27.316	28.4953	28.7666	21.6294	25.7024	23.1669	27.235	29.9209	26.427	29.4459	24.0083	27.0504
ENSMUSG00000006731	29.02	37.0234	31.8544	40.6942	54.7769	48.1107	19.8838	43.698	37.0152	41.9904	37.8172	37.0743	52.0499	44.7079	42.0978
ENSMUSG00000006732	2.07754	1.68453	2.27306	1.48462	2.01356	2.25859	1.87423	1.64829	2.10197	2.04797	1.96349	3.93109	1.87033	1.43945	2.17321
ENSMUSG00000006736	27.4192	24.7213	27.0163	35.3021	33.6517	39.9047	21.0694	30.3523	27.1914	27.4986	33.9776	26.8107	38.9893	27.956	35.7604
ENSMUSG00000006740	7.55167	6.58203	6.56129	7.52334	6.03649	6.69612	5.95878	6.9952	7.26899	6.96226	6.65712	5.76296	6.77812	7.2564	6.0117
ENSMUSG00000006763	0.344239	0.470036	0.407871	0.299185	0.315604	0.432399	0.467154	0.351147	0.414074	0.406263	0.402508	0.51053	0.277726	0.39511	0.366931
ENSMUSG00000006764	0	0	0	0	0	0	0	0	0	0.00446866	0.00157584	0	0	0	0
ENSMUSG00000006777	0.391991	0.366738	0.345727	0.517145	0.304423	0.405665	0.652321	0.645923	0.424195	0.365745	0.585927	0.299541	0.618819	0.510594	0.441158
ENSMUSG00000006782	4.06263	4.47464	3.38153	3.13136	3.38004	3.4233	3.98457	3.33334	3.392	3.41861	3.47717	3.52226	3.35341	2.92165	2.99051
ENSMUSG00000006784	0	0	0.0228758	0	0.00684857	0.00691378	0.00905875	0	0	0.0117544	0	0	0.00451996	0	0
ENSMUSG00000006800	1.19052	1.44797	1.35381	2.31781	2.42624	2.63445	0.390432	1.72842	1.53956	1.72518	1.8434	1.17873	2.28312	2.13576	1.70834
ENSMUSG00000006818	8.18331	9.09164	6.89907	8.12821	9.01613	8.68496	4.88199	8.08667	7.55352	7.72195	8.46278	7.40557	8.9969	8.77424	7.87899
ENSMUSG00000006850	1.24861	1.66465	1.20004	1.23803	1.58834	1.04353	1.63406	1.33735	1.21362	1.29816	1.48781	1.56523	1.1814	1.35921	1.15168
ENSMUSG00000006906	0.991346	0.797053	0.767863	0.763769	0.863236	0.839881	0.843954	0.683376	0.748819	0.842796	0.82347	0.659466	0.891741	0.974234	0.798112
ENSMUSG00000006920	1.84972	1.62769	1.57034	1.94114	1.96932	1.60839	2.02447	1.71861	1.57157	1.53311	1.99658	1.38287	1.5445	1.73141	1.79374
ENSMUSG00000006930	0.311686	0.558911	0.683205	0.528991	0.650328	0.529451	0.943448	0.596138	0.584639	0.360058	0.438054	0.860078	0.526125	0.628319	0.726979
ENSMUSG00000006931	0.46577	0.636885	0.507456	0.768099	0.665566	0.730329	0.53587	0.49339	0.293257	0.2235	0.394079	0.338971	0.496559	0.500765	0.615355
ENSMUSG00000006932	35.7193	33.0559	28.8215	33.9885	27.2858	35.4209	33.1372	35.1058	32.8154	30.2724	33.0386	22.4786	31.1639	32.2133	27.4387
ENSMUSG00000006941	6.86085	4.96943	7.61268	5.77268	5.89883	6.97757	8.3936	6.65989	6.56665	6.80071	7.57334	5.65346	7.47168	5.75036	6.94529
ENSMUSG00000006948	0	0	0	0	0	0	0	0	0	0	0	0	0	0	0
ENSMUSG00000006958	0.0740834	0.0924142	0.116587	0.0529406	0.15956	0.0201349	0.250626	0.088165	0.101062	0.0513486	0.0543232	0.116816	0.105307	0.0796495	0.157084
ENSMUSG00000006998	13.1579	13.9104	12.8593	12.7916	13.186	13.787	12.2713	12.2423	11.941	12.1241	11.6435	11.6396	11.8314	10.1763	11.6338
ENSMUSG00000007021	0	0.175899	0.221908	0.251914	0.303702	0.114973	0.150643	0.0958919	0.0961796	0.130314	0.24126	0.0889381	0.125275	0.101068	0.239192
ENSMUSG00000007029	2.50446	2.95678	3.48887	3.08405	3.97332	3.05091	3.23299	2.82844	2.95894	3.42011	2.60163	4.7107	3.05144	2.68461	2.95865
ENSMUSG00000007030	0.112477	0.0210462	0.0758606	0.0482263	0.218027	0.165078	0.132179	0.137681	0.080555	0.15592	0.115467	0.14898	0.09593	0.120928	0.100167
ENSMUSG00000007033	0.277832	0.422392	0.281077	0.260585	0.364646	0.254851	0.333917	0.336547	0.31979	0.336999	0.203726	0.262856	0.314711	0.410722	0.463923
ENSMUSG00000007034	7.8445	9.09355	8.87261	6.98161	6.65951	6.73459	18.252	7.94351	9.64429	9.71348	9.97178	7.06952	6.71486	6.42545	4.53469
ENSMUSG00000007035	0.0252049	0.0943245	0.161495	0.0675437	0.122144	0.123307	0.0807812	0.0642768	0.109598	0.0960851	0.0462051	0.107308	0.0806133	0.0474226	0.128265
ENSMUSG00000007036	1.93225	2.68048	3.57259	4.17811	3.64593	3.36827	1.37914	4.65569	3.63858	2.92101	3.42001	3.07308	4.06668	3.05345	3.31652
ENSMUSG00000007038	6.61402	9.55487	7.74087	10.7387	11.5088	10.6667	37.3559	12.1293	13.7579	10.4832	11.7324	10.6745	11.536	12.4442	8.69294
ENSMUSG00000007039	0.597508	0.698767	1.1586	0.800595	1.32712	0.66988	0.957499	0.647591	1.06982	0.880055	0.931037	1.1306	1.15457	0.84315	1.18776
ENSMUSG00000007041	27.8489	27.321	27.6475	24.1882	21.0633	22.0703	14.2919	26.2042	22.6879	19.3206	22.9209	14.2327	21.102	19.238	14.3376
ENSMUSG00000007050	3.00668	3.34373	3.40528	3.28371	3.94045	3.28413	2.63636	3.00915	2.61188	3.02768	3.11988	4.1864	3.05424	2.65316	3.17562
ENSMUSG00000007080	0.321694	0.271708	0.295316	0.25862	0.270649	0.287798	0.281621	0.182305	0.244564	0.300393	0.222784	0.30858	0.233403	0.208959	0.218844
ENSMUSG00000007097	0.433718	0.170426	0.362727	0.232454	0.308266	0.339492	0.741363	0.327392	0.394936	0.420865	0.464328	0.451372	0.397654	0.587543	0.441429
ENSMUSG00000007107	0	0.00612838	0	0	0	0.0106819	0	0	0	0.00454019	0	0.00619728	0	0	0
ENSMUSG00000007122	0.0458389	0.0857715	0.0154581	0	0.0555342	0.0186876	0.0489708	0.0467587	0.0234495	0.0317718	0.0672246	0.0216839	0.0855208	0.0246414	0.131214
ENSMUSG00000007207	0.0662215	0.100677	0.161904	0.0532377	0.0534852	0.0607438	0.128227	0.0506628	0.122802	0.0631116	0.103186	0.0704832	0.105898	0.115695	0.126373
ENSMUSG00000007209	0.0543819	0	0	0	0	0	0	0	0	0	0	0	0.0289884	0	0
ENSMUSG00000007216	0.0432074	0.121272	0.0728534	0.0578932	0.0610705	0.0528446	0.0807793	0.0550931	0.0718359	0.0748697	0.11089	0.0408783	0.0690954	0.081294	0.0755831
ENSMUSG00000007279	0.0409447	0.0414991	0.0621342	0.025602	0.0358257	0.0472951	0.0546778	0.0365455	0.0331642	0.0425693	0.0375294	0.0484219	0.0418325	0.0385183	0.0347272
ENSMUSG00000007338	9.48429	7.99114	7.51893	8.50167	8.42174	10.1752	6.72524	9.44831	9.02268	8.22679	9.96413	8.13345	8.83995	7.90109	8.36163
ENSMUSG00000007379	0.0102115	0.0127382	0.0229572	0.0291888	0.00824753	0.0166521	0.00727278	0.0190967	0.0208953	0.0117963	0.0399348	0.00644068	0.0163297	0.0146383	0.0281478
ENSMUSG00000007411	0.814316	0.861341	0.822882	0.803885	0.913096	0.928635	0.822122	0.920573	0.857485	0.866992	0.892593	0.7916	0.833838	0.940183	0.93275
ENSMUSG00000007415	2.10203	2.46928	1.93903	2.17236	2.32203	2.41331	1.95361	2.48074	1.99151	2.2083	2.59196	2.04222	2.43694	2.37144	2.23054
ENSMUSG00000007440	0	0	0.000845108	0	0	0	0	0	0	0	0	0	0.00066793	0	0
ENSMUSG00000007457	0	0	0	0	0	0	0	0	0	0	0	0	0	0	0
ENSMUSG00000007458	18.4203	16.6846	16.519	15.6155	14.7333	18.9717	17.0896	15.6019	15.6357	14.8364	17.2113	14.6515	16.4149	15.0864	16.0506
ENSMUSG00000007476	0.38577	0.287093	0.242444	0.573278	0.368226	0.486111	0.346562	0.429285	0.466454	0.364615	0.437169	0.364975	0.401924	0.381762	0.468478
ENSMUSG00000007480	0	0	0	0	0	0	0	0	0	0	0	0	0	0	0
ENSMUSG00000007564	5.44759	5.90629	5.69454	6.3983	5.92324	6.35959	5.65978	5.82287	5.87439	5.85984	6.85828	5.24841	5.90233	5.42746	5.71665
ENSMUSG00000007570	0.420808	0.557738	0.839618	0.751782	0.906333	0.61474	0.62751	0.983703	0.825201	0.875009	0.707131	0.796248	0.757055	0.669211	0.82535
ENSMUSG00000007589	6.18675	6.26803	6.52925	7.3876	6.75742	7.29223	6.06153	6.62154	6.57581	6.3989	7.38073	6.03522	6.95456	5.99676	6.64748
ENSMUSG00000007591	0.48519	0.726291	0.392685	0.208032	0.548624	0.71209	0.933012	0.742389	0.893539	0.672588	0.42693	0.826263	0.465536	0.678136	0.555543
ENSMUSG00000007594	0.123479	0.057762	0.0624605	0.330897	0.224394	0.27687	0.0494684	0.078723	0.315837	0.192568	0.203723	0.438085	0.230373	0.398269	0.157093
ENSMUSG00000007603	1.79747	3.12311	4.09876	4.17459	4.5627	2.89629	2.24033	3.90719	3.89702	3.47061	2.76159	5.02076	4.5626	3.49694	4.08355
ENSMUSG00000007610	0.59739	0.763836	1.16844	0.875145	1.25449	0.828053	0.702028	0.975005	0.876063	1.06276	0.686277	1.05502	1.2313	1.01693	0.912018
ENSMUSG00000007613	0.966945	0.88732	0.777093	0.996768	0.813889	0.752162	1.34569	0.901319	0.981727	0.875635	0.793247	0.935852	0.645771	0.991797	0.926163
ENSMUSG00000007617	0.355409	0.338595	0.308403	0.295018	0.271301	0.303923	0.296345	0.306171	0.276048	0.291403	0.260611	0.295245	0.323454	0.299399	0.253651
ENSMUSG00000007646	0.0726807	0.0906645	0.0871461	0.0952201	0.0456573	0.0855995	0.125097	0.0576639	0.0826241	0.0783633	0.047373	0.122245	0.0559616	0.0694591	0.0821922
ENSMUSG00000007653	0	0	0	0.00117102	0	0	0	0.000557191	0.00111773	0	0	0	0	0.00117454	0
ENSMUSG00000007655	2.16786	1.47395	2.0417	1.31191	1.40915	1.48626	2.48637	1.55393	1.73177	1.62893	2.10518	2.27889	1.72817	1.85129	1.78069
ENSMUSG00000007656	3.30343	3.57116	3.11785	2.65574	2.32644	3.1862	2.86204	2.91255	2.77702	2.94585	2.56262	2.71563	3.14063	2.58792	2.99827
ENSMUSG00000007659	0.971599	1.02211	1.00257	1.37743	1.21507	1.23394	0.698367	1.69902	1.44529	1.13273	1.19835	0.74131	1.2554	1.42008	0.925645
ENSMUSG00000007670	5.00998	4.17551	5.43	5.79238	6.50255	5.04821	4.54594	4.98777	5.90927	5.23151	4.60412	6.62346	6.6473	4.97477	5.46924
ENSMUSG00000007682	0.0823149	0.0616095	0.0333105	0.0529406	0.0398901	0.0134233	0.0527634	0.05038	0.0421093	0.0456432	0.0724309	0.0467266	0.0438781	0.0265498	0.0104723
ENSMUSG00000007721	1.72197	2.39782	4.02434	5.10814	6.24237	3.49375	1.34763	5.37169	4.30205	3.10873	2.46661	4.3949	6.23317	3.59505	3.20967
ENSMUSG00000007739	12.8602	11.693	10.0804	11.9741	11.6538	11.6383	11.9893	12.0104	11.4115	11.5065	12.7924	12.9009	10.4022	10.0918	10.911
ENSMUSG00000007777	6.88026	7.17267	6.01043	5.90003	6.24501	6.41132	4.51522	6.55044	5.49742	5.40469	6.15021	5.2075	5.72835	5.00192	5.00185
ENSMUSG00000007783	0.0738441	0.110539	0.11953	0.0949853	0.0834986	0.120419	0.134112	0.105456	0.120883	0.102365	0.140784	0.111782	0.125961	0.119088	0.140919
ENSMUSG00000007805	0	0	0.00662232	0	0	0	0.00262242	0.00500793	0.0100459	0.00680561	0.0107998	0	0.00785091	0.00263913	0
ENSMUSG00000007812	3.82796	3.51274	3.54128	4.54343	3.81432	4.77145	3.85447	4.34612	3.63138	3.75111	4.10822	3.21921	4.44845	4.1471	3.70383
ENSMUSG00000007815	8.3237	7.68658	7.28163	7.64326	7.77362	8.56266	7.16845	8.42474	6.9902	6.93513	8.72309	6.11367	7.89305	7.26823	7.09632
ENSMUSG00000007817	0.719264	0.796588	0.805296	0.991776	0.875398	0.938517	1.00258	0.967964	1.01426	0.88637	0.855334	0.608587	1.08269	1.07943	0.840094
ENSMUSG00000007827	0.131351	0.147466	0.161993	0.140796	0.118213	0.110158	0.226525	0.135901	0.145907	0.187285	0.156857	0.209484	0.118028	0.137185	0.145622
ENSMUSG00000007833	2.38473	4.72376	6.18951	8.79692	9.71009	6.22214	2.36318	8.79924	6.37734	6.95358	5.27007	6.51957	8.74925	6.507	7.05122
ENSMUSG00000007836	17.9277	19.8078	20.3251	16.8377	24.3397	21.1607	19.4719	24.9058	20.1329	20.0592	20.157	23.7459	24.9832	18.0356	19.0611
ENSMUSG00000007837	2.13688	3.26931	4.25585	5.41648	5.44166	4.55057	1.93374	4.9237	4.16684	3.62437	4.22145	3.49634	5.29333	4.41918	4.12587
ENSMUSG00000007850	32.9067	26.0779	26.1705	22.5306	28.9588	27.5344	32.505	21.7098	27.7459	28.1407	21.2649	31.3369	22.7279	26.2702	29.9731
ENSMUSG00000007867	0.154476	0.115084	0.175574	0.122655	0.120145	0.167938	0.135997	0.116723	0.125853	0.14276	0.111175	0.119084	0.123515	0.123024	0.140117
ENSMUSG00000007872	11.0313	17.706	26.1427	24.951	30.9795	15.1009	10.3795	32.1063	23.5565	17.8173	14.9905	21.4478	31.5592	21.2177	16.2231
ENSMUSG00000007877	0	0	0.134903	0.214402	0	0.163088	0	0	0.204645	0	0	0	0.10662	0	0.381703
ENSMUSG00000007880	1.44649	1.52109	1.48916	1.58832	1.65982	1.67802	1.71493	1.42003	1.52356	1.81974	1.57591	1.31566	1.67845	1.56939	1.6177
ENSMUSG00000007888	0.0209284	0.0783203	0.0282303	0.0673001	0.0507098	0	0	0.0320225	0.0107062	0	0.0153462	0.0396004	0.0334677	0	0.0399383
ENSMUSG00000007891	5.76831	7.40723	6.11539	8.38562	8.43476	8.63803	8.03533	7.46085	6.38389	6.06252	8.2936	6.47394	7.8679	7.41773	6.9189
ENSMUSG00000007892	91.5212	162.416	267.482	250.123	362.262	150.43	122.218	375.932	296.52	230.078	183.22	332.607	381.282	217.782	226.633
ENSMUSG00000007907	0	0	0	0	0	0	0	0	0	0	0	0	0	0	0
ENSMUSG00000007908	0.00376344	0.00528147	0.00507652	0.00605111	0.00455944	0.00153428	0.00804115	0.00095974	0.00288786	0.00130425	0.00275962	0.00178028	0.00100305	0.00303465	0.00478794
ENSMUSG00000007944	0.133229	0.062323	0.0898567	0.14281	0	0.10863	0.0711661	0.203854	0.102233	0.0923437	0	0.126047	0.177545	0.214859	0.169497
ENSMUSG00000007946	0.155384	0.193831	0.104799	0.111039	0.0836661	0.168925	0.276667	0.052834	0.158977	0.179499	0.189897	0.19601	0.276092	0.139215	0.362419
ENSMUSG00000007950	0.263123	0.523115	0.887321	0.387812	0.4516	0.348629	0.45679	0.704559	0.639371	0.296361	0.313529	0.591231	0.666228	0.318254	0.41844
ENSMUSG00000007987	2.55249	2.62391	2.97549	2.06048	2.67241	2.38953	2.5249	3.11803	2.99842	3.71309	3.37362	2.56397	2.03252	2.11749	1.40317
ENSMUSG00000007989	0.0391838	0.0397144	0.0264276	0.024501	0.00791192	0.0159745	0.0732569	0.0183196	0.0267267	0.0135795	0.0215493	0.0278037	0.0156653	0.0193086	0.0311566
ENSMUSG00000008028	0.00886885	0.00829749	0.0179449	0	0.0143263	0.0144627	0	0	0.00907397	0	0	0	0.00472756	0.0095352	0.00564159
ENSMUSG00000008035	2.9323	3.97791	6.13085	4.24327	6.3945	5.0607	3.65475	5.70809	4.85018	5.45369	4.6587	5.96459	7.68508	5.98996	4.32121
ENSMUSG00000008036	4.07465	5.16801	5.68046	5.83106	8.07478	5.65136	3.60136	7.72365	6.40375	5.50285	5.06697	5.14663	7.82592	5.65664	5.29075
ENSMUSG00000008090	0.581654	0.352983	0.540735	0.522377	0.723724	0.743432	0.898504	0.689541	0.6514	0.849894	0.610946	0.862631	0.980434	0.752116	0.949992
ENSMUSG00000008129	0	0	0.0125535	0	0.00751653	0	0.00497114	0	0.00952164	0.00645045	0.00682412	0	0.00992161	0.0200113	0
ENSMUSG00000008136	0.544403	0.847919	0.557019	0.507292	0.439699	0.501893	0.391588	0.649985	0.644024	0.520981	0.508066	0.441895	0.521032	0.603596	0.57061
ENSMUSG00000008140	3.15555	5.25567	7.15659	7.50835	9.10232	6.81399	4.18616	9.19678	7.2021	7.23449	6.56021	7.3488	9.70426	6.18876	6.74977
ENSMUSG00000008153	0	0.00628431	0.0226516	0.0144002	0.0271259	0.0273841	0.025116	0.0274073	0.0309258	0.0232785	0.0147762	0.0508397	0.0214832	0.0216651	0.021364
ENSMUSG00000008167	1.39048	1.87572	2.57354	1.97575	2.69011	2.66299	1.36458	2.83677	2.51444	2.39822	3.48561	1.80503	2.65453	2.10337	2.1804
ENSMUSG00000008193	0.827384	1.51298	1.16679	0.927196	1.88327	0.490631	9.6628	0.901532	1.09663	1.22515	1.95798	0.925108	1.22288	0.748029	3.06216
ENSMUSG00000008200	1.70575	1.52986	1.72999	1.20978	1.36215	1.58426	2.03466	1.36712	1.70583	1.79565	1.77742	1.80794	1.3673	1.51332	1.91311
ENSMUSG00000008206	0.609184	0.630805	0.634248	0.475479	0.606666	0.72818	0.514958	0.549011	0.623273	1.01255	0.641855	0.850529	0.706202	0.759873	0.869074
ENSMUSG00000008226	0.725264	0.500423	0.617559	0.651089	0.651675	0.805719	0.498789	0.735194	0.607543	0.672353	0.658121	0.583243	0.749044	0.7164	0.697791
ENSMUSG00000008301	0.877573	0.787179	0.823752	0.678842	0.708791	0.922088	0.976194	0.793668	0.74051	0.834009	0.743009	0.821707	0.805374	0.855966	0.949575
ENSMUSG00000008305	0.455725	0.525936	0.485894	0.602578	0.588482	0.720912	0.266754	0.644416	0.492789	0.450165	0.508259	0.59123	0.625496	0.485565	0.449594
ENSMUSG00000008307	0.464714	0.217388	0.168769	0.287384	0.317592	0.174882	0.334159	0.355529	0.274305	0.222994	0.170381	0.372023	0.219134	0.317072	0.329719
ENSMUSG00000008318	0.129898	0.133683	0.16646	0.111392	0.0839323	0.0529572	0.339996	0.0927536	0.0930319	0.0450175	0.0285752	0.098317	0.0830912	0.0907778	0.123945
ENSMUSG00000008333	3.16786	3.4432	2.87494	2.97121	2.99129	2.88683	3.49628	2.81562	2.72874	2.82535	2.39122	3.37173	3.00477	3.13039	2.51889
ENSMUSG00000008348	4.58537	6.10689	4.29328	6.41857	8.19122	6.99365	9.22103	5.97055	6.37481	5.30948	7.9509	6.83904	5.57863	6.29286	7.00035
ENSMUSG00000008373	2.65158	2.1728	2.42971	1.50934	1.92006	1.68487	2.06107	1.54826	2.20775	2.25613	1.68955	2.45675	1.90082	1.95624	1.73323
ENSMUSG00000008384	4.49593	4.77131	6.20035	8.41569	8.9968	5.25251	4.8748	8.38512	6.14465	4.69757	6.10142	2.66642	8.33432	4.25656	3.41482
ENSMUSG00000008393	3.72413	3.65763	4.06881	4.49771	4.76361	4.35555	3.69954	4.79585	4.39646	4.39166	4.74492	4.1611	4.69791	3.98582	3.79463
ENSMUSG00000008398	0.175802	0.198043	0.212942	0.215365	0.16807	0.195999	0.3143	0.133582	0.159678	0.159153	0.215728	0.261368	0.202723	0.181296	0.166603
ENSMUSG00000008429	1.02042	0.7001	0.691754	1.10502	0.874883	0.998415	0.936403	0.950153	0.872694	0.823338	0.886382	0.747577	0.864721	0.922679	0.958674
ENSMUSG00000008435	1.25917	1.3522	1.32926	1.11499	1.52107	1.58019	0.736937	1.27327	1.28269	1.36605	1.46124	1.40883	1.4533	1.3008	1.36514
ENSMUSG00000008438	0	0.04325	0	0.0247763	0	0	0	0.011789	0.0118243	0	0	0.0218681	0.024642	0	0
ENSMUSG00000008450	0.719357	0.34221	0.361823	0.352871	0.413596	0.4573	0.403792	0.410426	0.417895	0.591559	0.438079	0.438339	0.357458	0.386702	0.480859
ENSMUSG00000008461	0.424383	0.340323	0.408895	0.584874	0.391729	0.593188	0.518148	0.309214	0.341156	0.462233	0.666831	0.803013	0.0969507	0.423678	0.385651
ENSMUSG00000008475	27.8708	29.4764	25.3528	27.1149	26.4253	27.3562	27.2803	32.6148	28.2958	26.4395	26.9159	20.8272	30.6955	27.7663	22.9963
ENSMUSG00000008482	0	0	0	0	0	0	0.0550342	0	0	0	0	0.0974752	0	0	0
ENSMUSG00000008489	0.00152391	0.00285147	0.0010278	0.00326699	0	0.00124254	0.00244204	0.000777244	0.000779576	0.00316875	0.00223488	0.00144176	0	0.00245761	0
ENSMUSG00000008496	0.0247471	0.0463056	0.0250361	0.015916	0.0439726	0.0221957	0.23662	0.0227194	0.0354472	0.0154374	0.0217756	0.0398023	0.0197873	0.037249	0.0582452
ENSMUSG00000008540	17.3413	11.0849	14.6878	14.4593	15.893	13.4591	12.1452	15.3983	10.8418	10.14	15.0408	10.828	14.4328	14.114	15.7194
ENSMUSG00000008575	0.101224	0.0808059	0.0909037	0.0978885	0.108415	0.109447	0.113429	0.0939956	0.106942	0.144514	0.116177	0.122311	0.120818	0.128051	0.129829
ENSMUSG00000008590	0.0152501	0.0071338	0.0102854	0	0	0	0.016292	0.00777804	0.00780138	0	0.0167736	0.007214	0.00406454	0.0163958	0.0291023
ENSMUSG00000008601	9.7689	12.4475	11.063	10.4714	12.2767	12.3342	8.21668	12.9953	10.2745	11.7987	13.7117	10.6907	12.2605	9.6015	11.408
ENSMUSG00000008604	2.6201	3.5497	3.45701	4.12836	3.48071	3.43213	2.8603	3.16924	3.33988	3.46337	3.26506	3.52188	3.51833	3.04785	3.35157
ENSMUSG00000008658	0.000378978	0.000354563	0.00204482	0	0.00030609	0	0.00101218	0.000966457	0.000193871	0.000262677	0.000277893	0.000358549	0.000202015	0.000814903	0.00144643
ENSMUSG00000008668	53.4573	59.2039	60.9381	57.7913	60.2895	52.4815	57.1098	59.8607	54.7813	57.4785	70.8592	72.2432	53.1551	45.9605	61.9789
ENSMUSG00000008682	152.185	151.86	146.896	150.158	153.982	158.015	167.995	157.296	142.318	135.824	173.051	175.904	146.723	124.115	140.986
ENSMUSG00000008683	22.7905	20.8155	20.2252	17.026	16.8916	16.8631	24.3374	20.5738	21.6252	20.9593	22.7693	22.6053	19.1922	15.9123	19.5923
ENSMUSG00000008690	5.71954	6.10122	6.94901	10.3709	10.0054	8.97833	4.81117	9.95105	8.12829	7.46552	9.21106	7.15597	9.59522	7.95957	9.68222
ENSMUSG00000008730	3.01742	2.88916	2.78598	3.25335	2.89382	2.89976	3.66724	2.90447	2.90188	2.84777	2.92204	2.91328	2.64934	3.00189	2.80465
ENSMUSG00000008734	0.217124	0.120035	0.226316	0.126948	0.183336	0.193129	0.284677	0.221481	0.232243	0.150492	0.275	0.252106	0.25252	0.281185	0.263674
ENSMUSG00000008763	1.03282	0.931582	0.844156	1.05939	0.850651	0.931321	0.938965	1.00531	0.9922	0.960055	0.984398	0.88241	1.01114	1.07254	0.950685
ENSMUSG00000008789	0	0	0	0	0	0	0	0	0	0	0	0	0	0	0
ENSMUSG00000008813	0	0	0	0	0	0	0	0	0	0	0	0	0	0	0
ENSMUSG00000008822	0.228037	0.293351	0.2307	0.27499	0.230224	0.325382	0.159874	0.312574	0.284348	0.276599	0.26127	0.283165	0.387458	0.298801	0.407973
ENSMUSG00000008843	0	0	0	0	0	0	0.573338	0	0	0	0	0	0	0	0.227588
ENSMUSG00000008845	0.220916	0.132277	0.256275	0.142081	0.164153	0.144101	0.259611	0.0901396	0.198902	0.0979974	0.18791	0.376213	0.12718	0.209012	0.123664
ENSMUSG00000008855	0.428645	0.598552	0.824152	1.54985	1.61734	0.897227	0.721072	1.54342	1.2044	0.99773	0.942939	1.20451	1.35389	1.22091	1.39182
ENSMUSG00000008859	1.56558	1.21948	1.13825	1.22398	1.04116	1.27359	1.03192	1.3992	1.33176	1.31908	1.27175	1.11768	1.38196	1.3898	1.28597
ENSMUSG00000008874	0	0	0	0	0	0	0	0	0	0	0	0	0	0	0
ENSMUSG00000008892	3.71498	4.42122	3.70309	2.95732	3.51895	3.58586	3.19547	3.97064	3.17207	3.23758	3.44517	3.32089	3.46548	2.98089	3.08425
ENSMUSG00000008932	0	0.00473203	0	0.00542161	0.00408511	0.02062	0.00270173	0.0103188	0.0155246	0.00701143	0.0111264	0.00478523	0.0107845	0.0163137	0.00965214
ENSMUSG00000008958	2.12848	2.25805	2.58913	3.13712	3.31543	2.38629	2.05058	3.19863	2.68324	2.63444	2.27145	2.66102	2.86686	2.74812	2.94968
ENSMUSG00000008976	3.39109	2.46101	2.46882	2.94703	3.01406	3.08798	2.33619	2.90148	2.83317	2.59755	2.31229	2.48868	2.73678	3.19866	2.57543
ENSMUSG00000008999	0.120144	0.0828239	0.127944	0.135562	0.12768	0.0876492	0.151997	0.109654	0.105131	0.116145	0.139102	0.116659	0.116289	0.118973	0.114638
ENSMUSG00000009013	12.871	11.8218	12.5258	11.0246	9.39869	9.15274	18.2083	11.7504	13.1987	11.2838	9.5241	13.6784	9.77443	8.4355	9.38371
ENSMUSG00000009030	6.29641	5.12843	4.89611	4.76414	4.98572	5.99956	4.62949	5.37749	5.12836	4.67222	5.35931	4.67215	5.40959	5.86688	5.30888
ENSMUSG00000009035	0.611516	0.697585	0.788698	1.92623	1.32141	1.22465	0.598857	1.24758	0.998859	0.855143	1.01088	0.746028	1.22668	1.26013	1.31712
ENSMUSG00000009047	0	0	0	0	0	0	0	0	0	0	0	0	0	0	0
ENSMUSG00000009070	0	0	0	0	0	0	0	0	0	0	0	0	0	0	0
ENSMUSG00000009073	1.35765	1.57687	1.26573	1.15662	1.2576	1.34976	1.02288	1.32638	1.31778	1.3765	1.304	1.1966	1.27412	1.26876	1.04434
ENSMUSG00000009075	0.115617	0.367773	0.452274	0.470939	0.410875	0.339372	0.284088	0.424574	0.378531	0.560955	0.35607	0.393785	0.49304	0.32319	0.426564
ENSMUSG00000009076	0.277184	0.382507	0.331832	0.334257	0.347004	0.372909	0.248003	0.402913	0.379308	0.292985	0.391258	0.373695	0.395241	0.368787	0.321784
ENSMUSG00000009079	4.48307	4.86679	5.54156	4.29178	5.69348	5.30653	4.47972	4.75832	5.52783	5.98424	4.50021	5.8941	5.51282	5.28943	5.52156
ENSMUSG00000009090	1.83819	2.12486	1.96434	2.75415	2.58659	2.66118	1.42701	2.10425	2.04996	2.4434	2.52804	2.10624	2.58898	2.20467	2.39055
ENSMUSG00000009092	4.42959	6.93523	4.9386	4.06983	4.3078	4.56994	2.89729	2.90474	2.26602	3.75947	4.839	8.03952	3.22859	2.67278	3.50777
ENSMUSG00000009093	0	0	0	0	0.024293	0	0	0	0	0	0	0	0	0	0
ENSMUSG00000009097	0	0.0406872	0.0879936	0.0932327	0.140499	0.0709185	0	0.110904	0.0667421	0.150715	0	0.0822893	0	0.0467564	0
ENSMUSG00000009108	0.158691	0.173212	0.178383	0.141753	0.170894	0.215652	0.226045	0.202345	0.230012	0.146656	0.252121	0.35032	0.169182	0.127961	0.185067
ENSMUSG00000009112	0.795296	0.955569	0.838618	1.07751	1.03361	1.19487	0.845322	1.00892	0.943797	1.08008	1.19298	0.878466	1.10395	1.033	1.01693
ENSMUSG00000009114	0.152034	0	0.0640873	0.0407418	0.0767461	0.0464861	0.0507568	0.0969281	0.0486095	0.0790333	0.0975469	0.0539395	0.0303908	0.0306482	0.0362665
ENSMUSG00000009115	0	0	0.0194444	0	0	0	0.0153999	0	0	0	0	0.0545517	0.0307357	0.015498	0
ENSMUSG00000009145	7.40757	9.68443	9.47135	10.0611	12.1022	13.0634	7.07593	10.4975	8.77621	10.3356	9.30653	8.97149	10.1609	11.7516	14.1975
ENSMUSG00000009185	1.27405	3.31103	2.76881	1.21393	0.22867	0.577118	5.8981	0.938612	1.15868	0.392475	0.726619	0.401791	0.150919	0.684887	0.900488
ENSMUSG00000009207	0.382678	0.256765	0.237242	0.277609	0.284103	0.280504	0.239514	0.270096	0.213561	0.214337	0.226753	0.241367	0.29877	0.238962	0.263097
ENSMUSG00000009210	0.0189146	0	0	0	0	0	0	0.0096471	0	0.0131101	0.0277391	0	0	0.0305036	0
ENSMUSG00000009214	0	0	0	0	0	0	0	0	0	0.0150286	0	0	0	0	0
ENSMUSG00000009216	0	0	0	0	0	0	0	0	0	0	0	0.00673572	0.00379506	0	0
ENSMUSG00000009246	0.627834	0.94821	0.707757	0.653755	0.912752	0.40953	0.56054	0.585539	0.743296	0.826811	0.894438	0.636418	0.521126	0.458039	0.490658
ENSMUSG00000009248	0.469256	0.965854	1.32926	0.804801	0.909611	0.918272	1.1029	1.10095	1.24828	1.23595	0.82582	1.50946	1.10061	1.31173	1.0746
ENSMUSG00000009281	10.3449	10.3697	13.3562	9.50467	9.48918	10.3025	16.4196	8.85652	10.5463	9.93587	12.5162	11.1854	9.335	14.6971	9.54171
ENSMUSG00000009291	13.8815	13.3769	13.4046	19.6332	16.454	18.0241	14.7941	20.8083	15.4743	13.5148	18.4166	11.989	17.4352	16.6509	17.8997
ENSMUSG00000009292	0.0836748	0.0918988	0.211016	0.155986	0.120472	0.136451	0.215706	0.142875	0.206581	0.108428	0.141386	0.151445	0.0969631	0.1721	0.136538
ENSMUSG00000009293	0.896403	0.910796	0.975131	1.02286	0.716215	0.92737	0.916461	1.03238	0.926996	0.835099	1.01776	1.14901	0.981349	0.927482	0.999406
ENSMUSG00000009350	0	0	0.0142337	0	0	0	0	0	0	0	0	0	0	0	0
ENSMUSG00000009356	0	0	0	0	0	0	0	0	0	0	0	0	0	0	0
ENSMUSG00000009376	0.580989	0.599857	0.540192	0.43149	0.50947	0.561693	0.413421	0.494226	0.537106	0.510559	0.550786	0.457405	0.523168	0.569985	0.464608
ENSMUSG00000009378	0.0579617	0.0623618	0.0488655	0.0838754	0.0608583	0.0567118	0.0340571	0.0827748	0.0726452	0.0502179	0.0531271	0.060321	0.0602484	0.0405058	0.0534617
ENSMUSG00000009394	0.0139872	0.0232642	0.0209638	0.0183249	0.0112971	0.0190078	0.0265652	0.0158532	0.0166958	0.0290844	0.0193733	0.0235258	0.0207109	0.0233927	0.0128519
ENSMUSG00000009406	0.252341	0.310638	0.394129	0.284724	0.375438	0.259894	0.524977	0.2845	0.312531	0.303778	0.321376	0.515173	0.318579	0.335556	0.312587
ENSMUSG00000009418	0.149576	0.13251	0.144627	0.12628	0.109048	0.111166	0.149897	0.117471	0.146941	0.138538	0.132004	0.175326	0.114306	0.153699	0.133038
ENSMUSG00000009470	2.01757	1.68439	1.51783	1.88216	1.51963	1.75173	1.86188	1.86186	1.97989	1.59249	1.70585	1.50774	1.62646	1.96518	1.69289
ENSMUSG00000009471	0	0	0	0	0	0	0	0	0	0	0	0	0	0.0468009	0
ENSMUSG00000009487	0	0	0	0.00695725	0.0026211	0	0.00173349	0	0.00166015	0	0.00237965	0.00614062	0.00172989	0	0
ENSMUSG00000009535	0.961221	0.969144	0.868593	0.940315	1.10046	0.966364	1.0917	1.00907	0.997774	0.98319	1.17701	0.962381	0.994915	0.97324	1.18133
ENSMUSG00000009545	0.125475	0.146739	0.148578	0.10928	0.130133	0.125559	0.120719	0.121448	0.147706	0.183821	0.166763	0.184137	0.14061	0.11459	0.116549
ENSMUSG00000009549	11.4843	8.58451	9.94157	10.5335	9.46684	7.1436	9.45473	9.29938	9.59983	8.37032	9.72337	10.1932	9.30885	8.75124	10.3932
ENSMUSG00000009551	0.0816796	0.127363	0.073452	0	0.0219901	0.044399	0.101804	0.0555458	0.0696406	0.0377425	0.0598933	0.0515178	0.087079	0.0585443	0.0865957
ENSMUSG00000009555	4.01255	4.95652	4.75712	5.07396	4.96251	5.26537	5.1407	4.57273	4.97132	4.97569	4.87316	5.30882	5.16343	4.97124	5.8028
ENSMUSG00000009563	4.56239	6.82954	7.32353	9.38972	7.59093	6.4728	5.09345	9.72674	6.76846	6.7989	7.82839	5.09341	8.26877	7.03893	7.95201
ENSMUSG00000009566	0.169845	0.218491	0.322178	0.352738	0.445831	0.432765	0.351558	0.259879	0.331254	0.382598	0.225732	0.532282	0.384778	0.348092	0.351131
ENSMUSG00000009569	0.371929	0.306796	0.292976	0.365199	0.341673	0.329879	0.416298	0.325814	0.327518	0.373895	0.354958	0.30353	0.315547	0.354849	0.301605
ENSMUSG00000009575	2.7232	2.90667	2.44357	2.386	2.47104	2.41734	2.89409	2.19813	2.42277	2.87885	2.37191	2.75564	2.42356	2.08002	2.40408
ENSMUSG00000009580	0	0	0	0	0	0	0	0	0	0	0	0	0	0	0
ENSMUSG00000009585	2.19683	2.14351	1.99038	1.29363	2.16269	1.7374	3.74199	1.43784	2.18494	2.36569	1.48643	2.89015	1.34693	2.0071	1.9732
ENSMUSG00000009588	0	0	0.014709	0	0	0	0	0	0	0	0	0	0	0	0
ENSMUSG00000009596	0	0	0	0	0	0	0	0	0	0.00967823	0	0	0	0	0
ENSMUSG00000009614	0.0381385	0.0499541	0.0540175	0.126732	0.0924103	0.0808515	0.046856	0.0972596	0.0663349	0.081947	0.0894908	0.0829901	0.140276	0.0943091	0.133432
ENSMUSG00000009621	0.407535	0.478545	0.545986	0.649319	0.540754	0.709786	0.494615	0.610136	0.565874	0.655253	0.669834	0.465565	0.620678	0.590166	0.577553
ENSMUSG00000009628	0.00332081	0.00310687	0.00671919	0	0	0	0.0212862	0.00169373	0.00509642	0	0	0.0062836	0.0053105	0.00178516	0.00211241
ENSMUSG00000009630	3.08028	3.15167	2.33427	2.54745	2.68353	2.78433	3.05657	2.75963	2.7443	2.89464	2.82546	2.71777	2.66279	2.80937	2.62722
ENSMUSG00000009633	0.432585	0.809433	2.18819	2.78216	1.57224	4.05621	1.9641	1.54443	0.995827	1.64908	0.634404	1.43243	7.95537	2.55798	6.87932
ENSMUSG00000009640	1.74635	1.493	1.58398	1.06507	1.75094	1.71851	1.57617	1.42819	1.55569	1.56521	1.58965	1.76616	2.02229	1.52147	1.81954
ENSMUSG00000009646	4.68052	4.13376	4.25114	5.61915	4.96986	5.3632	2.62683	6.57599	5.07609	3.89298	5.59201	3.38906	5.64859	4.64973	4.86695
ENSMUSG00000009647	1.23667	1.17717	1.12936	1.20864	1.19794	1.34664	0.816015	1.2663	1.1178	1.12887	1.28515	0.957164	1.38161	1.33828	1.06431
ENSMUSG00000009654	0.0121471	0.0568229	0.0163853	0.0260413	0.0294327	0.0495216	0.0324427	0.0185863	0.0683544	0.0336776	0.0178143	0.0459694	0.0518005	0.0261196	0.0386347
ENSMUSG00000009670	0	0	0	0.00110878	0	0.000843405	0.00110507	0	0	0	0	0.000978633	0.000551385	0	0
ENSMUSG00000009681	0.702432	0.682984	0.726758	0.912601	0.776744	1.00904	0.593268	0.907852	0.802397	0.713734	0.778003	0.507994	0.867469	0.94401	0.692463
ENSMUSG00000009687	1.21806	1.42449	1.57986	1.4312	0.832444	1.01226	2.50248	1.25445	0.898727	1.03909	0.910348	0.975111	0.923992	0.881449	1.07284
ENSMUSG00000009731	0.0428879	0.0936249	0.125345	0.137916	0.0577323	0.0932513	0.0916365	0.0656229	0.095073	0.0891793	0.0524141	0.135253	0.045723	0.0614803	0.0818446
ENSMUSG00000009733	0.185833	0.204287	0.16607	0.0846587	0.161349	0.132581	0.129045	0.144541	0.123585	0.148125	0.126046	0.0835125	0.148588	0.149847	0.138898
ENSMUSG00000009734	0.000826574	0	0	0	0	0	0	0	0.000422845	0	0	0	0	0	0
ENSMUSG00000009739	0.240976	0.364191	0.281296	0.228501	0.232058	0.196483	0.529734	0.193813	0.189653	0.256962	0.197089	0.447203	0.271727	0.244134	0.34195
ENSMUSG00000009741	2.38657	2.27442	2.16616	2.37282	2.39848	2.50189	2.21179	2.55795	2.60606	2.50352	2.48913	2.30467	2.32835	2.55525	2.42649
ENSMUSG00000009772	5.2932	4.68117	4.69785	5.97024	5.15785	4.69163	5.31725	5.07706	5.03841	4.17077	6.03443	3.15172	4.30251	3.92134	4.10414
ENSMUSG00000009828	1.52981	1.31227	1.11021	1.16073	1.36179	1.41919	1.40724	1.36776	1.6191	1.48095	1.24433	1.12419	1.28422	1.81079	1.10489
ENSMUSG00000009863	12.4153	15.8122	15.05	17.6261	19.747	17.3965	7.75177	20.0466	16.7263	17.5012	17.5366	13.85	19.312	16.4904	16.1022
ENSMUSG00000009876	0.063126	0.0590592	0.0567673	0.0451104	0.0339901	0.0171569	0.0224797	0.0321964	0.0753503	0.0437538	0.108006	0.0398154	0.112165	0.0565574	0.0401552
ENSMUSG00000009894	0.228346	0.330164	0.308017	0.28927	0.343709	0.308898	0.313252	0.367921	0.321238	0.384887	0.361517	0.304416	0.326432	0.290139	0.369737
ENSMUSG00000009900	0	0	0	0	0	0	0	0	0	0	0	0	0	0	0
ENSMUSG00000009905	0.943152	0.860604	0.828515	0.986014	0.80878	0.764264	0.625081	1.04819	0.917312	0.807058	0.870886	0.743593	0.865846	1.02966	0.977698
ENSMUSG00000009907	6.27242	5.5736	5.17474	5.63542	4.6307	5.73646	5.66517	6.20905	5.54368	5.27429	5.43097	4.23216	5.79893	6.00233	4.91621
ENSMUSG00000009927	69.5109	60.2203	61.2745	53.1253	64.1703	58.9436	72.2552	67.4314	65.8913	59.2605	82.8268	67.4737	60.7668	54.5554	68.2264
ENSMUSG00000009941	0.0113017	0	0.00762243	0	0	0	0	0	0.00578152	0.00783339	0	0	0	0	0
ENSMUSG00000009995	5.79877	6.64521	5.98812	6.7511	6.72273	6.69626	6.20979	6.90571	6.59997	6.71155	6.73414	6.71992	6.24125	5.72734	8.57748
ENSMUSG00000010021	0.0270536	0.0337477	0.048657	0.0386655	0.014567	0.0220585	0.0192681	0.0459942	0.041519	0.0562542	0.0198376	0.00853177	0.028842	0.0290863	0.0458911
ENSMUSG00000010025	5.37713	4.2392	3.96967	12.963	9.36083	11.7141	4.26126	7.85694	4.82442	4.06515	7.10177	3.511	8.83404	7.82349	10.1524
ENSMUSG00000010044	0.0568427	0.0531807	0.0383377	0	0.0459103	0.0463474	0.0607265	0	0.0290787	0.0787975	0.0416811	0	0.0303001	0.0305567	0.108475
ENSMUSG00000010045	5.12452	5.8799	6.22776	5.75214	7.61408	6.50402	4.72576	7.37254	6.62799	5.46189	6.02644	5.85453	7.44758	5.8214	5.87374
ENSMUSG00000010047	5.39045	8.22834	9.79061	11.8096	12.2592	10.1783	5.65772	13.1919	9.60308	9.89771	10.8178	8.18664	12.5018	10.9809	10.4673
ENSMUSG00000010048	3.70156	4.54299	5.85208	6.8689	7.77952	6.58793	3.42296	5.44046	5.23281	5.98645	5.4285	5.83672	7.70156	5.60578	5.62068
ENSMUSG00000010051	0.430099	0.22355	0.354543	0.614704	0.308781	0.428617	0.357377	0.365608	0.513387	0.331233	0.560673	0.361701	0.331161	0.333965	0.364788
ENSMUSG00000010054	9.67921	8.9808	9.65737	11.6615	10.1435	11.088	11.1524	8.56786	8.88002	8.15041	10.0303	7.49246	11.2571	9.84741	10.7876
ENSMUSG00000010057	4.20332	3.19518	3.76515	4.43519	3.39491	4.28404	3.57838	4.35467	3.79657	3.59623	4.96037	4.16315	4.69124	4.13077	4.63735
ENSMUSG00000010064	0.0362949	0.0452755	0.0163194	0.0259366	0.0195429	0.00986449	0.0516996	0.0185116	0.0495124	0.0503133	0.026614	0.0457845	0.0709392	0.0585327	0.00769587
ENSMUSG00000010066	0.0158603	0.0148385	0.010697	0.00377797	0.0128099	0.0143688	0.0178853	0.0116845	0.0117196	0.0146575	0.0155066	0.0150054	0.01503	0.0151573	0.00784696
ENSMUSG00000010067	4.03336	3.99314	4.57703	5.67305	4.36075	5.23749	3.95557	4.98505	4.70525	3.54997	4.64758	3.14967	4.08385	4.24463	3.51592
ENSMUSG00000010080	0.198303	0.24737	0.312074	0.165327	0.35592	0.287447	0.153004	0.26971	0.169074	0.427615	0.210036	0.541994	0.364098	0.248736	0.294334
ENSMUSG00000010086	0.0401795	0.037591	0	0.0430689	0.0324519	0	0.107312	0.0409858	0.0205544	0.0556983	0.0294625	0.0380136	0.107089	0.0647975	0.102235
ENSMUSG00000010095	16.029	14.8407	17.3197	15.5616	19.5313	21.7636	7.63626	19.6533	18.5206	16.7611	20.1621	14.5746	23.0903	21.482	17.7288
ENSMUSG00000010097	7.68849	7.17928	7.80831	7.12769	7.90009	8.08423	8.11867	7.57025	8.27633	8.40507	6.61728	8.35532	6.8438	8.01881	8.38413
ENSMUSG00000010110	6.47321	5.29734	5.87026	8.62741	7.18095	7.33835	5.80735	6.82586	6.47131	5.95705	6.53089	6.5965	6.32741	6.98472	7.81865
ENSMUSG00000010122	1.47856	0.924247	1.27962	2.40539	2.15589	2.62451	0.775815	1.94536	1.78385	1.70501	1.92371	0.909879	1.72626	2.81706	2.68843
ENSMUSG00000010136	0	0	0	0	0	0	0	0	0	0	0	0	0	0	0
ENSMUSG00000010142	0.414425	0.643059	0.415857	0.33588	0.33472	0.263732	0.982669	0.221682	0.217176	0.329282	0.459535	0.59291	0.269403	0.315154	0.642978
ENSMUSG00000010154	0.472114	0.557935	0.708062	1.00547	1.08875	0.714173	0.501053	0.97585	0.689593	0.663074	0.701485	0.499559	0.837768	0.791433	0.699424
ENSMUSG00000010175	0.069437	0.0771443	0.0936639	0.093038	0.0736081	0.116771	0.16459	0.0796842	0.111005	0.111296	0.0668274	0.11907	0.0994739	0.0699881	0.0966213
ENSMUSG00000010205	0	0	0	0	0	0	0	0	0	0	0	0	0	0	0
ENSMUSG00000010277	15.1005	14.7499	12.684	13.8947	13.066	15.7407	9.40693	15.04	14.3965	15.0383	15.1836	11.3048	15.0519	15.7114	13.9979
ENSMUSG00000010290	1.37931	1.24082	1.16285	1.23683	1.29614	1.34092	1.4098	1.23788	1.45871	1.37889	1.14756	1.46808	1.35031	1.04804	1.18955
ENSMUSG00000010307	25.3416	26.3205	26.2466	56.2639	47.9642	34.3186	10.4082	50.6952	31.8636	23.2173	41.6996	23.9755	44.318	31.9238	43.0681
ENSMUSG00000010311	0.952501	1.22779	0.785175	0.521843	0.427394	0.379687	1.16456	0.52899	0.85542	0.630854	0.667399	0.861104	0.699543	0.864766	0.942507
ENSMUSG00000010342	0.00606588	0.00709386	0.00818229	0.00650209	0.00367443	0.00370942	0.00486025	0.00696105	0.00387885	0.00735765	0.00667189	0.00717361	0.00161671	0.00244561	0.00675251
ENSMUSG00000010358	10.2404	11.555	10.3525	11.5007	11.2671	12.5335	6.30064	9.74348	9.14771	8.82225	12.1838	7.4607	9.29515	10.353	9.29772
ENSMUSG00000010362	1.00115	1.32092	1.21195	1.18321	1.20253	1.10933	1.60433	1.21763	1.32634	0.92522	1.33646	1.55435	1.341	0.938372	1.20837
ENSMUSG00000010376	6.76916	6.24631	6.01954	5.765	5.82301	6.18088	5.36183	6.4557	5.75166	5.41489	8.0234	5.81209	5.53604	5.88201	5.98703
ENSMUSG00000010392	2.31849	2.33108	2.09328	2.42557	2.21713	2.66169	1.66448	2.34294	2.35313	2.09551	2.25317	1.66707	2.24435	2.24674	2.13554
ENSMUSG00000010406	3.61235	4.20576	5.63069	6.19539	8.94728	5.56348	4.71675	8.67983	6.03662	3.44966	4.23812	5.01251	7.70227	5.22149	4.85103
ENSMUSG00000010435	0	0	0.00556336	0	0	0	0.0132185	0	0	0	0	0	0	0	0
ENSMUSG00000010453	2.61754	3.1011	2.70112	2.97427	2.98626	3.09828	2.82924	3.05698	2.99623	2.87535	2.99682	2.59929	2.97272	3.21466	3.29967
ENSMUSG00000010461	0.000922515	0.000863083	0.00124438	0.000988855	0	0.000752184	0.00197109	0.000470514	0.000471925	0.000639412	0.000676453	0.00174557	0.00196699	0.00297548	0.000586823
ENSMUSG00000010476	0.0113579	0.00354206	0.0153207	0.00608734	0.00458673	0.00771734	0.00910045	0.0067584	0.00387353	0.00656031	0.0138807	0.0125366	0.00605435	0.0142465	0.0108374
ENSMUSG00000010492	0.546696	0.447541	0.78353	0.402882	0.496745	0.696493	0.401534	0.662229	0.943885	0.828899	0.425931	0.840492	1.23852	0.661242	0.78246
ENSMUSG00000010505	0.0283711	0.0132717	0.0143512	0.0342127	0.0343718	0.0202411	0.0303095	0.0253229	0.0235846	0.0270387	0.0390069	0.0301969	0.0340274	0.0476605	0.0248149
ENSMUSG00000010517	0.214005	0.207661	0.171701	0.223425	0.178629	0.205627	0.155959	0.214647	0.168082	0.177004	0.191341	0.182899	0.202707	0.180047	0.166495
ENSMUSG00000010529	0	0	0.126909	0	0	0	0.603066	0	0	0	0	0	0	0	0
ENSMUSG00000010538	0.032103	0.0600696	0.0324779	0.0172058	0.0129643	0.0130878	0.0171482	0.0327472	0.0492681	0.0333768	0.0353103	0.0303724	0.0342251	0.0258862	0.0816844
ENSMUSG00000010554	0.364551	0.326237	0.347429	0.378025	0.348845	0.36509	0.321727	0.307194	0.401362	0.411974	0.258598	0.389887	0.327395	0.310997	0.327679
ENSMUSG00000010592	0	0.0150565	0	0	0.0129981	0.0131219	0.0171929	0	0.00823274	0.0111546	0.0118007	0	0.00857856	0	0
ENSMUSG00000010601	20.7838	18.8948	18.3504	24.7987	14.5652	16.1075	14.511	22.5928	17.7633	9.7347	16.6718	6.77295	12.377	16.7138	15.8383
ENSMUSG00000010607	2.11546	2.54466	5.70712	3.8873	7.0785	2.95692	1.695	7.3215	5.33368	5.23667	5.31843	4.86062	7.00756	3.81775	4.13314
ENSMUSG00000010608	3.37063	3.01333	2.77851	2.54092	2.72592	2.86325	3.07138	2.28544	2.79268	2.85236	2.5879	3.04304	2.63284	2.82805	3.07181
ENSMUSG00000010609	0.250991	0.399196	0.308938	0.255588	0.263534	0.225113	0.455838	0.294432	0.314575	0.400123	0.345083	0.326509	0.347857	0.269849	0.335283
ENSMUSG00000010651	0.529274	0.495177	0.696942	17.5874	11.9491	11.8574	0.82123	4.76908	2.15317	1.86919	3.28962	1.26378	8.55797	6.93687	14.397
ENSMUSG00000010660	0.759436	1.13876	1.20683	0.903259	1.17634	1.24691	1.40592	1.18324	0.947301	1.30513	1.03746	1.0433	1.42518	1.27507	1.13823
ENSMUSG00000010663	2.28899	2.67691	2.38189	2.29587	2.13927	2.23963	2.61133	2.04306	2.14956	2.51581	2.17	3.01638	2.76277	2.33792	2.32969
ENSMUSG00000010721	0.0846238	0.110841	0.102735	0.115448	0.0857461	0.114162	0.083009	0.102017	0.101536	0.0885148	0.103796	0.0931632	0.10006	0.10008	0.105703
ENSMUSG00000010751	0.138502	0.0287955	0.0518963	0.0494875	0.0497176	0.0627387	0.164406	0.0627919	0.0944704	0.0746656	0.0451377	0.072798	0.0656258	0.0744543	0.12726
ENSMUSG00000010755	0.682754	0.878307	0.543229	0.480278	0.628988	0.56974	0.48437	0.440726	0.529366	0.591537	0.633627	0.64595	0.545915	0.685306	0.563244
ENSMUSG00000010760	0.142354	0.133183	0.192023	0.305183	0.574879	0.116071	0	0.145211	0.43694	0	0.313153	0.673404	0.151765	0.229575	0.27166
ENSMUSG00000010796	0	0	0.00265404	0	0	0	0.00210198	0.00200703	0	0	0	0	0	0	0
ENSMUSG00000010797	0.0164689	0.0256799	0.0111075	0.00588441	0.0133015	0.00447604	0.00879707	0.0167994	0.0112332	0	0.0161016	0.00519371	0.00292626	0.00590209	0.00349202
ENSMUSG00000010803	0.00439724	0	0.00593146	0	0	0.00358535	0.00704652	0	0.00224947	0.00609562	0.00644874	0	0.00937583	0.00945524	0.0139857
ENSMUSG00000010825	0	0	0.00442896	0.00703898	0.0318227	0.0107086	0	0.00669852	0.00671862	0.0227577	0.00963041	0	0.0175021	0.00706013	0.00835438
ENSMUSG00000010830	0.847343	0.943755	0.653134	4.41164	3.9759	4.3263	0.819025	1.75956	0.887582	0.880964	1.42019	0.839842	2.48423	1.55088	2.81053
ENSMUSG00000010841	0	0	0.0193081	0	0	0	0	0	0	0	0	0	0	0	0
ENSMUSG00000010911	0.27719	0.19168	0.227593	0.232531	0.233612	0.157224	0.270379	0.129083	0.12947	0.158712	0.203255	0.216639	0.263392	0.207315	0.229988
ENSMUSG00000010914	0.501372	0.546571	0.508698	0.537427	0.563401	0.504779	0.314391	0.440277	0.468362	0.571126	0.569045	0.428973	0.576347	0.438264	0.452047
ENSMUSG00000010936	0.211075	0.247897	0.265032	0.310498	0.286551	0.278294	0.26148	0.281736	0.287177	0.245909	0.317783	0.24431	0.245376	0.266768	0.25568
ENSMUSG00000011008	0.575545	0.613383	0.597456	0.525735	0.626539	0.701876	0.451795	0.620278	0.611898	0.815186	0.719286	0.639219	0.629597	0.672595	0.662183
ENSMUSG00000011034	42.2574	52.6672	46.4118	36.3799	66.787	93.2523	13.9461	65.8709	73.0237	84.9504	74.4428	45.0318	67.2937	77.2447	48.9457
ENSMUSG00000011052	0	0	0	0	0	0	0	0	0	0.0218689	0	0	0	0	0
ENSMUSG00000011096	1.422	1.92906	2.39767	2.70555	4.7663	2.02902	1.63309	4.84115	2.85521	2.24227	2.73711	3.46426	4.20689	2.82834	2.91717
ENSMUSG00000011114	13.3697	13.0587	12.6962	17.6559	15.8087	14.5857	11.0837	13.938	13.4053	12.0839	14.2544	11.6623	14.7666	13.0805	13.9476
ENSMUSG00000011118	0	0	0	0	0	0	0	0	0	0	0	0	0	0	0
ENSMUSG00000011148	0.0536267	0.0401375	0.0434024	0.0344899	0.0346502	0.0699603	0.0515617	0.038292	0.0493802	0.0297357	0.0865104	0.0405887	0.0171515	0.0172967	0.0409351
ENSMUSG00000011154	0	0	0.00742032	0	0	0	0.00587685	0	0.00562822	0	0	0.0104089	0	0	0
ENSMUSG00000011158	0.709165	0.774058	0.911044	0.705866	0.795518	0.885696	0.796702	0.818126	0.791789	0.932357	0.701601	1.03303	0.747043	0.9107	0.805551
ENSMUSG00000011171	0.0166789	0.0624176	0.0247481	0.021454	0.024248	0.0163192	0.0463281	0.0119095	0.0290099	0.0208089	0.0293524	0.0473395	0.0266722	0.0376573	0.0212193
ENSMUSG00000011179	23.4684	21.2554	24.5121	22.6734	20.0002	25.2175	12.9362	22.15	20.6482	16.4081	20.2059	17.434	24.2027	20.2879	21.407
ENSMUSG00000011254	0.845571	1.06304	0.748515	0.651459	0.618918	0.818718	0.776312	0.687336	0.878645	0.824177	0.988177	1.04999	0.802869	0.75285	0.874052
ENSMUSG00000011256	0.382904	0.376967	0.369653	0.332644	0.242558	0.232624	0.379656	0.27188	0.271415	0.27754	0.280772	0.343322	0.216114	0.286557	0.222875
ENSMUSG00000011257	0.537565	0.748551	0.682965	0.924636	0.964275	0.861331	0.77129	0.75239	0.86017	0.79285	0.83878	1.2419	0.82633	0.793006	0.918498
ENSMUSG00000011263	0.0752224	0.102365	0.161426	0.190584	0.165696	0.211879	0.0620979	0.212757	0.188907	0.165894	0.235677	0.323489	0.193197	0.139692	0.234899
ENSMUSG00000011267	0.20352	0.317348	0.137265	0.218156	0.21917	0	0.253664	0.311407	0.104114	0.188085	0.198981	0.256733	0.0723247	0.182343	0.258924
ENSMUSG00000011305	0	0.0356726	0.0257162	0.0408709	0	0	0	0.0194471	0.0390108	0	0.0279589	0	0.0609742	0.0409937	0
ENSMUSG00000011306	0.944364	1.03561	1.15378	0.954194	1.03157	1.20549	0.946866	1.03833	1.23548	1.13743	1.20332	0.974016	1.07694	1.15263	1.21129
ENSMUSG00000011349	0	0	0	0	0	0	0	0	0	0	0	0	0	0	0
ENSMUSG00000011350	0	0.0099573	0	0	0	0	0	0	0	0	0	0	0	0	0
ENSMUSG00000011382	0.218113	0.204062	0.121147	0.261304	0.227977	0.135996	0.267283	0.235578	0.15096	0.168964	0.178752	0.267049	0.205175	0.227604	0.236682
ENSMUSG00000011427	1.05928	0.919227	1.01471	0.85571	0.818357	1.22671	0.93485	0.916111	0.730376	0.808695	0.934343	0.85694	0.990191	0.891291	0.830073
ENSMUSG00000011463	0.0249677	0.0155728	0.0336791	0.0267632	0.00672192	0.0135718	0.0755754	0.0254688	0.0170301	0.0230742	0.103746	0.0314958	0.00887274	0.0313176	0.0847055
ENSMUSG00000011486	0	0	0	0	0	0	0	0	0	0	0	0	0	0	0
ENSMUSG00000011589	0.0661329	0.123745	0.104075	0.0236295	0.142436	0.0718964	0.0824266	0.0899466	0.0563853	0.137514	0.0646577	0.145992	0.094006	0.0948022	0.112181
ENSMUSG00000011632	0	0	0	0	0	0	0	0.0261387	0	0.0355216	0	0	0	0	0.0326001
ENSMUSG00000011658	1.88395	2.905	3.38837	3.14134	3.66315	3.21444	2.08722	2.9894	3.58734	3.38542	2.12334	3.16871	3.71943	2.83195	3.68399
ENSMUSG00000011751	0	0.00234264	0.0050664	0.00536805	0	0	0.00267504	0.0025542	0.00256187	0.00347108	0.00550824	0.00710694	0.00133474	0.00673022	0.0031856
ENSMUSG00000011752	5.31677	7.17803	6.85408	6.49267	8.18075	7.68245	2.5704	6.65919	5.69795	6.06418	6.3908	4.93466	7.37229	6.04185	5.0731
ENSMUSG00000011831	0.312283	0.247848	0.249668	0.242593	0.27206	0.264638	0.285826	0.293496	0.290786	0.306434	0.250858	0.29213	0.281491	0.287648	0.246635
ENSMUSG00000011832	0.0716184	0.0813626	0.113858	0.0767687	0.090898	0.104277	0.1175	0.0704465	0.0706578	0.0815515	0.105031	0.116156	0.109075	0.0907492	0.0976229
ENSMUSG00000011837	1.52851	2.72388	2.20909	1.87249	2.52786	1.89911	1.94398	2.52439	2.42026	2.52247	2.18825	2.89223	2.05634	2.23026	2.91691
ENSMUSG00000011877	3.45544	4.52595	5.75586	6.28806	6.59422	5.38588	4.07785	6.72167	6.15809	5.77035	5.38574	4.50081	6.72518	6.17736	5.29576
ENSMUSG00000011884	4.62813	5.44962	5.50005	4.93825	3.99463	4.61986	5.3347	5.18555	4.70266	4.22085	4.84589	3.65723	5.07521	4.24713	3.94781
ENSMUSG00000011958	2.15864	2.22379	2.08569	1.48192	1.8806	1.87873	2.59763	1.81847	1.71846	1.85763	1.69847	1.95049	1.62903	2.06005	2.08284
ENSMUSG00000011960	2.04968	1.97735	1.80814	1.87778	1.67266	1.96616	2.47007	1.76526	1.87214	1.65663	1.60699	1.46278	1.69748	1.66611	1.66926
ENSMUSG00000012017	0.124635	0.136039	0.26619	0.333993	0.25166	0.0846853	0.288492	0.286055	0.212528	0.215966	0.274173	0.314443	0.365402	0.32383	0.317126
ENSMUSG00000012042	0	0	0	0	0	0	0	0	0	0	0	0	0	0	0
ENSMUSG00000012076	0.321587	0.30087	0.419946	0.249367	0.292895	0.239895	0.453207	0.300122	0.315024	0.298779	0.190655	0.349566	0.255311	0.290577	0.378664
ENSMUSG00000012114	0.7524	0.820255	0.761187	0.905612	1.00681	0.972208	0.786778	0.921974	0.928002	0.841918	0.799517	0.820428	1.01627	0.906619	0.835541
ENSMUSG00000012117	1.17569	0.89203	1.0492	1.10655	1.07116	1.00537	1.00711	1.08228	1.03785	1.15774	1.13019	1.47856	1.06998	1.10217	1.05796
ENSMUSG00000012123	1.50779	1.59289	2.28688	2.97724	2.72111	3.15878	1.32179	3.27479	2.63507	2.48018	2.10544	1.50842	3.33414	2.93965	2.45517
ENSMUSG00000012126	0.67607	0.641063	0.76407	0.773653	0.64197	0.521445	1.42012	0.503249	0.574864	0.664901	0.730215	0.64827	0.628231	0.554971	0.528853
ENSMUSG00000012187	0	0	0	0	0	0.00685757	0	0	0.00430248	0.00582944	0	0	0	0.00452118	0.00534999
ENSMUSG00000012211	0	0	0	0	0.0128088	0	0.00847121	0	0	0	0.0232577	0	0	0	0
ENSMUSG00000012282	0	0	0	0	0	0	0	0	0	0	0	0	0	0	0
ENSMUSG00000012296	0.88085	1.05349	1.22493	1.87865	1.74559	2.14723	0.877975	2.0101	1.7978	1.74978	1.41166	1.28871	1.87331	2.11373	2.09109
ENSMUSG00000012350	3.21881	2.66252	2.58886	1.83277	1.7517	1.96018	3.81264	1.82021	2.06342	2.54519	1.85539	2.67074	2.0094	2.03259	1.86868
ENSMUSG00000012396	0	0	0	0	0	0	0	0	0.0163687	0	0	0.0302726	0	0	0
ENSMUSG00000012405	36.3206	37.8762	36.2047	34.95	38.7514	36.1432	31.4798	39.4345	36.7674	30.5912	38.5636	42.8474	35.307	36.3291	34.5134
ENSMUSG00000012422	2.22007	2.06924	1.94766	2.77336	2.09306	2.45665	1.55368	2.60304	2.02591	1.66025	2.05325	1.82403	2.22001	1.98981	2.32272
ENSMUSG00000012428	0.262699	0.0491549	0.141742	0.0225272	0.0594088	0.0856778	0.415358	0.0160782	0.0376284	0.0509828	0.130988	0.0894736	0.145633	0.0790821	0.0267369
ENSMUSG00000012429	2.70914	4.31822	2.9438	2.74263	2.91746	3.76336	2.81385	3.37762	2.54081	2.88618	2.83265	3.13268	3.63703	3.72177	2.48924
ENSMUSG00000012443	1.42332	1.45396	1.29917	0.927265	1.35268	1.13592	1.23311	0.967066	1.11662	1.23752	0.896162	1.39894	1.04556	0.948976	0.90859
ENSMUSG00000012483	4.73058	6.80387	5.33346	5.14645	4.79021	5.69936	4.11093	5.29366	4.40656	4.747	4.50426	6.14557	4.44111	4.13712	4.67097
ENSMUSG00000012519	0.797284	0.956724	0.742302	0.585228	0.552952	0.64301	0.578641	0.472942	0.642826	0.636706	0.610044	0.614924	0.540482	0.470521	0.457549
ENSMUSG00000012520	0.279773	0.305374	0.188694	0.149946	0.150643	0.228117	0.423426	0.214041	0.190829	0.290874	0.239341	0.441153	0.173989	0.250661	0.296612
ENSMUSG00000012535	1.1752	0.935341	0.957839	1.00422	0.96522	1.15796	1.11403	1.05696	1.13633	1.14955	1.07536	1.17762	1.13113	1.06419	1.02553
ENSMUSG00000012609	0.0674584	0.059506	0.0506972	0.0826394	0.0669378	0.0785758	0.0633165	0.065863	0.0562008	0.0614516	0.0657182	0.0619985	0.0626711	0.0792614	0.0631406
ENSMUSG00000012640	1.47084	1.55122	1.45194	1.59094	1.17715	1.58085	1.54276	1.2753	1.42277	1.46432	1.29423	1.46745	1.14041	1.31539	1.55653
ENSMUSG00000012705	0.684653	0.0492727	0.888011	0	0.255219	0.214708	1.37847	0	0	0	0.502036	0.199306	0.449176	0.22649	0.301511
ENSMUSG00000012777	0.437051	0.408894	0.471632	0.187392	0.494191	0.39199	0.513604	0.20062	0.290653	0.636149	0.480715	0.413491	0.279565	0.234944	0.250212
ENSMUSG00000012819	0.00174191	0.00869167	0.00274128	0.00311195	0.00187585	0.00236714	0.00217108	0.00266529	0.000891097	0.0032196	0.00170305	0.00274668	0.000928528	0.00156065	0.00184675
ENSMUSG00000012848	64.1096	76.6647	79.5343	83.5451	86.1733	67.7466	79.405	90.2976	79.9024	83.8979	88.9487	97.4494	80.3209	66.1872	85.9938
ENSMUSG00000012889	0.629329	0.654206	0.825324	0.412247	0.53653	0.256566	0.672328	0.285315	0.393485	0.460433	0.615292	0.595405	0.279554	0.375896	0.400324
ENSMUSG00000013033	0.426104	0.429319	0.482663	0.345488	0.414748	0.307341	0.554432	0.325991	0.435959	0.363496	0.388559	0.609871	0.27664	0.414069	0.47955
ENSMUSG00000013076	0.192937	0.182582	0.233331	0.161646	0.130754	0.126574	0.239288	0.185498	0.18492	0.139877	0.178876	0.176242	0.19387	0.197896	0.189032
ENSMUSG00000013083	1.41913	1.06216	1.14856	1.06483	1.26081	1.1571	0.151609	1.88189	1.23416	0.786899	0.936544	0.805577	1.05906	1.44946	0.902724
ENSMUSG00000013089	0.0547962	0.0805608	0.0765546	0.117473	0.0758697	0.0925488	0.112899	0.0698697	0.0720816	0.0542575	0.0889709	0.103685	0.0646775	0.0441849	0.0647335
ENSMUSG00000013091	1.13904	1.52237	1.42671	0.872107	0.788546	1.32676	1.56454	1.99182	1.24862	1.01506	1.07386	0.615793	0.693905	1.57451	1.13859
ENSMUSG00000013150	0.275503	0.2673	0.275279	0.300784	0.374981	0.241274	0.182591	0.309655	0.318414	0.311188	0.254393	0.168941	0.345387	0.255063	0.298575
ENSMUSG00000013155	0.150409	0.562876	0.37196	0.161225	0.526418	0.163517	0.241028	0.409139	0.384718	0.243253	0.220581	0.569204	0.374153	0.242564	0.446492
ENSMUSG00000013158	0	0	0.0594885	0.189091	0.0712389	0.0719172	0	0.134959	0.225606	0.183405	0	0.166896	0.0470166	0.0948296	0.112214
ENSMUSG00000013160	1.27552	1.47626	1.39054	1.80336	1.64744	2.01279	1.28044	1.72174	1.42034	1.55859	1.6005	1.27959	1.6705	1.59007	1.61926
ENSMUSG00000013236	0.153466	0.247089	0.312923	0.221886	0.216192	0.16878	0.242114	0.222076	0.262909	0.259741	0.177958	0.381554	0.273953	0.257087	0.306486
ENSMUSG00000013275	0.887829	0.88067	0.844089	0.71089	0.527007	0.61052	1.03991	0.540114	0.547206	0.733997	0.768673	0.931051	0.56449	0.586521	0.483107
ENSMUSG00000013338	0.00676214	0.101224	0.0456074	0.00724843	0.0109232	0.0055136	0.00361208	0.0137957	0	0	0.0148754	0.0191929	0.0144183	0.0109053	0.00860297
ENSMUSG00000013353	0	0	0	0	0	0	0	0	0	0	0	0	0	0	0
ENSMUSG00000013367	0.0931953	0.0124559	0.0718352	0.0570841	0.0215061	0.0542771	0.0640047	0.0543231	0	0.0553675	0.0292874	0	0.00709685	0.0357848	0.0508137
ENSMUSG00000013415	0	0	0	0	0.00378554	0	0	0	0.00239769	0.00324863	0	0	0	0.00503912	0
ENSMUSG00000013418	7.73919	6.97405	6.22459	8.44092	8.4349	11.3295	6.87085	8.07315	8.21684	8.47521	8.26066	6.53103	8.42506	10.3092	7.7425
ENSMUSG00000013419	0.257851	0.241239	0.583834	0.493559	0.371891	0.390449	0.629642	0.516656	0.433409	0.446803	0.445675	0.470477	0.618515	0.504943	0.410055
ENSMUSG00000013465	6.44441	6.55589	5.59016	5.45137	5.50285	6.2358	6.52183	6.05892	5.78913	5.86596	5.67914	5.21553	5.77363	5.82253	5.85271
ENSMUSG00000013483	0.370823	0.381057	0.405904	0.319295	0.397701	0.312268	0.350698	0.350359	0.485133	0.501408	0.369981	0.460109	0.372652	0.604561	0.38283
ENSMUSG00000013495	3.72759	3.91493	4.37125	4.30499	4.3509	5.67669	3.73178	4.21943	4.64422	4.85895	4.18817	3.40151	4.18552	4.64758	4.99474
ENSMUSG00000013523	0.279927	0.227503	0.272707	0.321274	0.228373	0.223631	0.351916	0.34323	0.240114	0.243018	0.294417	0.21936	0.333098	0.291839	0.27699
ENSMUSG00000013539	0.759186	0.83695	0.799035	0.974464	0.890468	1.16311	0.785228	1.01365	0.940008	0.821149	0.964455	0.686237	0.915053	1.09177	1.03968
ENSMUSG00000013562	0.230001	0	0.155125	0	0.0928829	0.0937672	0	0.117308	0.0588302	0.0797091	0	0	0	0.123641	0
ENSMUSG00000013584	0.14208	0.101024	0.136073	0.188849	0.167541	0.164503	0.151788	0.150729	0.171532	0.163474	0.179195	0.207009	0.16359	0.195527	0.142799
ENSMUSG00000013593	16.5632	18.8721	15.2833	18.8657	22.0429	21.6215	9.8001	19.8642	16.437	18.4182	22.6381	16.4813	20.009	17.5995	19.4362
ENSMUSG00000013611	0	0.00830458	0.00598673	0	0.00358462	0	0	0	0.00681129	0	0.00976324	0	0	0	0.0028232
ENSMUSG00000013622	4.81727	4.84579	5.39875	6.13432	6.28961	6.49715	5.41728	6.55808	5.94777	5.09628	6.93194	5.00308	6.29415	5.5881	6.75074
ENSMUSG00000013629	0.617374	0.803226	0.9629	0.837554	1.17647	0.770806	0.803834	0.683883	0.829044	0.929375	0.601245	1.18644	0.807305	0.575604	0.711804
ENSMUSG00000013643	198.454	168.793	165.067	95.1015	89.0389	82.0705	144.077	123.579	142.375	177.269	156.323	98.8201	95.3475	93.0946	78.4141
ENSMUSG00000013646	1.20999	1.47165	1.83165	1.45553	1.79168	1.54565	1.36448	1.95427	1.54059	1.69597	1.27173	1.79347	1.81314	1.60445	1.64201
ENSMUSG00000013653	0.511769	0.348218	0.564814	1.34649	1.01457	1.06216	8.25074	0.688142	1.07101	1.22539	1.09168	0.792298	0.694399	0.55022	0.917439
ENSMUSG00000013662	3.51539	3.06284	2.73573	2.96028	3.17387	3.04928	2.83359	3.19272	3.05807	3.02679	2.75915	2.57471	2.94424	3.0032	2.96816
ENSMUSG00000013663	2.13425	1.80051	1.67075	2.09144	1.85555	1.97909	1.86746	1.97839	1.90598	1.77469	1.79692	1.6916	1.8547	2.00465	1.6965
ENSMUSG00000013668	0	0	0	0	0	0	0	0	0	0	0	0	0	0	0
ENSMUSG00000013698	2.58637	3.14142	3.07562	2.99123	2.23553	2.23832	5.65947	2.98541	3.33094	2.43739	3.14421	3.15528	3.04758	2.71971	3.24715
ENSMUSG00000013701	0.725715	0.639602	0.453992	0.687711	0.611624	0.57457	0.348323	0.64372	0.613369	0.437397	0.640117	0.597039	0.768082	0.67847	0.535231
ENSMUSG00000013707	3.62252	4.82012	4.77785	2.76126	2.99083	2.82239	4.98804	3.36675	2.67677	2.17606	3.3056	2.13251	3.04668	2.85611	2.7652
ENSMUSG00000013736	4.70766	4.56454	3.49838	4.36726	3.98199	3.97803	4.66355	4.13857	4.12471	3.6308	3.48965	3.54692	3.71396	3.58897	4.05088
ENSMUSG00000013766	0	0.112398	0	0.38633	0.679221	0	0.0641729	0.183822	0	0.0832694	0.0880932	0.113661	0.256158	0.322909	0.0764208
ENSMUSG00000013787	4.37174	5.05085	5.85748	5.18933	6.97892	5.55017	5.78319	6.95856	6.17643	5.49085	5.47545	6.05144	6.99109	6.31688	5.16056
ENSMUSG00000013822	6.17452	8.2817	6.96527	7.7314	6.84056	7.44033	6.24615	7.60828	6.23347	6.66569	7.61278	6.46204	7.10697	6.3447	6.91691
ENSMUSG00000013833	0.578951	0.827525	1.20396	1.27565	1.40281	0.812984	0.575556	1.27957	1.14355	1.27073	1.00236	1.26285	1.55163	1.14116	1.07414
ENSMUSG00000013846	4.11263	2.07775	3.84168	3.81325	2.09265	2.3976	3.82246	4.14272	3.14529	2.1094	2.66887	2.37347	2.74031	2.69719	2.91695
ENSMUSG00000013858	3.99594	6.42841	6.45831	10.9172	11.4534	8.06588	4.99781	10.3394	7.71552	6.73838	7.05727	6.45457	10.91	8.67092	9.90398
ENSMUSG00000013878	0.803838	0.580531	0.532639	0.884318	0.751749	0.655419	0.470811	0.895492	0.750286	0.650014	0.517045	0.607071	0.699111	0.746727	0.645892
ENSMUSG00000013921	0.247307	0.231374	0.259461	0.220909	0.266324	0.190442	0.344933	0.19621	0.196798	0.228551	0.201492	0.441954	0.190417	0.273273	0.183534
ENSMUSG00000013928	0	0	0	0.0241583	0	0	0.0240775	0.0114949	0.0115294	0	0	0	0.0600686	0.0363464	0.0286729
ENSMUSG00000013936	0	0	0	0	0	0	0	0	0.00933991	0	0	0	0.00973224	0	0
ENSMUSG00000013973	3.72743	3.40619	3.47279	3.84681	3.86469	4.29729	3.31533	3.84644	3.31697	3.74915	3.87735	3.26406	3.48403	3.96088	3.7165
ENSMUSG00000013974	0.0652086	0.24403	0.0879602	0.0698979	0.0526672	0.0531686	0.626976	0.0332586	0	0.0451973	0.0956311	0.18508	0.0695192	0.105162	0.2074
ENSMUSG00000013997	10.6245	11.088	11.5257	12.0301	12.7387	13.6653	9.60789	12.7915	10.4415	11.824	12.1797	9.3156	12.9541	12.5168	11.8795
ENSMUSG00000014030	0	0.00690976	0.00747181	0.00395834	0.0208779	0.00100365	0.441193	0.000627814	0.0012594	0.00341271	0.00451302	0	0	0	0.0892629
ENSMUSG00000014039	0.295318	0.262123	0.263017	0.263796	0.290505	0.324142	0.244711	0.237519	0.259537	0.278169	0.28873	0.343875	0.246221	0.252376	0.320317
ENSMUSG00000014074	1.30635	1.2668	1.0933	1.20609	0.947284	1.1118	1.02888	1.0359	1.04389	0.958331	1.08377	1.01942	1.09282	1.15846	0.994758
ENSMUSG00000014075	0.486532	0.38691	0.442992	0.365064	0.314367	0.27769	0.571752	0.372221	0.360893	0.42153	0.428112	0.460305	0.376053	0.457701	0.355912
ENSMUSG00000014077	6.55097	6.56399	5.77086	8.07507	6.26286	7.78226	7.7096	7.93946	6.39025	6.44628	7.80857	5.30143	7.15444	7.07129	6.5299
ENSMUSG00000014104	0	0	0	0	0	0	0	0	0	0	0	0	0	0	0
ENSMUSG00000014158	0.01891	0.00589723	0.0425129	0.0202698	0.0356371	0.0154185	0.037037	0.0289341	0.0322455	0.0567963	0.0323543	0.0536718	0.03696	0.0304961	0.0441058
ENSMUSG00000014164	0.0141168	0.0150941	0.0136016	0.00432342	0.00488646	0.00986597	0.0150813	0.00514288	0.0144433	0.0041934	0.00887265	0.00953987	0.00322499	0.00758871	0.00384851
ENSMUSG00000014177	1.35975	1.46125	1.28474	1.43127	1.27632	1.6031	1.17455	1.50574	1.25646	1.10379	1.32493	1.24589	1.16232	1.22155	1.2234
ENSMUSG00000014195	5.76588	5.25698	4.83831	5.3079	5.41332	5.73936	4.83893	5.55379	5.154	5.72738	5.68664	5.33346	5.09642	5.77134	5.13952
ENSMUSG00000014198	0.0246538	0.0329507	0.0213786	0.0264267	0.0341351	0.0201018	0.0470326	0.0341301	0.0270256	0.0268525	0.0309907	0.00999634	0.033793	0.0265061	0.0336055
ENSMUSG00000014226	8.15805	5.90245	5.4582	6.34284	4.83196	5.48106	6.04272	5.57003	4.95239	4.71962	4.46661	6.52453	4.84732	4.84159	4.28994
ENSMUSG00000014232	0.233237	0.218211	0.214509	0.128793	0.154128	0.195935	0.173666	0.183845	0.216937	0.171458	0.243582	0.18723	0.158235	0.197569	0.242779
ENSMUSG00000014243	0.533105	0.438305	0.490301	0.380961	0.561051	0.658597	0.371057	0.552042	0.429736	0.716616	0.698901	0.351529	0.706126	0.460264	0.565191
ENSMUSG00000014245	0.37996	0.32108	0.264531	0.381007	0.379479	0.24318	0.189866	0.339657	0.257075	0.229376	0.305576	0.38267	0.291829	0.28332	0.306669
ENSMUSG00000014294	19.2058	26.6165	27.2922	39.9629	30.7752	29.1422	17.391	40.1778	30.7885	26.1255	23.4969	33.5232	31.9723	25.7834	30.3793
ENSMUSG00000014301	0.402266	0.627251	0.86819	0.919881	1.06134	0.896514	0.673277	0.779643	1.00149	0.650576	0.806252	0.634303	0.900601	1.06681	0.733541
ENSMUSG00000014303	0.189181	0.120355	0.290913	0.137894	0.152796	0.154251	0.194022	0.142803	0.209041	0.18882	0.18866	0.221939	0.17345	0.183055	0.168476
ENSMUSG00000014313	19.0502	22.9103	18.8486	20.9555	23.214	21.1428	14.0882	21.7342	18.1094	18.2421	25.0764	18.0058	22.2025	19.8949	24.2597
ENSMUSG00000014329	0.0337813	0.025284	0.0377561	0.0134497	0.0304024	0.0228222	0.0422762	0.0201833	0.0241938	0.0334492	0.0339715	0.0356129	0.0262391	0.0347629	0.0264004
ENSMUSG00000014349	5.52551	5.66982	5.42689	5.62263	5.72761	6.39462	5.53581	5.86367	5.60771	5.49767	6.33895	4.9988	5.55823	5.25625	5.33706
ENSMUSG00000014351	12.9093	11.8395	10.448	18.3982	14.3033	17.4342	1.80647	22.6829	18.8444	16.7107	26.2115	9.22025	17.1161	19.1376	23.5712
ENSMUSG00000014353	3.02349	2.89972	2.73884	3.21379	2.90178	3.41936	2.98004	3.16804	3.01899	2.94178	3.03335	2.42964	2.84572	3.50567	3.09817
ENSMUSG00000014355	1.42282	1.47506	1.27285	1.33806	1.26385	1.44954	1.40627	1.28541	1.36796	1.4639	1.3665	1.46926	1.35446	1.36912	1.27011
ENSMUSG00000014361	1.43192	0.921925	0.906422	1.78953	1.56335	2.05171	1.10561	1.72317	2.01077	1.81728	1.72578	1.12582	1.4832	2.27615	1.50551
ENSMUSG00000014402	1.74666	1.6824	1.38681	1.80117	1.74407	1.92893	1.55894	1.87945	1.55331	1.54268	1.79417	1.19929	1.86605	1.7947	1.51425
ENSMUSG00000014418	2.39545	2.51752	2.62484	2.45069	2.47937	2.77004	2.343	2.23062	2.60855	2.88444	2.64184	2.55189	2.25597	2.37174	2.50422
ENSMUSG00000014426	0.356593	0.481634	0.413262	0.427997	0.470552	0.436129	0.462783	0.44444	0.425219	0.464733	0.456668	0.425277	0.473868	0.535929	0.452069
ENSMUSG00000014444	0.187147	0.242669	0.26573	0.239318	0.270485	0.219519	0.263071	0.226069	0.251941	0.225295	0.173342	0.264035	0.21877	0.210033	0.219296
ENSMUSG00000014453	0.0155166	0.0241949	0.034884	0.00554414	0.0417744	0	0.754242	0.00791398	0.0132295	0.00716989	0.00758524	0.00489338	0.0055141	0.0083412	0.128314
ENSMUSG00000014470	1.31392	1.89782	1.95891	1.63078	1.86178	1.1465	1.21899	2.03394	1.75703	1.50186	1.52125	1.37394	1.56051	1.54894	1.59828
ENSMUSG00000014496	0.447244	0.436271	0.411546	0.445959	0.452233	0.442405	0.382427	0.421737	0.455814	0.479408	0.467775	0.400174	0.479581	0.484574	0.466443
ENSMUSG00000014498	1.76586	2.35627	2.07935	1.90837	2.15689	2.45477	2.0914	1.76808	2.13991	2.38771	2.0325	2.04041	2.11792	2.12029	2.03941
ENSMUSG00000014503	1.63071	1.30129	1.15529	1.41748	1.42222	1.40783	1.48593	1.53763	1.54575	1.44846	1.33643	1.15386	1.27466	1.4954	1.39907
ENSMUSG00000014504	5.00718	5.24229	5.41408	5.02648	4.87867	4.17987	5.03088	4.39826	4.79771	4.18672	4.60409	5.602	3.89771	4.52888	4.60074
ENSMUSG00000014529	0	0	0	0	0	0	0	0	0	0	0	0	0	0	0
ENSMUSG00000014542	0	0	0	0	0.0158553	0.0160063	0	0.0100124	0	0	0	0	0.0104643	0	0.0374623
ENSMUSG00000014543	0.0502255	0.0187959	0.0237123	0.0538373	0.0365092	0.0245712	0.0402429	0.053795	0.0616645	0.0487371	0.0257802	0.0380144	0.0214182	0.0350994	0.0287541
ENSMUSG00000014547	0.190161	0.141637	0.164365	0.124676	0.134203	0.136986	0.201181	0.140304	0.14828	0.158677	0.185468	0.15895	0.136794	0.16475	0.142103
ENSMUSG00000014550	1.58821	1.47831	1.3499	1.57214	1.40056	1.62532	1.33747	1.64901	1.48815	1.44342	1.49139	1.20361	1.44699	1.38084	1.37109
ENSMUSG00000014551	5.23139	5.2924	4.78237	5.13467	4.79795	4.92072	5.50466	4.6854	4.9171	5.27514	4.58706	5.08356	4.84646	4.95527	5.34245
ENSMUSG00000014554	0.478555	0.535671	0.530253	0.595411	0.614284	0.578327	0.561465	0.45329	0.520225	0.556775	0.689289	0.727648	0.564853	0.624763	0.646882
ENSMUSG00000014592	0.00580899	0.00837858	0.00587683	0.00700507	0.00762411	0.00809141	0.009826	0.0080242	0.00742917	0.0087237	0.00496949	0.00664082	0.00528985	0.00871759	0.0100078
ENSMUSG00000014599	0.506164	0.715839	0.698645	0.61827	0.551424	1.00777	0.741956	0.606377	0.584109	0.50585	0.612838	0.801844	0.784337	0.708717	0.711345
ENSMUSG00000014601	1.885	2.46675	2.29324	2.1868	2.30296	2.76263	1.69515	2.34268	2.38022	2.47248	2.58946	2.31388	2.75366	2.50121	2.38296
ENSMUSG00000014602	0.0264339	0.0346233	0.0374396	0.0198344	0.0320249	0.0215532	0.0353	0.0256161	0.0419201	0.0293149	0.0348897	0.0500179	0.0493172	0.0269989	0.0353113
ENSMUSG00000014603	0	0	0	0	0	0	0	0	0	0	0	0	0	0	0
ENSMUSG00000014606	34.321	41.9449	40.1449	62.0864	58.5891	70.8968	26.4397	52.5857	38.8186	45.7435	50.8948	34.3151	59.6347	48.8752	60.802
ENSMUSG00000014609	0.0527507	0	0.0711556	0	0.0426052	0.0860218	0.0563549	0	0	0.0365625	0.0386805	0	0.0562377	0	0.0671107
ENSMUSG00000014633	0.293006	0.228441	0.268196	0.299121	0.292999	0.199088	0.186325	0.306002	0.285507	0.2321	0.281355	0.323413	0.301219	0.202513	0.266264
ENSMUSG00000014668	1.86663	1.76414	1.69425	1.74991	1.68139	1.73867	1.75419	1.96541	1.87743	1.90342	1.77705	1.52056	1.79777	1.8198	1.73077
ENSMUSG00000014686	0	0	0	0	0	0.0405105	0.145967	0.0253406	0	0	0	0	0	0	0.0158023
ENSMUSG00000014704	0.284002	0.354274	0.319243	0.101475	0.30584	0.463129	0.101135	0.241417	0.0968566	0.328078	0.138833	0.537385	0.151388	0.508899	0.361314
ENSMUSG00000014725	0	0	0	0	0.00370666	0	0	0	0	0	0	0	0	0.00246706	0.00291932
ENSMUSG00000014747	0.080458	0.0376373	0.0542651	0.0862439	0.0324918	0.0328012	0.0859553	0.0820725	0	0.139417	0.0294987	0.114181	0.0428883	0.0216258	0.0511803
ENSMUSG00000014748	14.3198	16.2681	16.1338	17.4009	14.4971	17.1102	12.8307	19.235	14.8197	15.0023	18.7021	12.2992	15.4774	15.307	15.4055
ENSMUSG00000014763	1.39616	1.30049	1.239	1.35216	1.35515	1.59772	1.28875	1.38045	1.3564	1.31998	1.40992	1.21662	1.27955	1.46156	1.2309
ENSMUSG00000014767	1.39619	1.17111	1.31508	1.29016	1.18599	1.16457	1.44872	1.23185	1.26428	1.27917	1.3062	1.44998	1.1078	1.25522	1.13313
ENSMUSG00000014769	6.22333	6.27757	5.59873	5.66046	5.55034	5.63624	5.01889	6.41025	5.63617	6.0347	5.93835	5.1303	5.80268	5.7265	5.78982
ENSMUSG00000014771	1.63826	1.45343	1.54308	1.5744	1.75663	1.68123	1.59931	1.72876	1.50275	1.44875	1.73979	1.57667	1.71644	1.53358	1.70691
ENSMUSG00000014773	3.12226	3.01099	4.35741	4.47955	4.55857	5.15029	1.91155	4.87537	4.37396	3.79549	3.98014	3.45385	5.14661	4.78996	4.5986
ENSMUSG00000014776	0.31534	0.405659	0.372193	0.295765	0.286528	0.257116	0.336885	0.261355	0.181481	0.409815	0.173422	0.484804	0.315173	0.233085	0.325961
ENSMUSG00000014778	1.03416	1.20657	1.2883	1.39544	1.7	1.45826	1.29978	1.45825	1.64312	1.49261	1.01704	1.79567	1.38139	1.19688	1.43951
ENSMUSG00000014782	0	0.022306	0.048241	0.0511132	0.0577697	0.0971995	0.0382066	0.0364807	0.0487869	0	0.052448	0.0676705	0.0254181	0.0128167	0.0151662
ENSMUSG00000014786	0.141265	0.213496	0.205211	0.430976	0.254522	0.256945	0.272812	0.155185	0.15565	0.233486	0.199203	0.226177	0.144811	0.140196	0.248844
ENSMUSG00000014791	8.37392	9.86559	11.8933	12.918	11.8807	11.9576	8.1414	12.587	12.3074	11.6082	11.5984	9.725	13.9344	14.1477	10.428
ENSMUSG00000014813	0.254691	0.136161	0.220856	0.253506	0.0734667	0.148332	0.194352	0.222687	0.223355	0.0504374	0.106718	0.0860577	0.106671	0.136913	0.104151
ENSMUSG00000014837	0.217596	0.384536	0.27721	0.25916	0.468658	0.256273	0.38744	0.234294	0.420521	0.184336	0.354571	0.343111	0.180429	0.155963	0.307591
ENSMUSG00000014846	3.11705	4.93109	8.17986	2.42997	2.24291	1.98701	5.60049	4.36472	3.07317	2.71043	2.3272	4.71844	4.19919	2.43727	3.92953
ENSMUSG00000014850	0.14056	0.118056	0.12712	0.124986	0.131588	0.156283	0.139072	0.149084	0.11031	0.16828	0.151089	0.137517	0.154109	0.178598	0.180856
ENSMUSG00000014852	0	0.0236261	0.00851596	0.00676724	0.0203961	0.0257379	0.0134892	0.0225397	0.0193777	0.0350066	0.0462931	0.0597292	0.0370181	0.0203627	0.0441752
ENSMUSG00000014856	3.81637	4.70438	4.53921	4.86476	4.45695	4.85682	3.11294	5.11608	4.47186	3.91418	5.14307	4.41573	5.38821	4.11697	5.36377
ENSMUSG00000014859	6.85152	9.46256	7.48166	6.77195	6.8274	8.17415	7.60483	7.00414	7.51069	6.6197	7.35116	7.6327	7.00404	6.3618	6.64128
ENSMUSG00000014867	36.6413	39.6862	35.3706	63.3078	51.4907	56.6381	20.1088	48.8784	38.0276	37.924	48.4493	31.972	51.7336	44.4734	44.7836
ENSMUSG00000014873	5.63018	7.28479	6.46347	9.63042	8.27229	11.3789	5.88689	8.03432	7.44561	8.55203	9.26705	7.76336	9.57824	7.01913	8.61067
ENSMUSG00000014905	20.2825	12.0225	13.2268	25.9042	14.8325	18.1014	18.1593	18.8553	15.5269	10.4356	15.0483	16.4219	15.6423	16.8832	12.5664
ENSMUSG00000014907	0.210933	0.190296	0.198154	0.185726	0.146027	0.208841	0.189129	0.122952	0.196543	0.214081	0.154671	0.220944	0.21283	0.145788	0.0910488
ENSMUSG00000014932	1.78349	1.44593	1.35527	1.66309	1.56701	1.64579	0.991296	1.8116	1.41479	1.39487	1.12885	1.1344	1.54648	1.65675	1.39513
ENSMUSG00000014956	7.50352	6.6441	6.25293	5.21569	4.85965	5.65677	6.3175	5.48683	5.46536	5.27115	4.75248	5.34551	5.3455	5.84805	4.85996
ENSMUSG00000014959	2.32378	2.14475	2.34639	3.22999	2.80624	2.8074	1.68134	2.72666	2.49892	2.45167	2.748	2.24935	2.66117	2.74147	2.4437
ENSMUSG00000014980	0.18629	0.201103	0.270618	0.230408	0.324071	0.210315	0.26791	0.24119	0.329883	0.407229	0.315234	0.352497	0.213882	0.215694	0.218772
ENSMUSG00000015001	0	0	0	0	0.00508051	0	0	0	0	0	0	0	0	0	0
ENSMUSG00000015002	1.46209	1.35804	1.30238	1.26508	1.1894	1.29739	1.7013	1.31945	1.33958	1.26173	1.34255	1.10662	1.1838	1.26889	1.05071
ENSMUSG00000015013	5.3729	4.77116	4.79074	6.39377	5.55314	6.31141	3.64831	6.03808	5.52045	5.01801	7.5457	3.87707	5.5339	5.23808	6.66175
ENSMUSG00000015016	0.479946	0.660926	0.905634	0.959554	1.28923	0.971729	0.463769	1.02316	0.888296	0.874633	0.86994	0.70407	1.06646	0.84938	1.01881
ENSMUSG00000015023	0.791979	0.834749	0.946599	0.977884	0.906859	0.923668	0.947836	0.981718	0.769268	1.03533	0.948289	0.995888	0.806925	0.851483	0.873657
ENSMUSG00000015027	0.701926	0.611637	0.756536	0.86305	0.728111	0.847264	0.477868	0.75462	0.718159	0.734547	0.696361	0.507832	0.700639	0.787957	0.844855
ENSMUSG00000015053	0.0869812	0.097653	0.0703976	0.130531	0.0843027	0.0851054	0.111509	0.159708	0.0978921	0.120577	0.102049	0.164585	0.111277	0.0841647	0.0663958
ENSMUSG00000015083	0.223481	0.975724	0.703395	2.39552	1.2635	2.06514	0.397918	0.569915	0.800274	0.671229	1.03786	0.563825	1.58836	1.16132	2.085
ENSMUSG00000015085	1.175	2.12008	1.9812	2.65394	2.37254	2.70307	1.65876	2.54698	1.9106	1.62883	2.18475	2.10421	2.63956	2.39121	2.24229
ENSMUSG00000015087	1.95418	2.28116	2.29139	2.36376	2.37475	2.30965	1.76688	2.41402	2.36165	2.44801	2.28745	2.68845	2.51341	2.13474	2.0813
ENSMUSG00000015090	0	0.128156	0.0461936	0	0	0	0.182925	0	0	0	0	0	0	0	0.0435677
ENSMUSG00000015092	22.7218	31.5588	36.4373	53.2819	53.0937	40.3095	19.5751	54.5861	40.2824	33.892	38.863	30.637	52.3027	44.622	38.8977
ENSMUSG00000015093	0.589534	0.992797	0.715703	0.631929	0.952301	0.672958	0.629814	1.38314	0.422218	0.572064	0.605203	0.223102	0.691355	0.823976	1.50004
ENSMUSG00000015094	1.89316	3.39479	3.25291	2.87484	3.60419	2.7932	2.22717	3.14961	2.99765	2.68685	2.34671	3.1984	3.71224	2.60482	2.99632
ENSMUSG00000015095	6.72985	9.55768	8.62077	8.97834	8.7985	9.67181	7.73278	8.59347	9.28799	8.22175	9.79861	7.46643	10.1685	9.26559	9.45503
ENSMUSG00000015112	0.152019	0.15195	0.140212	0.23816	0.194142	0.245783	0.124928	0.178264	0.140912	0.142291	0.1734	0.13399	0.217476	0.217921	0.219024
ENSMUSG00000015120	4.91175	4.69631	4.51407	4.43569	4.78085	4.5183	4.68033	4.17526	4.97933	4.38959	4.22171	4.74911	4.52674	4.81654	5.05859
ENSMUSG00000015126	2.6958	2.7662	2.87391	2.23716	3.93323	2.7653	1.99741	3.10472	3.06955	2.71235	3.69844	4.11368	3.01307	2.57111	2.54459
ENSMUSG00000015127	0.104264	0.153288	0.14734	0.324642	0.244614	0.178123	0.169734	0.205116	0.165093	0.175507	0.182033	0.150314	0.262011	0.208182	0.240028
ENSMUSG00000015133	0.179851	0.209336	0.223499	0.217072	0.232188	0.217079	0.217102	0.18996	0.222406	0.204164	0.211838	0.288059	0.227974	0.21544	0.208992
ENSMUSG00000015134	1.31076	0.963533	1.33449	1.65926	0.937674	1.01276	0.580131	1.69043	1.42729	1.34979	1.4646	1.88377	1.22772	2.0434	1.64773
ENSMUSG00000015143	1.11571	0.997743	0.882059	0.823694	0.80962	0.789215	1.13668	0.790135	0.890781	0.947442	0.836175	1.02527	0.891438	0.873832	0.835051
ENSMUSG00000015149	1.74122	1.86316	1.94088	2.74936	2.38319	2.65242	1.89361	2.66956	2.2722	2.05963	2.48476	1.80519	2.52327	2.75762	2.3744
ENSMUSG00000015165	14.2576	13.8845	13.2895	14.783	15.0401	15.5364	16.3795	13.6942	13.8375	13.4841	14.3874	14.0248	13.5043	14.1469	15.1087
ENSMUSG00000015176	4.61121	4.13715	4.05103	4.76538	4.27822	4.41536	4.31996	3.20819	4.30655	4.85154	4.28294	5.52601	4.51266	3.88986	3.56502
ENSMUSG00000015189	0.537717	0.538291	0.460584	0.357359	0.50813	0.460356	0.715199	0.463489	0.50339	0.506875	0.382464	0.661351	0.472942	0.508744	0.48913
ENSMUSG00000015202	0.250275	0.192831	0.261472	0.270903	0.251684	0.200064	0.222813	0.284081	0.256063	0.192178	0.314862	0.204284	0.187035	0.249294	0.231
ENSMUSG00000015214	0.844148	0.891924	0.810102	0.778804	0.739459	0.801289	0.646083	0.792543	0.801366	0.803414	0.677501	0.75891	0.67832	0.713414	0.718635
ENSMUSG00000015217	6.05301	7.10129	6.48011	3.86208	7.10047	7.52061	4.15709	5.65994	5.38201	6.32648	5.74187	6.22667	6.37632	5.44899	5.92839
ENSMUSG00000015222	0.0111184	0.00960197	0.0149977	0.00733414	0.0075985	0.0104602	0.0191877	0.0100329	0.0113756	0.0130416	0.0150514	0.0129466	0.0104857	0.0142526	0.0103368
ENSMUSG00000015224	0.15801	0.184789	0.146534	0.338747	0.263218	0.46703	0.163531	0.387842	0.262705	0.321715	0.18828	0.149493	0.463253	0.716691	0.49628
ENSMUSG00000015242	0	0	0	0	0	0	0	0	0	0	0	0	0	0	0
ENSMUSG00000015243	0.641016	0.399261	0.556541	0.931968	1.44307	1.93182	0.853179	0.861603	1.51822	1.59801	1.0024	0.830953	1.15534	1.27555	0.704002
ENSMUSG00000015247	7.85949	9.03387	8.46621	9.05052	8.65127	8.97167	6.38133	10.4338	7.60473	6.8328	8.80936	6.18235	8.21145	7.54464	7.97066
ENSMUSG00000015289	5.46427	4.92967	4.47512	3.55617	3.70406	3.73932	5.36853	4.18044	4.74207	5.34293	4.29299	4.33887	5.04529	3.67176	5.0897
ENSMUSG00000015290	5.18139	5.93117	5.73526	6.1094	6.20345	7.48023	4.88419	6.3269	5.69102	5.13348	6.45892	6.08435	6.64493	5.96391	6.35924
ENSMUSG00000015291	13.7539	13.9272	13.6113	11.4231	12.0501	16.3736	18.038	13.7242	14.4809	15.1883	13.8704	12.0358	11.8228	14.1428	16.9261
ENSMUSG00000015305	0.368357	0.408591	0.319019	0.496549	0.323431	0.348127	0.414394	0.412754	0.401145	0.326881	0.351956	0.357741	0.335437	0.453038	0.317747
ENSMUSG00000015312	1.82297	2.70877	3.90548	2.52878	4.41708	3.32249	1.94752	5.08641	4.66281	2.89869	2.67346	2.63777	6.68783	3.68928	4.02453
ENSMUSG00000015314	0.0769423	0.0599879	0.0605429	0.0824754	0.0725016	0.0522799	0.67472	0.0457837	0.0524812	0.0355535	0.0329114	0.0606623	0.0444321	0.051702	0.138675
ENSMUSG00000015316	0.0201381	0.025121	0.0135822	0.0215863	0.016265	0	0.139841	0.00684741	0	0.0093054	0.00984446	0	0	0.0108256	0.0170801
ENSMUSG00000015335	3.54976	4.9816	6.89741	6.43231	8.80591	5.65085	5.19183	7.67305	4.84247	4.6279	4.58612	5.67731	8.8303	5.08862	6.61285
ENSMUSG00000015337	4.08094	4.48204	4.06876	6.37142	7.45197	5.93153	2.60638	6.33474	4.26609	5.04224	6.04992	6.63077	6.71522	3.71988	4.9097
ENSMUSG00000015340	0.570247	0.75343	0.648837	0.578593	0.460573	0.475606	1.59743	0.57281	0.661376	0.431455	0.609663	0.708362	0.368943	0.559271	0.573187
ENSMUSG00000015341	2.95061	2.9645	2.41158	2.66423	2.60618	2.14509	3.13668	2.84673	2.51323	2.55892	2.79242	2.87406	2.51033	2.69567	2.58885
ENSMUSG00000015342	1.19124	0.850394	0.963357	1.1014	1.07612	1.03573	1.24549	1.23242	1.17835	0.747406	0.981134	0.710398	0.857689	0.889232	0.808038
ENSMUSG00000015354	0.00755823	0.010607	0.0229395	0.00405088	0.021366	0.00924405	0.0322986	0.00385495	0.00966629	0.0104775	0.0166267	0.0214524	0.0322314	0.0121892	0.0120197
ENSMUSG00000015355	0.471992	0.699176	0.683097	0.33729	0.277969	0.264581	1.0505	0.30593	0.286727	0.238545	0.324467	0.186062	0.241113	0.285443	0.344025
ENSMUSG00000015357	1.52	1.55135	1.4615	1.79089	1.72481	1.86927	1.39235	1.48002	1.49089	1.34522	1.69488	1.21819	1.60373	1.58693	1.72602
ENSMUSG00000015363	4.8004	5.52893	6.73326	7.13415	6.44132	5.94127	4.24982	6.17456	6.36919	6.21704	5.10469	8.28712	6.96296	6.37423	5.13393
ENSMUSG00000015365	0	0	0	0	0	0	0	0	0	0	0	0	0	0	0
ENSMUSG00000015377	0.320692	0.585062	0.519099	0.429692	0.414422	0.692923	0.745162	0.302593	0.385528	0.500125	0.458551	0.470278	0.504289	0.482701	0.642588
ENSMUSG00000015396	0.211709	0.326234	0.35277	0.85434	0.563267	0.365548	3.16644	0.412861	0.312167	0.241689	0.438326	0.577327	0.491239	0.40837	1.06152
ENSMUSG00000015401	0.00761284	0	0.0051345	0.0244809	0.0122974	0	0.00813299	0.0116484	0.00389445	0	0.0167468	0	0.00405804	0	0.00968525
ENSMUSG00000015405	47.0013	39.128	39.4524	32.634	29.9608	40.9585	33.0845	45.2674	42.8563	37.539	41.1343	21.8769	34.0311	44.2035	31.7023
ENSMUSG00000015437	17.9664	18.3087	10.8562	5.65583	4.6392	7.78747	3.53198	6.67674	3.58756	4.39786	7.00342	2.46439	3.80946	4.99065	2.16677
ENSMUSG00000015441	0	0	0	0	0	0	0	0	0	0	0	0	0	0	0
ENSMUSG00000015443	0	0	0	0	0	0	0	0	0	0	0	0	0	0	0
ENSMUSG00000015451	0.0159063	0.0595262	0.0750963	0.0341003	0.0770825	0.0778164	0.0424828	0.0243382	0.0488225	0.0440998	0.0466545	0.0752443	0.0339156	0.0513042	0.0404728
ENSMUSG00000015452	0.223045	0.278234	0.150433	0.557865	0.600491	0.181863	0.397141	0.341282	0.418373	0.154597	0.327105	0.422044	0.237789	0.239803	0.520233
ENSMUSG00000015461	2.30669	2.99434	4.45333	3.70885	4.23843	2.91522	3.00335	4.17653	3.74655	3.57733	2.91771	4.20101	5.01055	3.06899	2.89794
ENSMUSG00000015467	1.56888	1.46781	1.46964	1.30799	1.68953	2.13202	1.53641	1.77819	1.73893	1.51031	1.91736	2.22647	2.27659	1.5462	1.71875
ENSMUSG00000015468	0.15093	0.238286	0.292661	0.222453	0.251423	0.276891	0.156204	0.254994	0.241282	0.254993	0.249013	0.437307	0.211191	0.238334	0.246022
ENSMUSG00000015474	0.42448	0.631804	0.689703	0.661827	0.670099	0.692211	0.618386	0.649498	0.690928	0.494817	0.650815	0.730179	0.699381	0.663815	0.564581
ENSMUSG00000015476	0.636119	1.42833	1.67323	0.545491	0.719286	0.518668	0.713562	0.84355	0.488123	0.793631	0.653027	0.722195	0.745987	0.54713	1.09254
ENSMUSG00000015478	21.4552	23.9395	24.9676	24.9775	24.9989	24.52	17.2848	27.8505	21.6366	23.2207	26.8871	25.9557	28.2169	25.4307	29.0298
ENSMUSG00000015484	0.00354284	0.0033146	0.00119474	0.00379762	0.00143073	0.00144435	0.00473113	0.00180697	0.00181239	0.00368341	0.00129893	0.00167593	0.00377704	0.00571354	0.00450729
ENSMUSG00000015488	3.91138	4.19585	3.32863	6.38777	4.87926	5.0426	3.75201	4.38677	4.48374	4.08787	4.82021	4.1849	4.65025	4.0071	5.48419
ENSMUSG00000015501	0.210978	0.183534	0.149784	0.191765	0.158443	0.160958	0.32425	0.193817	0.174201	0.154785	0.139324	0.123732	0.161788	0.172444	0.156966
ENSMUSG00000015519	0	0	0	0	0	0	0.0261389	0	0	0	0.0119607	0	0	0	0.0311277
ENSMUSG00000015522	0.934811	0.830347	0.983753	0.920157	0.787337	0.981679	0.920964	0.985108	0.943405	0.970642	0.866839	0.691706	0.977217	1.1517	1.10831
ENSMUSG00000015533	0.367106	0.347775	0.334798	0.269761	0.335661	0.263556	0.545117	0.266134	0.271657	0.340864	0.294583	0.290523	0.291683	0.242025	0.234989
ENSMUSG00000015536	13.841	11.1212	11.7183	14.2429	12.2838	13.2372	7.96744	15.7217	13.8696	13.2503	14.6626	10.5838	12.803	13.5679	15.9205
ENSMUSG00000015542	2.5463	2.29718	3.28138	3.07059	3.81935	3.7445	2.69599	3.38589	2.3028	3.12007	3.96765	2.79621	3.49023	2.71317	3.96256
ENSMUSG00000015568	1.33994	0.476058	1.07532	0.299987	0.513719	0.338825	2.39186	0.406589	0.334056	0.335052	1.24372	0.585715	1.04427	0.843399	0.334468
ENSMUSG00000015575	3.37292	3.62483	3.15034	3.45737	3.53433	3.44772	2.88375	3.59609	3.32517	3.19663	3.85051	2.55847	3.33904	3.02371	3.48419
ENSMUSG00000015579	0	0	0	0	0	0	0	0	0	0	0	0	0	0	0
ENSMUSG00000015597	0.473349	0.465859	0.356566	0.408547	0.426996	0.400988	1.30363	0.344891	0.411966	0.472957	0.405693	0.511809	0.416163	0.429602	0.606116
ENSMUSG00000015599	0.00505486	0.00945842	0.0272741	0.00541837	0.012248	0.00412155	0.0243011	0.0051563	0.00517177	0.0210217	0.00741317	0.00478238	0.00808352	0.00271732	0
ENSMUSG00000015605	2.52553	4.0145	4.51469	3.52191	3.50528	3.49867	4.80678	4.43958	4.5407	3.24605	3.41612	3.68847	5.24117	3.71703	4.10208
ENSMUSG00000015619	0.0277478	0.0129801	0.0421078	0.0297432	0.0560279	0.0113123	0.048171	0.0247666	0.0319383	0.033657	0.0661267	0.0328151	0.0258843	0.0111872	0.0264761
ENSMUSG00000015627	9.1286	9.4348	9.65426	9.78506	11.7156	13.2885	10.5437	11.7129	11.8947	10.7331	11.7929	5.87826	10.8275	11.4845	10.6864
ENSMUSG00000015647	0.314148	0.367387	0.632518	0.564534	0.432831	0.406818	0.488612	0.565504	0.65937	0.435484	0.382797	0.633765	0.438344	0.732622	0.625949
ENSMUSG00000015652	0.1933	0.394575	0.17778	0.113019	0.14193	0.0716408	0.103254	0.107552	0.170802	0.14616	0.180398	0.0997528	0.103039	0.0944652	0.0782476
ENSMUSG00000015653	0.568672	0.517656	0.497568	0.494243	0.42206	0.401015	0.529533	0.352753	0.503199	0.687111	0.411355	0.494394	0.46289	0.413106	0.405734
ENSMUSG00000015656	187.488	101.261	88.4618	139.624	128.814	120.007	115.387	117.809	121.425	126.714	122.177	154.359	106.928	114.813	97.2507
ENSMUSG00000015659	0.109604	0.153814	0.19302	0.124013	0.181966	0.248241	0.185396	0.155282	0.218047	0.17726	0.156274	0.172826	0.168782	0.242224	0.205288
ENSMUSG00000015665	0	0	0	0	0	0	0	0	0	0	0	0	0	0	0
ENSMUSG00000015668	11.1023	11.2575	9.95611	12.8315	10.3697	11.5305	7.88518	10.471	10.5659	10.1457	10.7789	9.38893	11.0428	9.66922	10.9683
ENSMUSG00000015671	2.09892	1.99526	1.69622	1.78382	1.62562	1.70527	1.68175	1.85429	1.64128	1.68861	2.02554	1.38295	1.64429	1.52725	1.68801
ENSMUSG00000015672	6.42453	5.3237	6.37575	5.46003	6.56027	5.76215	4.21614	6.27259	6.64353	5.18452	5.04741	5.12306	6.40891	5.87114	5.1084
ENSMUSG00000015697	1.37805	1.20036	1.16293	1.26613	1.3104	1.26199	1.39606	1.1495	1.2224	1.46802	1.32906	1.6249	1.0313	1.22979	1.26956
ENSMUSG00000015702	0.0618955	0.135119	0.0834911	0.19904	0.249956	0.168224	0.187353	0.17889	0.179426	0.143003	0.181545	0.136638	0.0879827	0.166365	0.170614
ENSMUSG00000015709	0.0404519	0.0156603	0.0301052	0.0747601	0.0315452	0.0443564	0.0506667	0.0476666	0.0549453	0.0290048	0.0317078	0.0079182	0.0386646	0.0329933	0.0275065
ENSMUSG00000015711	0.893461	0.775656	0.716601	1.03536	0.858147	0.977889	1.16519	1.00992	0.835888	0.870332	1.02699	0.708223	0.901035	0.912992	0.901154
ENSMUSG00000015714	18.4527	18.0409	17.5392	23.8135	22.4709	25.5416	14.487	22.4102	19.7557	20.3991	22.3991	15.6655	22.8129	21.9458	22.2048
ENSMUSG00000015721	0	0	0	0	0	0	0	0	0	0	0	0	0	0	0
ENSMUSG00000015733	11.9893	10.1661	9.49072	9.09645	7.71307	9.68462	9.01436	10.3787	8.28676	7.39237	8.52414	6.69882	8.28596	7.72843	7.82995
ENSMUSG00000015745	1.05662	1.6664	2.05647	1.71508	1.68241	1.42767	3.08003	1.7553	1.60613	1.33917	1.41675	2.4563	1.86671	1.49303	2.32364
ENSMUSG00000015747	0.300228	0.291829	0.315567	0.296741	0.233038	0.302019	0.260341	0.260513	0.275257	0.313491	0.345947	0.265599	0.290976	0.270384	0.280267
ENSMUSG00000015748	1.34003	0.971409	1.17313	0.989304	1.17548	1.33863	1.19457	1.15419	1.08955	1.42703	1.03466	1.07469	1.02652	1.04952	1.04999
ENSMUSG00000015749	4.80048	4.04327	4.08748	3.09282	4.00951	4.10933	4.79869	3.50874	3.61595	3.5893	3.88037	4.86356	3.70068	2.98697	3.39027
ENSMUSG00000015750	10.6372	11.6849	10.7436	12.1964	11.1133	11.478	10.0637	12.2003	11.0728	11.4078	13.4268	8.96232	11.2558	10.6114	9.82991
ENSMUSG00000015755	2.97427	2.70654	2.11881	2.47107	2.34383	2.53568	2.5304	2.204	2.35629	2.08972	2.60852	1.94581	2.06975	2.73606	2.1105
ENSMUSG00000015757	1.5118	1.21638	1.35102	1.36933	1.25156	1.26964	1.48588	1.1566	1.26448	1.28362	1.10856	1.1943	1.1121	1.35313	1.22132
ENSMUSG00000015759	5.14376	5.62832	5.14981	5.13209	5.5345	6.2983	3.82192	6.02767	5.2263	5.57608	5.42926	5.38849	6.26176	5.70245	5.11746
ENSMUSG00000015766	1.92929	1.57621	1.69444	2.75369	1.8493	2.20377	1.55649	2.39863	2.02856	1.69227	1.94131	1.07399	1.86198	2.49975	1.70701
ENSMUSG00000015776	5.1921	5.41051	5.92178	6.0632	5.8982	6.50505	5.70469	7.51385	5.89523	6.64158	5.7263	5.79083	6.8179	6.67141	6.12219
ENSMUSG00000015787	0	0	0	0	0	0	0	0	0	0	0	0	0	0	0
ENSMUSG00000015790	10.0884	11.4076	9.64325	12.7588	11.9584	9.46841	9.30445	10.5129	10.2103	10.6647	10.0585	11.2612	9.43986	11.8607	9.46442
ENSMUSG00000015804	4.77558	4.53884	4.72058	4.17104	4.91832	4.96515	5.25034	4.65233	4.40776	4.13318	4.81728	4.47034	3.9464	3.5995	4.42008
ENSMUSG00000015806	3.7784	4.23406	3.87958	4.71506	5.35188	5.16143	5.85903	5.78852	4.54374	5.47228	5.32408	4.89524	5.2757	4.25933	5.30022
ENSMUSG00000015812	0.322077	0.401771	0.25343	0.460318	0.3902	0.175073	0.31541	0.574946	0.384447	0.260444	0.196808	0.203144	0.343368	0.086569	0.409755
ENSMUSG00000015829	0.0005604	0.000524297	0.000755926	0.0006007	0.00135786	0	0.000898034	0.000285823	0.00114672	0.00233054	0.000410925	0	0.00119489	0.00150626	0.000356477
ENSMUSG00000015837	9.95307	8.65872	9.12089	14.0042	11.5669	12.0511	15.385	13.6117	10.2547	7.72815	12.5782	7.66155	11.8231	10.6365	10.9877
ENSMUSG00000015839	11.1293	8.86294	8.76602	14.5965	14.1742	14.4051	5.59269	11.1244	10.5515	13.5674	14.8483	8.52447	14.9818	12.5815	12.5513
ENSMUSG00000015843	0	0	0	0	0.00895495	0.00904022	0	0.00282746	0.00283594	0.00384243	0	0	0.00886521	0.0119204	0
ENSMUSG00000015846	1.44807	1.54515	1.81074	2.03657	2.05742	2.2623	1.47362	2.40843	1.96821	2.12459	2.36393	1.48752	2.34246	2.26286	1.9196
ENSMUSG00000015850	0.565846	0.565902	1.06595	0.732028	0.661888	0.334095	0.448169	0.726477	0.698712	0.473343	0.529379	0.959927	0.634454	0.618849	0.744707
ENSMUSG00000015852	0.105672	0.131819	0.0593922	0.13215	0.0995731	0.129241	0.0752614	0.116775	0.117126	0.122072	0.0645718	0.149964	0.140822	0.0473381	0.0672192
ENSMUSG00000015854	0	0	0	0	0	0.0141294	0.101821	0	0	0	0.0127068	0.0163949	0	0	0.0220464
ENSMUSG00000015869	6.76331	7.31656	7.53213	8.62407	9.18591	9.94374	4.07279	8.38167	6.59427	7.86949	8.77752	6.94507	10.0382	8.27115	8.59199
ENSMUSG00000015879	0.0145605	0.00194607	0.00280583	0.00222966	0.00336004	0	0.0144443	0.00742637	0.00638455	0.00432522	0.00457578	0.0137756	0.00110879	0.00447272	0.00926214
ENSMUSG00000015880	1.08981	0.963732	0.835713	0.784122	1.03696	0.876418	0.976872	0.761425	1.01955	0.972666	0.738918	0.932195	0.795789	0.734313	0.636263
ENSMUSG00000015882	0.672604	0.511951	0.458445	0.75305	0.548999	0.485674	0.426264	0.546555	0.513933	0.446441	0.445135	0.448948	0.504377	0.604403	0.467736
ENSMUSG00000015889	9.93974	9.38096	8.96791	9.79002	10.6571	11.7657	6.00805	11.5845	10.151	9.9816	9.69672	8.15283	10.9338	10.3467	8.70308
ENSMUSG00000015890	0	0.025622	0	0	0.0110596	0	0	0.00698398	0	0.009491	0.0100408	0	0	0	0
ENSMUSG00000015932	68.3292	56.5111	53.2425	60.0557	51.9964	60.9449	41.7405	54.6403	51.8099	50.8006	58.9154	33.5047	54.1559	53.1268	46.0044
ENSMUSG00000015937	1.61784	1.56474	1.55317	1.40609	1.50386	1.53898	1.742	1.39012	1.41293	1.64162	1.65656	1.65473	1.54803	1.41815	1.42316
ENSMUSG00000015942	0.192705	0.196198	0.240827	0.279467	0.247196	0.161745	0.251284	0.248605	0.249351	0.212136	0.203645	0.278837	0.160125	0.21023	0.237953
ENSMUSG00000015943	0.0593257	0.0555037	0.146712	0.116585	0.279508	0.0403099	0.0475343	0.247108	0.151744	0.0753862	0.0797533	0.0935461	0.305695	0.122251	0.106924
ENSMUSG00000015944	1.72108	1.70125	1.65135	1.93269	2.00236	2.09242	1.72922	1.96461	1.88142	2.12665	2.03951	1.08069	2.27171	2.25791	2.06904
ENSMUSG00000015947	0.413383	0.406089	0.501852	0.487421	0.417347	0.370763	0.397464	0.463846	0.306634	0.386807	0.181873	0.351989	0.319514	0.366664	0.236662
ENSMUSG00000015950	1.81502	2.1673	1.96508	1.10077	1.15732	1.09045	3.77602	1.14497	1.14841	0.993179	1.31339	1.2201	0.86566	0.975696	1.30647
ENSMUSG00000015957	0.0113833	0.0106499	0.0230324	0	0	0	0.0182415	0.0116117	0.00582326	0.00788995	0.016694	0.0323089	0.0303393	0.024477	0.00724103
ENSMUSG00000015961	4.34755	4.16947	3.53888	5.78507	4.80478	6.08955	2.62442	5.06735	4.22848	4.25084	4.61701	2.67551	4.59862	4.52401	4.76816
ENSMUSG00000015962	0.116688	0.0909756	0.085259	0.604551	0.612598	0.689788	0.0415536	0.381887	0.17908	0.121318	0.42782	0.0367993	0.399122	0.250911	0.463917
ENSMUSG00000015966	0.376199	0.653645	0.459127	0.422455	0.607691	0.365165	0.631561	0.365474	0.375735	0.608418	0.486031	0.406765	0.334223	0.317793	0.512796
ENSMUSG00000015968	0.0734194	0.0838485	0.07274	0.0721861	0.0687048	0.0718361	0.0686989	0.0707607	0.0673466	0.0708927	0.0879945	0.0675455	0.0785426	0.0824741	0.0888967
ENSMUSG00000015970	7.48162	8.58151	8.65797	8.33857	9.61206	9.65624	5.72521	9.33058	7.71405	9.0334	9.09909	7.30489	10.3822	10.2634	9.58293
ENSMUSG00000015971	0.742542	0.793948	0.764972	0.874659	0.836987	0.898182	0.810711	0.790737	0.667881	0.91057	0.783818	0.779714	0.822074	0.88606	0.809726
ENSMUSG00000015980	0.030491	0.0641849	0.0668353	0.0326837	0.0554101	0.0559377	0.0285025	0.0388786	0.0545933	0.0317008	0.0111791	0.0360592	0.0365699	0.0491728	0.0145468
ENSMUSG00000015981	0.0416926	0.0390066	0.0520214	0.0312836	0.0185207	0.0271957	0.0111353	0.00956908	0.0170627	0.00866938	0.0168146	0.00591677	0.0211131	0.0145682	0.0238691
ENSMUSG00000015994	3.60576	3.0955	2.96019	2.96755	3.16314	3.75483	3.25338	3.60924	3.47499	3.09828	3.67387	3.11752	3.43379	3.53547	3.50493
ENSMUSG00000016018	1.90197	1.73665	1.55014	1.74049	1.55772	1.80563	1.10758	1.68353	1.60668	1.60625	1.76638	1.52899	1.599	1.75187	1.63174
ENSMUSG00000016024	0.0780574	0.1136	0.12869	0.102264	0.224159	0.155577	0.222375	0.145977	0.0754258	0.156298	0.20351	0.262576	0.147942	0.0792597	0.137926
ENSMUSG00000016028	0.0440801	0.0650327	0.0766117	0.0272596	0.0342329	0.0179706	0.120446	0.0259411	0.0346919	0.0246772	0.0285931	0.0368919	0.0153634	0.0464806	0.0204907
ENSMUSG00000016087	0.062528	0.0655906	0.0664531	0.0589004	0.0520325	0.0432583	0.14271	0.0444547	0.0407108	0.0367728	0.0527969	0.0376456	0.0363607	0.0509287	0.0614702
ENSMUSG00000016128	0.0954884	0.0642788	0.085608	0.0898728	0.0733612	0.084504	0.0852179	0.0861199	0.0923354	0.102506	0.0973433	0.110172	0.0738675	0.107045	0.0770378
ENSMUSG00000016150	0	0	0	0	0	0.000206832	0	0	0	0.000175822	0	0.000239994	0	0	0.000161362
ENSMUSG00000016179	0.0190892	0.00892968	0.0193121	0.0306929	0.0231267	0.0389115	0.0305901	0.0194722	0.00976532	0.0198466	0.0419926	0.0180601	0.0101755	0.0102617	0.0364285
ENSMUSG00000016181	0.30935	0.267577	0.279501	0.244005	0.259282	0.247473	0.355429	0.202433	0.286646	0.267009	0.282477	0.314763	0.208458	0.257288	0.211633
ENSMUSG00000016194	0.140054	0.110872	0.0980925	0.0635145	0.0826627	0.0658814	0.149623	0.109895	0.0881801	0.0896066	0.106647	0.132504	0.060299	0.104245	0.0788102
ENSMUSG00000016200	0.0110718	0.00739893	0.0128012	0.00169543	0.00638741	0.0116068	0.013518	0.0104873	0.00566392	0.00767406	0.0127578	0.00598569	0.0101174	0.0042513	0.00503064
ENSMUSG00000016206	2.09056	3.30995	2.56689	1.55139	1.5586	1.04896	3.43599	1.39433	1.31625	1.22608	1.33641	2.38358	1.0858	1.03737	1.50032
ENSMUSG00000016239	0.080716	0.037758	0.0725854	0.0937305	0.0760574	0.0438752	0.0862309	0.0754744	0.11011	0.0839187	0.0493222	0.146366	0.0537823	0.0903963	0.0941315
ENSMUSG00000016252	25.4693	38.9857	42.5381	51.3709	60.678	44.1754	21.3329	62.4914	45.024	34.5754	44.4244	45.9828	52.9001	36.7401	50.4735
ENSMUSG00000016253	2.73587	3.16296	2.97871	2.84883	3.37767	3.77631	2.81842	3.21936	2.90911	3.76548	3.18116	3.36491	3.13548	3.15153	3.60495
ENSMUSG00000016255	0	0	0	0	0	0.0259334	0.0169896	0	0	0	0	0	0	0.0170978	0
ENSMUSG00000016256	15.8988	16.2823	14.6489	20.7561	23.6671	22.0359	9.16938	20.9337	18.6669	17.0442	20.6594	14.255	19.9365	18.8388	17.4938
ENSMUSG00000016257	12.6362	13.2899	12.2932	12.1384	12.3254	14.6988	9.08098	12.2206	12.2864	11.5263	13.3444	9.01352	13.0002	11.2856	10.5964
ENSMUSG00000016262	0.121726	0.208787	0.232612	0.108733	0.0327715	0.231585	0.346781	0.103474	0.166055	0.126556	0.16364	0.0959701	0.17303	0.261743	0.129052
ENSMUSG00000016283	1.52301	1.66238	1.76907	3.26508	0.888403	1.79372	6.19192	3.62501	3.15976	1.17292	1.11678	1.60102	1.57859	2.59262	2.63731
ENSMUSG00000016308	4.18574	4.08184	4.39146	4.10692	4.93691	4.18938	2.8392	5.21857	3.89735	4.54371	4.31973	4.06487	4.71035	4.2026	3.26838
ENSMUSG00000016319	469.481	495.266	462.68	543.996	529.037	575.407	252.133	550.557	464.743	451.041	536.697	343.801	531.166	509.738	421.131
ENSMUSG00000016327	0	0	0	0	0	0	0	0	0	0.00769755	0	0	0	0	0
ENSMUSG00000016344	6.44637	9.257	12.74	19.9264	24.5798	15.1572	8.8888	22.4034	15.645	11.8457	11.9822	13.3324	23.1747	16.8432	15.7349
ENSMUSG00000016346	0.0153124	0.00358147	0.00258187	0.00410338	0.00927553	0.021849	0.0265827	0.00585737	0.0117499	0.0159199	0.0168422	0.0144869	0.0163246	0.0226364	0.0170457
ENSMUSG00000016349	0.170941	0.159928	0.148232	0.0785287	0.0591704	0.0995563	0.208709	0.161916	0.149909	0.186187	0.0895329	0.277245	0.23431	0.223167	0.186407
ENSMUSG00000016356	0.100559	0.0739206	0.125956	0.138588	0.12763	0.111275	0.088246	0.102577	0.0955359	0.16927	0.0526694	0.156299	0.099549	0.104253	0.109658
ENSMUSG00000016382	0.298771	0.231742	0.258342	0.251826	0.189747	0.210293	0.280992	0.268299	0.248203	0.233633	0.239678	0.29233	0.201458	0.244346	0.237159
ENSMUSG00000016386	0.00130575	0.00366489	0.000880667	0.00139965	0.00105462	0.00106466	0.00278993	0.000665977	0.000667975	0.00181008	0.000957469	0.00123536	0.0020881	0.00140386	0.00249181
ENSMUSG00000016409	0.935408	0.848355	0.791829	0.644577	0.716957	0.871653	0.831067	0.861682	0.737312	0.74097	0.881881	0.839832	0.803899	0.769659	0.79539
ENSMUSG00000016427	15.6634	19.3795	12.9789	21.1071	20.4996	21.9458	9.76694	21.9449	19.3289	14.18	22.6428	15.1819	19.7318	19.3147	21.31
ENSMUSG00000016458	0.00971039	0	0.00982379	0	0.00784281	0.015835	0.0389019	0.00247631	0.00496748	0.00673045	0.00356017	0.00459347	0.0129404	0.0156599	0
ENSMUSG00000016477	0.46881	0.497807	0.455857	0.468611	0.501763	0.562823	0.304192	0.407806	0.431099	0.320954	0.539901	0.310205	0.438476	0.411267	0.428114
ENSMUSG00000016481	2.19899	2.0198	1.78515	1.88427	1.9704	2.07636	2.35281	2.06585	2.17804	2.07082	2.21039	1.84648	1.88118	2.14862	1.86649
ENSMUSG00000016487	0.19113	0.235442	0.204104	0.151948	0.149224	0.187008	0.267147	0.171407	0.211031	0.188778	0.186866	0.200416	0.186784	0.208915	0.177304
ENSMUSG00000016493	0.185623	0.158227	0.116847	0.0928533	0.163249	0.124443	0.163051	0.117816	0.177255	0.140095	0.148211	0.183422	0.120935	0.175177	0.194171
ENSMUSG00000016494	0.844823	0.980853	0.899311	0.752828	0.789213	0.87142	1.03303	0.742373	0.911225	0.684332	0.806076	0.914841	0.683641	0.771505	0.828765
ENSMUSG00000016495	4.58654	4.0748	4.38984	4.00351	4.38242	5.30699	4.58149	4.5855	3.62837	3.0441	3.89843	3.5451	4.08558	4.75456	4.27186
ENSMUSG00000016496	1.16299	1.34713	0.702207	0.593629	0.36678	0.361241	1.35486	0.40674	0.339967	0.353144	0.503549	0.502993	0.342439	0.315569	0.486148
ENSMUSG00000016498	0.0417476	0.0355073	0.0383956	0.0447498	0.0183919	0.0340394	0.0385182	0.0135499	0.0174736	0.0105222	0.0250464	0.0179533	0.0101153	0.0183617	0.012071
ENSMUSG00000016503	3.91002	3.96553	4.23269	4.86039	5.46682	4.31329	3.51023	5.19509	4.00045	4.69145	4.96323	5.09813	4.71145	4.83966	4.59821
ENSMUSG00000016510	3.55234	3.37596	3.11465	4.28879	3.68457	3.67392	2.36692	4.06228	3.22323	4.41899	4.09918	3.69694	4.27551	3.77904	3.80579
ENSMUSG00000016520	0.400541	0.349754	0.475971	0.282141	0.443665	0.451	0.409569	0.455274	0.378582	0.391316	0.352446	0.332032	0.500222	0.399876	0.327586
ENSMUSG00000016524	0	0	0	0	0	0	0	0.0156306	0	0	0	0	0.0163361	0.0164744	0
ENSMUSG00000016526	0.0420028	0.157187	0.12748	0.112558	0.101774	0.13699	0.157054	0.107114	0.0644613	0.145565	0.123198	0.0794773	0.145533	0.101607	0.120233
ENSMUSG00000016528	1.92215	2.05037	1.94285	2.22142	1.9751	2.20935	1.59684	2.39937	2.06731	2.14385	2.21486	1.61756	2.26462	1.92452	1.95434
ENSMUSG00000016529	0	0.0416945	0.090172	0.0955408	0	0.145348	0.0238053	0.0227299	0.0227981	0.0617785	0.0326786	0.0421632	0.0712673	0	0
ENSMUSG00000016534	5.1701	4.96513	4.75473	4.92366	4.65499	5.18649	3.98514	5.16592	4.52127	4.08967	5.02942	4.37714	4.52982	4.85369	4.52667
ENSMUSG00000016541	0.104036	0.102368	0.128237	0.10575	0.102861	0.106765	0.180131	0.098805	0.108277	0.12557	0.134159	0.12049	0.115694	0.121495	0.119806
ENSMUSG00000016552	0.155227	0.0924171	0.142764	0.0605054	0.113975	0.0690362	0.301515	0.0719737	0.0505327	0.0391239	0.0827807	0.106807	0.0601776	0.144132	0.0628357
ENSMUSG00000016554	6.95896	6.96277	7.30098	6.81706	7.29112	6.77737	6.35025	6.61551	6.57603	6.59197	7.34237	7.13249	6.94499	5.46588	6.30802
ENSMUSG00000016559	56.7114	58.9963	72.5739	57.9547	62.3743	61.3355	49.3045	74.075	66.8173	67.3286	62.7512	54.4765	82.3323	62.4143	61.8872
ENSMUSG00000016619	4.2966	4.19505	3.98751	3.97812	3.99977	4.80151	3.50203	3.83348	3.80305	4.32508	4.75591	3.87669	4.17498	3.87679	3.94701
ENSMUSG00000016624	0.0291159	0.0514536	0.0785491	0.0381452	0.0705483	0.0764956	0.0725789	0.0577503	0.102608	0.0762385	0.0379553	0.0612142	0.0534588	0.0608679	0.0637945
ENSMUSG00000016626	0	0	0	0	0	0	0	0	0	0	0	0	0	0	0
ENSMUSG00000016637	0.218567	0.248305	0.336944	0.301223	0.214359	0.165482	0.391948	0.278692	0.207649	0.270523	0.240403	0.192015	0.307913	0.201419	0.148964
ENSMUSG00000016664	1.44365	1.79285	1.67015	1.4566	1.5602	2.25367	1.11418	1.82899	1.7806	1.85881	1.66888	1.33667	1.86087	1.92772	1.49841
ENSMUSG00000016756	0.0990864	0.125505	0.0935607	0.0686293	0.0480176	0.0522036	0.354212	0.0404299	0.0491293	0.0454336	0.0693038	0.13557	0.0471301	0.054085	0.0989087
ENSMUSG00000016757	0.855661	0.928622	0.969533	1.10063	1.22554	0.809302	0.920219	1.0474	0.89296	0.877751	1.05409	1.20891	1.11291	0.668497	0.878132
ENSMUSG00000016758	0.038588	0.0481361	0.0520516	0.0137877	0.0519442	0.0104878	0.0618369	0.0131208	0.0329004	0.0356615	0.056591	0.0486773	0.0274259	0.0345727	0.0409106
ENSMUSG00000016763	0.160581	0.17644	0.166235	0.262197	0.137238	0.115707	0.190504	0.195231	0.178623	0.135892	0.212223	0.178424	0.108491	0.195733	0.166287
ENSMUSG00000016831	4.53109	3.71858	3.69044	4.21786	3.55263	4.15899	4.34529	3.89222	3.7819	4.00379	4.50774	3.59744	3.77833	3.94565	3.4638
ENSMUSG00000016833	2.58152	2.30543	2.29511	2.26405	2.81163	1.97731	2.13111	2.51363	2.52117	2.08752	2.78207	2.51638	2.23093	2.2288	2.06511
ENSMUSG00000016918	0.052785	0.0417868	0.0520322	0.0304666	0.0437261	0.0419354	0.159053	0.0324446	0.0463896	0.0300195	0.0426755	0.0332931	0.0346303	0.0334685	0.0533791
ENSMUSG00000016921	31.837	28.9447	29.9072	26.7667	32.5797	32.6233	31.0433	29.2032	31.7161	33.6526	28.6195	35.998	28.9745	29.857	32.5226
ENSMUSG00000016933	0.668468	0.760105	0.679743	0.556696	0.772477	0.754676	0.84049	0.68975	0.712864	0.762709	0.72017	0.778381	0.657837	0.818204	0.8439
ENSMUSG00000016940	2.13301	2.03397	2.40691	2.48426	3.01485	2.60876	2.04868	2.93943	2.91678	3.04215	2.4213	2.81359	2.91904	3.14221	3.53559
ENSMUSG00000016942	0	0.00738401	0.0106462	0	0.00637453	0	0.00421586	0.00402543	0	0.00547042	0.00578732	0.00746703	0	0.00424273	0
ENSMUSG00000016946	3.40908	3.92037	3.55667	2.79777	3.01155	3.92334	2.60821	3.09714	3.3108	3.4705	3.61947	2.48618	3.4972	3.19274	2.27586
ENSMUSG00000016982	0	0	0.0204474	0	0	0	0	0	0	0	0	0	0	0	0
ENSMUSG00000016984	1.14915	0.877073	0.907624	1.29662	1.01363	0.789034	1.13075	0.902297	0.765773	0.869863	0.698506	0.92985	0.628679	0.796569	0.846411
ENSMUSG00000016995	0.0144991	0	0.00977893	0.0155417	0	0.011822	0.0232346	0.01479	0.0148344	0.0100496	0	0.0137175	0.00772876	0.00779421	0.00922304
ENSMUSG00000016998	0	0	0	0	0	0	0	0	0	0	0	0	0	0	0
ENSMUSG00000017000	0	0	0	0	0	0	0	0	0	0	0	0	0	0	0
ENSMUSG00000017002	0.306778	0.403041	0.382998	0.412798	0.390115	0.356576	0.509041	0.336238	0.343924	0.289544	0.469047	0.605183	0.354892	0.326318	0.28649
ENSMUSG00000017003	0	0	0	0	0	0	0	0	0	0	0	0	0	0	0
ENSMUSG00000017004	0	0	0	0	0	0	0.0737	0	0	0	0	0	0	0	0
ENSMUSG00000017007	0	0	0	0	0	0.0151454	0.0198442	0	0.0095023	0	0	0.0175737	0.00990145	0.00998531	0
ENSMUSG00000017009	7.13532	5.31437	5.28347	7.9978	6.53391	4.80236	7.44875	6.98167	6.18683	5.90571	7.31473	7.07005	6.21093	6.05079	6.84902
ENSMUSG00000017049	0	0	0	0	0	0	0	0	0	0	0	0	0	0	0
ENSMUSG00000017057	4.92029	4.07535	3.14645	4.87224	3.00312	4.22927	3.09277	3.61149	3.24269	2.66291	3.29614	1.92346	3.3789	3.70464	3.2577
ENSMUSG00000017064	0	0	0	0	0	0	0	0	0	0	0	0	0	0	0
ENSMUSG00000017119	9.67324	7.92328	6.35858	10.5169	8.92184	8.83166	8.58039	8.79924	8.32333	7.12474	8.15622	6.89469	8.72202	9.50105	8.43695
ENSMUSG00000017132	0.237301	0.350451	0.402105	0.306921	0.35006	0.353393	0.362464	0.355093	0.372211	0.328956	0.32788	0.239353	0.36171	0.39113	0.314376
ENSMUSG00000017144	1.71399	1.17977	1.18077	2.21782	1.57221	1.51731	1.95535	1.37997	1.20249	0.941911	1.54409	1.54051	1.86644	1.27019	1.30835
ENSMUSG00000017146	0.231545	0.25386	0.212288	0.186147	0.239609	0.159294	0.220309	0.153155	0.192481	0.233209	0.13795	0.243023	0.148496	0.163368	0.165699
ENSMUSG00000017165	0	0	0	0.0946185	0	0	0.047151	0	0.0451561	0	0	0	0	0.0474514	0
ENSMUSG00000017167	0.215019	0.338806	0.64114	3.04478	1.97429	1.78086	0.441285	0.704176	0.45735	0.556914	0.838124	0.481803	1.30904	0.784773	1.61972
ENSMUSG00000017176	0.574838	0.373171	0.474736	0.389826	0.331629	0.28696	0.645446	0.526539	0.558126	0.601712	0.481728	0.510554	0.3627	0.47298	0.559686
ENSMUSG00000017188	48.2357	52.5874	50.0089	56.1912	63.2676	56.7191	36.5192	61.8096	53.4299	57.8862	67.6704	50.9157	63.2179	41.4664	55.0271
ENSMUSG00000017195	0.0604099	0.0565181	0.142603	0.0323771	0.146374	0.049256	0.0161344	0.0462166	0.108162	0.0837425	0.0442968	0.114307	0.0805041	0.097423	0.0384275
ENSMUSG00000017204	0.0171149	0.0160123	0.0346296	0.0733829	0.0414698	0.0558195	0.118848	0.043646	0.0787984	0.0593134	0.100399	0.0323847	0.0547389	0.0552025	0.0762091
ENSMUSG00000017210	1.05822	1.33441	1.31572	1.44009	1.60534	1.35052	1.11086	1.3282	1.41221	1.44143	1.12008	1.48	1.30476	1.07342	1.25264
ENSMUSG00000017211	0.0612051	0.133611	0.0550399	0.0437376	0.0823894	0.0499043	0.0108978	0.0104055	0.0417471	0.0141408	0.0598399	0.0193019	0.0435007	0.0329018	0.0519111
ENSMUSG00000017221	4.64871	6.38842	6.29364	6.73528	7.55053	5.84525	4.51154	6.35741	6.17612	6.01933	5.76868	6.10582	6.73509	5.26345	6.09835
ENSMUSG00000017264	1.11578	1.23127	1.39574	1.20625	1.2478	1.29856	1.31428	1.11385	1.18062	1.32861	1.23775	1.3624	1.27088	1.32778	1.52872
ENSMUSG00000017286	0.379983	0.369445	0.339195	0.335431	0.32345	0.361461	0.301474	0.428459	0.325882	0.346	0.409751	0.354213	0.367372	0.357466	0.355459
ENSMUSG00000017288	0.388969	0.352688	0.347862	0.361839	0.37367	0.442894	0.306625	0.402892	0.387446	0.369366	0.376942	0.387455	0.401894	0.365689	0.324817
ENSMUSG00000017291	1.67134	1.60445	1.5154	1.5485	1.37102	1.36511	1.57282	1.43061	1.41706	1.46668	1.29801	1.25674	1.32939	1.42346	1.38118
ENSMUSG00000017299	0.838699	1.03992	0.899608	1.05065	0.987526	1.06284	0.852823	0.979221	0.992497	0.994544	0.800233	0.984691	1.00726	1.03751	0.996308
ENSMUSG00000017300	0	0	0.054932	0.0873039	0	0.0664087	0	0	0	0	0	0	0	0	0.155428
ENSMUSG00000017307	1.56629	1.57131	2.60915	3.31739	3.45983	2.33877	1.1189	2.6757	2.23965	2.56364	1.89574	2.32098	3.52072	2.1709	2.72491
ENSMUSG00000017309	0.226807	0.37892	0.360573	0.312579	0.340202	0.435906	0.32884	0.347037	0.414379	0.527757	0.498933	0.613088	0.613135	0.592201	0.515267
ENSMUSG00000017310	0	0	0	0	0.0934233	0	0	0	0	0.0400864	0	0	0.030829	0	0
ENSMUSG00000017311	1.38319	0.739473	2.66541	2.75351	3.19189	2.41671	6.64963	3.22502	2.62819	2.87614	2.89786	2.05641	3.37057	2.23067	2.01112
ENSMUSG00000017314	0.0435455	0.0407402	0.0587388	0.0233385	0.0351705	0.0473405	0.0503975	0.0259113	0.0297018	0.0553341	0.0319307	0.0480646	0.0541614	0.0273101	0.0415498
ENSMUSG00000017316	0	0	0	0	0	0	0.0878568	0	0	0	0	0	0	0	0
ENSMUSG00000017344	0.212079	0.264555	0.143037	0.454661	0.228387	0.172921	0.453139	0.252391	0.325476	0.195995	0.466534	0.601941	0.452197	0.266016	0.314781
ENSMUSG00000017376	0.151003	0.141274	0.138555	0.137394	0.19145	0.193273	0.185705	0.142391	0.172459	0.164296	0.162226	0.13954	0.172216	0.154797	0.150783
ENSMUSG00000017386	3.51427	4.58492	6.21908	5.14938	6.01529	6.17772	4.40882	6.8736	5.04697	5.98896	5.91036	4.36194	7.44161	5.40749	4.86062
ENSMUSG00000017390	0.949819	0.933059	0.352334	1.06903	0.843856	0.813169	0.83714	0.629771	0.413009	0.724171	1.04471	1.12327	1.41765	0.893534	1.51048
ENSMUSG00000017400	0.0407283	0.152418	0.146503	0.0582095	0.13158	0.0885555	0.130533	0.0761669	0.0694503	0.0752787	0.119459	0.26973	0.0578941	0.0510864	0.0863592
ENSMUSG00000017404	28.4039	28.7791	29.7546	29.5396	34.1675	28.6783	33.6051	31.5014	26.6803	23.3734	40.592	34.2485	29.1218	32.0324	32.6379
ENSMUSG00000017405	0.324439	0.404717	0.510577	0.440509	0.489142	0.335078	0.508356	0.452298	0.431525	0.494724	0.364783	0.654826	0.518829	0.581358	0.481552
ENSMUSG00000017412	0.0110395	0.00860694	0.0142708	0.0187362	0.00965935	0.00975132	0.0122852	0.0107919	0.0127067	0.0159411	0.0182137	0.0200185	0.0112789	0.00840718	0.01463
ENSMUSG00000017417	0.0108511	0.027072	0.0512297	0.0116314	0.0408992	0.0117967	0.0173887	0.0202928	0.0185034	0.0200562	0.0344794	0.0136882	0.0115684	0.0427766	0.0115042
ENSMUSG00000017418	1.29309	1.12568	1.46909	1.38608	0.854504	1.30806	1.58829	1.47775	1.42558	1.0736	0.973539	0.942073	0.954678	1.21182	0.866538
ENSMUSG00000017421	9.05118	7.01069	6.69514	7.98866	6.87456	7.14756	8.00544	7.11934	7.58341	7.43793	7.14464	6.96428	6.63743	7.69522	6.74847
ENSMUSG00000017428	1.76714	1.52869	1.64095	1.6142	1.37762	1.65803	1.55955	1.57531	1.5486	1.46625	1.54744	1.40535	1.74197	1.43457	1.47925
ENSMUSG00000017446	0.325686	0.314534	0.262175	0.247754	0.263048	0.31695	0.443342	0.262563	0.317095	0.276713	0.300446	0.278311	0.235211	0.31627	0.26732
ENSMUSG00000017453	3.51021	2.53841	2.2531	3.9444	3.39664	3.78847	1.50364	4.93853	3.79959	4.80721	4.84944	3.08034	3.35356	4.47586	4.90803
ENSMUSG00000017466	0.581255	0.582931	0.741752	0.493065	0.493105	0.58304	1.32012	0.573724	0.682405	0.576783	0.791108	0.720042	0.726673	0.782282	0.710226
ENSMUSG00000017478	1.34642	1.66907	1.78213	2.02054	2.0843	1.77023	1.42642	1.77688	1.62437	1.73036	1.72364	1.88422	1.99762	1.95121	1.83428
ENSMUSG00000017485	2.20216	1.86856	1.76607	1.76429	1.65514	1.64173	2.06245	1.70218	1.87536	1.94797	1.6434	1.9265	1.65243	1.885	1.70292
ENSMUSG00000017491	0.0123637	0.00771146	0.00754456	0.0044176	0.00475515	0.00480043	0.00943461	0.00510478	0.00843309	0.00775337	0.00777081	0.00612712	0.00502133	0.00601333	0.00599215
ENSMUSG00000017493	2.7993	2.87923	3.03721	2.92606	2.86477	3.06216	4.31867	3.05057	3.2554	3.4346	3.12359	4.06308	3.61458	2.65445	3.36226
ENSMUSG00000017499	0.453276	0.556598	0.573212	0.592157	0.469064	0.496629	0.567477	0.476822	0.485498	0.48108	0.560882	0.71027	0.332227	0.35027	0.297345
ENSMUSG00000017548	2.60291	2.68552	2.40212	2.21654	2.51646	2.44498	2.38776	2.2003	2.38938	2.37588	2.10481	2.33077	2.20453	2.31009	2.21593
ENSMUSG00000017550	0.251313	0.258174	0.232646	0.216565	0.270639	0.204912	0.307968	0.188497	0.226876	0.273239	0.162601	0.31236	0.233779	0.198673	0.200613
ENSMUSG00000017561	0.689197	0.756396	0.701715	0.518552	0.690455	0.896952	1.23894	0.632049	0.613604	0.587933	0.660866	0.463956	0.586392	0.797977	0.653395
ENSMUSG00000017588	0	0	0	0	0	0	0	0	0	0	0	0	0	0	0
ENSMUSG00000017607	1.51905	2.37166	1.71624	0.674131	1.00808	2.02747	1.96911	1.42616	1.73236	2.66238	2.66762	0.759773	1.7845	1.69559	1.29864
ENSMUSG00000017615	13.565	14.3251	13.5633	17.6485	13.9279	18.3188	10.7511	17.3484	15.362	13.9387	17.2453	10.5718	16.7304	16.152	13.2561
ENSMUSG00000017631	2.07847	2.04653	1.8481	2.56171	2.11973	2.3666	1.40191	2.14286	2.05656	2.09349	2.2588	1.5803	2.23127	2.29381	2.03166
ENSMUSG00000017639	0.196918	0.236297	0.2483	0.176663	0.22128	0.205935	0.165782	0.198686	0.223371	0.280392	0.240133	0.119477	0.244163	0.26234	0.205593
ENSMUSG00000017652	0.105587	0.197569	0.142426	0.11318	0.0959393	0.0753299	0.493503	0.114437	0.108029	0.054888	0.0967794	0.112382	0.0773893	0.12771	0.34422
ENSMUSG00000017664	8.46521	14.9135	11.9093	27.1136	23.2854	19.7018	3.35628	20.6706	15.1309	16.1739	17.9552	12.1949	22.5405	18.3979	22.9016
ENSMUSG00000017667	0.0816738	0.106977	0.11017	0.157585	0.105545	0.0799125	0.165783	0.116638	0.142057	0.101897	0.0479112	0.185451	0.0957801	0.149277	0.0831259
ENSMUSG00000017670	1.27246	1.986	1.55201	2.12244	1.86337	2.34169	0.965559	1.90151	1.83725	2.11013	2.01872	1.70455	2.16799	2.20233	2.14839
ENSMUSG00000017677	6.33565	6.57056	6.81276	4.13242	5.66022	6.62789	7.85405	4.97665	6.47453	6.2349	5.25934	6.07895	5.54376	5.81562	5.42744
ENSMUSG00000017679	1.94397	2.02366	1.782	1.80495	1.94602	1.96455	3.34919	1.64084	2.03795	1.81235	1.82699	1.73556	1.80247	2.06058	1.8897
ENSMUSG00000017686	0.691039	0.748219	0.636268	0.661666	0.649065	0.772366	0.609682	0.738567	0.722909	0.69424	0.742998	0.723575	0.732581	0.724176	0.763088
ENSMUSG00000017688	3.62995	3.29202	2.12139	4.19319	3.40321	3.03304	2.16202	4.10152	3.3514	2.74836	3.77135	2.03721	3.11201	3.57746	3.45486
ENSMUSG00000017692	0.0498411	0.0233151	0.0280129	0.0222606	0.0201277	0.0338655	0.0599024	0.0338942	0.0233722	0.031667	0.0121824	0.0432249	0.0309959	0.0267929	0.0343466
ENSMUSG00000017697	26.4902	14.1323	21.9728	62.1461	16.5324	22.6629	6.69043	38.2701	23.5876	11.4412	17.5252	1.67325	25.5315	22.5474	10.1744
ENSMUSG00000017707	59.383	47.4263	53.3543	44.0686	49.0939	50.1327	48.5914	55.6512	55.5453	56.1575	60.2696	50.4925	44.9838	58.5767	45.7908
ENSMUSG00000017713	1.2816	2.20468	2.9835	2.43733	5.17557	3.67425	0.706667	2.90984	3.46845	4.55613	2.78897	2.85528	4.07693	4.86707	2.97169
ENSMUSG00000017715	0.878847	1.15679	1.05876	0.909562	0.812622	0.904372	0.692839	0.871752	1.00149	0.92422	0.919983	0.957626	0.817401	1.21857	0.813507
ENSMUSG00000017716	4.99988	7.37902	5.65197	3.96296	5.14737	5.62702	3.55473	4.07658	4.43104	4.10004	4.07937	6.06286	5.0864	4.12629	3.76283
ENSMUSG00000017718	0.277909	0.382361	0.452053	0.210278	0.567751	0.333231	0.174646	0.350189	0.367965	0.305933	0.491476	0.262929	0.470563	0.623943	0.499148
ENSMUSG00000017720	0	0	0.0450333	0.143144	0.0539285	0.054442	0.213997	0.102165	0.239101	0.231399	0.0979214	0.126342	0.035592	0.10768	0
ENSMUSG00000017721	6.78527	7.55826	7.33645	9.97795	8.71707	8.437	6.5693	9.41964	7.96183	9.15615	9.53108	6.72042	10.3421	8.6401	8.10636
ENSMUSG00000017723	0.0749824	0.0350759	0.050572	0	0.0302806	0.0611378	0.0600792	0.0764871	0.0575374	0.155915	0.0549824	0	0.0199848	0.060462	0
ENSMUSG00000017724	0.0146271	0.0821085	0.0197305	0.0783948	0.0708833	0.095411	0.0625059	0.0671427	0.0149654	0.0202766	0.0214512	0.0830316	0.054579	0.0235891	0.0558268
ENSMUSG00000017733	0	0.040726	0	0	0	0	0	0	0	0	0	0	0	0	0
ENSMUSG00000017734	0.221839	0.207548	0.277866	0.135881	0.383943	0.542639	0.321638	0.193964	0.210758	0.329488	0.232383	0.389779	0.354756	0.323688	0.342707
ENSMUSG00000017737	0.879838	1.26312	0.890113	0.764244	0.637108	1.02661	0.129649	0.611224	0.325929	0.462631	0.656283	1.1051	0.582206	0.318032	0.289487
ENSMUSG00000017740	0.0293631	0.0329657	0.00792161	0.0188848	0.0189726	0.0287299	0.00941081	0.0209667	0.0150211	0.028493	0.0172249	0.0333364	0.0219129	0.0252554	0.0261495
ENSMUSG00000017747	1.34592	2.12764	2.15985	3.03467	3.48611	1.96778	2.00808	2.65118	2.35048	2.3483	1.87176	2.06374	3.14192	2.12067	2.09611
ENSMUSG00000017754	0.791642	1.14035	1.21193	0.915918	1.0555	1.10653	0.96655	0.92289	1.10565	0.975471	1.19783	1.30772	1.17888	0.97271	0.959188
ENSMUSG00000017756	2.00854	2.54899	2.36836	2.19106	2.51613	2.96344	1.3984	2.2161	2.72881	3.17261	2.76527	2.06832	2.6293	3.06436	2.73784
ENSMUSG00000017760	13.3923	13.7353	15.2493	19.4608	19.1892	21.7477	12.7808	17.505	18.1165	18.3124	20.4416	17.2561	21.4761	22.6219	19.7826
ENSMUSG00000017764	0.873851	1.32853	1.65761	0.878149	2.02913	1.51407	1.37116	1.05852	1.34109	1.17351	1.64197	1.18845	1.92146	1.35054	0.833801
ENSMUSG00000017765	0.314877	0.342107	0.493246	0.370184	0.213299	0.306431	0.249581	0.253849	0.34814	0.274569	0.342612	0.307514	0.205747	0.283933	0.310138
ENSMUSG00000017767	0.21277	0.696719	0.717516	0.228071	0.429621	0.867423	0.852403	0.488339	0.489804	1.1798	0.468054	0.503251	0.283544	0.686268	0.744401
ENSMUSG00000017774	2.23669	2.53122	2.83922	2.31378	2.20884	2.43693	3.85036	2.58546	2.48828	2.40329	2.14144	2.49499	2.49909	2.42049	2.28019
ENSMUSG00000017776	7.65654	7.31026	6.83139	6.72702	6.27747	6.99119	6.52342	6.89084	7.08071	6.39578	6.21455	5.78097	6.42171	6.48499	5.75404
ENSMUSG00000017778	27.0318	39.7273	32.1084	45.1646	48.3505	45.5984	24.2605	44.4872	35.1591	19.7982	43.8163	38.7244	41.653	40.4173	40.656
ENSMUSG00000017781	9.85069	9.74676	9.24604	11.6788	11.1495	12.4737	7.9498	11.3058	10.3227	10.8488	11.6749	7.75755	11.4269	10.7357	9.07412
ENSMUSG00000017801	27.1694	30.0604	28.5811	29.0735	27.3363	37.0097	20.7043	27.9983	25.9714	28.1188	29.5098	21.4938	32.5243	29.435	26.7499
ENSMUSG00000017802	4.50027	4.80015	3.8071	5.54124	4.60609	5.19561	5.36209	5.46615	4.51008	3.84524	5.75352	3.84476	4.91149	4.84881	5.01585
ENSMUSG00000017817	0.225837	0.346374	0.25719	0.214298	0.164461	0.138859	0.393543	0.260581	0.257575	0.215552	0.252472	0.227674	0.3276	0.234844	0.324996
ENSMUSG00000017830	1.29068	1.70877	1.49464	1.20077	1.31781	1.33036	0.949598	0.732815	1.02154	1.38409	1.55356	0.898551	0.947624	0.811648	0.774546
ENSMUSG00000017831	4.18043	2.92581	2.74901	3.86922	2.96086	3.27091	2.6324	3.84199	2.81714	2.6245	2.694	2.4339	3.2483	3.61722	2.75127
ENSMUSG00000017832	0	0.589236	0.212389	0.675102	0.508681	0	0	0.160612	0	0.436534	0.461822	0.893791	0.503583	0.169283	1.00158
ENSMUSG00000017837	7.48951	10.2292	7.81663	13.7415	10.2437	10.2298	6.90617	10.7348	8.8373	8.35505	10.1619	8.01676	10.3304	9.60976	9.52834
ENSMUSG00000017843	1.48498	1.25715	1.16602	3.07718	2.1366	2.28584	1.54512	1.86989	1.51072	1.40927	1.99651	1.15036	1.97221	2.02959	2.1556
ENSMUSG00000017858	0.984752	1.12192	1.0766	0.944904	1.16738	1.16554	1.08173	0.903252	1.12128	1.12841	1.04237	1.01432	1.19801	1.12705	1.05581
ENSMUSG00000017861	0.198125	0.249525	0.308368	0.1797	0.326195	0.155331	0.227944	0.178782	0.257282	0.306339	0.162043	0.310006	0.162479	0.196626	0.169656
ENSMUSG00000017868	0.938441	0.933855	0.995432	2.08501	1.13693	1.2521	1.97322	0.965975	0.942688	0.614972	1.24489	0.387427	0.977738	1.05022	0.938846
ENSMUSG00000017897	0.00258774	0.00242102	0.00523591	0.00416074	0.00104502	0.00316491	0.00622022	0.00197975	0.00264758	0	0.00569253	0.00612061	0.000689699	0.00278216	0.00329218
ENSMUSG00000017922	0	0	0	0	0	0	0	0	0	0	0	0	0	0	0
ENSMUSG00000017929	2.26639	3.73912	3.24859	3.67062	5.26223	5.74584	2.25758	4.35026	3.72023	3.81945	3.9515	2.48098	4.31603	4.95085	3.86931
ENSMUSG00000017943	0.0271377	0.038084	0	0	0.0109592	0.0331906	0.0217439	0.0484439	0.0277653	0.0564289	0.0198993	0.0256748	0.0216987	0.00729415	0.0431565
ENSMUSG00000017950	13.7236	16.91	14.0121	15.8227	11.7462	14.1873	13.1075	13.8773	13.4394	13.012	13.1926	9.96035	13.9523	14.7342	10.7538
ENSMUSG00000017969	0.0468486	0.0569796	0.0568749	0.0200871	0.0491898	0.0534781	0.0750744	0.0597359	0.0503287	0.0487075	0.0480938	0.0842141	0.0749183	0.0705159	0.0536418
ENSMUSG00000017978	0.0440076	0.0459945	0.0339594	0.0297483	0.0323416	0.0394381	0.0366374	0.0444863	0.0434029	0.050288	0.0436075	0.0367592	0.0416333	0.0449697	0.041108
ENSMUSG00000017999	1.33088	1.52664	1.42837	1.41418	1.68247	1.36823	1.47126	1.52285	1.5511	1.57218	1.32382	1.83943	1.60392	1.3811	1.46496
ENSMUSG00000018001	0.281207	0.277707	0.288003	0.217699	0.151415	0.220794	0.278167	0.22709	0.218447	0.214762	0.282572	0.167512	0.170717	0.211355	0.185504
ENSMUSG00000018008	0.36619	0.719456	0.605095	0.363084	0.303155	0.194075	1.14918	0.35953	0.299727	0.266504	0.335645	0.389756	0.248878	0.295277	0.436758
ENSMUSG00000018012	0.365794	0.256671	0.308388	0.294074	1.03405	0.521946	0.928119	0.559702	0.514599	0.507078	0.737622	0.432595	0.389975	0.639076	0.407201
ENSMUSG00000018040	5.85645	7.10008	7.04399	6.12067	6.64184	5.86943	5.82646	6.57137	6.42881	6.24105	6.5668	6.672	5.85337	5.40447	5.54148
ENSMUSG00000018042	17.9435	16.2948	17.5597	26.9454	23.5322	21.5114	3.73416	27.5897	23.5574	22.974	27.2453	15.5493	26.1613	20.0767	20.5058
ENSMUSG00000018068	0.648398	0.711531	0.64775	0.491221	0.578819	0.55253	0.611972	0.524652	0.566129	0.594717	0.454003	0.714918	0.493757	0.440283	0.424859
ENSMUSG00000018076	0.238938	0.202653	0.19278	0.240562	0.229957	0.229416	0.308344	0.20387	0.206195	0.189603	0.216142	0.213382	0.194026	0.244286	0.230828
ENSMUSG00000018102	8.18942	7.61271	8.55061	11.6763	9.73075	9.52378	6.78606	12.8385	8.5131	5.89456	8.50717	5.09081	10.3818	9.56666	8.16472
ENSMUSG00000018126	3.14383	3.67661	5.36857	4.23031	6.01029	4.75176	3.22464	6.10252	5.45356	5.9576	4.28561	5.25259	6.16845	6.12181	5.50484
ENSMUSG00000018143	3.77581	4.66528	4.63648	7.9627	6.19868	5.1534	4.42841	6.7612	5.74222	4.70791	6.24461	4.23237	6.15844	6.29884	5.69132
ENSMUSG00000018160	2.00058	1.95488	1.79156	1.69768	1.66069	1.83509	1.75731	1.55605	1.87912	1.95285	1.73998	1.7981	1.66479	1.8402	1.77456
ENSMUSG00000018166	26.0854	20.4807	13.8447	33.6863	28.4528	20.5025	28.0166	26.1241	24.0039	17.0491	26.0212	17.0751	21.9339	28.2285	25.7408
ENSMUSG00000018167	1.42731	1.63629	1.5999	1.76699	1.96463	1.83582	1.3745	1.87634	1.68143	1.72082	2.04162	1.55008	1.70919	1.82633	1.4578
ENSMUSG00000018168	0.312794	0.345371	0.26038	0.138948	0.106972	0.101097	0.87455	0.0733	0.0893772	0.113285	0.148776	0.138635	0.0826167	0.0939202	0.227653
ENSMUSG00000018169	0.155931	0.206671	0.306741	0.208931	0.178417	0.116546	0.638577	0.0795302	0.166185	0.135099	0.123868	0.147526	0.124679	0.0838235	0.223177
ENSMUSG00000018171	3.57435	3.68854	3.08937	3.91964	3.17504	3.10645	3.11007	3.64608	2.87203	2.2286	3.47618	2.50759	2.91588	2.57177	3.26579
ENSMUSG00000018189	1.3023	1.31757	1.17963	1.38783	1.2781	1.28409	1.01515	1.38249	1.0884	1.23852	1.26585	1.16046	1.16237	1.28618	1.18
ENSMUSG00000018196	0.980619	0.821208	0.730756	0.830619	0.847405	0.805151	0.864469	0.762464	0.7858	0.774746	0.829684	0.674733	0.785909	0.858919	0.894235
ENSMUSG00000018199	0.669882	0.765094	0.692375	0.503571	0.463753	0.496543	0.757476	0.536898	0.645321	0.615058	0.414654	0.666695	0.514755	0.682799	0.597675
ENSMUSG00000018209	0.872058	0.9665	0.879527	0.923265	0.762851	0.868567	1.2398	0.951142	0.813985	0.872253	0.783086	0.756506	0.829582	0.882766	0.810754
ENSMUSG00000018211	0	0	0	0	0.0256211	0	0	0	0.0324558	0.0219872	0.0232609	0	0	0	0.0201788
ENSMUSG00000018217	17.3377	12.323	16.5867	11.6654	7.11637	14.5878	13.7359	18.9483	12.7951	5.68712	9.8448	1.46482	9.29772	12.0583	6.77995
ENSMUSG00000018238	0.132881	0.18648	0.0224054	1.10388	0.563452	0.270865	0.0532349	0.406642	0.186937	0.161179	0.657704	0.125718	0.301038	0.446452	0.570558
ENSMUSG00000018239	0.874928	0.868172	0.733151	0.937846	0.985034	0.691766	0.920545	0.97362	0.935852	0.900455	0.81653	0.802681	0.579445	0.812392	0.624013
ENSMUSG00000018259	0	0	0	0	0	0	0	0	0	0	0	0	0	0	0
ENSMUSG00000018263	0	0	0	0	0	0	0	0	0	0	0	0	0	0	0
ENSMUSG00000018286	34.1281	32.7019	34.8979	36.5823	35.1222	32.5393	26.7568	40.1004	33.6033	33.3838	36.3941	33.8507	37.6067	29.6891	35.0733
ENSMUSG00000018287	5.26404	5.1901	5.40745	5.20854	5.4617	4.91941	4.39082	5.16315	4.93006	4.96772	6.05718	5.24845	6.38906	5.11536	6.69704
ENSMUSG00000018293	140.445	186.266	159.932	176.673	186.567	189.877	128.85	185.191	155.2	144.345	196.131	119.486	192.502	148.754	156.876
ENSMUSG00000018322	1.54316	1.60147	1.32941	1.37613	1.51868	1.42741	1.78021	1.4683	1.30686	1.51002	1.20763	1.28821	1.51383	1.42906	1.42707
ENSMUSG00000018326	11.4461	10.3828	10.3692	10.3712	9.60414	12.2043	10.3159	11.3945	10.3447	10.9714	11.2735	9.38274	10.8102	10.1319	10.1614
ENSMUSG00000018334	0.744488	0.900818	0.860448	1.05052	0.956806	0.860773	0.714534	1.13826	1.06252	0.864003	1.07543	0.75641	0.882603	1.08325	0.881533
ENSMUSG00000018339	5.71193	5.99169	7.89941	8.10174	6.43075	6.25677	7.96676	6.38566	6.95085	6.17851	8.44024	7.39641	6.70461	7.89346	7.1384
ENSMUSG00000018340	1.03081	0.869931	0.947787	0.829832	0.615073	0.716985	1.23384	0.763945	0.820045	0.612407	0.916292	0.971264	0.710955	0.651385	0.794883
ENSMUSG00000018341	0.075425	0.0529244	0.0635882	0.0404245	0.0217567	0.0373385	0.0446059	0.0206085	0.0303166	0.0186709	0.0770347	0.0229369	0.0344618	0.0246172	0.0274164
ENSMUSG00000018347	0.766734	0.54285	0.53809	0.399829	0.460268	0.532236	0.642014	0.533744	0.503542	0.545801	0.531833	0.597967	0.513648	0.42331	0.652502
ENSMUSG00000018362	6.70382	6.40914	5.8637	5.27715	5.43141	6.26887	5.00211	4.41287	5.3049	5.6049	5.20759	5.35144	5.15922	5.18039	4.87739
ENSMUSG00000018363	0.888136	0.701288	0.681733	0.900874	0.770526	0.837129	0.798367	0.830655	0.765752	0.793489	0.836125	0.715619	0.860879	0.897475	0.745567
ENSMUSG00000018372	0.782465	0.529869	0.462397	0.511228	0.577806	0.455709	0.628935	0.554916	0.548956	0.50102	0.355184	0.521725	0.504486	0.548818	0.445592
ENSMUSG00000018377	4.04406	3.5885	3.30865	4.17102	4.36626	4.79309	4.31295	4.02598	3.86033	3.97816	4.57546	3.30014	3.68913	4.31802	3.93385
ENSMUSG00000018378	0.0832795	0.0756882	0.134803	0.127526	0.10762	0.162967	0.125828	0.112863	0.122939	0.145131	0.118643	0.166585	0.105273	0.1407	0.152871
ENSMUSG00000018379	40.5093	38.9383	39.1102	30.1768	35.8425	38.4033	36.7721	33.3391	36.8655	39.7458	31.9367	41.8837	35.9129	35.004	31.6694
ENSMUSG00000018381	2.21193	2.44882	2.82207	6.12507	6.02948	6.59789	2.60921	6.26128	4.59218	3.44954	6.62294	2.52867	5.51217	4.89496	4.9598
ENSMUSG00000018387	0.259748	0.101256	0.350375	0.255225	0.332169	0.300034	0.369993	0.3312	0.298974	0.270054	0.174593	0.389098	0.403839	0.255991	0.261612
ENSMUSG00000018395	0.257777	0.123677	0.182774	0.170039	0.218876	0.177846	0.285981	0.14833	0.223163	0.270295	0.135707	0.200107	0.183211	0.220294	0.15977
ENSMUSG00000018398	0.87499	0.924476	1.07853	0.598324	0.816366	0.861041	1.60362	0.75405	0.860498	0.925393	0.907096	1.03478	0.739831	0.843414	0.734126
ENSMUSG00000018401	9.39449	10.0651	9.34452	12.1105	10.4789	12.54	5.74157	10.5104	8.80755	9.229	11.2428	7.14988	11.2573	10.6501	9.66875
ENSMUSG00000018405	2.08964	2.08757	2.62763	1.32876	2.20265	2.45465	2.04323	2.23996	2.24668	2.16028	1.58422	2.01051	2.05786	1.63739	1.48696
ENSMUSG00000018411	0.0476763	0.0615971	0.0352178	0.0316363	0.0476751	0.0222134	0.049721	0.0416854	0.0545859	0.045634	0.0566013	0.0494021	0.038726	0.0488175	0.0462133
ENSMUSG00000018412	0.429825	0.391095	0.376297	0.471575	0.515972	0.435674	0.504212	0.423835	0.450975	0.473167	0.446193	0.443334	0.422298	0.41047	0.389217
ENSMUSG00000018415	1.66477	1.24095	1.04065	1.60314	1.53589	1.55051	1.18929	1.56701	1.38477	1.36496	1.58794	1.58783	1.60527	1.52792	1.54542
ENSMUSG00000018417	0.193832	0.19935	0.155764	0.153249	0.131016	0.147955	0.174032	0.133918	0.162449	0.174367	0.170356	0.204193	0.149488	0.150015	0.125048
ENSMUSG00000018425	1.52214	1.20415	1.20498	1.52451	1.45723	1.25068	1.60417	1.55269	1.35591	1.26685	1.25836	1.18988	1.2719	1.47222	1.32714
ENSMUSG00000018427	0.95786	0.500351	0.368776	0.735832	0.580228	0.17898	0.888997	0.543502	0.477756	0.248967	0.597015	0.551288	0.25104	0.351858	0.464596
ENSMUSG00000018428	1.35299	1.65823	1.51023	1.62432	1.91781	1.82576	1.06601	1.47675	1.67498	1.86619	1.61714	2.09289	1.99416	1.57101	1.77725
ENSMUSG00000018433	0.945922	0.866153	1.05199	0.916866	0.967185	1.1487	0.919173	0.923844	1.06046	0.899756	0.9445	1.30432	0.960175	0.903392	0.940976
ENSMUSG00000018442	4.94102	5.55061	5.12035	5.10304	5.25785	5.60198	4.22867	4.939	4.73242	4.7746	4.74706	4.91352	5.21958	5.13776	4.27867
ENSMUSG00000018446	14.1374	13.6387	12.0896	11.8967	13.3037	12.7122	10.2336	10.7148	12.3691	14.7442	12.8856	14.5421	12.2783	10.3225	9.04903
ENSMUSG00000018449	0.719973	0.954252	1.13304	0.610967	1.163	1.1007	0.945432	0.918026	1.21236	0.998053	1.34183	1.10689	0.799548	0.983709	0.858719
ENSMUSG00000018451	0.726705	0.815865	0.686179	0.778964	0.821715	0.592528	1.47508	0.741288	1.04092	0.70517	0.532871	0.962544	1.23959	0.781304	0.832078
ENSMUSG00000018459	0	0	0.00226081	0	0.00270738	0	0.0035811	0	0	0	0	0.00317138	0.00178683	0.00180196	0
ENSMUSG00000018470	0.0336951	0	0.0227257	0	0.0272146	0.0824212	0.0719947	0.0343713	0.137898	0.0233547	0.0494153	0.0637575	0.071845	0.0724535	0.0857355
ENSMUSG00000018474	7.87324	6.67034	7.02116	11.6745	11.5098	12.0402	9.28501	10.3023	11.3088	10.32	10.6933	7.73023	8.5196	10.7503	12.465
ENSMUSG00000018476	2.80351	3.14465	4.0968	4.91158	6.00165	6.24314	2.41537	6.19615	4.86539	4.72209	5.00669	3.27983	6.99	6.27946	4.65012
ENSMUSG00000018479	0	0	0	0	0	0	0	0	0	0	0	0	0	0	0
ENSMUSG00000018481	1.03639	1.02324	0.940581	0.972692	0.879493	1.21887	1.4516	0.9768	1.0799	1.15861	1.0016	1.06637	1.06926	1.09885	0.896227
ENSMUSG00000018486	0.01018	0.00952412	0	0	0	0	0	0.0103842	0.0104154	0.00705591	0.00746466	0.0192624	0.0162793	0.0164172	0
ENSMUSG00000018500	0.56272	1.06518	0.812013	0.953876	0.708164	1.17373	0.0139806	0.894391	0.515483	0.480737	0.90202	0.272384	0.969635	0.53465	0.749204
ENSMUSG00000018501	3.41526	2.94841	2.54321	4.34199	3.12092	2.95782	2.25482	3.01858	2.79638	2.38614	3.02334	2.47474	2.75263	3.42021	2.80796
ENSMUSG00000018507	0.131745	0.188995	0.225101	0.273023	0.156063	0.157549	0.525453	0.188144	0.16175	0.10349	0.128806	0.290834	0.159181	0.174693	0.229066
ENSMUSG00000018509	2.79469	3.40651	3.22046	3.83444	4.52728	3.67193	2.03023	4.00737	3.49654	3.28745	3.86432	3.55056	4.11161	3.77729	4.23609
ENSMUSG00000018537	0.842031	0.769464	1.0962	0.67169	1.37599	1.34119	0.962324	1.16854	1.18207	1.37085	1.06257	1.1857	1.17953	1.379	1.61934
ENSMUSG00000018541	0.726781	0.943823	0.921829	0.883693	0.630807	0.787171	0.84597	0.791158	0.760237	0.706747	0.874955	0.687603	0.780606	1.01464	0.65552
ENSMUSG00000018543	0	0	0	0	0	0	0	0.0525482	0	0.0357057	0	0.0487376	0	0.0276925	0
ENSMUSG00000018547	0.533873	0.579106	0.56359	0.406391	0.343706	0.454226	0.888588	0.359111	0.39977	0.348586	0.436862	0.453853	0.445433	0.382656	0.438039
ENSMUSG00000018548	0.346814	0.306191	0.276738	0.193731	0.189372	0.250917	0.243963	0.203046	0.232392	0.26239	0.214909	0.300391	0.26038	0.231075	0.22372
ENSMUSG00000018554	0.275447	0.441775	0.557328	0.253076	0.476724	0.256674	0.798726	0.54188	0.362337	0.354562	0.173124	0.409513	0.440483	0.380755	0.475585
ENSMUSG00000018559	6.38959	7.44979	7.18245	8.66512	9.30488	8.9988	6.92958	8.56697	6.98309	7.8174	9.06889	6.54891	8.28273	7.03879	8.48309
ENSMUSG00000018565	2.43078	2.85769	2.30817	2.63987	2.63492	2.77736	2.40893	2.99342	2.58517	2.70458	3.02542	2.36027	3.01769	2.39849	2.4211
ENSMUSG00000018566	1.4567	1.17357	1.50101	1.04097	1.14386	0.82482	2.18305	1.11445	1.11779	2.13152	1.27585	1.49303	1.53143	1.43564	1.54438
ENSMUSG00000018567	68.9045	70.3055	61.9367	87.4992	76.2068	94.893	64.6032	87.5835	70.8973	67.3119	93.2172	50.9937	77.5867	76.0497	73.8026
ENSMUSG00000018569	140.616	171.692	191.663	183.935	171.755	171.89	152.779	236.662	193.632	168.101	174.116	130.878	202.471	179.661	152.216
ENSMUSG00000018570	2.51509	1.82362	2.12038	2.83075	2.28529	2.81972	1.91444	3.11074	2.47676	2.83279	2.85857	2.439	3.01651	2.70405	2.51981
ENSMUSG00000018572	7.12923	7.73106	7.35819	7.87348	7.32846	9.02762	8.13563	7.74058	7.7638	6.62597	9.14839	5.46747	8.60814	6.96806	6.45892
ENSMUSG00000018574	33.1849	35.0557	27.1587	71.0488	65.7173	72.5103	24.7325	53.965	41.9148	44.7899	57.227	31.3546	63.6953	51.8955	65.7475
ENSMUSG00000018581	0.0334677	0.0139903	0.0158487	0.00763286	0.0149533	0.00987024	0.00988951	0.0112587	0.0163923	0.0118453	0.0151422	0.0148213	0.0140443	0.00880416	0.00996516
ENSMUSG00000018583	2.92004	3.76627	3.68883	2.58628	3.1831	3.15508	3.10218	2.7962	3.03082	3.39876	3.24753	3.84553	3.2448	2.53112	2.82551
ENSMUSG00000018585	1.81657	2.88628	2.74611	3.30689	3.61739	3.14108	2.01597	3.38656	3.04423	2.43136	3.44492	2.56315	2.76307	2.39922	3.29728
ENSMUSG00000018589	0	0	0	0	0	0	0	0	0	0	0	0	0	0	0
ENSMUSG00000018593	3.53883	3.34068	3.80594	3.82749	3.70152	3.73027	4.61083	3.65863	3.6696	3.75659	4.80411	3.86838	4.03193	3.64619	3.42227
ENSMUSG00000018595	0	0	0	0	0.0082184	0	0.0108707	0.0103796	0	0.0141055	0	0.0288807	0.00542403	0	0.00647271
ENSMUSG00000018599	0.853439	1.59692	1.65909	1.07625	2.43282	2.33319	0.911751	1.86916	1.84908	1.32225	1.32523	1.75736	1.92675	1.26839	1.78832
ENSMUSG00000018604	9.17348	11.5955	12.8129	16.6327	14.5425	17.5057	6.47269	13.4142	9.9764	9.15416	12.1533	6.33996	16.5426	13.8935	9.09448
ENSMUSG00000018620	0.0635752	0.0411781	0.0560718	0.0419366	0.0394984	0.0119623	0.0705313	0.0174599	0.040028	0.027117	0.0286879	0.0601482	0.0208547	0.0446916	0.0155542
ENSMUSG00000018623	35.257	25.5381	22.4215	15.3327	14.9278	21.262	25.3821	16.2089	24.4643	27.9253	20.6868	36.1842	17.2331	16.0182	13.2314
ENSMUSG00000018634	0	0	0	0	0	0	0	0	0	0	0	0	0	0	0
ENSMUSG00000018648	0.0646401	0.0302379	0.0290644	0.612049	0.226235	0.122979	0.0920756	0.0989059	0.104714	0.0373361	0.110597	0.122311	0.137826	0.133202	0.198739
ENSMUSG00000018651	0.18495	0.130832	0.167334	0.111214	0.153023	0.117699	0.226502	0.154151	0.156921	0.171966	0.115772	0.19632	0.151489	0.157622	0.152083
ENSMUSG00000018654	0.221018	0.277328	0.219215	0.147722	0.126007	0.118727	0.720859	0.129967	0.122376	0.129763	0.12584	0.127923	0.0845491	0.114619	0.193521
ENSMUSG00000018656	0	0	0	0	0	0	0	0	0	0	0	0	0	0.00958129	0
ENSMUSG00000018659	9.86908	9.99693	9.78415	12.9252	11.5969	11.8586	11.3163	13.8896	12.261	13.7838	14.7999	8.45954	13.1518	12.5652	13.2637
ENSMUSG00000018661	3.14441	3.61152	3.54321	4.20631	3.92304	4.33558	2.62868	3.74209	3.83832	3.91592	3.96468	3.21677	4.23803	3.8479	3.83777
ENSMUSG00000018666	3.66703	3.091	2.60757	2.53677	2.97122	3.01862	3.06022	3.07137	2.99069	2.56605	2.78343	2.92623	2.92896	2.8341	2.7798
ENSMUSG00000018669	4.81388	4.88103	5.50754	5.78142	6.96182	5.91841	4.59081	6.51731	5.17018	6.51595	6.37595	5.96123	6.4084	5.37879	6.81372
ENSMUSG00000018672	0.484111	0.32082	0.47616	0.151353	0.407295	0.47696	0.571061	0.329217	0.350842	0.293603	0.325402	0.343511	0.408589	0.336146	0.32078
ENSMUSG00000018677	13.2694	22.6307	21.6593	33.7318	38.4039	28.6639	13.61	31.5363	24.7956	24.7816	25.6428	26.0237	33.8929	28.7805	28.3706
ENSMUSG00000018678	0.385937	0.606603	0.645534	0.695	0.405224	0.409082	0.428798	0.51966	0.525167	0.4815	0.447134	0.438159	0.736494	0.614102	0.505728
ENSMUSG00000018697	0.136162	0.169853	0.156459	0.116223	0.166998	0.129525	0.145465	0.114459	0.16382	0.153799	0.171953	0.133593	0.153228	0.143681	0.120298
ENSMUSG00000018698	0	0	0	0.101377	0	0	0	0.0321579	0.0645087	0.0874031	0.0231166	0.0298259	0.0336092	0.0169469	0.0601609
ENSMUSG00000018707	4.56237	4.65382	4.23543	5.6463	4.99309	4.42585	4.8685	3.93821	4.37324	4.65751	5.10649	4.46175	4.27039	4.78506	4.93393
ENSMUSG00000018727	0.115797	0.0722244	0.117149	0.103437	0.0623505	0.0629442	0.0927814	0.0295301	0.0493645	0.0802609	0.0283035	0.0182591	0.0514381	0.124497	0.098213
ENSMUSG00000018733	1.81286	1.80375	1.5138	2.03576	1.1853	1.61891	1.92135	1.59974	1.38373	1.25652	1.81462	1.85126	1.41117	1.63969	1.68401
ENSMUSG00000018736	0.539533	0.606577	0.620752	0.821328	0.644494	0.676508	0.564287	0.756166	0.716686	0.581367	0.658265	0.493291	0.647702	0.723868	0.637378
ENSMUSG00000018740	3.41007	3.53343	3.68483	2.31895	3.96844	3.70726	4.58321	2.88005	3.22633	4.49843	3.22646	4.05883	3.65504	3.74512	3.05552
ENSMUSG00000018750	1.31275	1.40532	1.40471	1.44775	1.2234	1.19388	2.38012	1.42279	1.34312	1.3386	1.39763	1.23005	1.50046	1.49281	1.47741
ENSMUSG00000018752	0.101444	0.0790906	0.0684192	0.0543696	0.0546224	0.110285	0.0361251	0.112103	0.0605443	0.0820317	0.074386	0.0799798	0.0630875	0.054533	0.139815
ENSMUSG00000018761	9.8431	11.6191	9.5172	13.7657	12.2045	13.7942	8.40018	14.2961	11.2706	11.8593	14.0688	9.82178	13.5476	10.748	13.6233
ENSMUSG00000018765	1.59859	1.95903	2.05764	1.9549	2.3186	2.08366	1.76795	1.91776	1.95231	2.29406	2.03072	2.21538	2.08833	2.08181	2.04809
ENSMUSG00000018770	153.764	209.362	182.41	251.359	281.978	265.439	99.6049	298.678	221.076	210.677	258.447	187.383	262.818	168.944	227.637
ENSMUSG00000018774	3.88692	4.62828	3.97203	7.9541	4.37607	5.09	5.28499	4.44551	4.09732	4.1636	4.83664	4.56888	3.57879	4.87544	3.59639
ENSMUSG00000018776	0.109967	0.102882	0	0.117875	0	0.268989	0	0.112174	0.0562551	0.15244	0	0.104039	0	0.0591146	0.139903
ENSMUSG00000018796	0.710321	0.64482	0.749448	1.63965	1.31498	1.40778	0.636761	1.2142	1.09012	0.945676	1.23252	1.00805	1.40021	1.56519	1.47408
ENSMUSG00000018800	0.0635542	0.0375536	0.0428643	0.0573681	0.0324196	0.0545471	0.0500291	0.042651	0.0444902	0.0579614	0.0564135	0.0474697	0.0267456	0.0575404	0.0638331
ENSMUSG00000018809	0.0718521	0.0560192	0.0699989	0.0599038	0.064481	0.0618402	0.0724969	0.0651502	0.0510513	0.0830034	0.052687	0.0868619	0.0638348	0.0386253	0.0584021
[truncated: 51,466 more rows]

## Sheet: CO_VIV
gene	ens	baseMean	log2FoldChange	lfcSE	stat	pvalue	padj	JEJ_CO_1	JEJ_CO_2	JEJ_CO_3	JEJ_CO_4	JEJ_VIV_1	JEJ_VIV_2	JEJ_VIV_3
Gnai3	ENSMUSG00000000001	1715.4	-0.277543	0.0806676	-3.44057	0.00058049	0.0341673	1574.45	1676.73	1890.95	1788.03	2145.41	2094.89	2072.11
Cdc45	ENSMUSG00000000028	90.784	-0.320702	0.183418	-1.74848	0.0803814	0.582974	93.0731	101.07	94.1441	73.8638	89.8124	131.916	113.052
H19	ENSMUSG00000000031	3.89	-0.57436	0.642238	-0.894309	0.371156	0.894583	5.52801	0	0	0.886328	5.61627	2.56149	0
Scml2	ENSMUSG00000000037	8.41865	-0.169644	0.521968	-0.325008	0.745175	0.986355	3.44539	3.55044	0	8.01704	6.32112	3.38529	3.71273
Apoh	ENSMUSG00000000049	19.8743	0.463046	0.325996	1.4204	0.15549	0.73871	37.6707	26.937	25.5176	20.8301	12.2199	26.1153	18.8432
Narf	ENSMUSG00000000056	444.503	-0.0144767	0.130935	-0.110564	0.911962	0.9983	562.212	530.806	506.636	449.171	516.201	601.627	436.269
Cav2	ENSMUSG00000000058	147.707	-0.345688	0.261855	-1.32015	0.186785	0.776278	67.2378	77.2748	75.4376	106.267	114.351	97.9539	104.81
Klf6	ENSMUSG00000000078	1773.99	0.0800435	0.228054	0.350985	0.725599	0.984308	1926.94	1341.08	1222.06	2595.83	1732.31	1599.78	1691
Scmh1	ENSMUSG00000000085	107.419	0.146397	0.191097	0.766087	0.443625	0.925598	61.9573	81.1911	82.1166	112.88	77.6262	75.2924	82.107
Cox5a	ENSMUSG00000000088	1606.12	0.0433096	0.142284	0.304388	0.760832	0.98869	1455.37	2016.8	1748.37	975.347	1322.84	1700.9	1480.33
Tbx2	ENSMUSG00000000093	53.1233	-0.448503	0.284787	-1.57487	0.115286	0.668814	45.6888	50.0651	52.7527	28.1032	49.0306	61.4218	64.2431
Tbx4	ENSMUSG00000000094	2.44021	0.21408	0.643838	0.332506	0.739507		1.33785	1.37542	1.34148	3.79907	1.40532	0	2.81931
Ngfr	ENSMUSG00000000120	26.6316	-0.0505389	0.419257	-0.120544	0.904052	0.997439	13.7402	38.6571	17.9844	22.9846	15.7093	14.4917	40.2832
Wnt3	ENSMUSG00000000125	30.0748	0.638677	0.387985	1.64614	0.0997354	0.63101	69.4242	44.4661	49.2764	36.6847	32.8374	20.3016	39.6375
Wnt9a	ENSMUSG00000000126	8.33216	0.641948	0.556056	1.15447	0.248309	0.826656	0	13.0152	8.51443	12.2999	4.03996	1.44188	7.34612
Fer	ENSMUSG00000000127	100.097	-0.279948	0.166704	-1.67931	0.0930915	0.613284	71.1735	79.0187	88.823	79.0311	103.044	111.907	80.0182
Xpo6	ENSMUSG00000000131	327.448	-0.00752352	0.13224	-0.0568929	0.954631	1	339.948	322.725	341.988	395.243	315.197	387.92	354.965
Tfe3	ENSMUSG00000000134	268.569	0.0813066	0.149582	0.543558	0.586745	0.962577	321.481	304.43	341.055	262.167	297.352	274.977	294.643
Axin2	ENSMUSG00000000142	377.862	0.0722593	0.186118	0.388244	0.697835	0.98038	560.352	534.922	496.691	367.046	372.375	450.261	565.391
Brat1	ENSMUSG00000000148	99.8119	0.315054	0.197086	1.59856	0.109918	0.657101	153.485	167.218	141.897	87.6922	90.2306	101.24	127.669
Gna12	ENSMUSG00000000149	278.597	0.188631	0.169837	1.11066	0.266716	0.837265	296.14	263.199	254.962	278.336	177.768	257.228	276.198
Slc22a18	ENSMUSG00000000154	532.423	-0.111597	0.1537	-0.726071	0.467795	0.933646	452.867	507.048	421.305	318.16	390.323	506.565	472.419
Itgb2l	ENSMUSG00000000157	72.7278	0.0478225	0.29339	0.163	0.870519	0.996942	88.5983	71.7443	137.013	87.4944	84.0668	106.225	89.6327
Igsf5	ENSMUSG00000000159	559.439	-0.101103	0.161987	-0.624143	0.532533	0.950381	554.937	474.86	485.154	484.749	617.38	502.897	490.002
Pih1d2	ENSMUSG00000000167	8.64596	0.16779	0.450571	0.372393	0.7096	0.980797	14.0468	5.94716	12.231	5.97775	8.36529	6.61017	8.06702
Dlat	ENSMUSG00000000168	413.357	-0.00305746	0.165539	-0.0184697	0.985264	1	388.902	536.778	501.844	205.899	398.965	416.938	407.201
Sdhd	ENSMUSG00000000171	2733.22	-0.0788276	0.149395	-0.527646	0.597745	0.963237	2763.32	3231.7	2975.9	1480.84	2595.58	3037.37	2650.27
Fgf23	ENSMUSG00000000182	0.0486821	0	0.19081	0	1		0	0	0	0	0	0	0
Fgf6	ENSMUSG00000000183	0.045698	-0.043312	0.19081	-0.22699	0.820431		0	0	0	0	1.36207	1.37981	0
Ccnd2	ENSMUSG00000000184	1591.86	0.103629	0.199153	0.52035	0.60282	0.96395	1324.82	1491.28	1939.41	2264.02	1693.44	1372.5	1830.56
Gpr107	ENSMUSG00000000194	830.368	0.250386	0.130816	1.91404	0.0556154	0.499531	1265.38	1081.58	1064.7	793.86	913.494	873.748	856.244
Nalcn	ENSMUSG00000000197	5.88769	0.336448	0.609961	0.55159	0.58123	0.961161	0	4.34777	3.27084	7.78853	3.03699	3.2642	1.17679
Btbd17	ENSMUSG00000000202	0.451335	0	0.376384	0	1		0	0	0	0	0	0	0
Slfn4	ENSMUSG00000000204	272.454	0.363372	0.375547	0.967582	0.333253	0.881595	95.4003	90.8042	87.7845	79.5131	74.2785	63.0966	58.6621
Th	ENSMUSG00000000214	3.29751	0.209254	0.623876	0.335409	0.737316	0.985982	12.7949	7.03944	8.30095	3.81766	8.82923	6.39797	5.74863
Ins2	ENSMUSG00000000215	22.8931	0	0.250677	0	1	1	0	0	0	0	0	0	0
Scnn1g	ENSMUSG00000000216	1.90953	0	0.60701	0	1		0	0	0	0	0	0	0
Drp2	ENSMUSG00000000223	10.2793	-0.570385	0.456791	-1.24868	0.211783	0.798584	10.3407	1.20213	4.48332	8.11489	12.8013	5.30604	9.78298
Tspan32	ENSMUSG00000000244	19.0732	1.25386	0.505999	2.47799	0.0132126	0.242789	19.2243	31.3685	8.69175	126.275	12.8324	23.6837	16.5384
Lhx2	ENSMUSG00000000247	0.0413418	0	0.19081	0	1		0	0	0	0	0	0	0
Clec2g	ENSMUSG00000000248	1.77236	0.0438495	0.643644	0.068127	0.945685		1.00812	3.20744	2.92253	5.53862	0	9.09252	2.13855
Gmpr	ENSMUSG00000000253	70.3894	0.0183177	0.263141	0.0696119	0.944503	1	85.6935	35.6185	79.1389	61.3491	69.599	53.6124	67.9787
Glra1	ENSMUSG00000000263	0.00204653	0	0.19081	0	1		0	0	0	0	0	0	0
Mid2	ENSMUSG00000000266	303.189	-0.00267756	0.143411	-0.0186705	0.985104	1	183.201	195.979	188.224	305.429	237.773	205.334	223.231
Trim25	ENSMUSG00000000275	1486.65	0.0648384	0.152748	0.424479	0.671217	0.976975	1831.09	1586.92	1489.3	1909.88	1843.62	1637.87	1409.28
Dgke	ENSMUSG00000000276	84.2921	0.289974	0.194951	1.48742	0.136904	0.706932	60.5717	81.8951	77.4108	104.784	72.5232	64.342	67.633
Scpep1	ENSMUSG00000000278	466.321	-0.00111611	0.142644	-0.00782447	0.993757	1	413.272	383.693	429.888	613.086	463.388	488.158	438.454
Mnt	ENSMUSG00000000282	197.42	0.248251	0.199064	1.24709	0.212364	0.798607	292.265	297.807	181.292	247.343	216.341	257.36	172.117
Itgb2	ENSMUSG00000000290	174.327	-0.176	0.261054	-0.674189	0.500191	0.943978	235.952	132.308	170.915	336.717	204.445	283.92	263.586
Hddc2	ENSMUSG00000000295	59.4854	0.029019	0.231005	0.125621	0.900032	0.997439	53.7557	46.6944	41.762	47.9315	55.875	40.5062	43.2931
Tpd52l1	ENSMUSG00000000296	47.6776	0.0424663	0.422747	0.100453	0.919985	0.999021	13.3562	8.36185	10.1351	9.23454	8.61756	6.11904	12.0405
Pemt	ENSMUSG00000000301	17.483	-0.175135	0.399405	-0.43849	0.661031	0.975539	15.1045	19.0696	12.1368	14.005	15.6315	12.6072	21.8614
Cdh1	ENSMUSG00000000303	5445.79	-0.105868	0.150928	-0.701444	0.483026	0.938369	4596.52	4356.33	4612.61	5580.37	5398.42	5033.15	5035.12
Cdh4	ENSMUSG00000000305	3.8387	0.425612	0.631029	0.674472	0.500011	0.943978	9.61202	1.37632	1.32703	3.2248	0	3.69204	2.818
Ckmt1	ENSMUSG00000000308	7251.86	-0.182806	0.176717	-1.03445	0.300924	0.863399	9741.15	13415.9	13292.7	4027.45	10499.4	13415	10713
Bcl6b	ENSMUSG00000000317	16.3363	-0.439773	0.36169	-1.21588	0.22403	0.81037	10.0396	12.8434	42.3096	21.4942	21.8835	46.4768	24.4944
Clec10a	ENSMUSG00000000318	19.1464	0.165458	0.455151	0.363524	0.716213	0.981757	6.70843	18.7241	17.646	14.1028	1.29702	21.6252	16.7456
Alox12	ENSMUSG00000000320	11.9992	0.510486	0.53491	0.95434	0.339911	0.885177	15.0498	14.8643	34.0136	9.07448	15.4337	8.42551	11.4486
Arvcf	ENSMUSG00000000325	96.2296	0.511349	0.190438	2.68512	0.00725048	0.176666	111.038	109.651	120.24	72.1682	47.0972	66.9674	87.1702
Comt	ENSMUSG00000000326	715.818	0.0529471	0.130078	0.407042	0.683977	0.978114	796.834	933.133	866.748	524.248	632.854	806.278	807.691
Rtca	ENSMUSG00000000339	206.154	0.21579	0.132188	1.63245	0.102585	0.637876	198.818	195.497	169.179	140.824	142.591	159.716	144.528
Dbt	ENSMUSG00000000340	214.734	-0.308069	0.202877	-1.5185	0.128889	0.695394	106.406	149.162	151.138	134.537	180.109	150.484	175.671
Dazap2	ENSMUSG00000000346	2801.24	-0.0282193	0.089843	-0.314096	0.753448	0.987281	2757.03	2185.49	2669.24	3325.39	2871.48	2812.88	2687.25
Mcts1	ENSMUSG00000000355	289.277	-0.0523341	0.142483	-0.3673	0.713395	0.981707	238.581	248.366	263.863	245.06	272.972	253.141	249.777
Rem1	ENSMUSG00000000359	14.795	-0.048517	0.423211	-0.11464	0.90873	0.997705	7.26925	9.11442	14.7992	12.8085	14.5999	3.82219	16.0494
Rnf17	ENSMUSG00000000365	0.834918	-0.0547493	0.592249	-0.0924431	0.926346		0	0	0	1.18725	1.02789	0	0
Trappc10	ENSMUSG00000000374	1075.57	-0.0819104	0.0954503	-0.858146	0.390812	0.905972	1097.59	1196.83	1256.97	1216.19	1242.76	1277.42	1269.27
Ccm2	ENSMUSG00000000378	147.639	-0.0586113	0.196823	-0.297787	0.765866	0.989103	103.886	103.803	120.49	209.765	135.777	139.682	154.273
Wap	ENSMUSG00000000381	0.00201995	0	0.19081	0	1		0	0	0	0	0	0	0
Tbrg4	ENSMUSG00000000384	513.039	-0.00675539	0.148073	-0.0456221	0.963611	1	499.801	566.578	519.532	321.101	410.861	502.634	512.921
Tmprss2	ENSMUSG00000000385	1486.68	-0.430226	0.114081	-3.77124	0.000162437	0.0129093	1082.15	1067.66	1088.34	849.661	1340.07	1423.89	1370.37
Mx1	ENSMUSG00000000386	70.5518	-0.0122619	0.337525	-0.0363289	0.97102	1	63.7342	76.6373	49.1506	105.11	125.17	52.2438	51.1838
Fap	ENSMUSG00000000392	32.4767	0.29389	0.32546	0.902999	0.366526	0.892673	33.475	27.1541	26.5807	37.0698	34.6722	19.5383	22.3046
Gcg	ENSMUSG00000000394	346.911	0.427183	0.177141	2.41154	0.0158852	0.265953	266.26	238.336	265.467	367.313	215.284	209.608	209.087
Ndufa9	ENSMUSG00000000399	1249.83	-0.111996	0.130662	-0.857144	0.391365	0.906316	960.027	1192.31	1168.77	856.403	1179.08	1180.37	1030.16
Egfl6	ENSMUSG00000000402	0.244895	0.0438467	0.453037	0.096784	0.922898		0	0	0	1.09462	0	0	1.0856
Lck	ENSMUSG00000000409	91.1341	-0.62884	0.31954	-1.96795	0.0490735	0.472546	94.8243	43.6263	56.2354	192.958	138.916	190.712	145.147
Tssk3	ENSMUSG00000000411	0.183059	-0.0285925	0.19081	-0.149848	0.880885		0	0	0	0	2.24902	0	0
Cttnbp2	ENSMUSG00000000416	46.9798	0.253474	0.256067	0.989875	0.322235	0.876814	46.5245	42.6763	26.3505	25.031	28.0821	28.2824	26.8289
Galnt1	ENSMUSG00000000420	1252.8	0.0079277	0.0760747	0.104209	0.917003	0.999021	1596.04	1434.43	1555.87	1421.99	1537.3	1486.45	1456.78
Myf5	ENSMUSG00000000435	0.00169898	0	0.19081	0	1		0	0	0	0	0	0	0
Mkrn2	ENSMUSG00000000439	723.422	-0.0514819	0.105196	-0.48939	0.624566	0.967648	510.214	587.594	614.175	855.204	697.788	644.727	668.324
Pparg	ENSMUSG00000000440	290.646	0.667772	0.281446	2.37265	0.0176611	0.283159	130.578	86.1853	113.897	42.031	63.4858	46.886	54.1981
Raf1	ENSMUSG00000000441	776.716	-0.0746327	0.0909628	-0.820475	0.411945	0.915856	655.316	704.725	657.402	854.059	708.987	813.469	754.622
2020-09-01	ENSMUSG00000000486	75.409	0.0153381	0.287148	0.0534154	0.957401	1	78.5878	82.1728	64.9109	209.092	96.1302	129.889	106.406
Pdgfb	ENSMUSG00000000489	60.6047	0.244411	0.26006	0.939823	0.347308	0.888547	67.4521	74.7879	63.0167	50.2455	45.9234	63.2778	48.5793
Acvrl1	ENSMUSG00000000530	190.455	-0.121253	0.197155	-0.615017	0.538544	0.952687	250.918	213.767	183.405	115.648	196.471	169.841	244.033
Grasp	ENSMUSG00000000531	26.6581	-0.213467	0.388014	-0.550154	0.582214	0.961268	8.95026	10.2601	20.3892	19.8495	12.1884	29.3218	14.0556
Acvr1b	ENSMUSG00000000532	646.038	-0.0225447	0.112936	-0.199624	0.841775	0.996878	543.885	666.082	647.429	549.296	593.462	595.287	642.625
Tom1l2	ENSMUSG00000000538	945.341	0.358675	0.14449	2.48236	0.0130517	0.241503	1241.23	1233.82	1452.31	1094.67	859.833	1049.03	1019.57
Gpa33	ENSMUSG00000000544	4043.5	0.00694269	0.134138	0.0517577	0.958722	1	4717.28	3958.74	4097.96	4423.88	4155.42	4446.88	4235.28
Zfp385a	ENSMUSG00000000552	30.6983	-0.135314	0.312061	-0.433614	0.664569	0.976326	20.275	26.6006	28.2459	32.0775	24.0801	29.7767	35.6817
Itga5	ENSMUSG00000000555	205.027	-0.194789	0.280692	-0.693958	0.487709	0.939993	101.462	92.3464	142.878	186.867	138.509	168.543	148.584
Gabra2	ENSMUSG00000000560	0.493217	-0.0930026	0.545872	-0.170374	0.864716		0	0	0	0.116075	0	0	0
Wdr77	ENSMUSG00000000561	143.146	-0.0192064	0.17721	-0.108382	0.913693	0.998639	125.876	120.484	151.126	140.334	125.159	140.2	143.639
Adora3	ENSMUSG00000000562	3.5123	0.186359	0.627678	0.296902	0.766541	0.989266	8.49807	1.25857	3.52012	0.918239	1.18519	3.31494	2.55081
Atp5f1	ENSMUSG00000000563	2236.55	-0.0369945	0.136449	-0.271122	0.786297	0.992482	2179.33	2664.73	2212.77	1415.37	2001.21	2346.94	2168.56
Sox9	ENSMUSG00000000567	205	-0.159125	0.242909	-0.65508	0.512416	0.945864	92.8598	120.047	113.983	103.66	90.563	94.5864	168.844
Hnrnpd	ENSMUSG00000000568	654.186	-0.0564353	0.139242	-0.405303	0.685255	0.978114	485.466	543.307	650.886	710.319	559.996	586.909	720.713
Dynlt1c	ENSMUSG00000000579	13.4288	0.211325	0.395089	0.534878	0.592734	0.963157	29.3847	22.0511	9.36665	14.1758	22.0247	12.4352	12.6382
C1d	ENSMUSG00000000581	460.175	-0.156403	0.180609	-0.865976	0.386503	0.904659	389.602	359.296	382.601	371.116	416.174	421.456	419.549
Gm2a	ENSMUSG00000000594	403.373	-0.191625	0.201472	-0.951125	0.341541	0.885713	432.295	388.574	305.87	630.512	470.101	543.85	502.87
Krit1	ENSMUSG00000000600	415.408	0.00241425	0.103604	0.0233026	0.981409	1	394.792	350.7	366.719	463.386	414.733	393.092	380.118
Clcn4	ENSMUSG00000000605	759.556	0.0911356	0.102799	0.88654	0.375327	0.89794	529.197	601.061	653.951	752.142	550.3	667.829	577.174
Grm6	ENSMUSG00000000617	0.363675	0.298184	0.223128	1.33638	0.181424		0	1.37178	0	10.7415	0	0	0
Sema4f	ENSMUSG00000000627	4.86942	-0.192819	0.608541	-0.316855	0.751353	0.986894	1.29118	5.17163	0	12.9099	3.52205	6.19503	8.45183
Hk2	ENSMUSG00000000628	538.574	-0.295805	0.292884	-1.00997	0.312509	0.86952	153.506	156.218	199.03	229.45	202.45	212.784	266.808
Myo18a	ENSMUSG00000000631	1704.78	0.095879	0.148362	0.646251	0.518117	0.946427	1778.77	1768.28	2154.28	1520.36	1517.14	1703.99	1838.69
Sez6	ENSMUSG00000000632	3.01471	-0.420181	0.641142	-0.655363	0.512234	0.945864	0	1.38391	0	0	0	0	2.85147
Haao	ENSMUSG00000000673	6.2957	1.04648	0.625707	1.67247	0.0944323	0.617677	9.94276	2.78998	1.34501	62.5242	3.78554	1.38923	17.1519
Cd52	ENSMUSG00000000682	251.162	0.656197	0.342759	1.91445	0.0555624	0.499531	223.889	212.526	175.945	929.706	220.496	262.808	231.869
Abhd15	ENSMUSG00000000686	26.8935	-0.127227	0.291641	-0.436244	0.66266	0.976192	44.7973	25.9176	40.8811	34.0918	40.8	31.6702	45.5795
Hoxb6	ENSMUSG00000000690	215.068	1.56324	0.503683	3.10362	0.00191169	0.0746173	7.27121	21.0594	10.0445	212.199	17.3334	8.68975	18.4844
Loxl3	ENSMUSG00000000693	108.902	0.0971018	0.195557	0.496539	0.619515	0.966701	122.849	101.694	115.493	114.922	117.509	98.6959	102.883
Btn1a1	ENSMUSG00000000706	1.59183	-0.418425	0.623484	-0.671108	0.502152		1.17198	0	0	0	0	0	2.53738
Kat2b	ENSMUSG00000000708	374.015	-0.0642905	0.113321	-0.567331	0.570489	0.959995	372.356	366.459	387.395	384.263	430.446	418.82	341.87
Rab5b	ENSMUSG00000000711	476.924	0.228843	0.110175	2.07709	0.0377935	0.421923	426.919	408.865	446.93	608.389	408.45	419.371	391.513
Cryba1	ENSMUSG00000000724	0.0709065	0	0.19081	0	1		0	0	0	0	0	0	0
Dnmt3l	ENSMUSG00000000730	3.08188	-0.277822	0.646105	-0.429995	0.667199	0.976825	4.41697	0	0	3.792	1.38096	1.37528	5.65183
Aire	ENSMUSG00000000731	1.1777	0.945405	0.614918	1.53745	0.124183		0	0	1.37786	4.62834	0	0	0
Icosl	ENSMUSG00000000732	140.814	0.885029	0.248966	3.55482	0.00037824	0.0243145	150.251	139.518	202.916	383.121	123.363	91.2643	136.516
Spg7	ENSMUSG00000000738	564.117	0.0767808	0.136256	0.563506	0.57309	0.960557	652.986	730.278	607.944	464.814	505.961	572.841	656.7
Sult5a1	ENSMUSG00000000739	3.36017	0.744586	0.642103	1.1596	0.24621	0.825593	0	2.78162	3.55368	5.7021	0	1.37488	1.38602
Rpl13	ENSMUSG00000000740	1206.64	0.0422585	0.23749	0.177938	0.858772	0.996942	790.685	1090.54	693.763	853.105	625.858	820.121	1035.76
Chmp1a	ENSMUSG00000000743	1296.82	0.0202672	0.109225	0.185556	0.852793	0.996942	1341.35	1249.93	1264.63	1224.83	1098.4	1308.51	1340.56
Rpa1	ENSMUSG00000000751	268.772	0.0606864	0.155687	0.389797	0.696687	0.980115	247.014	247.241	242.78	369.612	264.171	286.98	252.308
Serpinf1	ENSMUSG00000000753	28.2857	0.379591	0.407987	0.930401	0.352163	0.890221	25.0188	28.2073	7.52272	23.5598	15.5606	22.1386	9.97221
Tubgcp3	ENSMUSG00000000759	341.262	0.0294063	0.129032	0.227899	0.819724	0.994738	237.825	307.943	268.022	373.995	283.888	303.183	295.828
Oprm1	ENSMUSG00000000766	0.66738	-0.772086	0.606697	-1.27261	0.203158		1.01707	0	0	1.07027	2.81702	2.99753	1.0717
Polr3d	ENSMUSG00000000776	97.8869	-0.112099	0.183604	-0.610547	0.5415	0.953548	91.7311	89.0384	87.5387	73.9019	93.734	83.6195	94.786
Tcf7	ENSMUSG00000000782	80.3161	0.466871	0.303823	1.53666	0.124377	0.690035	95.0739	87.3877	81.264	297.336	88.5852	121.072	98.4159
Ddx3x	ENSMUSG00000000787	3196.26	-0.174015	0.0967119	-1.79931	0.0719691	0.559345	2687.79	2595.56	3008.18	3027.85	3212.99	3054.94	3317.8
Il12rb1	ENSMUSG00000000791	15.3095	-0.642086	0.384064	-1.67182	0.0945597	0.617677	26.7236	19.2645	23.4286	14.6881	30.839	32.0422	35.8843
Slc5a5	ENSMUSG00000000792	12.6049	-0.0816064	0.619408	-0.131749	0.895183	0.997069	5.20281	2.26097	2.31267	2.96104	8.43914	0	3.28414
Kcnn3	ENSMUSG00000000794	113.842	-0.0309618	0.256665	-0.120631	0.903983	0.997439	63.9785	71.9749	82.76	111.559	99.0886	59.7233	97.4184
Usp32	ENSMUSG00000000804	405.328	-0.0579429	0.106546	-0.543829	0.586559	0.962577	410.983	402.205	388.75	480.632	489.239	431.155	402.405
Car4	ENSMUSG00000000805	1234.68	-1.33782	0.248036	-5.39368	6.903e-08	2.65343e-05	467.041	727.664	675.627	362.792	1068.75	2245.48	1081.09
Txnrd3	ENSMUSG00000000811	48.3314	-0.029339	0.278857	-0.105211	0.916208	0.999021	35.7768	45.9458	66.8556	31.1042	48.1473	44.5043	43.2906
Fasl	ENSMUSG00000000817	8.42069	-0.748654	0.476092	-1.5725	0.115835	0.670071	6.99318	3.21162	11.8336	7.5543	19.1296	6.05376	15.0295
Zfp512b	ENSMUSG00000000823	181.12	0.00503395	0.16117	0.0312339	0.975083	1	132.382	196.597	188.002	170.626	174.1	192.196	155.569
Dnajc5	ENSMUSG00000000826	848.187	0.13457	0.0974721	1.3806	0.167403	0.752677	821.563	766.456	800.247	1042.58	836.379	758.608	755.279
Tpd52l2	ENSMUSG00000000827	348.277	-0.0862207	0.130858	-0.65889	0.509967	0.94577	283.827	299.87	249.992	310.564	339.976	270.439	303.503
Fmr1	ENSMUSG00000000838	670.402	-0.0472749	0.110091	-0.429414	0.667622	0.976825	514.413	523.411	589.559	794.642	630.078	622.395	637.568
Bcl11a	ENSMUSG00000000861	82.2432	0.588543	0.237929	2.47361	0.0133756	0.243882	83.4643	128.545	87.3035	221.112	95.5143	75.2703	92.1346
Il4	ENSMUSG00000000869	4.19414	0.137759	0.643378	0.214118	0.830455	0.996294	4.20811	1.34578	1.27958	4.61501	3.4462	3.59203	0
Pxmp4	ENSMUSG00000000876	322.577	1.12563	0.200395	5.61707	1.9422e-08	1.01615e-05	463.271	424.758	391.098	166.303	164.145	157.098	161.697
Dlg3	ENSMUSG00000000881	721.174	-0.324788	0.126868	-2.56004	0.0104661	0.217417	867.411	981.343	1173.04	639.53	1136.6	1206.33	1105.77
Gnb1l	ENSMUSG00000000884	19.2134	0.482217	0.358444	1.3453	0.178527	0.765795	14.6892	38.3744	27.3074	21.8235	8.4975	25.5688	19.3534
Dbh	ENSMUSG00000000889	8.43947	-0.952088	0.548023	-1.73732	0.0823314	0.587634	4.53389	2.80706	3.66098	4.60949	6.60537	3.77922	15.9037
Mmp11	ENSMUSG00000000901	126.195	0.995675	0.524334	1.89893	0.0575734	0.505546	143.215	370.118	75.3804	32.6432	24.5135	30.3136	134.498
Smarcb1	ENSMUSG00000000902	312.831	0.0215323	0.151454	0.14217	0.886945	0.997052	308.784	320.317	280.902	389.215	291.725	388.481	286.324
Vpreb3	ENSMUSG00000000903	11.3828	0.547691	0.566232	0.967256	0.333416	0.881595	22.1948	18.9243	11.8946	64.6451	8.53649	31.9792	19.8164
Hip1r	ENSMUSG00000000915	763.485	-0.253774	0.129142	-1.96508	0.0494047	0.473159	841.757	1065.25	784.677	589.604	881.514	1077.47	973.765
Nsun5	ENSMUSG00000000916	132.905	-0.0938734	0.180535	-0.519974	0.603082	0.963991	136.214	130.36	160.723	133.562	127.395	151.256	166.087
Top1mt	ENSMUSG00000000934	62.2511	-0.410704	0.292615	-1.40357	0.160448	0.744537	36.9013	50.3486	29.6134	28.1778	63.7093	38.3292	44.364
Hoxa10	ENSMUSG00000000938	24.3416	0	0.643639	0	1	1	0	0	0	0	0	0	0
Hoxa4	ENSMUSG00000000942	10.7022	-0.0865869	0.522763	-0.165633	0.868446	0.996942	6.41388	12.1214	14.2798	5.38396	17.4915	5.82128	7.8407
Gm38393	ENSMUSG00000000948	40.2977	0.447213	0.334099	1.33857	0.180712	0.769561	79.5553	55.2303	19.2025	21.0619	38.1881	31.3358	21.4499
Mmp14	ENSMUSG00000000957	272.001	-0.0595159	0.157363	-0.378209	0.705276	0.980744	267.213	215.442	234.135	205.185	254.582	247.538	216.79
Slc7a7	ENSMUSG00000000958	1204.89	0.0612641	0.145399	0.42135	0.673499	0.977241	2010.89	2192.76	2472.16	1260.67	1670.64	2016.03	2026.21
Oxa1l	ENSMUSG00000000959	620.434	0.145748	0.119791	1.21669	0.223722	0.809824	708.503	840.122	824.728	586.407	642.778	702.828	657.803
Heatr6	ENSMUSG00000000976	233.679	0.0846313	0.142768	0.59279	0.553322	0.95473	313.357	277.702	307.488	286.718	267.353	283.279	285.365
Ccl3	ENSMUSG00000000982	6.37371	-0.487376	0.59197	-0.823312	0.410331	0.915281	4.09008	0	9.453	5.76493	8.0625	7.39952	6.74002
Wfdc18	ENSMUSG00000000983	79.9782	-0.268984	0.619785	-0.433995	0.664292	0.976326	0	0	0	0.954866	0	0	0
Icam4	ENSMUSG00000001014	1.38791	0.399431	0.628494	0.635538	0.525078		2.88077	0	2.94934	1.07253	0	3.04053	0
Ilf2	ENSMUSG00000001016	297.068	-0.0901257	0.110528	-0.81541	0.414838	0.915856	207.259	256.527	240.817	281.135	268.341	263.424	264.943
Chtop	ENSMUSG00000001017	567.044	-0.0462846	0.0896577	-0.516237	0.605689	0.964615	466.11	482.105	527.968	588.755	516.814	551.511	539.814
Snapin	ENSMUSG00000001018	243.6	-0.0620736	0.146299	-0.424293	0.671352	0.976975	153.271	205.701	174.937	202.713	191.958	215.192	177.372
S100a4	ENSMUSG00000001020	0.473309	0.154906	0.516316	0.300021	0.764161		0	0	0	1.02188	0	0	0
S100a3	ENSMUSG00000001021	0.245801	0	0.343628	0	1		0	0	0	0	0	0	0
S100a5	ENSMUSG00000001023	0.7234	0.49482	0.517393	0.956372	0.338884		1.32639	1.37199	1.32928	0	0	0	0
S100a6	ENSMUSG00000001025	1822.37	-0.366318	0.321186	-1.14052	0.254071	0.832395	375.611	299.595	317.564	632.623	639.369	420.249	515.334
Scn4a	ENSMUSG00000001027	1.63955	1.74907	0.559366	3.12688	0.00176675		0	2.80172	0	40.2928	0	0	1.40382
Icam2	ENSMUSG00000001029	23.2371	0.238085	0.334373	0.712033	0.476444	0.937086	24.9438	26.7047	23.8224	53.8806	31.5812	28.641	27.2503
Mapk7	ENSMUSG00000001034	116.951	0.236688	0.216449	1.0935	0.274173	0.846287	85.8304	113.609	119.068	119.816	67.5228	101.119	106.455
Epn2	ENSMUSG00000001036	173.049	0.0371151	0.183052	0.202758	0.839325	0.99636	117.096	125.466	133.019	183.118	139.604	129.816	144.049
B9d1	ENSMUSG00000001039	28.5884	0.110597	0.343818	0.321672	0.747701	0.986433	17.6959	14.8619	21.7888	28.2637	27.7682	19.5789	14.3223
Sec24b	ENSMUSG00000001052	357.525	0.0296387	0.10206	0.290405	0.771506	0.990413	429.922	384.999	387.46	389.608	369.097	410.495	387.205
N4bp3	ENSMUSG00000001053	28.5279	0.280079	0.383426	0.730464	0.465106	0.932861	36.8942	43.5314	32.1565	14.8039	9.13699	26.3576	34.2589
Rmnd5b	ENSMUSG00000001054	134.952	0.0693352	0.15538	0.446231	0.65543	0.974696	154.426	176.18	156.309	113.144	147.236	134.762	140.199
Nhp2	ENSMUSG00000001056	201.238	-0.235986	0.194262	-1.21478	0.224449	0.810536	173.829	206.368	154.85	129.371	179.998	204.975	198.729
Vps9d1	ENSMUSG00000001062	180.173	-0.182455	0.151558	-1.20386	0.228644	0.813776	193.979	199.294	202.388	168.263	196.901	209.563	235.233
Zfp276	ENSMUSG00000001065	214.756	0.04916	0.142376	0.345283	0.729882	0.985749	230.879	260.719	253.562	225.364	195.416	234.557	265.277
C1ql4	ENSMUSG00000001076	0.0747088	0.0204677	0.19081	0.107267	0.914577		0	1.41326	0	0	0	0	0
Mfsd10	ENSMUSG00000001082	142.297	-0.128484	0.237968	-0.53992	0.589252	0.962762	174.34	170.33	124.174	129.237	126.513	143.427	210.346
Luzp1	ENSMUSG00000001089	1363.56	0.048857	0.136767	0.357227	0.720922	0.982601	1489.97	1356.04	1454.82	2012.7	1481.64	1510.15	1589.29
Slc13a2	ENSMUSG00000001095	1380.58	-0.237129	0.404436	-0.586321	0.55766	0.956133	491.423	1654.92	2654.52	1496.3	1317.09	1455.53	3015.79
Kctd10	ENSMUSG00000001098	1062.92	-0.199866	0.129888	-1.53875	0.123864	0.689619	672.123	748.387	721.747	1133.74	897.634	980.146	958.225
Poldip2	ENSMUSG00000001100	363.844	-0.0403051	0.122904	-0.327941	0.742956	0.986332	340.803	399.775	369.642	306.091	379.202	382.143	332.833
Ift20	ENSMUSG00000001105	560.196	-0.0849898	0.185107	-0.459138	0.646135	0.972232	660.623	668.364	629.654	369.252	572.734	638.696	639.024
Col6a1	ENSMUSG00000001119	908.548	-0.175506	0.202508	-0.866663	0.386127	0.904095	735.756	628.787	667.337	804.217	784.502	696.786	924.141
Pcbp3	ENSMUSG00000001120	26.1069	0.280004	0.380477	0.73593	0.461773	0.931999	12.9752	11.7081	22.3667	25.7794	15.0941	13.4161	16.4317
Lgals9	ENSMUSG00000001123	2957.63	-0.440334	0.225375	-1.95378	0.0507272	0.480142	3410.55	3290.07	2795.09	3762.34	4808.46	4750.01	4108.73
Araf	ENSMUSG00000001127	557.51	0.0561173	0.0937308	0.598707	0.549368	0.95473	482.504	524.435	533.746	512.895	433.348	493.439	549.369
Cfp	ENSMUSG00000001128	75.1191	0.0819036	0.254484	0.321841	0.747573	0.986433	59.4774	74.1823	50.839	105.922	48.9093	78.9817	80.6619
Timp1	ENSMUSG00000001131	7.8406	0.286344	0.560798	0.510601	0.609631	0.964615	1.26078	5.08934	3.40715	6.99861	1.28316	3.57737	4.12011
Uxt	ENSMUSG00000001134	78.4523	-0.287368	0.210289	-1.36654	0.171771	0.758004	91.1639	58.4044	70.664	55.0457	89.0041	75.5695	82.9677
Cnnm3	ENSMUSG00000001138	149.678	0.221947	0.192983	1.15009	0.250107	0.828505	142.466	140.918	105.442	187.5	140.613	111.935	123.47
Lman2l	ENSMUSG00000001143	189.145	-0.0779904	0.155153	-0.502666	0.615199	0.965104	164.243	169.659	150.331	201.138	220.899	168.815	162.687
Mcm3ap	ENSMUSG00000001150	283.244	0.143359	0.145791	0.983322	0.325449	0.878452	270.269	314.317	302.657	393.356	275.101	321.154	279.583
Pcnt	ENSMUSG00000001151	300.965	0.0747321	0.183439	0.407394	0.683719	0.978114	358.091	363.114	266.382	359.35	309.718	320.412	328.292
Ftcd	ENSMUSG00000001155	0.138514	0	0.19081	0	1		0	0	0	0	0	0	0
Mxd1	ENSMUSG00000001156	4148.55	-0.288689	0.242941	-1.18831	0.23471	0.819088	4210.38	3684.03	4502.82	4816.04	5580.71	5144.84	5200.85
Gmcl1	ENSMUSG00000001157	298.291	-0.0664938	0.0953365	-0.697464	0.485512	0.939044	333.266	369.05	412.811	295.332	348.814	371.251	381.657
Snrnp27	ENSMUSG00000001158	178.823	-0.12535	0.228569	-0.548414	0.583408	0.96205	114.111	163.91	134.315	154.95	143.633	149.899	172.32
Oas1c	ENSMUSG00000001166	21.7514	-0.73451	0.359182	-2.04495	0.0408598	0.433653	15.1553	10.4909	18.3095	20.2858	30.6903	33.8201	23.2237
Oas1h	ENSMUSG00000001168	3.6128	-0.952392	0.638866	-1.49076	0.136026	0.706079	1.31215	2.78798	0	5.85081	15.3036	3.70357	4.25873
Ocrl	ENSMUSG00000001173	132.639	-0.250809	0.158398	-1.5834	0.11333	0.664352	63.3105	81.7912	91.4061	111.206	111.363	97.9778	112.186
Calm1	ENSMUSG00000001175	14496.9	-0.253725	0.13255	-1.91419	0.0555959	0.499531	11324.4	13792.4	14433.5	19716.7	18075.8	17356.5	17691.2
Agpat3	ENSMUSG00000001211	874.073	0.780443	0.202871	3.847	0.000119573	0.0103786	1801.98	1949.18	1806.01	415.124	763.375	808.369	1003.39
Slc26a3	ENSMUSG00000001225	1762.23	-0.0541259	0.272476	-0.198644	0.842541	0.996878	976.929	1247.13	1023.55	908.465	1158.6	1040.41	1027
Sema6b	ENSMUSG00000001227	30.3915	0.258582	0.329036	0.785877	0.431939	0.919799	54.929	52.594	44.5035	15.5577	33.1893	31.4452	32.1318
Uhrf1	ENSMUSG00000001228	223.715	-0.166712	0.232471	-0.71713	0.473294	0.935991	257.381	274.697	228.169	236.716	254.988	303.951	283.823
Dpp9	ENSMUSG00000001229	411.629	-0.0998548	0.195013	-0.512041	0.608622	0.964615	486.101	462.445	389.683	375.738	376.471	515.974	482.32
Ramp2	ENSMUSG00000001240	47.7245	0.119083	0.262237	0.454103	0.649754	0.972585	34.6067	73.5285	48.6975	46.6999	55.1719	48.4565	40.1621
Lsr	ENSMUSG00000001247	1069.63	0.0569531	0.111751	0.509645	0.6103	0.964615	1297.52	1385.87	1289.09	1341.77	1079.14	1311.02	1435.75
Gramd1a	ENSMUSG00000001248	212.014	-0.145527	0.212594	-0.684529	0.493641	0.942558	166.271	198.794	156.224	349.367	219.744	240.226	273.362
Hpn	ENSMUSG00000001249	39.5093	-0.536275	0.571148	-0.938942	0.347761	0.888703	1.36889	2.81431	1.3753	5.74603	7.12977	1.41797	5.78456
Gabrg1	ENSMUSG00000001260	0.0797687	0	0.19081	0	1		0	0	0	0	0	0	0
Ckb	ENSMUSG00000001270	2396.64	0.47625	0.362697	1.31308	0.189155	0.776955	2746.65	4581.43	2294.01	520.202	1070.51	1914.97	2312.44
Sp1	ENSMUSG00000001280	796.525	-0.113965	0.0783945	-1.45374	0.146019	0.719024	737.427	744.067	797.063	980.265	918.042	905.706	838.755
Itgb7	ENSMUSG00000001281	112.636	-0.477501	0.284914	-1.67595	0.0937481	0.615886	93.7401	129.484	64.2324	261.612	196.345	226.884	176.3
Myg1	ENSMUSG00000001285	137.727	0.0237847	0.149178	0.159439	0.873323	0.996942	124.582	127.076	123.153	136.427	104.538	123.767	144.206
Rarg	ENSMUSG00000001288	81.9202	-0.11348	0.260304	-0.435953	0.662871	0.976192	40.5138	45.429	30.9137	69.9592	37.8483	50.3294	66.355
Pfdn5	ENSMUSG00000001289	786.599	-0.192097	0.176303	-1.08959	0.275895	0.846976	555.397	542.911	513.977	685.554	743.986	609.715	621.403
Efnb2	ENSMUSG00000001300	602.67	0.162311	0.176805	0.918018	0.358609	0.892191	568.132	627.325	587.377	604.37	594.774	538.783	465.133
Rrp15	ENSMUSG00000001305	97.6879	-0.0785724	0.199819	-0.393217	0.694159	0.980115	82.0689	77.3794	73.622	88.8222	93.4408	82.8715	81.4856
Rnd2	ENSMUSG00000001313	167.671	0.413164	0.244757	1.68805	0.0914007	0.607509	309.266	283.373	267.394	142.595	188.366	202.391	168.239
Srr	ENSMUSG00000001323	545.226	0.0923103	0.100326	0.920099	0.357521	0.892177	593.014	542.668	636.392	451.369	522.799	529.448	506.403
Sync	ENSMUSG00000001333	31.6939	0.412539	0.291081	1.41727	0.156405	0.739251	35.7122	31.2794	38.24	32.9766	26.6682	23.6704	25.5815
Fndc5	ENSMUSG00000001334	23.7175	-0.00627173	0.442656	-0.0141684	0.988696	1	13.3679	2.87347	12.6073	18.0995	2.27823	11.2747	19.0345
Acp5	ENSMUSG00000001348	943.275	-0.0440713	0.131157	-0.336018	0.736857	0.985982	770.154	849.804	837.128	655.625	663.78	862.875	870.806
Cnn1	ENSMUSG00000001349	1443.87	-0.508078	0.316068	-1.6075	0.107945	0.651782	422.775	484.998	421.198	962.377	800.767	874.261	808.09
Fbxo9	ENSMUSG00000001366	347.926	0.000834136	0.0946888	0.00880924	0.992971	1	345.897	323.752	376.936	308.291	350.653	332.263	330.244
Vps50	ENSMUSG00000001376	274.121	-0.0187397	0.133874	-0.13998	0.888676	0.997052	246.756	223.009	237.856	238.338	239.349	212.871	263.202
Hars	ENSMUSG00000001380	307.044	-0.121776	0.10757	-1.13206	0.257608	0.833637	272.311	302.787	313.181	231.81	285.123	305.66	315.589
Zmat2	ENSMUSG00000001383	517.647	-0.174378	0.163381	-1.06731	0.285832	0.852851	365.533	372.648	395.019	485.325	497.849	418.502	459.434
Ube2c	ENSMUSG00000001403	244.345	-0.0433502	0.194913	-0.222408	0.823997	0.994738	240.64	296.711	330.895	232.185	283.063	324.848	246.093
Smg5	ENSMUSG00000001415	642.532	-0.0110875	0.115228	-0.0962222	0.923344	0.999021	610.562	671.062	686.144	571.144	569.496	694.165	651.554
Cct3	ENSMUSG00000001416	992.93	-0.249866	0.163523	-1.52802	0.126509	0.693611	679.561	878.161	754.659	808.89	977.985	958.616	856.111
Glmp	ENSMUSG00000001418	766.134	-0.00913506	0.096284	-0.0948762	0.924413	0.999076	812.405	775.343	799.522	647.74	768.521	808.005	711.192
Mef2d	ENSMUSG00000001419	604.393	0.214487	0.113745	1.88568	0.0593379	0.512909	611.758	601.439	562.764	725.428	577.744	556.334	491.808
Tmem79	ENSMUSG00000001420	214.052	0.130779	0.176278	0.741887	0.458156	0.930093	309.716	266.775	316.414	156.866	195.076	288.21	226.054
Snd1	ENSMUSG00000001424	643.622	0.160534	0.199397	0.805102	0.420761	0.917217	757.833	956.376	689.25	571.888	712.771	660.922	618.176
Col18a1	ENSMUSG00000001435	365.886	0.218704	0.266167	0.82168	0.411259	0.915293	464.457	338.573	321.301	208.091	211.627	280.793	352.559
Slc19a1	ENSMUSG00000001436	218.953	0.640624	0.270497	2.36832	0.017869	0.285401	209.809	222.739	240.54	92.8074	93.7186	106.939	151.945
Kpnb1	ENSMUSG00000001440	1472.98	-0.143537	0.135933	-1.05594	0.290996	0.855676	1167.17	1368.41	1345.73	1739.94	1557.85	1562.37	1547.14
Npepps	ENSMUSG00000001441	791.585	-0.0265914	0.101339	-0.2624	0.793013	0.993032	945.958	1065.24	1033.31	952.234	1151.47	1006.81	901.691
Tbx21	ENSMUSG00000001444	8.35572	-1.17891	0.526722	-2.2382	0.025208	0.34207	17.6174	5.22774	7.47551	7.80019	22.9993	33.9826	18.6002
Mrpl10	ENSMUSG00000001445	426.644	-0.00646325	0.097612	-0.0662137	0.947208	1	411.789	435.296	367.236	396.162	365.728	445.19	399.862
Cyp51	ENSMUSG00000001467	742.276	0.127664	0.245257	0.520531	0.602693	0.96395	290.398	279.78	331.699	924.515	352.514	465.884	431.767
Tcf25	ENSMUSG00000001472	2028	0.0380173	0.115783	0.328351	0.742647	0.986332	1902.27	1882.66	1874.48	2210.97	1908.82	1926.04	1915.03
Tubb6	ENSMUSG00000001473	183.485	0.0721065	0.234065	0.308061	0.758036	0.98851	169.705	133.871	139.631	142.099	124.86	136.227	151.884
Def8	ENSMUSG00000001482	278.507	0.679884	0.182662	3.7221	0.000197573	0.014906	394.058	301.28	321.653	225.893	175.369	176.124	217.052
Meox1	ENSMUSG00000001493	26.9755	0.372354	0.342976	1.08566	0.277631	0.84932	31.0659	40.6681	47.3233	20.654	24.3047	30.0237	23.4677
Pax9	ENSMUSG00000001497	0.077189	0	0.19081	0	1		0	0	0	0	0	0	0
Irx2	ENSMUSG00000001504	0.733865	0	0.533203	0	1		0	0	0	0	0	0	0
Col1a1	ENSMUSG00000001506	429.086	0.223919	0.262204	0.853987	0.393112	0.907719	469.161	454.208	303.923	350.202	259.236	313.088	426.269
Itga3	ENSMUSG00000001507	1046.62	0.213206	0.176198	1.21004	0.226265	0.811608	1501.43	1493.47	1922.3	1046.03	1163.74	1305.91	1380.76
Sgca	ENSMUSG00000001508	5.07601	-0.48113	0.645133	-0.745783	0.455798	0.929392	1.34256	0	1.34667	0	0	1.39071	2.82703
Dlx3	ENSMUSG00000001510	0.762447	-0.514015	0.530456	-0.969006	0.332542		0	0	0	0	0	0	3.43409
Foxm1	ENSMUSG00000001517	162.149	-0.17949	0.217646	-0.824688	0.409549	0.915026	178.285	193.525	199.582	171.828	212.133	223.439	199.549
Itfg2	ENSMUSG00000001518	92.012	0.185684	0.185974	0.998442	0.318065	0.873161	76.201	93.6548	118.822	107.854	79.941	100.61	84.6202
Nrip2	ENSMUSG00000001520	14.702	-0.496422	0.409594	-1.21199	0.225518	0.811457	9.63461	14.7766	7.53452	15.2305	15.7383	23.6761	15.6164
Tulp3	ENSMUSG00000001521	41.0423	0.112578	0.25725	0.437622	0.66166	0.975944	39.5733	51.2111	37.9257	61.2935	36.3002	46.5789	51.1581
Gtf2h4	ENSMUSG00000001524	96.1222	0.0202797	0.189614	0.106953	0.914827	0.998953	98.4225	101.907	101.423	73.6749	66.2697	99.4195	100.236
Tubb5	ENSMUSG00000001525	1413.31	-0.02254	0.179669	-0.125453	0.900165	0.997439	1142.31	1273.38	980.294	1939.14	1401.31	1339.39	1329.24
Ell2	ENSMUSG00000001542	580.197	0.32452	0.157575	2.05946	0.0394498	0.428017	798.458	698.134	841.055	666.362	687.019	526.9	579.558
Jup	ENSMUSG00000001552	1391.02	0.0354368	0.173032	0.204799	0.837729	0.99636	1820.19	1672.59	1588.16	1450.12	1355.81	1560.99	1858.09
Fkbp10	ENSMUSG00000001555	53.8732	-0.419544	0.256361	-1.63653	0.101728	0.63619	38.0702	42.2348	33.3715	32.6675	37.459	51.0327	54.9102
Klhl10	ENSMUSG00000001558	0.573854	0	0.545553	0	1		0	0	0	0	0	0	0
Mnx1	ENSMUSG00000001566	7.36399	0.522272	0.540988	0.965403	0.334343	0.881595	19.9049	12.0932	6.40121	5.37902	4.42282	6.65999	7.92381
Nom1	ENSMUSG00000001569	220.33	0.157487	0.125057	1.25932	0.207916	0.795307	188.898	213.511	208.077	240.654	201.529	194.997	183.227
Ergic1	ENSMUSG00000001576	681.8	-0.186473	0.149324	-1.24878	0.211745	0.798584	467.581	433.103	392.527	506.133	565.86	496.129	479.159
Tnk1	ENSMUSG00000001583	301.025	0.00313218	0.1187	0.0263874	0.978948	1	303.036	268.656	320.809	273.659	296.473	308.866	268.033
Acap1	ENSMUSG00000001588	97.6477	0.0846805	0.359599	0.235486	0.813832	0.994524	91.7395	119.604	60.765	386.797	139.68	188.475	149.249
Tcea3	ENSMUSG00000001604	277.656	0.0939737	0.1917	0.490213	0.623983	0.967648	205.826	160.365	175.848	298.992	223.699	175.745	196.411
Csn3	ENSMUSG00000001622	1.43544	0.243533	0.623397	0.390655	0.696053		10.005	0	1.36312	1.03036	3.51266	1.3252	1.4299
Ifrd1	ENSMUSG00000001627	682.175	0.899279	0.441189	2.03831	0.0415194	0.437126	2250.42	1153.87	1348.92	367.857	667.119	424.962	808.295
Stk38l	ENSMUSG00000001630	251.009	-0.0788345	0.176822	-0.445841	0.655712	0.974696	110.953	118.335	124.931	143.913	137.978	135.769	125.054
Brpf1	ENSMUSG00000001632	273.236	0.081374	0.127613	0.63766	0.523695	0.947219	227.999	274.453	282.104	321.761	241.284	266.067	281.228
Akr1b3	ENSMUSG00000001642	174.977	-0.0159233	0.192882	-0.0825546	0.934206	0.999519	104.446	116.883	95.0544	196.03	153.721	139.34	110.927
Hoxc11	ENSMUSG00000001656	1.01014	0	0.313668	0	1		0	0	0	0	0	0	0
Hoxc8	ENSMUSG00000001657	39.603	0.836486	0.606594	1.37899	0.167898	0.753153	7.00212	20.5784	18.2905	132.308	20.9852	25.8131	23.2227
Hoxc6	ENSMUSG00000001661	36.7712	-0.0292026	0.343048	-0.085127	0.93216	0.999519	12.4298	22.4103	25.92	65.6112	41.092	25.9268	40.0903
Gstt1	ENSMUSG00000001663	377.223	0.110788	0.229729	0.482256	0.629624	0.968046	376.493	338.933	325.657	124.874	318.24	249.672	235.588
Gstt3	ENSMUSG00000001665	244.478	-0.0685612	0.15085	-0.4545	0.649469	0.972493	249.964	269.827	223.68	188.9	237.104	281.119	213.662
Ddt	ENSMUSG00000001666	39.9563	-0.00296886	0.297661	-0.00997399	0.992042	1	50.8988	62.458	60.4938	23.4615	18.4179	60.7853	58.9595
Tat	ENSMUSG00000001670	134.512	0.330197	0.617474	0.534755	0.59282	0.963157	0	0	3.51781	52.7063	8.94262	7.00854	5.12554
Marveld3	ENSMUSG00000001672	407.063	0.16906	0.124063	1.3627	0.172978	0.758226	492.569	471.741	406.112	393.767	434.147	355.202	383.357
Ddx18	ENSMUSG00000001674	147.335	-0.0405572	0.167034	-0.242808	0.808154	0.994071	133.977	111.669	120.339	169.838	159.044	144.344	120.163
Ubl3	ENSMUSG00000001687	590.847	0.261218	0.0983446	2.65615	0.00790378	0.186085	683.669	678.036	602.139	711.683	516.832	552.258	600.767
Gramd3	ENSMUSG00000001700	1052.98	0.550723	0.185267	2.97259	0.00295294	0.0982662	1515.88	1218.64	1476.97	678.634	912.462	868.082	702.903
Eef1e1	ENSMUSG00000001707	127.959	0.123756	0.235972	0.524452	0.599964	0.963498	118.484	141.755	133.135	96.6889	122.04	112.182	101.303
Akt1	ENSMUSG00000001729	1263.21	-0.178669	0.140525	-1.27145	0.20357	0.790714	1081.74	1120.12	1040.59	993.614	1010.44	1184.13	1392.81
Cldn15	ENSMUSG00000001739	2701.97	-0.182478	0.138009	-1.32222	0.186096	0.776278	3579.88	4447.44	4520.8	2546.8	4175.92	4300.24	4408.36
Il16	ENSMUSG00000001741	99.195	0.475831	0.321151	1.48164	0.138435	0.709036	126.122	76.9648	73.1603	396.249	101.706	139.705	121.233
Tcirg1	ENSMUSG00000001750	413.669	-0.37837	0.186704	-2.02658	0.0427056	0.441276	309.809	396.779	331.519	389.138	355.319	511.354	530.854
Naglu	ENSMUSG00000001751	102.087	0.21335	0.233304	0.914473	0.360468	0.892673	111.192	128.999	129.118	72.7129	58.0808	97.9347	117.046
Ppat	ENSMUSG00000001755	278.03	0.304199	0.167284	1.81846	0.0689942	0.548927	350.72	389.233	372.752	177.582	254.676	275.739	244.052
Smo	ENSMUSG00000001761	142.39	-0.17616	0.168687	-1.0443	0.296348	0.860845	119.014	85.1634	102.205	125.6	104.806	108.846	148.629
Tspan33	ENSMUSG00000001763	36.6905	0.484102	0.407249	1.18871	0.234553	0.819088	29.9783	6.98018	7.44784	35.7753	13.2484	13.1115	14.2608
Crnkl1	ENSMUSG00000001767	229.64	-0.0797205	0.143594	-0.555181	0.578771	0.961122	209.931	212.615	199.531	189.788	222.96	234.281	187.713
Rin2	ENSMUSG00000001768	467.283	0.100962	0.182068	0.554531	0.579215	0.961122	377.967	324.229	262.779	439.472	399.904	308.93	275.124
Folh1	ENSMUSG00000001773	0.51643	-0.147496	0.422221	-0.349333	0.726839		0	0	0	0.123066	1.14581	0	0
Chordc1	ENSMUSG00000001774	684.99	0.0401224	0.239633	0.167432	0.86703	0.996942	778.984	492.834	507.228	719.095	763.483	526.059	529.315
Rtcb	ENSMUSG00000001783	849.778	-0.00664084	0.123056	-0.0539659	0.956962	1	710.293	677.235	705.182	810.876	721.839	744.344	723.355
Pwp1	ENSMUSG00000001785	185.504	-0.154879	0.14937	-1.03688	0.299792	0.862422	159.261	153.595	165.091	165.107	170.984	195.273	172.92
Fbxo7	ENSMUSG00000001786	121.996	-0.0486611	0.134133	-0.362783	0.716767	0.981757	109.062	107.211	121.048	118.326	128.446	124.821	106.014
Capns1	ENSMUSG00000001794	1604.72	-0.194562	0.122082	-1.5937	0.111003	0.658918	969.328	1013.06	1230.38	1619.54	1436.28	1291.98	1431.92
Lrp3	ENSMUSG00000001802	34.853	0.599411	0.392558	1.52694	0.126777	0.694072	35.0404	46.0571	25.8771	24.5942	26.7693	18.4079	16.4959
Dsg4	ENSMUSG00000001804	3.88101	0.345319	0.545386	0.633164	0.526626	0.948797	5.02212	11.4138	8.96168	3.05389	7.56359	2.99618	5.38347
Hoxd13	ENSMUSG00000001819	0.121009	0	0.19081	0	1		0	0	0	0	0	0	0
Hoxd12	ENSMUSG00000001823	0.107913	0	0.19081	0	1		0	0	0	0	0	0	0
Folr1	ENSMUSG00000001827	3.948	0.347834	0.635811	0.547071	0.58433	0.962065	0	5.00233	0	6.85802	1.25352	0	4.03808
Clpb	ENSMUSG00000001829	183.419	0.156242	0.161807	0.965609	0.33424	0.881595	173.068	168.634	152.97	123.74	105.562	147.511	151.66
2020-09-07	ENSMUSG00000001833	1396.18	-0.215758	0.158664	-1.35984	0.17388	0.758226	1051.37	950.367	1051.41	1578.38	1454.97	1258.6	1332.21
Zdhhc4	ENSMUSG00000001844	155.52	-0.247731	0.154817	-1.60015	0.109564	0.655915	141.135	141.398	134.082	140.682	123.133	173.635	192.371
Rac1	ENSMUSG00000001847	3151.86	0.036012	0.106835	0.337082	0.736055	0.985982	3231.94	3093.92	3452.3	4154.59	3495.36	3418.71	3283.78
Nup214	ENSMUSG00000001855	225.017	-0.0249586	0.18223	-0.136962	0.891061	0.997069	213.356	243.279	228.458	285.51	246.799	216.291	279.413
Aif1l	ENSMUSG00000001864	8.31958	1.31564	0.535542	2.45666	0.0140237	0.249184	10.2023	9.11183	14.79	19.2437	2.17907	6.47751	4.34262
Cpa3	ENSMUSG00000001865	6.45614	0.284672	0.629887	0.451941	0.651312	0.973358	3.52677	7.68579	8.87965	2.7882	3.18784	3.46025	5.07968
Ltbp1	ENSMUSG00000001870	181.419	0.013596	0.199673	0.0680912	0.945713	1	231.761	177.572	183.3	157.744	204.782	176.214	174.053
Ugp2	ENSMUSG00000001891	1227.82	-0.0226538	0.119186	-0.190071	0.849253	0.996942	968.393	809.781	908.453	840.312	968.837	855.759	859.798
Kcnh6	ENSMUSG00000001901	22.5311	1.39584	0.410498	3.40035	0.000673003	0.0380661	20.3666	31.9927	30.4746	20.3526	3.7918	6.31814	12.8621
Trmt1	ENSMUSG00000001909	280.823	0.127256	0.167902	0.757918	0.4485	0.926278	285.291	356.98	255.396	217.395	215.636	251.437	288.813
Nacc1	ENSMUSG00000001910	703.752	-0.0498658	0.122314	-0.407689	0.683502	0.978114	710.591	805.284	769.059	676.502	620.467	825.891	845.875
Nfix	ENSMUSG00000001911	276.319	0.0817747	0.156468	0.52263	0.601232	0.963579	207.195	312.062	242.649	235.242	259.015	193.228	255.184
Slc1a5	ENSMUSG00000001918	778.185	-0.0375025	0.186303	-0.201298	0.840465	0.996704	319.598	400.487	398.937	719.507	422.859	492.389	505.503
Uba1	ENSMUSG00000001924	2139.56	-0.0210295	0.148698	-0.141424	0.887535	0.997052	1864.4	2042.22	2133.27	2346.88	2168.56	2056.4	2160.36
Vwf	ENSMUSG00000001930	133.05	0.165509	0.283375	0.584063	0.559178	0.956908	186.454	188.218	210.429	79.6267	126.619	161.256	151.274
Siae	ENSMUSG00000001942	462.309	0.0934946	0.113261	0.825476	0.409101	0.914605	676.906	663.55	705.017	541.94	601.334	640.372	575.111
Vsig2	ENSMUSG00000001943	127.967	0.00356941	0.426705	0.00836504	0.993326	1	15.0348	12.8158	18.2073	7.14633	6.13159	19.5791	10.0127
Esam	ENSMUSG00000001946	107.825	0.136194	0.220315	0.618177	0.536459	0.951226	109.63	124.622	109.984	90.2664	74.032	113.79	103.504
Spa17	ENSMUSG00000001948	12.3437	-0.286944	0.406515	-0.705862	0.480274	0.938054	12.7696	10.4116	15.357	13.999	24.4311	14.0655	12.2256
Fam50a	ENSMUSG00000001962	187.79	0.0258655	0.144212	0.179357	0.857657	0.996942	161.945	174.274	191.204	153.995	222.516	138.222	146.158
Emd	ENSMUSG00000001964	228.197	0.102068	0.131638	0.775373	0.438119	0.923352	172.639	165.165	199.29	236.254	180.633	198.313	171.564
Taco1	ENSMUSG00000001983	148.319	0.0425349	0.197886	0.214947	0.829809	0.996141	161.605	207.608	171.308	81.5798	157.26	159.957	131.49
Grik3	ENSMUSG00000001985	19.5635	0.00878598	0.469365	0.0187189	0.985065	1	7.01303	5.20873	15.7838	17.0987	14.1158	12.6165	8.49957
Gria3	ENSMUSG00000001986	31.852	0.163094	0.32227	0.506077	0.612803	0.96476	23.0431	15.4943	16.0553	44.033	15.3249	22.5265	30.6945
Npas1	ENSMUSG00000001988	4.63652	0.39872	0.612296	0.651188	0.514925	0.945864	10.4061	2.85069	1.40832	5.84993	4.08462	0	5.91027
Sipa1l2	ENSMUSG00000001995	186.858	0.0857865	0.148744	0.576741	0.564115	0.957772	205.386	204.406	222.318	190.287	200.47	198.505	182.414
Ap4e1	ENSMUSG00000001998	107.72	-0.0461958	0.149595	-0.308806	0.757469	0.988428	118.724	99.5574	130.199	116.32	116.182	113.751	128.521
Blvra	ENSMUSG00000001999	167.072	0.0384391	0.157215	0.2445	0.806844	0.994071	175.958	144.969	181.779	165.508	185.577	152.902	150.73
Pdzd4	ENSMUSG00000002006	35.6563	0.130077	0.29986	0.433791	0.66444	0.976326	20.4505	26.6399	20.3779	32.8711	15.8009	19.9645	32.2478
Srpk3	ENSMUSG00000002007	13.6748	1.74586	0.557861	3.12956	0.00175067	0.0704569	7.96762	2.94287	3.9419	89.8521	7.80965	2.24714	6.17611
Idh3g	ENSMUSG00000002010	1195.91	0.0213925	0.113473	0.188525	0.850465	0.996942	1098.63	1216.14	1272.55	817.338	1108.74	1094.38	1048.28
Pnck	ENSMUSG00000002012	57.742	-0.114847	0.349143	-0.32894	0.742201	0.986332	27.9931	19.4498	35.8601	61.1624	45.9651	52.329	28.6164
Ssr4	ENSMUSG00000002014	1107.71	-0.150336	0.192335	-0.781636	0.434429	0.920394	722.908	782.418	793.235	687.614	799.035	939.08	749.468
Bcap31	ENSMUSG00000002015	1269.89	0.031558	0.115253	0.273814	0.784227	0.9915	1164.89	1208.77	1263.15	1068.51	1187.72	1172.49	1091.92
Fam98a	ENSMUSG00000002017	290.968	0.0190655	0.117218	0.16265	0.870794	0.996942	257.455	258.885	270.418	263.464	265.62	219.967	288.261
Ltbp2	ENSMUSG00000002020	60.0027	0.759933	0.360857	2.10591	0.0352119	0.410406	114.636	69.4362	91.9594	144.921	75.6654	49.741	57.8647
Kmt2a	ENSMUSG00000002028	718.145	0.230118	0.21581	1.0663	0.286288	0.852851	617.899	582.516	605.855	1446.56	693.954	673.236	707.551
Ift46	ENSMUSG00000002031	231.962	0.108263	0.14699	0.736531	0.461407	0.931983	221.638	256.55	264.664	231.33	268.199	203.598	209.282
Tmem25	ENSMUSG00000002032	63.3403	-0.00954653	0.236211	-0.0404153	0.967762	1	62.6308	80.4779	82.0872	60.5507	53.5644	74.5856	82.4377
Cd3g	ENSMUSG00000002033	84.8848	-1.35798	0.300001	-4.52658	5.99457e-06	0.00105521	63.6376	57.9959	61.143	113.432	169.634	211.228	231.553
Trappc6a	ENSMUSG00000002043	151.654	0.185227	0.268433	0.690029	0.490176	0.941032	191.047	194.323	131.473	70.0508	89.0604	144.042	142.739
Supt6	ENSMUSG00000002052	814.907	0.0231418	0.138199	0.167453	0.867014	0.996942	808.363	801.09	850.131	918.651	794.983	870.8	828.901
Spag5	ENSMUSG00000002055	193.033	-0.333611	0.192976	-1.72877	0.0838504	0.589305	106.453	187.892	165.047	174.259	211.124	231.153	169.052
Foxn1	ENSMUSG00000002057	0.805656	-0.092528	0.530474	-0.174425	0.861531		0	0	0	0.127925	0	0	0
Unc119	ENSMUSG00000002058	68.9128	-0.0141506	0.275562	-0.0513517	0.959045	1	68.9199	35.0711	55.7027	72.0115	82.3586	60.7288	41.0479
Rab34	ENSMUSG00000002059	48.1441	0.054813	0.291392	0.188107	0.850793	0.996942	23.6559	43.2305	26.8784	49.2717	34.07	42.887	33.9955
Sdf2	ENSMUSG00000002064	412.829	-0.096998	0.117726	-0.823929	0.40998	0.915281	344.401	345.33	332.223	330.18	394.771	372.406	321.274
Ccne1	ENSMUSG00000002068	51.5368	-0.350045	0.249349	-1.40384	0.160367	0.744537	26.5779	61.0228	65.2501	48.2994	59.4267	73.5153	64.4975
Hsf2bp	ENSMUSG00000002076	2.87787	0.150484	0.643982	0.233677	0.815236	0.994524	3.34606	3.5798	1.12285	4.07094	3.32801	3.50356	1.2059
Bbc3	ENSMUSG00000002083	22.7662	1.16511	0.478039	2.43727	0.0147987	0.25677	56.041	65.7223	31.6073	17.2414	6.48501	28.0983	14.189
Mybpc3	ENSMUSG00000002100	0.42262	0.26738	0.421128	0.634915	0.525484		0	0	0	3.32266	0	0	0
Psmc3	ENSMUSG00000002102	1075.54	-0.213156	0.122833	-1.73533	0.0826817	0.587664	891.444	895.524	881.129	901.773	1168.91	1018.1	927.127
Acp2	ENSMUSG00000002103	491.315	0.0820771	0.0912945	0.899037	0.368633	0.89332	508.778	503.512	566.244	555.722	473.642	539.21	502.269
Rapsn	ENSMUSG00000002104	1.74554	1.40962	0.633128	2.22644	0.0259845		1.32852	6.97207	0	3.79017	0	0	0
Slc39a13	ENSMUSG00000002105	94.8543	-0.256236	0.214975	-1.19193	0.233288	0.818336	78.3257	58.497	69.0855	61.378	60.7584	70.8328	96.9648
Celf2	ENSMUSG00000002107	162.143	0.032003	0.269692	0.118665	0.905541	0.997584	106.468	98.1476	98.4191	409.623	161.805	166.761	203.665
Nr1h3	ENSMUSG00000002108	326.146	0.313594	0.16847	1.86143	0.0626841	0.526133	552.823	561.541	604.988	328.676	395.881	359.397	472.566
Ddb2	ENSMUSG00000002109	152.365	0.047109	0.141344	0.333292	0.738914	0.985982	137.735	158.858	144.373	169.843	148.7	134.959	161.659
Spi1	ENSMUSG00000002111	51.0276	-0.198691	0.303592	-0.654465	0.512812	0.945864	64.7239	56.5961	60.7623	70.0457	41.5018	89.1101	87.235
Sf3a1	ENSMUSG00000002129	425.948	0.00662256	0.150474	0.0440113	0.964895	1	443.273	497.701	476.821	513.637	421.912	474.768	543.816
Stat6	ENSMUSG00000002147	1228.18	-0.0942551	0.119494	-0.788788	0.430236	0.919799	1345.69	1348.92	1524.24	1486.92	1581.49	1534.24	1461.62
Clgn	ENSMUSG00000002190	4.00419	-0.0798539	0.627055	-0.127347	0.898665	0.997194	5.53635	3.53699	1.10808	2.68982	8.29769	1.16145	1.19134
Napsa	ENSMUSG00000002204	39.2923	0.996765	0.449092	2.21951	0.0264519	0.351108	59.386	46.3947	19.3406	300.708	50.8982	55.1467	46.6745
Vrk3	ENSMUSG00000002205	368.354	0.140424	0.105834	1.32683	0.184567	0.774752	452.359	477.468	402.069	420.098	374.728	405.727	406.766
Smg9	ENSMUSG00000002210	116.251	0.194472	0.235417	0.826076	0.408761	0.914372	144.531	170.975	110.391	72.9106	82.2212	115.417	119.013
Paxip1	ENSMUSG00000002221	247.572	-0.110488	0.13609	-0.811874	0.416864	0.916604	216.436	268.514	260.816	250.742	284.618	254.272	271.928
Rmnd5a	ENSMUSG00000002222	1054.29	0.366968	0.150607	2.43659	0.0148263	0.256903	973.62	914.282	959.608	1135.02	874.009	765.777	669.91
Mov10	ENSMUSG00000002227	443.181	0.335199	0.234936	1.42677	0.153647	0.734503	712.435	771.309	740.201	463.866	520.752	555.628	514.259
Ppm1j	ENSMUSG00000002228	161.783	1.50766	0.444444	3.39224	0.000693243	0.0384199	337.039	295.203	350.451	49.1414	136.835	57.7815	41.2192
Rhoc	ENSMUSG00000002233	1326.08	0.412978	0.229825	1.79692	0.0723476	0.559861	1753.15	1452.92	1700.3	870.21	1251.95	973.376	995.295
Tead3	ENSMUSG00000002249	237.702	7.84292e-05	0.142028	0.000552211	0.999559	1	216.24	238.704	281.757	203.644	175.194	261.97	254.371
Ppard	ENSMUSG00000002250	1155.61	0.181687	0.217272	0.83622	0.403031	0.911843	912.966	1523.12	1216.42	703.803	620.337	1048.3	1192.51
Def6	ENSMUSG00000002257	22.0352	0.219337	0.384722	0.570118	0.568597	0.959959	22.9858	37.2538	12.273	37.7567	21.3788	13.179	35.7075
Peg3	ENSMUSG00000002265	129.911	0.155071	0.276465	0.560909	0.57486	0.960557	69.3226	72.786	63.2651	130.299	84.2075	55.6168	86.7066
Zim1	ENSMUSG00000002266	2.05766	-0.0463337	0.643089	-0.0720486	0.942563		3.23721	1.16312	0	4.47647	3.18848	3.36092	1.16547
Metrn	ENSMUSG00000002274	33.6879	-0.393947	0.408438	-0.964521	0.334785	0.88166	32.4612	31.4767	17.0911	18.0749	8.07801	28.5771	53.4175
Lmf1	ENSMUSG00000002279	130.313	0.0146739	0.17229	0.0851695	0.932127	0.999519	111.24	112.853	116.629	80.2479	95.5463	117.515	93.1351
Narfl	ENSMUSG00000002280	249.569	-0.131486	0.152949	-0.859672	0.38997	0.905972	263.155	252.426	297.642	163.992	249.263	274.43	267.236
Angptl4	ENSMUSG00000002289	325.541	0.175509	0.46916	0.374092	0.708336	0.980797	696.691	500.969	244.741	519.263	390.955	187.878	729.048
Dbf4	ENSMUSG00000002297	165.365	-0.134705	0.172352	-0.781567	0.434469	0.920394	151.735	156.904	171.07	163.846	172.477	193.483	166.862
Daxx	ENSMUSG00000002307	232.143	-0.107948	0.136967	-0.788126	0.430623	0.919799	295.629	287.948	230.651	238.297	274.85	252.109	313.754
Cd320	ENSMUSG00000002308	66.5285	-0.114607	0.270231	-0.424107	0.671487	0.976975	37.4972	38.4378	39.2006	32.1603	38.7922	46.0094	34.1681
Ipo4	ENSMUSG00000002319	88.4006	0.105689	0.209198	0.505211	0.613411	0.96476	61.4546	107.774	89.8897	74.0772	71.1278	87.2926	74.4933
Tm9sf1	ENSMUSG00000002320	559.144	0.015059	0.094911	0.158664	0.873933	0.996942	534.89	566.81	635.847	482.169	500.194	560.574	578.416
Rec8	ENSMUSG00000002324	217.542	0.496475	0.347876	1.42716	0.153534	0.734149	508.346	407.108	419.014	55.8198	187.979	275.004	267.33
Irf9	ENSMUSG00000002325	492.069	0.144954	0.18228	0.795227	0.426482	0.919714	631.778	560.081	494.173	517.48	524.838	518.547	449.159
Gmpr2	ENSMUSG00000002326	222.939	0.158348	0.126239	1.25435	0.209713	0.797301	237.866	220.422	234.738	199.371	214.274	176.988	203.253
Mdp1	ENSMUSG00000002329	504.947	-0.117365	0.112827	-1.04022	0.298238	0.862422	449.206	419.681	442.067	376.281	466.504	462.363	441.162
Dhrs1	ENSMUSG00000002332	1549.7	0.908611	0.303731	2.9915	0.00277609	0.0947242	3603.53	2870.58	3595.61	330.301	1540.93	1528.55	986.617
Ncan	ENSMUSG00000002341	1.39279	-0.282147	0.620947	-0.454382	0.649554		1.33815	1.37558	0	0.995909	3.76992	0	1.39127
Tmem161a	ENSMUSG00000002342	208.91	0.281384	0.158886	1.77098	0.0765643	0.570834	257.726	252.159	206.956	156.959	142.742	206.855	177.221
Armc6	ENSMUSG00000002343	59.5214	0.261215	0.316446	0.825464	0.409108	0.914605	89.0658	88.4299	83.1881	29.3119	35.0321	61.9795	74.9908
Borcs8	ENSMUSG00000002345	115.567	-0.166301	0.167481	-0.992952	0.320733	0.8762	93.2294	110.132	106.566	100.56	129.162	121.802	101.056
Slc25a42	ENSMUSG00000002346	158.031	0.236186	0.148936	1.58582	0.112779	0.663005	209.081	196.974	183.6	144.27	140.572	159.229	157.073
Snx9	ENSMUSG00000002365	850.528	-0.0618475	0.113178	-0.54646	0.58475	0.962069	1196.75	1224.54	1355.3	1063.92	1277.61	1345.44	1173.69
Ranbp3	ENSMUSG00000002372	329.531	0.0358478	0.130094	0.275553	0.782892	0.991046	344.71	382.033	339.995	285.829	271.39	332.249	371.707
Ndufa11	ENSMUSG00000002379	671.474	0.0322443	0.172272	0.187171	0.851527	0.996942	685.162	718.511	628.205	393.764	438.22	705.588	621.226
Bmp8b	ENSMUSG00000002384	71.8779	-0.350557	0.304695	-1.15052	0.249931	0.828505	104.873	70.7853	92.322	98.6553	149.294	98.996	110.754
Nr2f6	ENSMUSG00000002393	461.992	0.00414622	0.165457	0.0250592	0.980008	1	489.436	598.161	526.891	325.319	420.012	532.111	489.204
Use1	ENSMUSG00000002395	535.236	0.0792698	0.142288	0.557107	0.577454	0.960682	481.585	469.892	420.696	445.195	370.488	418.379	489.359
Ocel1	ENSMUSG00000002396	511.758	0.0316329	0.117445	0.269343	0.787666	0.992648	461.366	601.792	536.533	448.489	494.077	437.614	562.364
Dyrk1b	ENSMUSG00000002409	118.386	0.524374	0.251349	2.08623	0.0369574	0.418576	188.809	199.754	133.236	116.645	110.871	89.1949	123.208
Braf	ENSMUSG00000002413	258.95	0.145589	0.155034	0.939077	0.347691	0.888691	227.589	189.253	198.763	301.827	189.667	196.212	237.375
Ndufb2	ENSMUSG00000002416	77.0712	-0.159393	0.203148	-0.784613	0.432681	0.919799	63.0782	82.1078	75.5375	55.224	87.214	84.4817	60.8759
Hltf	ENSMUSG00000002428	320.094	-0.0942342	0.14032	-0.671568	0.501859	0.943978	261.663	258.023	273.243	269.162	291.051	275.047	285.03
Prpf6	ENSMUSG00000002455	366.107	0.187576	0.09867	1.90104	0.0572969	0.504529	411.154	379.007	384.817	396.88	335.631	337.474	358.117
Rgs19	ENSMUSG00000002458	52.4511	0.0686215	0.319143	0.215018	0.829753	0.996138	59.497	30.4506	42.1023	138.929	69.0467	55.8344	76.9046
Rgs20	ENSMUSG00000002459	0.345929	-0.616278	0.585398	-1.05275	0.292455		0	0	0	0.0905322	0	1.00866	1.06217
Abhd3	ENSMUSG00000002475	558.817	0.51277	0.161196	3.18103	0.00146754	0.0633972	599.881	544.338	600.878	394.299	358.989	415.462	342.782
Snrpd1	ENSMUSG00000002477	235.282	-0.373625	0.226874	-1.64684	0.0995907	0.630887	147.482	182.166	186.709	204.154	273.861	218.081	217.342
Tchp	ENSMUSG00000002486	71.3845	0.0663763	0.220421	0.301134	0.763312	0.98869	63.7405	66.8721	69.0963	78.2487	73.3273	61.879	67.2252
Tiam1	ENSMUSG00000002489	75.1555	-0.288491	0.24429	-1.18093	0.237629	0.820784	71.432	96.0792	84.2906	85.7814	85.8431	97.9642	126.643
Tsc2	ENSMUSG00000002496	530.006	-0.0130913	0.133662	-0.0979434	0.921977	0.999021	460.443	575.464	520.989	538.274	482.267	575.015	530.397
Rpl3l	ENSMUSG00000002500	0.543563	0.109897	0.555822	0.19772	0.843264		0	0	3.57853	0.125775	0	1.38197	0
Slc9a3r2	ENSMUSG00000002504	199.998	-0.138152	0.192794	-0.716579	0.473634	0.936069	181.021	171.969	152.361	140.868	123.682	147.773	243.018
Puf60	ENSMUSG00000002524	579.248	-0.0942452	0.122633	-0.768511	0.442183	0.92503	550.194	610.59	467.619	471.256	499.458	596.882	577.488
Golga2	ENSMUSG00000002546	700.822	0.0703109	0.0911806	0.771117	0.440638	0.924007	771.123	752.108	808.983	670.017	743.801	705.458	693.241
Uck1	ENSMUSG00000002550	296.025	0.234319	0.154401	1.5176	0.129115	0.695748	393.228	412.092	351.891	279.767	279.25	289.984	334.373
Scin	ENSMUSG00000002565	1207.7	0.652979	0.186805	3.49551	0.000473158	0.0290991	1351.09	1131.43	1433.04	1409.82	775.627	1069.25	672.28
Ikzf4	ENSMUSG00000002578	14.6825	0.00314513	0.374776	0.00839202	0.993304	1	6.9882	15.3015	21.8468	25.7599	20.8368	17.3488	18.4899
Mien1	ENSMUSG00000002580	475.914	0.0953542	0.14459	0.659479	0.509588	0.94577	452.637	493.606	446.456	311.737	433.747	364.916	392.127
Pon1	ENSMUSG00000002588	1.30746	-0.472621	0.589183	-0.802163	0.422459		1.05772	0	0	0	1.03352	0	2.26378
Axl	ENSMUSG00000002602	375.263	0.115565	0.173728	0.665208	0.505918	0.94577	344.304	272.648	288.132	393.133	274.031	294.879	326.851
Tgfb1	ENSMUSG00000002603	69.3417	0.485861	0.261062	1.8611	0.0627306	0.526133	99.8368	90.5503	72.4261	129.075	67.3217	62.4	78.9282
Ccdc97	ENSMUSG00000002608	275.418	0.208697	0.124839	1.67173	0.0945782	0.617677	340.619	313.916	313.979	301.563	239.992	250.787	317.616
Zfp40	ENSMUSG00000002617	65.7657	0.266992	0.263825	1.012	0.311536	0.869044	48.0879	52.9816	39.2371	55.7845	39.618	35.1191	46.144
Akap8l	ENSMUSG00000002625	209.646	0.0439704	0.147139	0.298836	0.765065	0.989018	152.36	226.235	188.812	216.113	205.294	190.918	181.736
Shh	ENSMUSG00000002633	10.6681	-0.0760512	0.573362	-0.132641	0.894477	0.997069	2.41015	2.36184	7.06039	4.94949	2.69495	2.53475	6.99738
Pdcd2l	ENSMUSG00000002635	82.0964	-0.0696155	0.19083	-0.364803	0.715258	0.981757	65.4621	74.2091	79.7587	64.2164	63.9529	84.2044	73.3184
Gtf2f1	ENSMUSG00000002658	498.28	-0.180876	0.113259	-1.59701	0.110264	0.657747	503.284	463.578	532.201	435.933	569.991	529.804	543.583
Clpp	ENSMUSG00000002660	166.403	0.143671	0.250249	0.574113	0.565891	0.959194	189.551	213.986	157.871	81.1554	127.61	105.141	191.72
Alkbh7	ENSMUSG00000002661	67.466	0.201565	0.260773	0.772952	0.439551	0.923783	83.5633	86.26	77.8259	37.8162	65.2195	71.2184	45.2539
Pspn	ENSMUSG00000002664	4.40677	0.327728	0.64212	0.510385	0.609782	0.964615	0	7.32131	9.27929	1.07838	3.33243	0	4.20868
Dennd1c	ENSMUSG00000002668	222.582	-0.0353887	0.161728	-0.218816	0.826794	0.995245	223.685	210.709	283.504	332.621	223.814	308.554	280.766
Med6	ENSMUSG00000002679	141	-0.149588	0.180987	-0.826512	0.408514	0.914372	132.44	130.885	129.439	129.22	135.694	144.648	153.423
Prkd1	ENSMUSG00000002688	15.6632	0.0399057	0.360197	0.110788	0.911784	0.998289	26.3255	12.1241	12.4163	17.121	16.0399	11.297	20.181
Lcp2	ENSMUSG00000002699	93.1718	-0.463128	0.23406	-1.97867	0.0478527	0.46746	100.384	64.3214	102.355	162.996	162.894	154.662	141.874
Cse1l	ENSMUSG00000002718	502.259	-0.114942	0.135801	-0.846399	0.39733	0.909891	352.004	360.052	409.238	442.531	439.803	422.456	413.621
Naa20	ENSMUSG00000002728	257.434	-0.348601	0.176375	-1.97648	0.0481005	0.467816	179.733	196.87	215.456	160.687	233.931	246.146	239.655
Prkra	ENSMUSG00000002731	223.002	-0.138855	0.131041	-1.05963	0.289314	0.854988	189.916	271.19	255.725	193.147	249.301	262.76	240.925
Fkbp7	ENSMUSG00000002732	45.1198	-0.141694	0.296392	-0.478062	0.632606	0.968427	26.1788	24.1566	30.7295	33.9377	29.9665	41.3704	26.7588
Plekha3	ENSMUSG00000002733	296.044	0.0194504	0.137563	0.141393	0.887559	0.997052	234.364	234.048	231.351	331.986	298.649	288.66	191.706
Ykt6	ENSMUSG00000002741	1288.3	-0.218087	0.0900945	-2.42065	0.0154928	0.263671	1433.83	1423.6	1562.14	1072.75	1695.12	1627.98	1472.4
Baz1b	ENSMUSG00000002748	664.903	-0.0610247	0.14148	-0.431332	0.666227	0.976825	644.428	675.847	620.982	813.226	713.931	701.687	743.594
Pex6	ENSMUSG00000002763	324.929	0.25724	0.222401	1.15665	0.247414	0.826101	404.049	544.666	358.555	201.275	216.022	315.465	400.188
Mrpl2	ENSMUSG00000002767	239.722	0.153235	0.191117	0.801784	0.422678	0.91739	250.396	277.943	214.675	147.121	164.562	211.768	213.911
Mea1	ENSMUSG00000002768	480.256	0.106103	0.134089	0.791286	0.428777	0.919799	416.52	423.232	439.109	409.66	409.956	417.13	352.697
Gnmt	ENSMUSG00000002769	22.9229	-0.206921	0.642044	-0.322285	0.747237	0.986433	1.42714	1.42474	6.53414	0.131545	0	3.98979	2.98993
Grin2d	ENSMUSG00000002771	36.755	0.51612	0.372448	1.38575	0.165824	0.750719	101.594	72.3915	82.71	7.04133	49.9129	41.555	40.8127
Kdelr1	ENSMUSG00000002778	1237.03	0.0791497	0.104617	0.756564	0.449311	0.926278	1556.79	1592.15	1696.99	976.729	1317.92	1449.36	1359.38
Tmem143	ENSMUSG00000002781	121.423	0.567827	0.276391	2.05443	0.0399342	0.430051	173.918	263.345	151.727	53.6277	92.9784	87.0137	133.539
Pdxk-ps	ENSMUSG00000002791	0.458231	0.0941547	0.4777	0.1971	0.843749		0	0	1.3372	0.994909	1.39798	0	0
Ggct	ENSMUSG00000002797	58.2839	0.802471	0.290677	2.7607	0.00576775	0.151938	120.148	145.467	121.073	50.6508	63.9133	50.4218	67.0092
Jag2	ENSMUSG00000002799	53.8425	-0.107281	0.343338	-0.312463	0.754688	0.987674	49.1544	52.4399	27.5058	40.3155	43.1859	18.725	67.6677
Btbd6	ENSMUSG00000002803	233.156	-0.100732	0.193258	-0.521231	0.602206	0.96395	246.998	292.371	303.616	263.502	339.648	294.671	265.412
Nudt14	ENSMUSG00000002804	150.873	0.282455	0.196086	1.44046	0.149737	0.725795	182.527	190.896	179.51	81.9141	98.9971	137.095	138.951
Epdr1	ENSMUSG00000002808	34.165	0.267464	0.315842	0.846829	0.39709	0.909891	26.3499	14.5848	21.9523	23.6146	16.6803	20.2368	16.1472
Flii	ENSMUSG00000002812	1169.91	-0.0623639	0.14544	-0.428796	0.668072	0.976825	1060.34	1179.83	1147.1	1340.04	1235.95	1251.98	1220.71
Top3a	ENSMUSG00000002814	65.4123	0.0215905	0.197204	0.109483	0.912819	0.998361	67.3267	74.3843	90.8363	73.0932	72.6353	85.6173	69.3699
Atg4d	ENSMUSG00000002820	622.673	0.0163585	0.14579	0.112206	0.91066	0.998266	639.496	731.455	737.75	508.912	503.765	696.115	731.1
Qtrt1	ENSMUSG00000002825	82.67	-0.0536992	0.211315	-0.254119	0.799403	0.993836	63.7412	54.865	70.3579	61.2926	53.2957	66.2803	70.8746
Plin4	ENSMUSG00000002831	147.119	-0.0789986	0.427939	-0.184602	0.853541	0.996942	50.7414	74.1012	42.6851	197.873	130.141	67.0368	97.9644
Hdgfl2	ENSMUSG00000002833	215.895	0.0351312	0.177583	0.197829	0.843179	0.996878	194.023	236.136	206.071	178.74	143.366	201.827	242.015
Chaf1a	ENSMUSG00000002835	130.642	0.0606969	0.225509	0.269155	0.78781	0.992648	168.573	180.462	183.399	142.993	134.965	209.007	141.649
Adprh	ENSMUSG00000002844	185.879	0.305934	0.159097	1.92294	0.0544873	0.494587	204.083	256.584	212.708	205.517	122.212	201.211	201.43
Tmem39a	ENSMUSG00000002845	195.682	0.0833995	0.13791	0.604739	0.545353	0.95446	179.385	189.938	226.496	181.419	175.006	164.572	206.598
Timmdc1	ENSMUSG00000002846	150	0.0298881	0.145927	0.204816	0.837716	0.99636	160.269	178.948	173.869	126.274	144.978	164.257	154.526
Pla1a	ENSMUSG00000002847	13.1769	0.111161	0.459821	0.241749	0.808975	0.994071	1.17292	11.8644	12.4727	19.2194	8.90149	21.6733	2.5396
Mcm2	ENSMUSG00000002870	234.778	0.765662	0.21786	3.51447	0.000440635	0.0274813	529.517	514.392	471.707	204.099	238.26	263.016	244.841
Tpra1	ENSMUSG00000002871	290.437	0.272933	0.128073	2.13107	0.0330832	0.397653	346.245	424.747	341.204	268.272	285.898	279.356	285.209
Nab1	ENSMUSG00000002881	356.721	-0.173787	0.112012	-1.55151	0.120781	0.682744	268.377	296.028	293.83	339.039	309.53	346.574	362.165
Adgre5	ENSMUSG00000002885	416.684	-0.0852119	0.190163	-0.4481	0.654081	0.974324	350.453	305.958	306.569	611.092	374.122	461.616	425.575
Il17ra	ENSMUSG00000002897	179.428	0.230022	0.173683	1.32438	0.185377	0.775775	216.723	205.443	219.248	339.822	217.882	214.074	202.814
Lamb1	ENSMUSG00000002900	510.54	-0.129859	0.20007	-0.649067	0.516295	0.946037	456.241	387.559	405.342	483.597	503.036	408.319	512.389
Kcnn1	ENSMUSG00000002908	6.46256	0.665058	0.622784	1.06788	0.285575	0.852851	2.22614	5.91324	0	2.86102	2.45616	0	0
Arrdc2	ENSMUSG00000002910	116.789	0.258713	0.245832	1.0524	0.292616	0.856629	133.592	111.854	99.4959	138.705	146.587	82.8096	78.829
Cd36	ENSMUSG00000002944	880.28	0.138902	0.399771	0.347454	0.728251	0.985306	1476.27	957.713	1657.44	461.713	1201.26	914.791	981.121
Map2k7	ENSMUSG00000002948	226.444	0.0611592	0.149306	0.409622	0.682083	0.978114	171.004	191.745	172.959	234.617	207.751	164.697	190.857
Timm44	ENSMUSG00000002949	506.967	-0.061456	0.126413	-0.486154	0.626858	0.967777	442.148	493.611	427.697	352.716	381.993	478.846	473.853
Ap2a2	ENSMUSG00000002957	1278.97	0.104994	0.107951	0.972604	0.33075	0.881399	1842.95	1691.36	1721.73	1536.96	1574.02	1589.11	1571.82
Pnkp	ENSMUSG00000002963	209.764	-0.0923127	0.159453	-0.578933	0.562634	0.957421	179.961	248.914	259.231	201.189	190.056	243.678	271.571
Med25	ENSMUSG00000002968	425.491	0.168219	0.150997	1.11405	0.265258	0.836435	453.584	566.337	474.642	352.228	329.98	381.278	503.826
Bcam	ENSMUSG00000002980	113.475	0.137108	0.250127	0.548153	0.583587	0.96205	99.4548	96.4346	86.7841	87.6236	73.9424	66.6318	104.547
Clptm1	ENSMUSG00000002981	1076.59	0.104018	0.1036	1.00404	0.315361	0.87056	1082.96	1320.96	1195.35	1033.53	1033.98	1109.26	1086.61
Relb	ENSMUSG00000002983	442.102	0.27939	0.193658	1.4427	0.149105	0.725414	545.919	493.759	397.222	856.701	471.346	427.001	517.773
Tomm40	ENSMUSG00000002984	296.263	-0.161057	0.226343	-0.711564	0.476735	0.937086	339.93	347.801	256.68	182.934	228.964	348.278	362.569
Apoe	ENSMUSG00000002985	1896.94	0.136659	0.307827	0.443946	0.657081	0.974915	1788.64	1647.63	1172.24	1828.7	987.154	1332.4	2027.65
Apoc2	ENSMUSG00000002992	4.80259	1.58449	0.611716	2.59024	0.00959102	0.20528	19.6106	11.9416	11.3282	0	7.88161	0	1.51912
Hbp1	ENSMUSG00000002996	747.502	0.311268	0.165683	1.8787	0.0602851	0.51777	839.501	756.229	562.222	809.426	699.026	588.852	500.08
Prkar2b	ENSMUSG00000002997	69.0775	0.131571	0.295845	0.444729	0.656515	0.974915	52.673	35.5226	51.495	93.3374	62.0857	38.2422	61.2622
Cdkn1b	ENSMUSG00000003031	545.957	0.0691434	0.156377	0.44216	0.658374	0.975109	465.455	485.387	339.983	567.154	493.46	407.194	429.352
Klf4	ENSMUSG00000003032	1900.2	-0.0381251	0.237982	-0.160202	0.872722	0.996942	2291.32	1819.57	1534.87	1836.83	1931.34	1931.11	1908.02
Ap1m1	ENSMUSG00000003033	250.184	0.0388415	0.1425	0.272572	0.785182	0.992012	295.399	247.789	308.142	323.132	268.323	287.217	301.211
Rab8a	ENSMUSG00000003037	1379.93	0.00411757	0.0970928	0.0424086	0.966173	1	1743	1584.89	1570.56	1337.27	1561.98	1557.21	1539.68
Hmgn2	ENSMUSG00000003038	419.836	-0.195255	0.184964	-1.05564	0.291135	0.855676	344.885	371.905	302.627	478.121	470.055	424.631	402.501
Fam32a	ENSMUSG00000003039	878.901	-0.132467	0.125372	-1.0566	0.290695	0.855676	655.762	600.091	692.24	942.353	824.707	777.879	783.739
Elf3	ENSMUSG00000003051	2681.83	-0.503012	0.171244	-2.9374	0.00330979	0.105661	2056.24	1867.02	1947.22	2060.79	3142.91	2626.27	2711.23
Cyp2c29	ENSMUSG00000003053	10.9531	-1.95001	0.610265	-3.19534	0.00139664	0.0613187	6.23772	12.8482	1.17965	0	40.8811	28.8223	16.6124
Stard3nl	ENSMUSG00000003062	291.398	0.312092	0.144691	2.15696	0.0310088	0.386026	293.298	246.955	284.236	276.478	199.6	232.07	229.194
Stk11	ENSMUSG00000003068	583.399	-0.0293472	0.149147	-0.196766	0.84401	0.996878	546.684	704.756	542.957	464.276	521.394	528.412	669.919
Efna2	ENSMUSG00000003070	3.48067	-0.999442	0.639021	-1.56402	0.117813	0.675085	0	2.34157	0	1.19724	0	2.50952	6.92454
Atp5d	ENSMUSG00000003072	1435.14	0.257386	0.198252	1.29828	0.194192	0.782473	2069.26	2184.64	1746.08	772.274	1131.36	1530.73	1562.64
Ppp5c	ENSMUSG00000003099	580.647	0.0476975	0.117075	0.40741	0.683707	0.978114	600.002	748.058	731.797	434.818	595.493	599.126	622.018
Cdk12	ENSMUSG00000003119	291.324	0.0877692	0.126482	0.693925	0.487729	0.939993	369.912	313.444	359.223	366.167	348.229	296.884	347.988
Lipe	ENSMUSG00000003123	464.16	0.360871	0.242562	1.48775	0.136818	0.706932	1213.72	1124.36	903.843	419.944	769.491	735.853	629.623
Pafah1b2	ENSMUSG00000003131	496.726	-0.105703	0.108575	-0.973552	0.330279	0.881225	343.278	442.919	461.042	489.332	457.77	494.329	461.071
Tbc1d8	ENSMUSG00000003134	242.541	-0.0704557	0.114781	-0.613829	0.539328	0.9532	192.498	240.848	265.601	264.726	234.376	276.715	257.043
Cnot11	ENSMUSG00000003135	193.859	0.00664371	0.124459	0.0533805	0.957429	1	178.117	196.099	233.956	219.949	196.76	214.928	210.908
Slc2a3	ENSMUSG00000003153	34.6308	-0.0522676	0.313575	-0.166683	0.867619	0.996942	24.7171	29.7763	22.942	72.6447	51.5434	46.5286	29.4164
Foxj2	ENSMUSG00000003154	198.448	0.177299	0.143005	1.23981	0.215044	0.800006	263.395	186.422	186.766	267.986	225.611	180.761	196.601
Sri	ENSMUSG00000003161	2007.14	-0.292359	0.120027	-2.43578	0.0148595	0.257242	1143.46	1215.91	1244.54	1231.61	1347.57	1602.02	1496.46
Dgcr2	ENSMUSG00000003166	481.041	0.110973	0.119258	0.930524	0.3521	0.890221	535.128	545.039	549.91	515.853	525.045	512.507	455.173
Irf3	ENSMUSG00000003184	458.963	0.0968903	0.140522	0.6895	0.490508	0.941199	418.369	524.549	386.321	365.119	381.329	350.043	447.621
Bcl2l12	ENSMUSG00000003190	83.425	0.0619319	0.273268	0.226635	0.820708	0.994738	75.7239	114.478	70.3252	53.8431	53.0526	79.3451	86.7616
Zfp959	ENSMUSG00000003198	53.1121	0.192006	0.212898	0.901867	0.367127	0.892673	47.7552	44.9387	55.4731	59.3966	65.6457	40.5039	35.4379
Mpnd	ENSMUSG00000003199	522.082	-0.0945613	0.145303	-0.650789	0.515183	0.945864	713.766	753.182	646.034	491.883	593.618	774.097	713.63
Sh3gl1	ENSMUSG00000003200	329.562	0.267922	0.134628	1.99009	0.0465815	0.460998	585.06	443.208	459.909	313.999	339.416	332.034	429.761
Ebi3	ENSMUSG00000003206	10.1756	-0.212086	0.420353	-0.504542	0.61388	0.96476	12.7396	11.2772	6.16619	15.3014	11.4912	10.6961	18.7183
Ccdc94	ENSMUSG00000003208	60.6096	0.104015	0.237931	0.437164	0.661993	0.976075	75.1541	87.7968	72.4111	39.6671	52.5295	57.4123	71.0673
Ranbp2	ENSMUSG00000003226	1269.38	-0.0946375	0.131293	-0.720812	0.471025	0.934755	923.061	847.554	813.302	1475.91	1021.44	1071.78	1163.78
Edar	ENSMUSG00000003227	6.32231	-0.739992	0.616642	-1.20004	0.230126	0.815947	1.28766	5.16273	5.8736	5.79853	12.9838	8.28116	8.43266
Grk5	ENSMUSG00000003228	82.9275	-0.00199237	0.203298	-0.00980026	0.992181	1	89.8229	62.1924	80.1184	120.881	98.1343	93.3681	80.8426
Dvl3	ENSMUSG00000003233	211.112	0.0314642	0.19012	0.165496	0.868554	0.996942	207.507	234.932	255.696	189.145	195.834	200.543	249.306
Abcf3	ENSMUSG00000003234	425.248	0.135466	0.12875	1.05216	0.292726	0.856629	396.638	424.324	459.523	377.103	351.09	394.087	383.313
Eif2b5	ENSMUSG00000003235	438.86	-0.0952676	0.114976	-0.828584	0.40734	0.914145	411.44	396.742	392.576	430.74	477.264	448.568	389.294
Cyth2	ENSMUSG00000003269	445.249	0.0510092	0.12257	0.416164	0.67729	0.978114	414.202	445.246	553.958	473.938	451.193	491.605	429.996
Sult2b1	ENSMUSG00000003271	602.944	0.00818558	0.234165	0.0349565	0.972114	1	984.178	1094.71	1152.69	522.236	753.096	927.003	1131.27
Car11	ENSMUSG00000003273	11.9183	0.715405	0.544855	1.31302	0.189176	0.776955	8.87157	6.30626	4.398	5.72333	2.66575	0	6.92602
Dlgap1	ENSMUSG00000003279	21.1469	-0.440768	0.500986	-0.879801	0.378967	0.901461	1.00764	5.31803	0.989983	10.0322	3.79988	9.08369	6.42436
Plag1	ENSMUSG00000003282	19.6554	0.15342	0.36859	0.416236	0.677237	0.978114	28.5405	15.5268	23.7481	35.2817	30.1523	19.9238	21.3728
Hck	ENSMUSG00000003283	186.908	-0.249432	0.191782	-1.3006	0.193394	0.781612	217.61	184.465	153.099	213.109	211.514	295.179	185.038
Mrpl4	ENSMUSG00000003299	253.88	0.364112	0.164307	2.21605	0.0266879	0.353244	310.175	375.502	288.286	167.974	185.477	209.809	254.531
Keap1	ENSMUSG00000003308	384.213	-0.125187	0.122001	-1.02612	0.304837	0.865773	369.818	398.262	398.908	318.036	417.447	395.107	399.901
Ap1m2	ENSMUSG00000003309	768.382	-0.175063	0.0926772	-1.88895	0.058898	0.510747	676.327	794.235	704.913	641.856	825.266	837.02	729.209
Glg1	ENSMUSG00000003316	695.154	0.021646	0.161435	0.134085	0.893336	0.997069	617.716	598.195	679.31	913.356	688.179	690.037	700.413
Atp8b3	ENSMUSG00000003341	0.159884	0.0134374	0.19081	0.070423	0.943857		0	0	0	0.804336	0	0	0
Btbd2	ENSMUSG00000003344	298.617	0.0268513	0.186952	0.143627	0.885795	0.997052	368.349	359.631	278.667	221.585	181.06	312.686	389.802
Csnk1g2	ENSMUSG00000003345	886.538	0.0811439	0.220824	0.36746	0.713276	0.981707	925.323	953.495	721.837	621.25	512.294	697.748	1056.17
Abhd17a	ENSMUSG00000003346	647.018	0.538516	0.247149	2.17891	0.029338	0.375651	1153.97	1099.94	775.337	383.989	358.861	663.651	706.054
Mob3a	ENSMUSG00000003348	244.074	-0.0673801	0.170628	-0.394894	0.692921	0.979756	227.942	204.173	250.731	347.303	227.349	271.149	314.293
Cacnb3	ENSMUSG00000003352	288.165	0.564594	0.212912	2.65177	0.00800711	0.186905	138.324	181.358	149.398	390.628	98.1105	139.749	192.809
Ccdc65	ENSMUSG00000003354	1.68454	0.213631	0.633656	0.33714	0.736012		6.87349	0	1.31004	0.12885	3.56378	0	0
Fkbp11	ENSMUSG00000003355	87.5141	-0.211047	0.402068	-0.524902	0.599651	0.963237	32.1725	29.3847	43.2442	30.1238	40.723	46.2791	30.5562
Ddx23	ENSMUSG00000003360	522.088	-0.0992639	0.0950756	-1.04405	0.296461	0.860966	514.606	537.777	483.267	506.288	561.583	543.323	537.357
Pld3	ENSMUSG00000003363	210.726	0.0320311	0.186814	0.17146	0.863862	0.996942	160.804	205.272	162.184	171.239	128.243	197.822	183.455
Grik5	ENSMUSG00000003378	44.1068	0.00404343	0.320848	0.0126023	0.989945	1	37.628	35.9277	30.8457	24.7175	27.4332	24.218	38.993
Cd79a	ENSMUSG00000003379	95.3804	1.09847	0.474532	2.31486	0.0206208	0.307043	88.4347	108.769	84.5471	749.29	102.589	122.946	105.605
Rabac1	ENSMUSG00000003380	329.176	0.12229	0.265246	0.461045	0.644767	0.97169	241.917	214.682	172.973	187.368	136.666	207.413	207.564
Etv3	ENSMUSG00000003382	709.3	-0.0252648	0.145117	-0.174099	0.861788	0.996942	891.348	696.987	673.868	1000.5	788.796	978.93	729.148
Prkcsh	ENSMUSG00000003402	935.095	0.257262	0.138824	1.85315	0.0638611	0.531518	1187.56	1371.2	1159.13	739.1	828.52	1012.69	943.117
Elavl3	ENSMUSG00000003410	7.43949	0.798172	0.609542	1.30946	0.190378	0.778408	1.33051	6.97396	1.33347	8.85134	0	3.69415	1.38577
Rab3b	ENSMUSG00000003411	23.6813	0.889807	0.452827	1.96501	0.0494136	0.473159	13.1882	9.56682	21.5328	21.5505	8.94018	3.31201	10.2765
St8sia6	ENSMUSG00000003418	104.749	0.234206	0.35318	0.663135	0.507244	0.94577	60.1133	45.3036	34.7583	71.9253	61.4298	28.2546	43.9425
Fcgrt	ENSMUSG00000003420	648.201	0.438641	0.175407	2.50071	0.0123946	0.23581	700.905	742.925	657.701	361.273	350.33	455.67	537.398
Nosip	ENSMUSG00000003421	221.127	0.112472	0.169178	0.664817	0.506168	0.94577	274.298	284.922	180.442	166.194	202.466	190.884	225.189
Pih1d1	ENSMUSG00000003423	257.349	0.345489	0.172636	2.00126	0.0453646	0.456189	327.702	307.552	268.152	189.023	170.764	196.481	259.401
Rps11	ENSMUSG00000003429	3733.4	-0.137887	0.188313	-0.732223	0.464032	0.932381	2532.28	2599.13	2504.59	4275.28	3338.22	3410.29	3097.03
Supt5	ENSMUSG00000003435	780.496	-0.00641372	0.108979	-0.0588527	0.953069	1	774.164	813.314	764.089	851.524	788.676	788.411	836.318
Dll3	ENSMUSG00000003436	0.854375	0.241651	0.565728	0.42715	0.66927		2.15884	1.45299	3.95196	1.07032	4.32157	0	1.51091
Paf1	ENSMUSG00000003437	374.983	-0.037625	0.101626	-0.37023	0.711211	0.981296	328.194	348.507	377.102	391.625	362.339	359.911	393.509
Timm50	ENSMUSG00000003438	280.922	-0.0198439	0.172758	-0.114865	0.908552	0.997705	280.356	327.467	247.76	202.28	247.523	302.84	250.039
Med29	ENSMUSG00000003444	58.9723	0.0791407	0.240236	0.329428	0.741832	0.986332	83.9952	79.2615	53.2792	41.5655	45.8623	66.4467	61.8569
Bicd1	ENSMUSG00000003452	72.9386	0.0493013	0.27358	0.180208	0.856989	0.996942	48.4249	37.5727	33.8171	102.343	61.612	57.3876	50.2488
Ncstn	ENSMUSG00000003458	1136.25	-0.00280164	0.134335	-0.0208555	0.983361	1	935.382	1041.39	1136.05	1563.38	1181.94	1143.3	1194.86
Pex19	ENSMUSG00000003464	864.13	0.138291	0.111404	1.24135	0.214477	0.799541	843.416	898.09	968.845	754.423	754.781	829.427	773.965
Phyhip	ENSMUSG00000003469	0.918191	-0.172227	0.592618	-0.29062	0.771342		0	0	0	0.130322	0	0	0
Crhr2	ENSMUSG00000003476	1.18165	0.0530137	0.620851	0.0853888	0.931952		1.35115	0	0	0.998646	0	0	1.40134
Inmt	ENSMUSG00000003477	11.2921	-0.731619	0.585099	-1.25042	0.211146	0.797301	0	1.38093	3.6285	8.89314	16.3545	3.7484	2.83905
Cyp4f18	ENSMUSG00000003484	46.0845	0.19613	0.329148	0.595872	0.551261	0.95473	44.4615	42.2971	57.6095	117.923	36.1706	74.6356	64.6815
Impdh1	ENSMUSG00000003500	126.733	0.272429	0.282802	0.963322	0.335386	0.881679	106.718	83.1312	81.9555	88.1096	67.4513	69.3483	80.2132
Psg18	ENSMUSG00000003505	3.08928	1.67172	0.635395	2.63099	0.00851363	0.192965	0	0	1.28221	44.2171	0	1.34472	2.75163
Dusp3	ENSMUSG00000003518	298.208	0.0612891	0.174382	0.351465	0.72524	0.984308	207.483	171.967	153.13	320.365	175.218	219.902	222.394
Prodh	ENSMUSG00000003526	272.172	-0.457292	0.245877	-1.85984	0.0629082	0.52708	137.394	346.287	293.365	259.325	246.322	361.897	474.623
Dgcr14	ENSMUSG00000003527	105.806	0.235339	0.172025	1.36805	0.171297	0.758004	144.846	110.355	87.6634	94.8157	77.7201	99.838	92.0224
Slc25a1	ENSMUSG00000003528	1289.27	0.415432	0.158217	2.6257	0.00864708	0.194863	1969.43	1555.53	1623.23	1008.82	1318.53	1056.38	1072.05
Dgcr6	ENSMUSG00000003531	160.905	0.149736	0.204303	0.73291	0.463613	0.932381	184.853	272.011	211.51	152.657	175.308	169.877	205.945
Ddr1	ENSMUSG00000003534	524.86	0.055446	0.175494	0.315942	0.752047	0.987031	578.484	578.952	462.766	428.677	402.76	545.246	522.367
Ier3	ENSMUSG00000003541	52.7565	0.0654831	0.296866	0.220581	0.825419	0.995149	48.5109	77.2666	49.8489	25.2748	49.5484	37.6526	50.7459
Fosb	ENSMUSG00000003545	38.5184	-0.748601	0.602415	-1.24267	0.213991	0.79909	29.9272	55.2626	60.9964	86.841	64.5124	92.1674	219.601
Klc4	ENSMUSG00000003546	1142.8	0.19602	0.183087	1.07064	0.284332	0.852851	1685.45	1692.74	1400.74	914.492	919.758	1275.76	1516.23
Ercc1	ENSMUSG00000003549	80.1354	-0.184828	0.217074	-0.851454	0.394517	0.908575	63.6582	92.5107	54.8938	74.0937	66.7984	72.5772	101.404
Cyp17a1	ENSMUSG00000003555	3.31629	1.1531	0.641584	1.79727	0.072293	0.559861	25.1375	28.0924	26.0202	0.125619	3.71523	8.37978	11.3465
As3mt	ENSMUSG00000003559	337.534	0.252831	0.168083	1.50421	0.132528	0.701647	456.782	555.038	562.921	243.588	394.035	354.268	390.143
Homer3	ENSMUSG00000003573	145.211	0.599071	0.194537	3.07948	0.00207366	0.0785862	230.562	222.799	202.977	89.1721	115.768	142.195	101.981
Crtc1	ENSMUSG00000003575	112.136	0.134934	0.214403	0.629348	0.529121	0.949264	115.617	127.89	137.452	90.9151	81.5739	113.868	118.156
Rnf215	ENSMUSG00000003581	146.451	0.0250013	0.165914	0.150688	0.880222	0.996942	166.789	160.048	153.959	141.018	126.046	168.288	156.285
Sec14l2	ENSMUSG00000003585	848.438	0.364758	0.309866	1.17715	0.239136	0.820948	3463.37	2636.56	2566.42	377.778	2013.56	1623.13	1698.3
Aven	ENSMUSG00000003604	102.384	0.113465	0.157039	0.722531	0.469968	0.934066	91.9896	111.44	116.876	94.8871	93.8511	96.2105	96.4968
Cp	ENSMUSG00000003617	131.893	0.207442	0.283722	0.731146	0.46469	0.932629	69.804	86.3881	83.5234	182.653	90.9968	89.3661	95.7764
Crot	ENSMUSG00000003623	1241.78	0.421448	0.186414	2.26082	0.0237706	0.330664	2020.36	1557.93	1556.14	1208.08	1373.29	1217.75	944.133
Rps6ka1	ENSMUSG00000003644	1730.02	-0.064815	0.131192	-0.494049	0.621272	0.966902	2088.34	2198.64	2206.01	1688.11	1763.79	2304.33	2348.83
Calb2	ENSMUSG00000003657	54.3247	-0.323229	0.384299	-0.841087	0.400299	0.910103	27.6214	11.2562	21.8178	21.0434	36.2972	19.567	21.9816
Snrnp200	ENSMUSG00000003660	768.969	-0.0480246	0.174747	-0.274823	0.783452	0.991293	621.46	728.47	769.534	922.946	752.481	822.962	788.554
Ciao1	ENSMUSG00000003662	256.837	-0.0820919	0.114939	-0.714222	0.47509	0.936645	287.04	252.683	226.944	212.84	278.475	265.631	230.376
Has1	ENSMUSG00000003665	0.294643	-0.0152126	0.322452	-0.0471778	0.962371		0	1.22186	0	0	0	0	1.22554
Taf6l	ENSMUSG00000003680	232.544	0.137456	0.153561	0.895122	0.370722	0.894583	225.911	273.983	234.933	197.902	182.561	225.41	222.062
Insig2	ENSMUSG00000003721	474.374	0.283595	0.223397	1.26946	0.204276	0.791511	341.625	343.659	329.843	984.026	458.556	388.415	384.19
Kpna6	ENSMUSG00000003731	561.516	0.0511308	0.0922972	0.55398	0.579593	0.961122	519.865	542.755	571.127	523.216	527.874	499.636	532.485
Man1a	ENSMUSG00000003746	966.86	0.27693	0.129999	2.13025	0.0331506	0.397955	1329.44	1260.5	1449.16	1403.72	1234.48	995.562	1136.42
Itpkc	ENSMUSG00000003752	354.806	-0.0880784	0.19615	-0.449037	0.653405	0.974031	332.257	288.404	366.671	440.223	362.724	383.328	396.758
Coq8b	ENSMUSG00000003762	95.8019	0.177655	0.226781	0.783375	0.433407	0.919799	100.031	132.929	110.621	77.8235	79.1994	87.6261	106.13
Brd8	ENSMUSG00000003778	409.833	-0.043876	0.111078	-0.395001	0.692842	0.979756	310	426.089	384.646	420.036	386.383	431.883	382.39
Kif20a	ENSMUSG00000003779	271.235	-0.184686	0.183661	-1.00558	0.314616	0.870007	215.998	277.919	234.747	272.355	295.162	298.646	266.274
Farsa	ENSMUSG00000003808	216.241	0.032086	0.159116	0.201652	0.840189	0.99663	239.454	188.598	208.373	202.755	185.469	211.28	213.675
Gcdh	ENSMUSG00000003809	266.602	-0.104944	0.128222	-0.818451	0.4131	0.915856	235.923	296.196	259.858	177.286	231.721	265.785	273.277
Mast2	ENSMUSG00000003810	903.927	0.0856521	0.17367	0.49319	0.621879	0.967329	1131.54	1215.57	1093.17	1023.7	1108.34	997.463	1048.3
Dnase2a	ENSMUSG00000003812	99.2263	-0.0199296	0.239806	-0.083107	0.933766	0.999519	53.6054	57.5799	89.8316	102.184	90.1911	65.4197	81.685
Rad23a	ENSMUSG00000003813	488.575	0.260998	0.124871	2.09015	0.0366045	0.417088	539.384	552.457	531.564	398.779	380.363	442.717	431.111
Calr	ENSMUSG00000003814	5974.72	-0.0549431	0.158253	-0.347186	0.728452	0.985306	3943.26	6166.04	5540.54	6671.44	5929.91	6074.59	5399.34
Syce2	ENSMUSG00000003824	31.0896	-0.1137	0.301753	-0.376799	0.706323	0.980744	30.9521	36.7415	34.4004	25.9181	17.3365	41.5181	41.9041
Nfat5	ENSMUSG00000003847	906.533	0.089255	0.164768	0.541701	0.588024	0.962704	848.001	759.5	903.045	1400.74	956.459	798.447	1003.8
Nob1	ENSMUSG00000003848	165.679	0.106196	0.140038	0.758336	0.44825	0.926278	140.887	172.891	152.507	154.387	131.06	138.307	159.107
Nqo1	ENSMUSG00000003849	426.703	-0.209313	0.200834	-1.04222	0.297311	0.862422	289.817	266.857	237.688	184.868	351.787	279.993	217.823
Ppfia3	ENSMUSG00000003863	202.319	0.544318	0.242289	2.24657	0.0246676	0.336921	141.145	154.88	110.613	160.775	63.624	85.5074	131.686
Gys1	ENSMUSG00000003865	131.094	0.207259	0.196584	1.0543	0.291745	0.85618	120.632	147.329	135.511	89.7293	96.4773	109.606	107.83
Ruvbl2	ENSMUSG00000003868	276.706	-0.0887206	0.190425	-0.465908	0.641282	0.970237	318.538	328.976	245.535	204.724	266.799	254.403	344.855
Lin7b	ENSMUSG00000003872	9.04621	0.472008	0.590073	0.799915	0.42376	0.918343	13.6255	6.94347	8.36764	0.970767	2.99605	2.78469	3.81858
Bax	ENSMUSG00000003873	135.35	0.0113627	0.192219	0.0591132	0.952862	1	123.242	127.784	129.031	115.365	117.228	131.567	118.554
Il7r	ENSMUSG00000003882	67.9914	-0.495802	0.287328	-1.72556	0.0844261	0.590262	68.1859	68.8302	51.1582	140.743	115.701	115.106	132.815
Tfam	ENSMUSG00000003923	417.371	-0.125148	0.125072	-1.0006	0.317019	0.871815	351.859	430.846	382.518	366.698	404.914	452.98	398.112
Zfp81	ENSMUSG00000003929	98.3147	-0.0716429	0.192898	-0.371402	0.710338	0.981168	78.8645	87.066	86.1254	87.2736	94.7331	83.7874	90.206
Efnb3	ENSMUSG00000003934	19.3997	0.50786	0.405031	1.25388	0.209886	0.797301	25.5384	36.0037	28.2715	20.6357	12.511	16.7906	23.9263
Mmd	ENSMUSG00000003948	244.704	-0.0502772	0.175908	-0.285815	0.77502	0.990413	200.529	252.745	252.511	277.545	288.936	236.214	244.551
Hlf	ENSMUSG00000003949	58.6093	0.309271	0.428413	0.7219	0.470356	0.934116	41.8188	60.2645	117.313	23.238	61.8901	24.8722	54.4948
Fam162a	ENSMUSG00000003955	780.639	-0.0440826	0.207291	-0.21266	0.831592	0.996331	242.785	251.271	196.589	190.202	212.009	247.474	216.056
Rpl8	ENSMUSG00000003970	3630.22	0.0856559	0.196731	0.435395	0.663276	0.976229	3295	3653.83	2367.92	3055.3	2090.97	3157.3	3466.27
Ssbp2	ENSMUSG00000003992	62.5023	-0.216914	0.241083	-0.899747	0.368255	0.89332	43.0037	32.4352	31.0145	57.8025	58.6744	33.2821	56.0616
Fancl	ENSMUSG00000004018	88.3328	-0.189323	0.225488	-0.839618	0.401122	0.910913	69.2373	51.3011	49.5466	82.8523	79.1227	68.6709	73.077
Brinp2	ENSMUSG00000004031	11.9918	0.242799	0.452936	0.536057	0.591919	0.963037	13.7018	13.2322	16.6634	24.3821	13.3813	13.5245	17.0337
Gstm5	ENSMUSG00000004032	249.148	-0.0249382	0.175821	-0.141838	0.887208	0.997052	183.074	207.135	200.843	126.176	215.32	167.836	161.396
Gstm7	ENSMUSG00000004035	157.493	0.563149	0.344954	1.63253	0.102567	0.637876	206.525	205.047	198.898	13.9313	96.8204	120.308	89.652
Gstm3	ENSMUSG00000004038	572.068	-0.692991	0.365603	-1.89547	0.0580298	0.508102	608.038	763.996	620.62	44.7241	1018	857.74	746.722
Stat3	ENSMUSG00000004040	1040.03	-0.246141	0.139563	-1.76365	0.0777906	0.574808	1031.62	981.187	1139.3	1368.27	1348.88	1435.33	1252.87
Stat5a	ENSMUSG00000004043	68.8719	-0.125027	0.227685	-0.549125	0.58292	0.961843	58.5723	58.8595	64.2629	81.2728	73.5445	83.2759	65.4433
Cavin1	ENSMUSG00000004044	498.011	-0.142274	0.238715	-0.595998	0.551176	0.95473	272.635	291.081	280.098	488.502	416.813	246.561	443.617
Map3k11	ENSMUSG00000004054	548.713	0.437276	0.220214	1.98569	0.0470678	0.463905	837.389	927.085	682.102	446.692	403.86	471.004	704.581
Akt2	ENSMUSG00000004056	355.82	0.0368078	0.114586	0.321225	0.74804	0.986433	388.396	396.616	336.205	350.278	343.922	399.088	332.574
Dnaja3	ENSMUSG00000004069	567.766	-0.0678763	0.139173	-0.48771	0.625755	0.967777	561.808	584.398	528.726	431.906	526.838	591.985	534.438
Hmox2	ENSMUSG00000004070	332.2	0.108063	0.129963	0.83149	0.405697	0.913088	293.315	364.061	396.809	264.784	353.466	312.294	255.45
Cdip1	ENSMUSG00000004071	583.024	0.292447	0.136458	2.14313	0.0321027	0.391109	679.351	756.367	870.143	433.417	492.571	572.728	603.111
Map3k20	ENSMUSG00000004085	255.061	-0.104366	0.174093	-0.599483	0.548851	0.95473	266.071	238.413	193.592	265.791	296.793	236.436	246.332
Cwc15	ENSMUSG00000004096	474.948	-0.211217	0.141847	-1.48906	0.136473	0.706932	388.406	397.742	433.809	438.054	513.443	480.225	451.861
Col5a3	ENSMUSG00000004098	69.0981	0.601015	0.359602	1.67133	0.0946559	0.617958	31.1069	66.811	20.733	58.3504	35.9535	19.7775	29.2462
Dnmt1	ENSMUSG00000004099	407.124	-0.129141	0.19907	-0.648722	0.516518	0.946037	399.377	495.189	388.474	465.27	473.183	490.115	476.929
Ppan	ENSMUSG00000004100	156.183	-0.223466	0.241712	-0.924512	0.35522	0.89068	131.037	132.221	162.471	118.726	146.338	123.997	201.74
Angptl2	ENSMUSG00000004105	163.137	0.119881	0.211716	0.566238	0.571232	0.960306	134.381	136.343	122.947	152.805	145.4	110.506	122.825
Cacna1e	ENSMUSG00000004110	97.7839	-0.0330863	0.256069	-0.129208	0.897193	0.997069	69.1586	87.0073	67.8799	128.011	91.7055	81.388	101.309
Cacna1b	ENSMUSG00000004113	35.6005	0.229814	0.419292	0.5481	0.583623	0.96205	11.5332	8.7018	12.9594	21.3039	9.62531	12.1021	12.3163
Trmt10a	ENSMUSG00000004127	34.9019	-0.342681	0.2669	-1.28393	0.199165	0.786335	35.1552	27.3346	31.5751	25.9461	30.0812	46.4786	36.3442
Etv1	ENSMUSG00000004151	82.5462	-0.106988	0.261508	-0.409119	0.682452	0.978114	35.75	42.7148	51.2331	66.8134	60.2331	42.1776	60.3549
Kifc2	ENSMUSG00000004187	117.782	-0.092972	0.226741	-0.410036	0.68178	0.978114	77.9567	136.87	109.627	77.8466	87.8285	114.493	116.219
Psap	ENSMUSG00000004207	5069.46	0.141033	0.156578	0.900726	0.367734	0.893021	4221.56	4248.53	3871.31	4941.08	3449.38	4027.97	4248.5
Ikbkg	ENSMUSG00000004221	406.665	-0.0174575	0.10152	-0.171962	0.863468	0.996942	367.278	347.966	365.973	396.843	365.266	407.054	354.899
Wars2	ENSMUSG00000004233	84.4264	-0.102854	0.18609	-0.552711	0.580461	0.961122	50.0716	67.4492	80.3915	81.1038	86.0193	75.5265	70.7914
Atn1	ENSMUSG00000004263	30.9871	0.234225	0.338599	0.691748	0.489096	0.940631	34.8307	29.7868	44.724	36.2926	36.5521	34.6515	23.1028
Phb2	ENSMUSG00000004264	1275.84	-0.025487	0.13372	-0.1906	0.848839	0.996942	1349.28	1524.15	1350.53	1073.14	1172.93	1558.56	1309.15
Ptpn6	ENSMUSG00000004266	337.666	0.385774	0.200448	1.92456	0.0542843	0.49456	371.613	339.936	340.595	790.919	331.716	356.997	369.832
Eno2	ENSMUSG00000004267	36.8018	0.20834	0.393137	0.529942	0.596152	0.963237	13.1423	15.2917	15.0212	40.22	23.4051	18.7458	16.2577
Emg1	ENSMUSG00000004268	723.489	0.124851	0.116869	1.0683	0.285387	0.852851	715.513	842.869	807.469	794.194	663.479	823.705	688.173
Lpcat3	ENSMUSG00000004270	2011.24	0.589369	0.147738	3.98929	6.62714e-05	0.00703158	4248.66	3484.98	3813.63	2740.32	2361.87	2654.04	2082.28
Atp6v1f	ENSMUSG00000004285	342.831	0.000255057	0.15518	0.00164362	0.998689	1	259.883	295.967	257.658	228.324	251.866	234.807	287.78
Il12b	ENSMUSG00000004296	2.06038	-0.0131205	0.645407	-0.020329	0.983781		0	0	0	5.56274	0	1.13017	3.52311
Clcn5	ENSMUSG00000004317	320.202	0.0783932	0.205718	0.38107	0.703151	0.980733	457.025	388.917	612.935	332.029	396.938	477.8	398.359
Clcn3	ENSMUSG00000004319	1103.22	0.039976	0.101161	0.395172	0.692716	0.979756	1035.03	1095.85	1109.2	1094.76	1073.6	1061.38	1029.02
Hif3a	ENSMUSG00000004328	20.5678	0.468049	0.526059	0.889726	0.373613	0.896539	4.40734	15.305	12.1379	22.2919	8.34065	8.37171	9.93978
Gpx6	ENSMUSG00000004341	0.00179796	0	0.19081	0	1		0	0	0	0	0	0	0
Gpx5	ENSMUSG00000004344	0.00177574	0	0.19081	0	1		0	0	0	0	0	0	0
Pde1c	ENSMUSG00000004347	33.3645	-0.522236	0.285197	-1.83114	0.0670801	0.544592	9.12997	16.8901	23.6193	23.2787	34.9538	26.463	24.3356
Utp20	ENSMUSG00000004356	235.413	-0.197205	0.21548	-0.915189	0.360093	0.892673	137.162	154.57	126.5	194.204	170.374	186.129	175.212
Spic	ENSMUSG00000004359	1.90049	0.328647	0.644673	0.50979	0.610199		1.05657	0	0	9.09083	0	1.08441	4.53474
9330159F19Rik	ENSMUSG00000004360	16.7991	0.896923	0.523142	1.71449	0.0864383	0.594401	3.56133	6.4361	5.35995	15.6988	6.48621	1.1746	2.55227
Cul3	ENSMUSG00000004364	1041.6	0.0871059	0.0983908	0.885306	0.375992	0.898777	1108.61	988.742	1132.28	1192.74	1084.4	1062.04	979.051
Sst	ENSMUSG00000004366	161.528	0.604825	0.288817	2.09415	0.0362466	0.415523	185.167	207.678	135.283	118.624	85.6837	98.6123	122.412
Il11	ENSMUSG00000004371	3.63299	0.325052	0.63682	0.510429	0.609751	0.964615	13.7431	5.50364	6.23553	4.06231	4.29173	9.27672	3.05109
Large1	ENSMUSG00000004383	76.8509	0.530918	0.245415	2.16335	0.0305141	0.383411	99.2277	65.0058	70.5369	100.012	40.694	75.6086	55.214
Ddx56	ENSMUSG00000004393	213.507	0.13904	0.1425	0.975716	0.329205	0.88013	206.332	213.502	267.065	209.803	175.27	218.688	212.611
Tmed4	ENSMUSG00000004394	1158.83	0.183244	0.144675	1.26659	0.205301	0.792547	1556.96	1547.72	1757.24	773.332	1280.78	1245.64	1189.76
Col26a1	ENSMUSG00000004415	0.497558	-0.301671	0.442621	-0.681555	0.49552		0	0	0	0	0	3.68708	0
Bid	ENSMUSG00000004446	229.068	0.504867	0.174214	2.89797	0.00375585	0.11597	220.874	200.064	220.945	338.796	186.845	175.92	159.92
Ralb	ENSMUSG00000004451	479.347	-0.159127	0.115734	-1.37494	0.16915	0.754963	442.409	480.319	473.937	427.146	474.879	518.197	532.03
Ppp1cc	ENSMUSG00000004455	408.42	-0.0459494	0.119585	-0.384241	0.7008	0.980724	417.05	467.535	442.982	388.103	500.466	389.046	439.134
Dnajb11	ENSMUSG00000004460	1039.65	-0.056714	0.145331	-0.390239	0.69636	0.980115	800.591	986.871	987.568	999.006	1079.14	924.321	945.091
Tbccd1	ENSMUSG00000004462	153.908	0.036253	0.171559	0.211316	0.832641	0.996331	153.22	126.117	146.471	125.744	149.755	113.289	137.145
Clec11a	ENSMUSG00000004473	7.45541	1.05601	0.587739	1.79673	0.0723791	0.559861	4.91407	14.275	2.18525	7.36236	2.38565	2.26774	1.52046
Zfp324	ENSMUSG00000004500	67.8226	0.0787351	0.216527	0.363627	0.716136	0.981757	56.662	69.4541	84.9963	60.5341	79.6731	53.7957	60.8046
Gab2	ENSMUSG00000004508	182.17	-0.0263386	0.150581	-0.174913	0.861148	0.996942	205.284	212.923	230.135	243.521	250.643	196.01	237.883
Coro1c	ENSMUSG00000004530	1756.83	-0.0495676	0.120155	-0.412531	0.67995	0.978114	2090.79	2086.4	2004.75	1894.55	2064.92	2125.04	2082.13
Tax1bp1	ENSMUSG00000004535	3812.52	-0.151553	0.131754	-1.15027	0.250031	0.828505	3281.36	3174.46	2932.22	3037.92	3715.01	3579.09	3065.13
Psg17	ENSMUSG00000004540	0.506956	0.130553	0.524299	0.249005	0.803357		1.28058	0	0	0	0	0	0
Psg19	ENSMUSG00000004542	0.0727615	0.0174089	0.191093	0.0911015	0.927412		0	0	1.31697	0.12911	0	0	0
Ctse	ENSMUSG00000004552	453.78	-0.576071	0.481043	-1.19755	0.231094	0.81648	31.112	10.1918	15.4313	21.3623	42.9093	16.709	31.2499
Ndrg2	ENSMUSG00000004558	345.603	-0.00597492	0.170945	-0.0349523	0.972118	1	177.81	184.627	185.201	187.356	208.194	185.853	163.335
Mettl17	ENSMUSG00000004561	156.92	0.0626273	0.157808	0.396857	0.691473	0.979756	136.479	188.069	125.866	127.945	151.343	135.326	129.473
Arhgef40	ENSMUSG00000004562	117.963	0.142392	0.185654	0.766971	0.443099	0.92549	93.1084	101.177	106.415	106.693	102.53	76.4655	98.0816
Pnpla6	ENSMUSG00000004565	648.081	0.188276	0.120645	1.56057	0.118625	0.677675	696.442	748.386	763.196	741.765	587.752	637.983	710.425
Mcoln1	ENSMUSG00000004567	362.315	0.444829	0.141342	3.14719	0.00164846	0.0677148	330.715	374.559	340.681	369.687	271.581	275.412	235.013
Arhgef18	ENSMUSG00000004568	384.172	0.226923	0.124195	1.82715	0.0676777	0.54676	378.475	418.323	420.993	508.615	371.666	401.304	341.401
Pkn2	ENSMUSG00000004591	1126.87	0.216704	0.091775	2.36125	0.0182132	0.288903	1099.5	1082.04	1188.15	1574.16	1115.85	1054.63	1028.08
Cd33	ENSMUSG00000004609	72.1747	0.190468	0.253769	0.750555	0.45292	0.928702	83.5491	71.8671	93.3692	118.775	97.8108	61.944	83.8596
Etfb	ENSMUSG00000004610	58.5211	0.67923	0.312961	2.17034	0.0299815	0.378994	64.7073	89.8852	95.0595	25.7566	28.2071	49.7544	42.7217
Nkg7	ENSMUSG00000004612	56.7276	-1.64401	0.341007	-4.82103	1.4282e-06	0.000342844	66.3941	35.4262	32.1415	52.6511	115.532	222.785	138.682
Stxbp2	ENSMUSG00000004626	1016.47	0.0435996	0.0901327	0.483727	0.62858	0.96792	1084.87	1102.16	1023.86	763.203	895.138	937.841	1038.21
Pcp2	ENSMUSG00000004630	21.9923	-0.302626	0.343756	-0.880353	0.378668	0.901461	20.5001	20.889	20.7564	12.6972	16.3661	22.478	25.8925
Sgce	ENSMUSG00000004631	65.1149	0.100345	0.254748	0.393899	0.693656	0.980035	39.9989	38.6463	49.1048	56.5375	53.1451	31.7048	45.5689
Chn2	ENSMUSG00000004633	331.23	-0.0611888	0.147901	-0.413713	0.679084	0.978114	340.154	336.421	329.221	255.83	350.46	368.981	268.518
Wwox	ENSMUSG00000004637	63.616	-0.0367343	0.220934	-0.166269	0.867946	0.996942	76.8077	72.1255	48.2736	61.2595	74.9745	77.7899	49.0553
Slbp	ENSMUSG00000004642	281.674	0.101965	0.105942	0.962457	0.33582	0.881926	251.444	275.557	277.314	302.636	251.895	272.097	255.579
Tyr	ENSMUSG00000004651	0.00204963	0	0.19081	0	1		0	0	0	0	0	0	0
Ghrhr	ENSMUSG00000004654	1.80081	0.221822	0.635335	0.349142	0.726983		0	1.37285	3.57563	0.125741	1.39542	0	0
Aqp1	ENSMUSG00000004655	1219.58	-0.276405	0.2024	-1.36563	0.172054	0.758073	1911.9	1244.84	1918.44	1815.62	2300.95	1380.85	2626.3
Arid3b	ENSMUSG00000004661	89.4713	0.311471	0.199633	1.56022	0.118709	0.677951	97.0924	95.8398	117.548	159.348	112.604	90.1825	88.2262
Cnn2	ENSMUSG00000004665	305.782	-0.170014	0.229229	-0.741676	0.458284	0.930093	226.267	213.359	179.191	522.863	274.834	331.928	369.217
Polr2e	ENSMUSG00000004667	417.911	-0.0310893	0.1686	-0.184397	0.853702	0.996942	381.446	421.412	366.487	271.819	308.221	389.314	396.35
Abca13	ENSMUSG00000004668	1.23662	-0.133904	0.637147	-0.210162	0.833541		1.0404	0	1.02542	1.10008	0.972161	1.03401	1.09623
Myo9b	ENSMUSG00000004677	459.401	-0.00174798	0.128332	-0.0136207	0.989133	1	409.303	406.438	492.825	576.732	389.657	486.417	540.273
Hdac9	ENSMUSG00000004698	51.6196	0.241514	0.28144	0.858138	0.390816	0.905972	59.9472	31.0812	41.6271	97.1642	39.6141	73.6202	37.6037
Ly9	ENSMUSG00000004707	37.8494	0.508582	0.329867	1.54178	0.123127	0.688541	44.2708	49.7927	46.4736	146.339	42.8901	61.9001	49.5709
Cd244	ENSMUSG00000004709	61.0297	-0.681492	0.199075	-3.4233	0.00061866	0.0358537	101.646	64.2435	70.4353	68.7927	141.007	123.829	103.78
Adgre1	ENSMUSG00000004730	119.144	-0.508059	0.250051	-2.03182	0.0421722	0.439848	126.624	50.5369	118.411	70.7051	125.033	152.053	115.159
Mtfp1	ENSMUSG00000004748	139.654	0.221203	0.246229	0.898364	0.368991	0.89332	222.108	241.033	250.591	52.8169	115.95	179.681	186.298
Rab23	ENSMUSG00000004768	84.9478	0.0193157	0.235956	0.0818617	0.934757	0.999519	43.0607	45.9351	75.2544	83.6286	74.3315	70.646	47.6559
Rab11a	ENSMUSG00000004771	605.295	-0.138809	0.116782	-1.18861	0.234593	0.819088	473.238	501.388	555.801	538.847	533.847	592.446	585.717
Eif2b2	ENSMUSG00000004788	218.184	0.133989	0.1514	0.884999	0.376157	0.898856	223.838	213.153	232.027	185.241	189.801	223.847	169.305
Dlst	ENSMUSG00000004789	2266.51	-0.020981	0.115112	-0.182266	0.855374	0.996942	2921.27	3449.03	3289.59	1831.17	2691.96	2997.52	3055.44
Pgf	ENSMUSG00000004791	9.54618	0.0637591	0.526113	0.121189	0.903541	0.997439	2.22808	5.91788	25.2899	10.2054	10.7201	6.75367	12.8914
Ulk2	ENSMUSG00000004798	263.842	0.168242	0.130264	1.29154	0.196516	0.784373	320.381	294.018	344.51	309.358	256.741	290.22	296.575
Ccl24	ENSMUSG00000004814	11.9142	0.652615	0.579606	1.12596	0.260181	0.83484	59.1905	60.4643	69.7493	3.79874	30.5167	34.5635	25.694
Dgkq	ENSMUSG00000004815	895.581	0.16264	0.169872	0.957424	0.338353	0.883913	927.385	1069.75	1354.79	981.36	825.473	940.992	1130.79
Tmed11	ENSMUSG00000004821	33.4659	0	0.368425	0	1	1	0	0	0	0	0	0	0
Grap	ENSMUSG00000004837	36.9698	0.530795	0.396446	1.33888	0.180608	0.769561	26.6723	36.3105	21.2181	152.938	41.2722	46.2923	38.8057
Pou1f1	ENSMUSG00000004842	0.720813	1.01134	0.582812	1.73527	0.082693		6.69869	1.29442	0	4.86207	1.13348	0	1.34507
Chmp2b	ENSMUSG00000004843	1071.4	0.0484135	0.130576	0.370767	0.710811	0.981246	1344.44	1108.11	1068.91	1435.71	1361.2	1084.33	1151.72
Plod3	ENSMUSG00000004846	273.187	-0.0348453	0.150175	-0.232031	0.816514	0.994524	290.427	357.497	289.475	181.611	263.12	288.949	294.997
Ap1s1	ENSMUSG00000004849	788.346	-0.0632717	0.139546	-0.453411	0.650253	0.972997	665.423	819.401	684.148	536.201	645.891	754.451	714.949
Mapk13	ENSMUSG00000004864	1595.89	-0.285153	0.110337	-2.58438	0.0097554	0.206685	1689.84	2013.46	1664.39	1385.69	1900.98	2090.32	2183.13
Srpk1	ENSMUSG00000004865	860.53	0.0794604	0.0853077	0.931457	0.351617	0.88991	832.433	897.179	914.746	783.621	858.449	790.662	784.885
Pax3	ENSMUSG00000004872	0.0180195	0	0.19081	0	1		0	0	0	0	0	0	0
Lbr	ENSMUSG00000004880	532.674	-0.155481	0.135975	-1.14345	0.252852	0.832395	428.947	492.616	482.078	602.363	525.774	599.963	558.113
Crabp2	ENSMUSG00000004885	0.269868	-0.0887764	0.263709	-0.336646	0.736384		0	0	0	0.128038	0	0	2.90492
Nes	ENSMUSG00000004891	86.7453	-0.287415	0.294078	-0.977342	0.3284	0.88013	91.264	64.2784	98.8858	61.5404	99.2233	86.9544	101.951
Bcan	ENSMUSG00000004892	9.82867	0.172172	0.613885	0.280463	0.779122	0.990413	0	2.45148	0	3.28123	2.82571	0	0
Hapln2	ENSMUSG00000004894	0.0393949	0	0.19081	0	1		0	0	0	0	0	0	0
Prcc	ENSMUSG00000004895	242.071	0.157743	0.1505	1.04813	0.29458	0.858764	292.149	313.464	322.081	246.278	256.143	296.195	236.362
Rrnad1	ENSMUSG00000004896	529.131	-0.0306106	0.114362	-0.267663	0.788959	0.99265	429.339	432.813	461.811	502.229	470.326	475.277	458.971
Hdgf	ENSMUSG00000004897	1304.23	-0.133967	0.118076	-1.13458	0.25655	0.833637	1067.66	1225.69	1216.67	1403.34	1455.23	1341.71	1260.19
Slc25a18	ENSMUSG00000004902	1.17171	-0.00448553	0.613856	-0.00730713	0.99417		1.30284	0	1.30946	1.01969	0	1.37463	1.38709
Thop1	ENSMUSG00000004929	141.076	-0.148508	0.218782	-0.678796	0.497267	0.943978	159.693	138.005	137.469	109.32	133.849	134.892	174.093
Apba3	ENSMUSG00000004931	215.165	0.89061	0.373908	2.3819	0.0172236	0.278461	526.686	509.421	293.994	80.3433	88.5129	150.437	294.216
Matk	ENSMUSG00000004933	51.27	-0.105654	0.28797	-0.366892	0.713699	0.981707	70.4679	97.0241	36.5577	46.3577	34.448	108.243	57.2862
Pias4	ENSMUSG00000004934	158.305	0.111423	0.186032	0.598947	0.549208	0.95473	208.874	245.501	216.347	134.596	114.224	212.477	214.327
Map2k1	ENSMUSG00000004936	906.136	-0.16123	0.088457	-1.82269	0.0683503	0.548853	782.415	777.673	786.765	929.248	835.365	901.577	1010.72
Sgta	ENSMUSG00000004937	558.908	0.0723654	0.176478	0.410052	0.681768	0.978114	737.512	787.085	587.693	407.505	471.488	600.546	711.762
Nmrk2	ENSMUSG00000004939	0.952764	0.0504841	0.607892	0.0830477	0.933814		1.43985	2.91035	0	4.01842	0	6.4012	1.48601
Tmem242	ENSMUSG00000004945	271.236	-0.0293999	0.184261	-0.159555	0.873231	0.996942	218.939	226.561	230.617	180.223	194.8	223.321	232.775
Dtx2	ENSMUSG00000004947	56.1038	0.301473	0.243875	1.23618	0.216392	0.800286	82.7464	84.1344	59.8044	59.2507	28.8635	51.7601	81.3115
Zp3	ENSMUSG00000004948	0.056672	0	0.19081	0	1		0	0	0	0	0	0	0
Hspb1	ENSMUSG00000004951	155.605	-0.355163	0.3214	-1.10505	0.269137	0.840932	79.0023	109.705	56.0208	123.295	109.744	136.925	117.202
Rasa4	ENSMUSG00000004952	275.06	-0.0840282	0.172439	-0.487292	0.626052	0.967777	175.677	258.383	185.085	229.715	185.628	230.291	258.564
Syt5	ENSMUSG00000004961	30.7799	-0.209633	0.329055	-0.637077	0.524075	0.947311	20.63	22.292	35.2649	35.7826	37.4926	35.9439	30.8409
Hnrnpa2b1	ENSMUSG00000004980	5682.38	-0.0658352	0.150474	-0.437519	0.661735	0.975944	3884.28	4901.42	4175.05	5604.63	4987.22	4654.22	4935.85
Fxyd4	ENSMUSG00000004988	0.554367	0	0.562991	0	1		0	0	0	0	0	0	0
Ccdc130	ENSMUSG00000004994	73.6228	0.125549	0.211578	0.593392	0.552919	0.95473	97.9648	68.3403	88.355	50.362	48.5711	60.9356	83.4324
Mri1	ENSMUSG00000004996	100.173	0.211205	0.198915	1.06179	0.288333	0.854564	96.1691	97.0337	88.2898	77.4845	78.0238	77.9922	73.1656
Prkacb	ENSMUSG00000005034	290.066	-0.429851	0.17917	-2.39912	0.0164347	0.272009	208.865	181.536	173.409	388.804	322.38	342.96	315.792
Sgsh	ENSMUSG00000005043	146.72	-0.0756796	0.170804	-0.443079	0.657709	0.974915	143.585	159.457	145.951	119.19	114.527	149.723	171.996
Chd5	ENSMUSG00000005045	32.8098	-0.0327091	0.395505	-0.082702	0.934089	0.999519	24.9551	21.8267	22.4373	33.9245	25.1882	29.3097	26.4091
Cstb	ENSMUSG00000005054	320.603	0.155176	0.173028	0.896826	0.369812	0.893573	306.871	298.202	312.388	197.942	231.46	261.914	248.709
Sh2b2	ENSMUSG00000005057	7.4479	0.729072	0.46	1.58494	0.11298	0.663379	13.4014	15.4936	15.326	24.5728	4.16414	14.089	13.5502
Pex5	ENSMUSG00000005069	355.678	0.345667	0.162045	2.13316	0.0329118	0.396554	526.109	494.902	505.356	305.735	317.253	366.94	387.042
Jkamp	ENSMUSG00000005078	151.026	0.23482	0.171596	1.36844	0.171174	0.758004	148.322	139.642	125.989	162.002	118.81	122.679	125.368
Cd44	ENSMUSG00000005087	564.379	-0.236385	0.254161	-0.930057	0.352341	0.890245	232.844	208.296	208.408	417.458	275.632	321.053	350.229
Slc1a2	ENSMUSG00000005089	20.105	1.47125	0.476813	3.08559	0.00203149	0.0779291	10.0501	9.09412	1.0878	39.7534	1.0824	3.3811	8.29934
Eif2ak4	ENSMUSG00000005102	113.285	0.069258	0.185535	0.373287	0.708935	0.980797	77.9895	61.9307	69.5782	100.536	53.3878	82.6034	86.2703
Wdr1	ENSMUSG00000005103	2556.54	-0.19464	0.133584	-1.45706	0.145101	0.718023	2269.38	2133.09	2265.6	3157.33	2863.32	2831.84	2756.64
Slc2a9	ENSMUSG00000005107	215.025	-0.185287	0.184728	-1.00303	0.315849	0.870711	316.804	318.628	331.672	271.476	349.43	354.298	356.789
Wisp1	ENSMUSG00000005124	21.3962	-0.114617	0.372556	-0.30765	0.758349	0.98869	14.2967	10.2253	17.4438	27.0293	28.8647	12.1901	19.3103
Ndrg1	ENSMUSG00000005125	1004.63	0.140509	0.249844	0.562387	0.573852	0.960557	485.737	657.646	723.441	828.831	661.777	535.437	625.874
4930550C14Rik	ENSMUSG00000005131	1.8832	-1.21746	0.646991	-1.88172	0.0598739		0	1.08391	0	0.0930533	2.90396	1.03509	2.17526
Man2b1	ENSMUSG00000005142	813.315	0.105895	0.15166	0.698241	0.485026	0.939044	733.353	696.348	727.965	1009.8	655.071	774.01	777.07
Klf5	ENSMUSG00000005148	1817.19	-0.0772615	0.124994	-0.618123	0.536495	0.951226	1434.05	1759.17	1363.99	1994.54	1850.24	1696.75	1644.35
Wdr83	ENSMUSG00000005150	271.016	-0.00930782	0.127774	-0.0728459	0.941929	1	201.593	267.952	297.573	243.62	248.645	280.089	240.884
Prdx2	ENSMUSG00000005161	1306.07	-0.0721133	0.125971	-0.572457	0.567012	0.959959	1136.8	1352.06	1249.98	919.909	1107.95	1355.82	1207.76
Polr2a	ENSMUSG00000005198	1042.65	0.177191	0.22175	0.799056	0.424258	0.918424	1243.4	1166.44	1326.88	1709.79	1203.63	1240.57	1163.61
Senp3	ENSMUSG00000005204	438.332	0.01048	0.101733	0.103015	0.917951	0.999021	386.85	426.698	360.328	380.582	357.286	384.3	409.807
Corin	ENSMUSG00000005220	0.757139	-0.547748	0.579838	-0.944657	0.344834		0	0	0	0	0.958146	0	1.06398
Plekha8	ENSMUSG00000005225	467.236	0.363182	0.156892	2.31485	0.0206209	0.307043	456.25	404.45	468.277	363.635	369.297	316.457	296.551
G6pc2	ENSMUSG00000005232	0.431768	0	0.19081	0	1		0	0	0	0	0	0	0
Spc25	ENSMUSG00000005233	111.642	-0.05206	0.206485	-0.252125	0.800944	0.993836	89.19	112.057	111.13	91.927	107.667	104.944	101.974
Dnah2	ENSMUSG00000005237	105.614	2.44174	0.46804	5.21695	1.81894e-07	6.34441e-05	413.783	433.592	614.748	11.0509	59.2489	36.1458	67.3738
Ripk4	ENSMUSG00000005251	249.544	0.112925	0.150338	0.751141	0.452568	0.928603	321.84	301.415	295.281	241.242	279.873	221.581	294.602
Ufd1	ENSMUSG00000005262	355.877	0.0236092	0.109883	0.214857	0.829879	0.996161	309.422	303.83	329.605	385.732	293.532	371.416	322.053
Zfp287	ENSMUSG00000005267	28.0094	-0.220047	0.307339	-0.715974	0.474007	0.936194	29.2254	33.1517	12.7576	39.1862	29.3545	38.4244	36.0019
Prlr	ENSMUSG00000005268	806.674	-0.0383643	0.13948	-0.275052	0.783276	0.991293	1218.43	1138.85	1068.25	1121.7	1257.14	1152.7	1099.43
Letm1	ENSMUSG00000005299	1249.62	-0.17403	0.139024	-1.25179	0.210645	0.797301	1277.46	1615.06	1481.12	852.217	1494.56	1543.34	1390.2
Ubqln1	ENSMUSG00000005312	957.346	0.184107	0.132779	1.38657	0.165573	0.750719	1265.02	1060.29	896.838	1101.73	1073.85	857.585	918.828
Fgfr4	ENSMUSG00000005320	45.4607	0.194403	0.372192	0.52232	0.601448	0.963756	10.0781	16.6589	26.696	44.0486	24.6991	18.2083	23.6196
Cadm3	ENSMUSG00000005338	53.7359	0.484219	0.278781	1.73691	0.0824022	0.587634	72.9135	53.3455	48.5875	60.4214	47.5807	37.8698	38.659
Fcer1a	ENSMUSG00000005339	1.72021	-0.455353	0.634876	-0.717231	0.473232		1.15753	4.49323	1.14646	0.107186	1.05661	4.5517	3.70631
Txn2	ENSMUSG00000005354	1031.03	-0.0101909	0.119441	-0.085322	0.932005	0.999519	1048.24	1111.73	986.947	655.979	926.321	1034.49	904.723
Casp14	ENSMUSG00000005355	1.88892	1.90255	0.624685	3.04562	0.00232203		6.30342	4.85937	3.60574	3.03342	0	0	0
Slc1a6	ENSMUSG00000005357	0.349302	0.205684	0.446408	0.460754	0.644975		0	3.33449	0	0.0984969	0	0	0
Slc1a3	ENSMUSG00000005360	67.5157	0.287587	0.310741	0.925488	0.354712	0.89068	80.6129	105.075	92.4572	24.9039	85.4621	46.4633	51.028
Crbn	ENSMUSG00000005362	447.701	0.128689	0.172288	0.746942	0.455099	0.929392	506.501	395.942	460.719	630.524	501.257	479.924	389.314
Il5ra	ENSMUSG00000005364	2.24313	0.707995	0.641809	1.10312	0.269973		1.02153	0	1.00633	21.7592	3.79418	3.00825	2.15983
Msh6	ENSMUSG00000005370	237.457	0.037069	0.170125	0.217892	0.827513	0.995245	186.11	216.082	219.871	303.769	264.827	220.077	201.471
Fbxo11	ENSMUSG00000005371	384.989	-0.0488301	0.103004	-0.474062	0.635456	0.968924	341.948	368.97	387.467	462.368	417.846	387.113	415.851
Mlxipl	ENSMUSG00000005373	1076.18	0.331264	0.194703	1.70138	0.0888715	0.60204	1426.34	2141.4	1811.5	950.131	1214.89	1080.81	1466.65
Tbl2	ENSMUSG00000005374	283.601	0.180011	0.13217	1.36197	0.173209	0.758226	382.837	330.761	377.484	270.572	293.665	282.787	315.806
Bud23	ENSMUSG00000005378	318.921	-0.00489984	0.134471	-0.0364378	0.970933	1	335.488	405.814	277.65	235.54	293.652	276.498	359.869
Nid1	ENSMUSG00000005397	412.883	-0.167182	0.182585	-0.915639	0.359856	0.892673	313.718	272.285	342.048	377.379	384.249	354.48	365.06
Mcm5	ENSMUSG00000005410	297.541	-0.0626648	0.241117	-0.259893	0.794946	0.993559	285.405	310.19	272.679	352.718	288.179	336.623	334.391
Hmox1	ENSMUSG00000005413	32.6758	0.962922	0.368222	2.61506	0.00892127	0.197685	27.5301	26.6837	33.943	37.6969	6.11868	19.5756	18.6258
Mprip	ENSMUSG00000005417	1383.7	0.0905026	0.159615	0.567006	0.57071	0.960019	927.253	979.363	980.83	1501.57	973.92	984.499	1128.16
Cic	ENSMUSG00000005442	551.255	0.222339	0.187145	1.18806	0.234811	0.819088	614.779	756.654	479.304	630.325	430.095	495.464	656.696
Pafah1b3	ENSMUSG00000005447	259.773	0.0191968	0.188094	0.10206	0.918709	0.999021	274.64	315.639	209.275	139.08	228.034	235.825	223.111
Il27ra	ENSMUSG00000005465	27.8569	0.0428905	0.366885	0.116904	0.906936	0.997584	20.5717	31.8816	27.9715	98.5574	41.5178	51.3454	46.9723
Prkaca	ENSMUSG00000005469	491.132	-0.00286538	0.118513	-0.0241778	0.980711	1	540.922	614.192	594.545	565.542	602.423	571.394	569.493
Asf1b	ENSMUSG00000005470	88.9445	-0.394601	0.190254	-2.07407	0.0380727	0.42232	97.73	96.0869	74.221	104.533	128.748	141.086	105.187
Myl10	ENSMUSG00000005474	0.0890482	0.0197579	0.19081	0.103547	0.917529		1.39243	0	0	0	0	0	0
Ddx39	ENSMUSG00000005481	615.11	-0.23048	0.13924	-1.65526	0.0978708	0.625516	520.541	569.566	601.157	658.417	728.756	679.374	670.699
Dnajb1	ENSMUSG00000005483	407.932	0.15923	0.232241	0.685625	0.49295	0.942017	572.207	313.214	387.63	479.951	461.106	336.968	375.566
Msh4	ENSMUSG00000005493	0.162848	-0.0865006	0.279537	-0.309443	0.756985		0	0	0	0	0.975324	1.02696	0
Usp40	ENSMUSG00000005501	287.668	0.126981	0.155583	0.816163	0.414407	0.915856	372.959	387.909	451.693	235.368	324.022	337.864	328.093
Evx1	ENSMUSG00000005503	0.0197711	0	0.19081	0	1		0	0	0	0	0	0	0
Kbtbd4	ENSMUSG00000005505	246.993	-0.127167	0.120171	-1.05822	0.289954	0.854988	247.242	274.787	275.972	243.71	257.191	294.515	298.537
Celf1	ENSMUSG00000005506	1113.1	-0.0851694	0.0939674	-0.906372	0.364739	0.892673	1065.4	1102.69	1052.84	1315.79	1258.1	1191.7	1167.63
Ndufs3	ENSMUSG00000005510	460.091	0.02064	0.112451	0.183547	0.854369	0.996942	419.729	500.087	483.19	354.929	375.028	496.405	424.087
Por	ENSMUSG00000005514	1022.02	1.47251	0.287323	5.12491	2.97678e-07	9.19143e-05	2870.35	1918.23	1563.66	390.462	521.948	535.853	665.386
Igf1r	ENSMUSG00000005533	207.171	-0.0820731	0.223553	-0.36713	0.713522	0.981707	128.066	144.379	160.146	264.68	196.009	184.316	181.384
Insr	ENSMUSG00000005534	592.7	0.381716	0.170743	2.23562	0.0253766	0.343121	662.475	622.512	610.148	718.749	554.697	525.958	419.671
Fcer2a	ENSMUSG00000005540	23.1609	2.43062	0.624977	3.88913	0.000100606	0.00919862	1.30235	40.3417	1.30903	520.599	0	6.24142	2.81025
Cyp2a5	ENSMUSG00000005547	0.0487352	-0.0209602	0.19081	-0.109849	0.912529		0	0	0	0	1.2463	0	0
Atp4a	ENSMUSG00000005553	7.28821	0.0367643	0.64302	0.0571744	0.954406	1	1.40891	1.41168	10.3124	0.129835	2.26211	2.16061	2.95037
Trim28	ENSMUSG00000005566	736.402	0.142474	0.152923	0.931666	0.351509	0.889759	736.605	816.482	701.162	848.739	651.795	719.897	733.673
Ube2m	ENSMUSG00000005575	645.457	-0.103137	0.136822	-0.753808	0.450965	0.927588	650.195	685.37	749.999	643.214	715.916	718.381	764.153
Adcy9	ENSMUSG00000005580	112.793	0.0915399	0.200342	0.456918	0.64773	0.972421	106.648	142.171	164.874	139.89	140.516	133.906	119.126
Mef2c	ENSMUSG00000005583	105.829	0.789135	0.306035	2.57858	0.00992086	0.209015	86.9634	79.6004	94.5535	400.199	74.4901	97.6559	111.087
Ctr9	ENSMUSG00000005609	348.449	0.0467366	0.110944	0.421264	0.673562	0.977241	314.781	328.374	357.311	358.2	361.65	316.823	313.96
Eif4g2	ENSMUSG00000005610	5451.68	0.179853	0.0981808	1.83186	0.0669726	0.544423	5467.86	4986.59	4790.44	5970.09	4731.02	4691.49	4612.79
Mrvi1	ENSMUSG00000005611	386.155	-0.201663	0.252822	-0.797648	0.425075	0.918852	246.44	234.539	240.649	471.176	332.497	369.82	336.23
Pcyt1a	ENSMUSG00000005615	1263.19	-0.00347983	0.178782	-0.0194641	0.984471	1	2974.58	2115.86	1981.98	1065.85	2165.34	2114.91	1854.58
Zfp592	ENSMUSG00000005621	381.936	0.0818128	0.123493	0.662489	0.507658	0.94577	414.82	453.254	415.946	575.305	442.996	438.63	442.794
Psmd4	ENSMUSG00000005625	634.661	-0.00598092	0.101127	-0.0591429	0.952838	1	600.889	618.997	504.431	478.155	560.983	497.374	589.038
Tmod4	ENSMUSG00000005628	7.84301	-0.0353804	0.482818	-0.0732789	0.941584	1	10.0292	11.2734	6.16044	7.79221	14.6271	6.36521	7.16814
Insrr	ENSMUSG00000005640	45.0803	0.0991613	0.347537	0.285325	0.775395	0.990413	41.7464	37.7224	25.3499	26.2952	29.1424	20.5279	37.0401
Cabp5	ENSMUSG00000005649	0.072347	0.0166239	0.19081	0.0871227	0.930574		0	0	0.99292	0	0	0	0
Snx6	ENSMUSG00000005656	665.49	-0.0738397	0.115009	-0.642036	0.52085	0.946879	559.438	626.154	647.293	620.387	648.554	608.124	681.025
Mthfd2	ENSMUSG00000005667	148.412	-0.42907	0.247398	-1.73433	0.0828591	0.588346	114.102	113.625	97.6705	105.728	173.329	152.704	115.842
Kit	ENSMUSG00000005672	379.889	-0.066369	0.224921	-0.295077	0.767935	0.989875	189.077	161.486	152.364	336.179	235.436	212.036	217.237
Tomm40l	ENSMUSG00000005674	539.509	0.101828	0.222492	0.457672	0.647188	0.972232	678.889	823.481	870.886	189.822	646.703	569.417	572.936
Nr1i3	ENSMUSG00000005677	508.881	0.0980231	0.235009	0.417103	0.676603	0.978114	668.594	826.974	816.706	161.817	588.463	608.085	536.711
Apoa2	ENSMUSG00000005681	11.3453	0.563021	0.575292	0.97867	0.327743	0.879726	10.112	30.6304	16.2514	3.21735	3.90492	19.9885	4.31111
Pan2	ENSMUSG00000005682	448.222	0.129169	0.124317	1.03903	0.298792	0.862422	468.426	462.103	493.851	522.799	433.939	433.187	467.367
Cs	ENSMUSG00000005683	4226.92	-0.0285966	0.131631	-0.217249	0.828014	0.995255	6166.25	7283.76	6754.24	4376.25	5898.05	6857.24	6074.23
Ampd3	ENSMUSG00000005686	292.611	0.000262085	0.195415	0.00134118	0.99893	1	133.743	169.107	149.186	246.278	172.101	186.479	172.634
Bcas2	ENSMUSG00000005687	325.889	0.0380286	0.124127	0.306368	0.759324	0.98869	304.684	333.028	300.479	271.208	283.901	293.612	301.701
Sh2d1a	ENSMUSG00000005696	3.37162	0.415027	0.631108	0.657616	0.510785	0.945811	11.0598	2.48074	0	12.7188	3.21782	1.17742	9.02576
Ctcf	ENSMUSG00000005698	482.429	-0.0953512	0.091207	-1.04544	0.295821	0.860375	444.313	451.002	474.68	550.813	513.053	487.568	545.099
Pard6a	ENSMUSG00000005699	31.7216	-0.347932	0.378457	-0.919344	0.357916	0.892177	27.5013	41.7366	19.1446	10.2527	41.4764	11.6	36.851
Agrp	ENSMUSG00000005705	3.34524	0.373793	0.627827	0.595376	0.551592	0.95473	1.31056	5.22104	3.523	5.85047	10.6873	0	0
Tfap4	ENSMUSG00000005718	82.2676	0.104327	0.232389	0.448934	0.653479	0.974065	76.0156	111.613	59.7695	68.0231	71.2126	59.7357	85.0566
Ranbp1	ENSMUSG00000005732	482.811	-0.252195	0.15944	-1.58175	0.113706	0.665039	415.63	434.453	375.97	412.469	503.835	484.677	479.214
Cd247	ENSMUSG00000005763	103.869	0.02252	0.21513	0.104681	0.916629	0.999021	121.961	97.3327	92.3014	189.344	156.039	114.302	109.284
Rfx5	ENSMUSG00000005774	148.904	0.135216	0.178213	0.758731	0.448013	0.926278	109.101	126.293	130.113	219.975	115.749	139.284	152.389
Psmb4	ENSMUSG00000005779	1034.34	-0.110612	0.133316	-0.829694	0.406712	0.913618	824.154	946.111	855.877	910.31	971.465	1009.19	888.632
Mmp8	ENSMUSG00000005800	0.647742	0.679158	0.593967	1.14343	0.252862		1.00742	1.06031	0	3.012	0.952821	0	0
Slc30a4	ENSMUSG00000005802	1173.54	0.195868	0.139112	1.40798	0.159136	0.742095	1427.99	1344.08	1089.47	1389.64	1370	1003.95	1060.55
Sqor	ENSMUSG00000005803	1663.23	0.00163137	0.140325	0.0116257	0.990724	1	524.909	486.185	544.466	806.199	654.512	530.411	587.355
Bloc1s6	ENSMUSG00000005804	272.765	0.134481	0.107658	1.24915	0.211612	0.798259	313.319	316.847	267.394	259.166	283.186	262.229	242.532
Metap1	ENSMUSG00000005813	448.021	0.00676081	0.0970676	0.0696505	0.944472	1	379.869	399.193	423.836	414.601	394.93	414.484	400.942
Gpr108	ENSMUSG00000005823	529.603	0.0603064	0.126096	0.478259	0.632466	0.968427	379.645	392.517	344.77	382.733	374.831	316.392	383.704
Tnfsf14	ENSMUSG00000005824	5.73863	-0.656706	0.49507	-1.32649	0.184677	0.774871	7.0138	5.20879	1.33173	15.2132	8.44245	17.3704	14.1939
Gata6	ENSMUSG00000005836	365.577	0.45849	0.171867	2.66771	0.00763711	0.182544	683.394	588.021	598.571	285.411	439.064	340.99	387.304
Rsl1d1	ENSMUSG00000005846	473.405	-0.0920565	0.161104	-0.571409	0.567722	0.959959	383.323	383.194	388.408	413.206	429.76	391.483	433.152
Cnga2	ENSMUSG00000005864	0.0217429	-0.00418184	0.191108	-0.0218821	0.982542		0	0	0	0.0990619	0	0	0
Apc	ENSMUSG00000005871	751.189	0.151056	0.141813	1.06518	0.286797	0.853097	888.486	695.561	750.088	924.305	738.334	706.861	753.158
Reep5	ENSMUSG00000005873	520.063	0.0869399	0.278618	0.31204	0.75501	0.987674	212.162	210.543	189.079	401.003	223.699	263.117	223.015
Ergic3	ENSMUSG00000005881	1074.79	-0.107275	0.102827	-1.04326	0.296828	0.861574	1094.88	1054.28	1110.21	971.272	1088.46	1248.12	1082.02
Uqcc1	ENSMUSG00000005882	340.597	-0.0739448	0.115401	-0.640765	0.521675	0.946879	303.555	314.288	319.968	245.782	333.375	334.358	267.707
Spo11	ENSMUSG00000005883	6.48822	-0.740939	0.509015	-1.45563	0.145494	0.718507	1.23787	6.97097	5.66961	8.74828	3.35905	11.9964	16.3014
Ncoa2	ENSMUSG00000005886	519.976	0.093961	0.10402	0.903297	0.366368	0.892673	605.023	538.801	550.752	636.792	514.207	550.31	572.414
Trh	ENSMUSG00000005892	0.0284417	0	0.19081	0	1		0	0	0	0	0	0	0
Nr2c2	ENSMUSG00000005893	526.718	0.0540234	0.129821	0.416137	0.67731	0.978114	608.637	537.396	500.208	704.494	622.241	562.641	518.086
Nr2c1	ENSMUSG00000005897	108.86	0.125955	0.154881	0.813233	0.416084	0.91596	115.264	166.021	160.03	96.5979	125.199	128.045	113.772
Smpd4	ENSMUSG00000005899	239.5	-0.137221	0.142528	-0.962769	0.335663	0.88176	223.047	240.094	247.448	202.285	248.862	246.727	255.208
Pex1	ENSMUSG00000005907	156.587	0.0675998	0.140054	0.48267	0.62933	0.968046	216.797	191.297	187.644	129.437	168.119	167.339	173.059
Otx1	ENSMUSG00000005917	0.0152139	0	0.19081	0	1		0	0	0	0	0	0	0
Kctd20	ENSMUSG00000005936	418.039	-0.0240272	0.121246	-0.19817	0.842912	0.996878	457.103	359.005	382.604	618.402	479.713	441.288	474.341
Itgae	ENSMUSG00000005947	172.511	-1.20118	0.285113	-4.21302	2.5198e-05	0.00329586	218.893	131.223	168.899	119.283	331.369	432.483	383.879
Ctns	ENSMUSG00000005949	195.881	0.112466	0.146197	0.769277	0.441729	0.924911	227.73	248.134	255.743	237.888	252.255	229.671	196.736
P2rx5	ENSMUSG00000005950	3.52191	0.554038	0.641515	0.86364	0.387786	0.904902	4.49461	7.01955	1.35416	5.71104	3.8315	3.74663	0
Shpk	ENSMUSG00000005951	202.468	0.048848	0.193995	0.2518	0.801196	0.993836	361.892	315.128	338.476	172.841	267.363	272.982	315.41
Trpv1	ENSMUSG00000005952	0.778367	-0.373635	0.563688	-0.662841	0.507433		0	1.37455	0	0.129101	1.33987	1.38058	0
Ephb3	ENSMUSG00000005958	135.346	0.221537	0.2394	0.925387	0.354765	0.89068	91.2677	83.763	99.2038	94.9474	71.1134	67.7173	92.4721
Tuft1	ENSMUSG00000005968	336.018	-0.0391409	0.193041	-0.20276	0.839323	0.99636	444.732	392.055	355.407	358.55	435.826	340.925	418.424
Rcn1	ENSMUSG00000005973	180.049	-0.274836	0.188255	-1.45991	0.144315	0.717574	123.867	122.426	136.157	159.039	154.325	175.39	167.119
Dnase1	ENSMUSG00000005980	724.548	-0.806962	0.354944	-2.27349	0.0229968	0.326655	2420.15	1421.25	1597.17	174.052	2397.18	2640.42	2979.85
Trap1	ENSMUSG00000005981	751.49	-0.233769	0.127871	-1.82816	0.0675254	0.546089	680.768	792.001	690.509	598.545	805.121	823.343	809.045
Naa60	ENSMUSG00000005982	419.052	-0.0297619	0.105142	-0.283065	0.777127	0.990413	494.437	451.554	462.791	421.547	440.075	471.049	483.899
1700037C18Rik	ENSMUSG00000005983	211.307	0.0539989	0.142441	0.379096	0.704616	0.980744	244.772	231.843	255.421	230.675	278.932	246.497	178.617
Ankrd13d	ENSMUSG00000005986	11.5702	0.467186	0.480869	0.971546	0.331276	0.881399	4.40061	5.23567	1.32679	18.0085	3.64384	6.27313	5.69092
Tpr	ENSMUSG00000006005	949.01	-0.0634961	0.135011	-0.470302	0.638139	0.969946	812.464	816.843	801.925	1171.31	952.936	899.349	977.017
Pdc	ENSMUSG00000006007	0.00588652	0	0.19081	0	1		0	0	0	0	0	0	0
BC003331	ENSMUSG00000006010	405.279	-0.145304	0.144401	-1.00625	0.314296	0.870007	363.045	377.989	394.42	305.771	429.261	366.744	397.963
Prg4	ENSMUSG00000006014	35.5123	-0.265076	0.241557	-1.09736	0.272484	0.844262	37.6664	34.7158	35.0808	25.2113	32.9583	46.2716	36.7314
Dhx34	ENSMUSG00000006019	96.4754	0.073365	0.319142	0.229882	0.818183	0.994738	125.402	124.626	64.7386	85.2833	74.4273	100.817	105.97
Kptn	ENSMUSG00000006021	94.9396	0.311641	0.210437	1.48092	0.138628	0.709332	120.936	122.139	124.372	82.4183	109.24	74.5754	84.3973
Napa	ENSMUSG00000006024	718.597	0.0709533	0.0952258	0.745106	0.456208	0.929445	719.632	666.328	635.976	697.634	680.923	622.447	639.03
Sra1	ENSMUSG00000006050	617.741	0.0739794	0.121023	0.611286	0.54101	0.953485	568.062	598.36	629.996	488.276	477.66	599.595	545.688
Atp5g1	ENSMUSG00000006057	1033.77	0.0528247	0.162076	0.325925	0.744481	0.986355	932.064	1105.3	892.063	555.628	633.529	1038.07	839.536
Snf8	ENSMUSG00000006058	396.539	-0.120689	0.0933107	-1.29341	0.195869	0.783292	383.28	403.766	402.104	413.645	474.227	448.791	394.5
Tbcb	ENSMUSG00000006095	328.607	-0.163026	0.162767	-1.00159	0.316542	0.871009	320.624	308.754	281.57	251.969	288.766	325.589	356.038
Inpp5k	ENSMUSG00000006127	309.027	0.111275	0.153018	0.727197	0.467105	0.933566	221.944	306.273	298.225	381.026	293.915	291.412	263.58
Crkl	ENSMUSG00000006134	262.104	0.275878	0.135511	2.03583	0.0417677	0.437782	412.817	349.597	383.753	343.928	323.3	302.029	295.436
Upk3bl	ENSMUSG00000006143	1.73602	-0.308564	0.644759	-0.478573	0.632243		4.42561	2.77922	1.33225	0.125624	0	6.25634	2.8072
[truncated: 34,745 more rows]

## Sheet: SOCO_VIV
gene	ens	baseMean	log2FoldChange	lfcSE	stat	pvalue	padj	JEJ_SOCO_1	JEJ_SOCO_2	JEJ_SOCO_3	JEJ_SOCO_4	JEJ_VIV_1	JEJ_VIV_2	JEJ_VIV_3
[truncated: 35,676 more rows]

[truncated: 4 more sheets: PLCO_VIV, CO_SOCO, CO_PLCO, SOCO_PLCO]
