# Supplementary material for: Impact of various high fat diets on gene expression and the microbiome across the mouse intestines
Source: Sci Rep. 2023 Dec 27;13:22758. doi: 10.1038/s41598-023-49555-7 (PMC10752901; doi:10.1038/s41598-023-49555-7)
Supplement: Supplementary file 5 — Supplementary Table S4. [file 41598_2023_49555_MOESM5_ESM.xlsx]

## Sheet: Cover Sheet
Table S4. Terminal Ileum (TI) RNA-seq for mice fed vivarium chow (VIV) and high fat diets (CO, SO+CO, PL+CO)
Title: Impact of Various High Fat Diets on Gene Expression and the Microbiome Across the Mouse Intestines
Martinez-Lomeli, Deol et al. 2023
Data can be found in GEO with the following accession number: GSE220302
C57BL6/N male mice fed the following diets for 24 weeks starting at 3 weeks of age:
SO+CO (SOCO)	Soybean oil + coconut oil, N=4 biological replicates
PL+CO (PLCO)	Plenish + coconut oil, N=4 biological replicates
CO	Coconut oil, N=4 biological replicates
VIV	Vivarium chow, N=3 biological replicates
Sheets:
FPKM	Fragments Per Kilobase of transcript per Million mapped reads
CO vs VIV	Differential expression comparing CO vs VIV
SOCO vs VIV	Differential expression comparing SOCO vs VIV
PLCO vs VIV	Differential expression comparing PLCO vs VIV
SOCO vs CO	Differential data comparing SOCO vs CO
PLCO vs CO	Differential analysis comparing PLCO vs CO
SOCO vs PLCO	Differential analysis comparing SOCO vs PLCO
Column Definitions:
Gene	Gene Symbol
ens	Ensembl ID
baseMean	Average normalized read count of gene across all samples
log2FoldChange	Log base 2 Fold Change between conditions
lfcSE	Standard error of log FC
stat	Wald test statistic
pvalue	P-value of significance
padj	Adjusted p-value for sampling size
DUO_CO_1	These 15 columns show normalized read counts for replicates of indicated diets
DUO_CO_2
DUO_CO_3
DUO_CO_4
DUO_SOCO_1
DUO_SOCO_2
DUO_SOCO_3
DUO_SOCO_4
DUO_PLCO_1
DUO_PLCO_2
DUO_PLCO_3
DUO_PLCO_4
DUO_VIV_1
DUO_VIV_2
DUO_VIV_3

## Sheet: FPKM
ens	TI_VIV_1	TI_VIV_2	TI_VIV_3	TI_CO_1	TI_CO_2	TI_CO_3	TI_CO_4	TI_SOCO_1	TI_SOCO_2	TI_SOCO_3	TI_SOCO_4	TI_PLCO_1	TI_PLCO_2	TI_PLCO_3	TI_PLCO_4
ENSMUSG00000000001	8.68024	8.15108	7.70539	8.02711	8.99971	7.52257	6.30926	8.54444	8.92419	8.45252	6.94771	9.15752	8.41464	7.89463	8.31653
ENSMUSG00000000003	0	0	0	0	0	0	0	0	0	0	0	0	0	0	0
ENSMUSG00000000028	0.340611	0.374054	0.414348	0.352502	0.50474	0.401598	0.345762	0.275035	0.284326	0.295517	0.291386	0.362158	0.28114	0.362813	0.315913
ENSMUSG00000000031	0.144151	0.0474913	0.420858	0	0.0428729	0.170961	0.119155	0.0721163	0.110626	0.116866	0.383408	0.0992772	0.26596	0.074171	0.228624
ENSMUSG00000000037	0.00668261	0.0123291	0.0126817	0.00865331	0.00397504	0.00211346	0.00773337	0.0106982	0.0112826	0.0130025	0.00710966	0.00920466	0.0147953	0.00687689	0.0113052
ENSMUSG00000000049	0.0344891	0.0471985	0.0406645	0.0458051	0.0426086	0.04405	0.0350876	0.0371631	0.0427561	0.0236592	0.0282255	0.0182713	0.0391585	0.0300315	0.0336614
ENSMUSG00000000056	2.46184	2.60342	2.49935	2.52899	2.42859	2.92371	1.87584	3.0613	2.83006	2.39831	3.02695	2.34436	2.65424	2.26235	2.94577
ENSMUSG00000000058	2.30517	4.3688	2.37635	2.53021	1.48428	2.29235	2.45548	4.28006	3.1369	2.50463	3.01293	2.16042	3.57345	2.12764	2.03531
ENSMUSG00000000078	34.5955	31.7128	30.4678	59.6481	40.7042	27.4702	29.3307	43.9247	37.65	38.4876	35.5277	53.7395	40.7123	46.6342	37.0038
ENSMUSG00000000085	0.131279	0.136214	0.131063	0.130263	0.133739	0.0906731	0.120988	0.114745	0.137805	0.122333	0.132444	0.110157	0.135026	0.122673	0.124447
ENSMUSG00000000088	17.0176	19.1858	20.0067	16.7404	20.7478	17.704	13.9131	14.643	17.4304	18.3998	14.3534	20.0649	16.5874	17.0254	14.5983
ENSMUSG00000000093	0.401102	0.409649	0.526968	0.591523	0.524895	0.443988	0.46417	0.642125	0.677201	0.47151	0.622321	0.497231	0.518024	0.454039	0.402894
ENSMUSG00000000094	0	0.00418485	0.00927132	0.0182759	0.00755578	0.0301297	0.00524988	0.0190643	0.0146223	0.010298	0.00563088	0.00874815	0.011718	0.0130717	0
ENSMUSG00000000103	0	0	0	0	0	0	0	0	0	0	0	0	0	0	0
ENSMUSG00000000120	0.159406	0.262585	0.196339	0.365526	0.124451	0.236317	0.238824	0.0996851	0.244667	0.242312	0.309154	0.0960604	0.266533	0.143535	0.0737387
ENSMUSG00000000125	0.133373	0.102055	0.0690854	0.194989	0.181702	0.22111	0.167147	0.10762	0.158485	0.108128	0.183092	0.10667	0.15082	0.221372	0.136471
ENSMUSG00000000126	0.0424738	0.0839593	0.0310012	0.0865731	0.0378973	0.0615675	0.0760691	0.0920787	0.0543264	0.0459123	0.0376568	0.0585037	0.0587734	0.0582782	0.0374242
ENSMUSG00000000127	0.064251	0.0760001	0.0706268	0.0612574	0.0621628	0.0501885	0.0671871	0.0542182	0.0564373	0.05711	0.0610821	0.0661082	0.0542729	0.0685088	0.053202
ENSMUSG00000000131	0.562836	0.422401	0.568169	0.544897	0.613977	0.559658	0.477857	0.475341	0.465616	0.513531	0.492238	0.478292	0.469936	0.496737	0.488189
ENSMUSG00000000134	2.45976	2.10208	2.06738	2.35937	2.10161	2.14521	2.21808	2.14792	2.11652	2.29632	2.85486	2.3614	2.11786	1.96366	2.2225
ENSMUSG00000000142	2.2356	1.82398	2.01143	1.57262	2.49385	1.63539	2.56972	1.91465	2.07687	2.4852	1.76793	2.59311	1.7767	2.581	2.08222
ENSMUSG00000000148	0.826369	0.527216	0.746767	0.773768	0.733426	0.736343	0.7915	0.656219	0.593917	0.595512	0.627984	0.831099	0.653424	0.674916	0.721189
ENSMUSG00000000149	0.408232	0.460383	0.471777	0.500758	0.421839	0.438639	0.374217	0.379661	0.383581	0.475225	0.473298	0.364054	0.432119	0.517047	0.401202
ENSMUSG00000000154	1.75232	1.93569	1.78953	1.8962	1.97519	1.77552	2.01447	1.3334	1.45215	1.72506	1.534	1.62263	1.67765	1.51535	1.68152
ENSMUSG00000000157	0.344582	0.43081	0.464321	0.508489	0.756808	0.286418	0.314045	0.380139	0.467862	0.322337	0.46217	0.365099	0.480893	0.372785	0.588547
ENSMUSG00000000159	0.378305	0.464443	0.438101	0.439243	0.529398	0.420027	0.328865	0.377369	0.540056	0.342122	0.35477	0.40546	0.441273	0.39522	0.427959
ENSMUSG00000000167	0.220872	0.258729	0.232862	0.176548	0.204372	0.0970191	0.142001	0.196442	0.188339	0.119376	0.152307	0.270427	0.181116	0.151529	0.181639
ENSMUSG00000000168	1.48396	1.49632	1.82709	1.47731	2.05073	1.45774	1.26381	1.36481	1.57597	1.51295	1.04987	1.30073	1.32747	1.50396	1.21244
ENSMUSG00000000171	29.2221	37.61	31.9565	26.8413	34.9901	30.9395	24.2386	25.7482	32.7079	29.2857	23.8685	31.3022	31.6914	27.6785	29.5612
ENSMUSG00000000182	0	0	0	0	0	0.0175175	0	0	0	0	0	0	0	0	0
ENSMUSG00000000183	0	0	0	0	0	0	0	0	0	0	0	0	0	0	0
ENSMUSG00000000184	12.2226	9.39509	10.6413	11.3509	10.381	9.46543	12.6506	6.55775	6.6511	10.0278	6.63908	12.4561	6.79868	10.0093	7.86609
ENSMUSG00000000194	1.19677	1.03523	1.12398	1.28122	1.2382	1.14804	1.20492	1.1407	1.1535	1.24384	1.32002	1.23047	1.35518	1.40667	1.36134
ENSMUSG00000000197	0.00376406	0.00460604	0.00235487	0.00309465	0.00127942	0.00297608	0.00444481	0.000538027	0.001238	0.00174376	0.00667434	0.00148132	0.0039684	0.00276678	0.00227421
ENSMUSG00000000202	0	0.0525226	0	0	0	0	0	0	0	0	0	0	0	0	0.0421408
ENSMUSG00000000204	2.99688	2.31343	2.57179	3.99613	2.6404	2.04234	3.86612	1.22954	2.0882	1.1284	0.933841	3.55796	1.22616	2.06461	1.68379
ENSMUSG00000000214	0.00982243	0	0.00358464	0.00706614	0	0.00776618	0	0.00491399	0.00376903	0.0079632	0	0	0.00453061	0.010108	0.0103856
ENSMUSG00000000215	0	0	0.00425078	0	0	0	0	0	0	0	0	0	0	0	0
ENSMUSG00000000216	0.00554395	0	0	0	0.00329772	0	0.00458262	0	0	0	0	0.00763626	0.00511431	0	0
ENSMUSG00000000223	0.0434756	0.045357	0.0343768	0.0417012	0.0237057	0.0458324	0.0179685	0.0290001	0.0417058	0.0352464	0.0321208	0.0299418	0.033422	0.0260981	0.0153228
ENSMUSG00000000244	0.167834	0.102081	0.131923	0.139313	0.115192	0.530797	0.288135	0.335858	0.118894	0.052333	0.320492	0.0533482	0.0952784	0.0531426	0.150156
ENSMUSG00000000247	0	0	0	0	0	0	0	0.00619263	0	0	0	0	0	0	0
ENSMUSG00000000248	0	0.0123383	0	0.00538831	0.00891074	0.0266495	0.00928699	0.00374718	0	0.00303618	0	0.00515846	0	0.00385394	0.0118794
ENSMUSG00000000253	0.130105	0.179492	0.124638	0.213516	0.0846462	0.0900101	0.151235	0.235949	0.180973	0.177995	0.219885	0.134406	0.176283	0.16736	0.133266
ENSMUSG00000000263	0	0	0	0	0	0	0	0	0	0	0	0	0	0	0
ENSMUSG00000000266	0.623281	0.515465	0.502954	0.465475	0.465338	0.481241	0.569595	0.572426	0.481132	0.537904	0.591486	0.568983	0.536197	0.628235	0.601039
ENSMUSG00000000275	7.58668	6.22789	6.72779	12.1536	9.69021	8.49189	9.16093	8.09583	7.74459	7.26097	8.21211	10.0528	8.27048	6.54622	8.11693
ENSMUSG00000000276	0.267792	0.443087	0.416978	0.410979	0.336282	0.414053	0.280385	0.4168	0.369922	0.453504	0.453737	0.36066	0.42271	0.416428	0.352359
ENSMUSG00000000278	2.13975	1.9549	2.05613	2.21195	2.13915	2.17992	2.47224	2.08698	2.03769	2.32755	2.099	2.41068	1.97392	2.51652	2.14836
ENSMUSG00000000282	1.0693	0.889107	1.56095	1.62091	1.36298	1.27825	1.48367	1.29918	1.13324	1.18683	1.36562	0.946842	1.4914	0.943194	1.26521
ENSMUSG00000000290	0.691037	0.704012	0.694494	0.577429	0.578634	1.14318	0.663483	0.558461	0.403863	0.547306	0.683357	0.549137	0.407009	0.7713	0.719417
ENSMUSG00000000295	0.534075	0.670299	0.621849	0.448242	0.491656	0.452433	0.462488	0.496207	0.556248	0.453602	0.450957	0.648062	0.457494	0.497259	0.4168
ENSMUSG00000000296	0.0165938	0.0218677	0.0169563	0.0167124	0.0266505	0.014432	0.0219463	0.0298858	0.0292897	0.0174887	0.0161831	0.0274277	0.0260233	0.013661	0.0192998
ENSMUSG00000000301	0.0149041	0.0278247	0.0308221	0.0125088	0.0132982	0.0314242	0.0205329	0.0149126	0.0228759	0.0221522	0.0264276	0.00684301	0.0114576	0.0178937	0.0131322
ENSMUSG00000000303	11.5545	8.91286	11.2056	12.1774	10.0773	10.314	11.0996	9.19015	9.28458	11.5488	10.299	11.4134	9.36725	11.2699	10.0214
ENSMUSG00000000305	0.0016499	0.000815352	0.00240849	0.00148365	0.000981415	0.000652253	0.00170476	0.00123813	0.00126619	0.0026752	0.00219417	0.00113629	0.000761019	0.000848934	0.000872249
ENSMUSG00000000308	84.8212	76.2786	80.4992	83.9101	81.9629	79.1119	73.8373	63.1432	69.5847	78.8868	65.4649	80.0723	74.0915	73.8931	69.24
ENSMUSG00000000317	0.199412	0.459881	0.194065	0.310819	0.237234	0.210222	0.35714	0.266033	0.280565	0.377222	0.176796	0.228893	0.275937	0.273613	0.140564
ENSMUSG00000000318	0.115883	0.263006	0.14097	0.0648395	0.114885	0.0712631	0.180935	0.115949	0.197628	0.135703	0.26256	0.248295	0.142537	0.119252	0.285897
ENSMUSG00000000320	0	0.0357458	0.0593947	0.0780535	0.0726066	0.0321698	0.0112107	0.0678507	0.104083	0.0219906	0.0480973	0.056043	0.0750685	0	0.0430202
ENSMUSG00000000325	0.192014	0.210866	0.149492	0.202595	0.161806	0.184711	0.142847	0.198527	0.194021	0.233503	0.207122	0.15428	0.180086	0.18113	0.165802
ENSMUSG00000000326	3.42652	3.98064	3.50689	3.7009	3.55985	3.45554	3.39415	2.97511	3.45546	4.209	3.59863	3.66655	3.8489	3.64271	3.52318
ENSMUSG00000000339	1.28289	1.20021	1.27232	1.2047	1.32816	1.09176	1.65947	1.47959	1.27764	1.46879	1.36314	1.25448	1.36416	1.49151	1.47035
ENSMUSG00000000340	0.694434	0.794018	0.726749	0.517935	0.583161	0.569246	0.713303	0.567101	0.611304	0.55057	0.660947	0.478259	0.513436	0.583259	0.593878
ENSMUSG00000000346	58.5669	54.114	54.1755	59.9045	57.2864	57.3428	59.1559	57.8241	64.0186	61.5219	63.7437	66.8862	71.5379	58.1796	67.2349
ENSMUSG00000000355	2.97774	3.1219	3.09418	2.1527	2.7136	2.37757	2.20677	2.8033	2.89311	2.65194	2.92614	2.52559	2.42221	2.4907	2.7142
ENSMUSG00000000359	0.251364	0.301139	0.250184	0.295902	0.14952	0.234878	0.207778	0.297235	0.315664	0.185259	0.243116	0.125902	0.147563	0.211641	0.0724845
ENSMUSG00000000365	0.00307839	0.00101419	0.00224689	0	0	0.00243395	0	0.00308013	0.00236246	0.00124785	0.00136463	0.0021201	0	0.00158395	0.00325489
ENSMUSG00000000374	2.07948	1.84622	2.28262	1.87755	2.43711	1.99923	2.09549	2.12624	2.1403	2.40876	2.27642	2.32639	2.34762	2.29733	2.5772
ENSMUSG00000000378	0.359127	0.278977	0.322826	0.337218	0.353037	0.346714	0.35935	0.332854	0.269804	0.281956	0.30164	0.312419	0.282474	0.307325	0.311769
ENSMUSG00000000381	0	0	0	0	0	0	0	0	0	0	0	0	0	0	0
ENSMUSG00000000384	4.80645	4.17524	5.66302	4.31242	6.23205	4.46922	4.47893	3.78249	4.69713	4.43665	3.8783	4.24005	4.71628	4.74241	4.28261
ENSMUSG00000000385	2.84062	2.31494	2.69445	2.50702	2.63216	2.17227	2.7634	2.08403	2.35414	2.0894	2.33882	2.40008	2.19432	2.07668	2.11658
ENSMUSG00000000386	0.498712	0.399022	0.277337	0.845668	0.847573	0.488194	0.726319	0.522756	0.674331	0.404314	0.568482	0.588796	0.460064	0.317702	0.778404
ENSMUSG00000000392	0.0438122	0.0679254	0.0451456	0.0648901	0.0797159	0.0631679	0.0575182	0.0722021	0.0731794	0.0313405	0.100536	0.0354983	0.0523042	0.0503902	0.0790237
ENSMUSG00000000394	8.45163	7.74739	9.62267	7.19493	8.02649	6.84573	7.37898	7.21586	7.80231	7.97431	7.52976	7.11572	8.00635	7.54904	8.25889
ENSMUSG00000000399	4.19359	4.96922	4.55114	3.79822	4.51461	4.13646	4.69955	3.50122	4.09937	4.00731	3.77284	3.69302	3.8686	3.73539	4.15781
ENSMUSG00000000402	0	0	0	0	0.00178768	0.00475241	0	0.00300705	0.00230641	0	0	0	0	0.00618545	0
ENSMUSG00000000409	0.514071	0.358362	0.522038	0.439492	0.483054	0.642079	0.369505	0.305635	0.257292	0.253683	0.28403	0.410483	0.343646	0.973697	0.645952
ENSMUSG00000000411	0	0	0	0	0.0558052	0	0.0775488	0	0	0	0	0	0	0	0
ENSMUSG00000000416	0.0304885	0.034319	0.0287438	0.022847	0.0158686	0.0220972	0.027302	0.0279636	0.0214481	0.0350165	0.0349148	0.0262469	0.0234381	0.0235312	0.028207
ENSMUSG00000000420	3.10679	2.71167	2.69986	2.48628	2.86904	2.58444	2.09193	2.60396	2.70914	2.72502	2.23965	2.99838	2.56512	2.81384	2.79572
ENSMUSG00000000435	0	0	0	0	0	0	0	0	0	0	0	0	0	0	0
ENSMUSG00000000439	4.40203	4.29088	3.96977	4.31832	3.90066	3.91196	4.12738	4.58652	3.62954	4.10706	4.18501	3.60796	4.61464	4.02459	4.62557
ENSMUSG00000000440	0.0786239	0.114165	0.129652	0.0701778	0.0814112	0.0943981	0.109521	0.0786684	0.0569865	0.128664	0.0722888	0.108297	0.0953646	0.0584349	0.0939082
ENSMUSG00000000441	2.15931	2.11192	2.13273	2.02565	2.07116	1.96934	2.12271	2.19595	2.08684	2.1054	2.27676	2.16752	2.56492	2.2254	2.28992
ENSMUSG00000000486	0.665785	0.432045	0.500675	0.471701	0.450035	0.861395	0.650398	0.444108	0.356114	0.302594	0.456123	0.486317	0.279177	0.913522	0.61863
ENSMUSG00000000489	0.269126	0.216736	0.312836	0.315506	0.260879	0.315239	0.247177	0.239358	0.221835	0.129295	0.326975	0.192212	0.312635	0.266693	0.263478
ENSMUSG00000000530	0.91913	1.02661	1.07993	1.23372	1.12679	1.40912	1.05624	1.24489	1.02365	1.11773	1.27202	1.48216	1.07539	1.16501	1.04294
ENSMUSG00000000531	0.264561	0.246956	0.305742	0.126881	0.170484	0.278903	0.309805	0.154414	0.203033	0.19661	0.332288	0.273306	0.284735	0.272253	0.186486
ENSMUSG00000000532	1.74142	1.55186	1.91698	1.55739	1.62454	1.76434	1.6125	1.82333	1.71617	1.53909	1.83921	1.50734	2.08928	1.80184	1.75574
ENSMUSG00000000538	0.700488	0.643623	0.585409	0.879986	0.785372	0.817189	0.81483	0.953442	0.883737	0.857295	1.07127	0.827019	1.11466	0.868406	1.07071
ENSMUSG00000000544	15.0998	11.1443	13.0427	14.3053	13.8375	13.0932	12.3569	11.4119	12.4813	13.2737	12.8529	14.2427	14.9315	14.1432	14.1855
ENSMUSG00000000552	0.115136	0.128021	0.18383	0.150125	0.132693	0.187756	0.124912	0.100801	0.127016	0.0991765	0.127598	0.10903	0.099575	0.140699	0.121737
ENSMUSG00000000555	1.37514	2.22103	1.16894	1.80962	0.817977	0.961299	1.206	0.847362	1.15185	1.08765	1.21175	0.993258	1.08292	1.24254	0.833379
ENSMUSG00000000560	0.00136328	0	0.000995045	0.000980729	0	0	0.00225377	0	0.00104623	0.00110523	0	0	0	0	0
ENSMUSG00000000561	2.03158	1.78096	2.28227	1.99526	2.21724	1.91357	1.72311	1.85597	2.27765	1.93348	1.92647	1.84932	1.93933	1.5089	1.73713
ENSMUSG00000000562	0.0148528	0.00326223	0.00361365	0.00712331	0.00294499	0.015658	0.0245547	0.00990749	0.00759905	0.0160553	0.0087789	0.0272778	0.0137018	0.0152847	0.0104696
ENSMUSG00000000563	16.517	18.9689	17.8976	13.8923	18.0648	15.9109	13.5544	14.0338	15.6098	15.7789	12.6368	15.1123	15.6766	15.5371	14.1888
ENSMUSG00000000567	3.26781	2.96064	2.80751	3.57521	2.02479	3.5257	5.06469	2.96313	2.53395	3.78072	3.28953	3.61025	2.07251	3.25773	2.9153
ENSMUSG00000000568	4.67835	4.2757	5.50774	3.64258	4.34727	5.1371	4.09739	4.6564	5.06795	5.53312	3.96617	5.20258	4.57277	4.89868	4.47878
ENSMUSG00000000579	0.0930294	0.168569	0.0848766	0.100387	0.110674	0.165497	0.230694	0.116353	0.124939	0.0942756	0.144338	0.160174	0.12873	0.167535	0.196727
ENSMUSG00000000581	5.03777	5.95357	4.7564	3.96315	4.99761	4.42001	3.76123	4.94306	5.74934	4.54532	4.39439	5.30502	5.66678	4.91666	4.51903
ENSMUSG00000000594	2.85591	3.99672	3.25588	3.19086	2.90148	4.01653	3.165	3.37593	2.7542	2.44852	3.42831	3.18529	2.6579	3.06899	2.93949
ENSMUSG00000000600	1.43645	1.32743	1.27242	1.3501	1.27506	1.31859	1.2756	1.36607	1.372	1.30156	1.30508	1.50078	1.28	1.29058	1.42947
ENSMUSG00000000605	4.48248	3.97825	4.57744	4.78944	3.9481	4.22721	4.25133	4.59689	4.01724	4.56519	4.61394	3.99012	4.19136	3.92245	4.18063
ENSMUSG00000000606	0	0	0	0	0	0	0	0	0	0	0	0	0	0	0
ENSMUSG00000000617	0	0	0	0.00873413	0	0.0479971	0.0100358	0.0242958	0	0	0.0107641	0	0	0	0
ENSMUSG00000000627	0.0473137	0.0356291	0.0098668	0.0243121	0.0120616	0.0427531	0.0279353	0.0135259	0.0207487	0.0109594	0.0239702	0.0372401	0.0187059	0.0347781	0.0500265
ENSMUSG00000000628	2.21918	1.75117	2.78587	1.42913	3.77414	1.89028	2.79883	0.53794	1.41337	1.02012	0.530751	1.97478	0.998977	1.74613	0.854708
ENSMUSG00000000631	1.82543	1.50137	1.92824	1.99552	2.10508	1.86104	1.68329	1.57865	1.70501	1.97519	1.64605	1.88008	1.70766	1.81053	1.71283
ENSMUSG00000000632	0.0156254	0.0077218	0.00285121	0.0112407	0.00697088	0	0.00968696	0.00390856	0.0089936	0.00633389	0.00692665	0.0161419	0.00360362	0.00803985	0.00413032
ENSMUSG00000000673	0.0488442	0.0643679	0.0267382	0.035138	0.0435812	0.231714	0.0706555	0.0610898	0.0374847	0.0494985	0.0108262	0.0672783	0.0337942	0.0125661	0.0516447
ENSMUSG00000000682	1.64088	2.38845	1.91626	2.09258	2.28928	3.98648	2.70037	2.49257	1.84311	1.681	2.69797	2.19852	1.96783	2.97805	3.01252
ENSMUSG00000000686	0.152471	0.15334	0.193287	0.155869	0.181389	0.215725	0.165832	0.136498	0.141645	0.20168	0.170752	0.176854	0.118446	0.156903	0.195152
ENSMUSG00000000690	3.31608	3.70084	3.96336	3.33977	3.74778	3.9656	3.47773	4.2926	4.02408	3.41091	3.93224	4.19647	4.35921	4.39358	4.01022
ENSMUSG00000000693	0.594437	0.763102	0.680733	0.744669	0.670604	0.842752	0.660796	0.584519	0.605633	0.531774	0.835964	0.705846	0.56728	0.675001	0.574337
ENSMUSG00000000701	0	0	0	0	0	0	0	0	0	0	0	0	0	0	0
ENSMUSG00000000706	0	0.0139382	0.0617589	0.0456528	0.125828	0.0334503	0.0524564	0	0.0324678	0.0171495	0.0187544	0.0291369	0.0390283	0.0217685	0
ENSMUSG00000000708	0.493183	0.483338	0.435342	0.455976	0.415154	0.425132	0.47242	0.511276	0.52332	0.480663	0.492498	0.551788	0.548583	0.509353	0.487574
ENSMUSG00000000711	3.08041	3.0836	3.16356	3.75017	3.47086	3.39572	3.66434	4.02063	3.96275	3.70599	4.10533	3.60381	4.3445	3.59669	4.5828
ENSMUSG00000000724	0	0	0	0	0	0	0	0	0	0	0	0	0	0	0.0298821
ENSMUSG00000000730	0.0347809	0.0343762	0.0126931	0.0187657	0.00517221	0.0137499	0.00718746	0.00870014	0.033365	0.0211481	0.00770908	0	0	0.0357921	0.00919376
ENSMUSG00000000731	0	0	0.020247	0.00997783	0	0.0109663	0.0114648	0.0138777	0	0	0.0122969	0	0.012795	0	0
ENSMUSG00000000732	1.27698	0.756425	0.941472	1.15063	0.843991	1.65217	1.48204	1.21318	1.11859	0.888869	1.18934	1.11931	0.951936	1.23447	1.20018
ENSMUSG00000000738	1.65099	1.52656	1.6673	1.59658	1.77737	1.5964	1.73608	1.26737	1.45811	1.77294	1.55973	1.35699	1.76273	1.49288	1.42513
ENSMUSG00000000739	0.0207987	0.0274089	0.0151807	0.0374058	0.00618587	0.0411116	0.00859609	0.0312157	0.039904	0.0505855	0.0276598	0.0572964	0.0959342	0.0642101	0.0549779
ENSMUSG00000000740	40.4299	48.9037	45.3808	34.1899	38.2616	39.7905	37.294	37.8471	42.1191	38.8998	33.7667	35.7804	37.9574	37.3845	33.9368
ENSMUSG00000000743	13.6813	12.4336	14.5498	13.527	15.2473	14.8495	12.9952	12.5131	12.6606	14.9027	15.1178	14.813	17.4689	14.2616	16.1303
ENSMUSG00000000751	0.72146	0.700686	0.787137	0.583886	0.797947	0.876439	0.705069	0.518843	0.671905	0.740263	0.62298	0.636616	0.582355	0.622563	0.607876
ENSMUSG00000000753	0.335188	0.278474	0.297835	0.230647	0.164706	0.241974	0.361391	0.670755	0.346707	0.378076	0.348856	0.140514	0.349544	0.149971	0.200316
ENSMUSG00000000759	0.650237	0.5934	0.716648	0.591733	0.616918	0.601514	0.717543	0.647351	0.573865	0.627317	0.651436	0.635904	0.632837	0.608919	0.673768
ENSMUSG00000000766	0.00134775	0.000444022	0.000983707	0.000484777	0.000400842	0.00106561	0	0	0	0.00109264	0.0011949	0	0.00062165	0.00208039	0.00071251
ENSMUSG00000000776	2.53125	2.35619	2.84461	2.10999	3.05914	2.28726	2.19196	1.76886	1.72672	2.41043	1.9592	2.26903	2.44628	2.56349	1.95418
ENSMUSG00000000782	0.356732	0.210738	0.314246	0.24778	0.215855	0.661366	0.381303	0.326164	0.198246	0.249318	0.408976	0.304985	0.266674	0.39875	0.338166
ENSMUSG00000000787	36.8513	38.1027	37.7174	37.9105	43.2752	35.8571	32.8548	34.4794	40.7741	37.6311	30.59	40.778	34.5536	36.0103	35.6131
ENSMUSG00000000791	0.174301	0.229697	0.180229	0.0940427	0.18144	0.333047	0.132071	0.0871999	0.122617	0.117757	0.103022	0.0800277	0.0937961	0.134526	0.0614316
ENSMUSG00000000792	0.133686	0.0629191	0.0557576	0.0686942	0.0113601	0.1057	0.0315727	0.0573262	0.0879384	0.015483	0.050796	0.0526112	0.0528537	0.0786127	0.100965
ENSMUSG00000000794	0.0827035	0.100974	0.0763433	0.120742	0.0737922	0.0701983	0.119635	0.101004	0.105471	0.100574	0.129395	0.0720352	0.0942458	0.118901	0.0861594
ENSMUSG00000000804	0.412734	0.369252	0.350722	0.336098	0.379421	0.366524	0.384186	0.480786	0.402202	0.415073	0.413141	0.415123	0.388564	0.414769	0.441517
ENSMUSG00000000805	23.3229	31.0211	25.1517	13.2978	21.2443	15.2828	12.2237	11.3712	19.6151	11.4893	10.6829	9.99588	16.7998	9.88691	10.2308
ENSMUSG00000000811	0.125484	0.102369	0.15265	0.137557	0.156393	0.165359	0.0938467	0.20328	0.105472	0.0968879	0.121849	0.148151	0.148834	0.116834	0.107407
ENSMUSG00000000817	0.241421	0.270427	0.123348	0.347352	0.0718027	0.133617	0.179603	0.120779	0.0555824	0.156579	0.0642124	0.166267	0.17817	0.298128	0.204211
ENSMUSG00000000823	1.19769	1.74081	1.42697	1.58383	1.48771	1.96355	1.41222	1.88567	1.85181	1.87058	2.23302	1.4071	1.86853	2.13877	2.30924
ENSMUSG00000000826	3.28553	2.76702	3.36684	3.82712	3.9734	3.58264	3.66456	4.21265	4.36241	4.11893	4.08483	4.2333	4.54136	3.39225	4.58395
ENSMUSG00000000827	1.71055	2.00373	1.91571	2.23974	1.95962	1.74604	1.98251	2.03752	1.88923	1.87838	1.78938	2.24393	1.75332	1.59264	2.11485
ENSMUSG00000000838	2.45739	2.6115	2.5334	2.14614	2.22673	2.30962	2.03918	2.63577	2.36652	2.19379	2.40334	3.00287	2.49629	2.42551	2.39608
ENSMUSG00000000861	0.0902483	0.0840273	0.095943	0.0606895	0.082858	0.147365	0.10379	0.133486	0.084316	0.0715752	0.0991466	0.0864754	0.0705852	0.09691	0.116167
ENSMUSG00000000869	0.0360424	0.0633298	0.0701519	0.051857	0.0214392	0.0474953	0.0496543	0.0240418	0.0829804	0.00974005	0.0532579	0.0330966	0.0332492	0.0123634	0.0762178
ENSMUSG00000000876	0.682471	0.99623	0.950277	0.861072	0.818159	0.954679	1.11958	1.16611	0.942753	1.16617	1.21014	0.867729	1.12356	0.788752	1.02134
ENSMUSG00000000881	1.51707	1.39652	1.64195	1.80824	1.86232	1.76101	1.50604	1.52165	1.70643	1.54342	1.23623	1.62355	1.64647	1.477	1.78883
ENSMUSG00000000884	0.0194272	0.0329164	0.0405136	0.0279515	0.044573	0.0373036	0.0252349	0.0388765	0.0255585	0.027	0.0123028	0.015291	0.0179217	0.0257041	0.0176067
ENSMUSG00000000889	0.0734274	0.0276469	0.0459376	0.0528228	0.0311979	0.0497622	0.0867072	0.0314867	0.0483005	0.0340164	0.0371999	0.0433454	0.0483836	0.0107946	0.0332732
ENSMUSG00000000901	0.454334	0.402272	0.673591	0.541333	0.413825	0.752123	0.575064	0.312531	0.370463	0.437399	0.377632	0.273788	0.432222	0.555207	0.270216
ENSMUSG00000000902	1.62317	1.32941	1.63317	1.7188	1.64679	1.47528	1.46711	1.45713	1.37956	1.64799	1.41219	1.53578	1.42741	1.5767	1.41148
ENSMUSG00000000903	0.228423	0.338648	0.270926	0.267028	0.169842	0.60954	0.25962	0.257121	0.0657373	0.13889	0.151888	0.117987	0.210721	0.176298	0.15095
ENSMUSG00000000915	1.95378	1.90576	2.52466	1.80468	2.35594	2.21681	1.81991	1.6773	1.78931	1.89501	1.76883	1.76428	2.22165	2.07132	1.97218
ENSMUSG00000000916	2.09022	2.53707	2.73008	2.17638	2.56847	2.32676	2.15972	2.31155	2.32173	2.22971	2.07262	2.53814	2.02972	2.43402	2.06467
ENSMUSG00000000934	0.207822	0.148348	0.271773	0.130817	0.154525	0.164316	0.186101	0.0953058	0.265816	0.210606	0.184253	0.166982	0.119823	0.151487	0.164803
ENSMUSG00000000938	0.0585455	0.0128587	0.0854636	0.014039	0.0232166	0.0462895	0.0322625	0.0195262	0.0299532	0.0791064	0.0519058	0	0.0180028	0	0.0206341
ENSMUSG00000000942	0.361935	0.119241	0.0660432	0.390558	0.161468	0.214625	0.299175	0.18107	0.0694402	0.293427	0.481331	0.249265	0	0.0931144	0.191343
ENSMUSG00000000948	0.115832	0.0642721	0.115693	0.0701714	0.0834064	0.0915838	0.131022	0.128098	0.112287	0.0939072	0.102696	0.100767	0.157472	0.0690105	0.135366
ENSMUSG00000000957	1.98715	2.14011	2.67074	1.75487	1.82602	1.77703	1.88047	1.78259	1.97725	2.15543	2.06554	1.83103	1.78258	2.01672	1.52147
ENSMUSG00000000958	3.00229	2.95451	2.80321	2.98167	4.67803	3.97686	2.59772	2.7309	3.42617	2.97771	2.6134	3.25996	3.8487	3.18989	3.52898
ENSMUSG00000000959	6.86536	6.84167	6.98733	6.33463	8.80161	8.56367	7.94839	6.46392	8.03396	7.62281	8.18497	6.78393	7.53311	7.06496	9.35553
ENSMUSG00000000976	0.877836	0.896543	0.878707	0.884107	0.977196	0.912203	0.912206	0.828142	0.755485	0.940429	1.05624	0.872305	1.01226	0.851737	0.967945
ENSMUSG00000000982	0.373964	0.328544	0.545904	0.53805	0.593189	1.28127	0.206079	0.374175	0.47832	0.202119	0.442069	0.686799	0.459977	0.513114	0.922611
ENSMUSG00000000983	0	0.106418	0.0589408	0.116186	0.0480346	0.063848	0.0667504	0.0807987	0.0619726	0.0654678	0	0	0.223485	0	0.085383
ENSMUSG00000001014	0.154111	0.20309	0	0.110866	0.0916703	0.121849	0	0	0	0.12494	0.136633	0	0	0.158591	0
ENSMUSG00000001016	3.99904	4.37816	4.25479	3.76205	4.22687	3.92801	4.03029	3.2626	3.88346	4.23965	3.05458	3.72869	3.22089	3.33972	3.1875
ENSMUSG00000001017	7.84802	8.328	9.0294	8.91236	9.19828	8.53731	8.36386	9.85582	7.95727	8.68143	7.82969	8.91386	8.52617	8.77527	8.77054
ENSMUSG00000001018	8.64691	10.6932	8.59799	8.29399	7.97611	8.9175	8.07982	9.09066	10.3867	8.43255	9.33282	11.1335	10.4623	8.12454	8.14891
ENSMUSG00000001020	0	0	0.120939	0	0.0492803	0.131008	0	0	0.12716	0.0671657	0.146903	0.228229	0.0764269	0.0852559	0.0875974
ENSMUSG00000001021	0.00447425	0	0	0.00321872	0	0	0	0	0	0	0.00396681	0	0	0	0.00473078
ENSMUSG00000001023	0	0	0.0422247	0	0	0	0	0.0578834	0	0	0.0512897	0	0	0	0
ENSMUSG00000001025	12.1593	16.9799	13.7933	13.3189	9.25674	7.80713	8.76866	11.0147	9.57467	13.0896	8.14807	11.0736	9.52445	6.71127	6.5605
ENSMUSG00000001027	0	0.00715853	0.00396484	0	0	0.0257696	0.0179607	0.032611	0.00833755	0	0.00481604	0	0.0100223	0.0111801	0.00574355
ENSMUSG00000001029	0.217057	0.250286	0.118821	0.208198	0.193669	0.414743	0.28408	0.289573	0.235984	0.161307	0.352807	0.124573	0.150177	0.186139	0.114751
ENSMUSG00000001034	2.96444	2.61919	2.40959	2.59303	1.96373	2.79665	2.11626	1.7527	1.88722	2.21215	2.8373	2.73762	2.48609	2.0453	2.03024
ENSMUSG00000001036	0.371286	0.342104	0.345908	0.456023	0.305245	0.312654	0.336847	0.374517	0.322003	0.354847	0.37735	0.382519	0.336943	0.285784	0.331933
ENSMUSG00000001039	0.435619	0.55812	0.370946	0.452659	0.345494	0.36356	0.540123	0.266362	0.538608	0.372783	0.407671	0.266677	0.312557	0.273951	0.383829
ENSMUSG00000001052	0.672152	0.611531	0.714072	0.636688	0.681541	0.654374	0.666325	0.583978	0.657181	0.628312	0.638336	0.632592	0.628889	0.617847	0.698044
ENSMUSG00000001053	0.314937	0.303291	0.406692	0.226562	0.259387	0.363934	0.220276	0.169677	0.278877	0.216044	0.322176	0.233582	0.111742	0.299163	0.179304
ENSMUSG00000001054	1.06371	0.832943	1.21522	1.06466	1.11874	1.06043	1.12138	1.04889	1.1121	1.16232	1.18909	1.01924	0.952836	0.967724	1.2225
ENSMUSG00000001056	4.73562	5.49181	6.53275	4.46284	7.32395	5.50405	4.81478	2.84298	4.2521	5.25976	4.70237	4.76169	4.01913	4.19104	3.95564
ENSMUSG00000001062	1.39869	1.36688	1.43384	1.43582	1.31809	1.3047	1.54587	1.49383	1.21813	1.17216	1.39333	1.19057	1.59475	1.77898	1.6949
ENSMUSG00000001065	1.59984	1.46942	1.48617	1.81355	1.65094	1.61948	1.26231	1.3582	1.34868	1.57214	1.36467	1.63602	1.45349	1.54657	1.90942
ENSMUSG00000001076	0	0	0	0	0	0	0	0	0	0	0	0.0828895	0	0	0
ENSMUSG00000001082	3.21958	3.12996	4.39169	3.49318	4.17558	4.92425	3.18484	2.37645	2.18728	3.12365	2.62047	3.19878	2.72663	3.80202	2.95773
ENSMUSG00000001089	2.81541	2.22759	2.67304	2.82915	3.25842	3.11118	2.89162	3.78632	3.71222	3.75984	3.94661	3.75583	3.90607	4.04933	4.0199
ENSMUSG00000001095	10.7247	9.12731	7.8005	8.41124	9.98848	9.69519	7.17883	10.3406	10.0608	7.21721	10.9978	9.92739	14.6536	9.50839	13.8772
ENSMUSG00000001098	7.93204	7.05907	8.20113	7.65898	8.09975	7.53814	7.96357	6.24458	6.50565	8.59522	7.0719	8.36661	7.69705	8.07106	7.9516
ENSMUSG00000001100	2.84218	2.48521	3.19652	2.98336	3.7215	2.67119	3.51663	2.46819	3.19633	3.7244	3.10622	3.37316	3.13311	3.07197	2.87284
ENSMUSG00000001103	0	0	0	0	0	0	0	0	0	0	0	0	0	0	0
ENSMUSG00000001105	8.79819	10.6244	9.05692	9.22921	10.9465	10.3098	7.53335	8.62781	10.1953	9.91777	9.47854	10.3805	11.7057	8.80148	10.2292
ENSMUSG00000001119	5.30388	6.71083	5.52583	9.23848	5.23885	6.72341	6.06075	7.46653	7.79115	5.75964	8.25076	5.13931	5.37313	5.8041	5.08044
ENSMUSG00000001120	0.0160181	0.016763	0.0158179	0.0305027	0.0106491	0.0260747	0.0186926	0.0216838	0.0180777	0.0229167	0.0250614	0.0194677	0.0191229	0.0126053	0.018929
ENSMUSG00000001123	20.595	13.7681	21.199	22.3935	19.5367	17.3484	23.1711	13.5776	16.1147	17.712	17.7042	22.4366	16.6884	19.7285	16.969
ENSMUSG00000001127	1.27744	1.18038	1.14958	1.30602	1.25333	1.22865	1.24227	1.42552	1.22717	1.21596	1.36174	1.26687	1.26717	1.26509	1.32525
ENSMUSG00000001128	1.5135	1.93347	1.84867	1.79985	1.5066	2.2468	1.30213	1.42164	1.18522	1.12686	1.6157	1.57417	1.25374	1.33501	1.01242
ENSMUSG00000001131	0.164969	0.59785	0.12041	0.237354	0.343453	0.391303	0.136364	0.165063	0.284857	0.200615	0.36565	0.170422	0.152185	0.254649	0.218035
ENSMUSG00000001134	0.612905	0.648606	0.535468	0.434237	0.651818	0.499283	0.644798	0.371668	0.570138	0.444191	0.444595	0.447692	0.402638	0.487378	0.422212
ENSMUSG00000001138	1.11675	0.879971	1.03359	0.81166	0.972452	1.03771	1.01827	1.19802	1.00723	1.07337	1.12279	0.935617	1.1789	0.971504	1.10774
ENSMUSG00000001143	1.03881	0.865383	0.828625	0.966165	1.02398	0.93868	0.969083	0.898338	0.791525	0.66773	0.881527	0.776755	0.766646	0.939205	1.00423
ENSMUSG00000001150	0.706826	0.669494	0.776789	0.780059	0.785943	0.673169	0.756885	0.707226	0.65956	0.761877	0.758405	0.713594	0.874339	0.764571	0.77283
ENSMUSG00000001151	0.389212	0.396217	0.438899	0.382215	0.449558	0.481953	0.348958	0.403856	0.347687	0.382322	0.419928	0.368748	0.465435	0.413243	0.433302
ENSMUSG00000001155	0	0.00845346	0	0	0	0	0	0	0.00984576	0	0	0.0176714	0	0	0
ENSMUSG00000001156	32.0207	21.4076	18.9187	30.3787	28.5401	26.0046	20.6859	22.5159	23.436	22.5749	19.0823	34.2469	30.9148	32.6623	29.8025
ENSMUSG00000001157	1.173	1.00269	0.958638	0.886201	0.996773	0.927444	0.980834	0.974279	0.994045	0.991362	0.923526	1.14783	0.960937	1.17914	1.16843
ENSMUSG00000001158	2.53395	3.4453	2.27518	2.28585	2.6796	2.51231	2.37716	2.17319	2.77805	2.62496	2.31789	2.46535	2.48599	3.1457	2.02006
ENSMUSG00000001166	0.198864	0.151193	0.267968	0.16507	0.118291	0.181424	0.101158	0.137753	0.0821774	0.0744105	0.135624	0.147494	0.15523	0.07871	0.0808717
ENSMUSG00000001168	0.0779735	0.0308265	0.0455297	0.112187	0.037105	0.0246602	0.090234	0.0468106	0.0478716	0.0505715	0.0276522	0.0644407	0.0143862	0.0320962	0.0164888
ENSMUSG00000001173	0.362986	0.339024	0.385834	0.314367	0.291382	0.334366	0.349565	0.370243	0.373226	0.365705	0.390557	0.349499	0.373868	0.398925	0.387524
ENSMUSG00000001175	190.729	178.651	162.232	159.049	193.357	188.473	145.589	169.399	199.687	170.202	157.137	198.459	207.557	184.652	197.115
ENSMUSG00000001211	0.416265	0.472539	0.460695	0.546834	0.508674	0.565233	0.564747	0.579479	0.498282	0.504375	0.537538	0.523508	0.563487	0.621598	0.569301
ENSMUSG00000001225	1.41392	1.24419	1.26723	1.13144	1.69289	1.3494	2.02795	1.18991	1.57103	1.50875	1.10869	1.73496	1.4844	1.34759	1.64136
ENSMUSG00000001227	0.120126	0.151109	0.151445	0.133554	0.155902	0.146785	0.11735	0.120194	0.142473	0.123948	0.125866	0.07521	0.100742	0.146094	0.13856
ENSMUSG00000001228	1.47672	1.47185	1.99196	1.40524	1.76236	1.9435	1.35971	1.16895	1.47757	1.33359	1.29267	1.45472	1.39676	1.64468	1.37362
ENSMUSG00000001229	1.47455	1.25804	1.45359	1.44113	1.85206	1.32843	1.34026	1.21675	1.22629	1.68123	1.2969	1.39179	1.30066	1.37837	1.16155
ENSMUSG00000001240	0.362484	0.376639	0.437563	0.481416	0.215617	0.507063	0.437919	0.571932	0.374476	0.361688	0.506782	0.34566	0.463005	0.516493	0.28008
ENSMUSG00000001247	10.5917	8.40328	10.9914	10.911	11.6363	10.6912	11.1275	9.88881	9.97164	11.3324	11.5731	11.6944	11.4548	11.5546	11.453
ENSMUSG00000001248	0.987368	0.939736	0.811421	1.02599	0.735237	1.30112	1.00962	0.717162	0.679159	0.758969	0.810545	0.695114	0.890609	1.1365	0.897049
ENSMUSG00000001249	0.0568869	0.0749666	0.0581296	0.00818476	0.074444	0.0629693	0.0470227	0.0569191	0.0436569	0.0276715	0.0605223	0.0940275	0.0734697	0.0117082	0.0601485
ENSMUSG00000001260	0	0	0	0	0	0.00162739	0	0	0	0	0	0	0	0	0
ENSMUSG00000001270	18.2908	27.19	17.6926	38.9738	12.1976	23.5191	20.7692	16.5914	16.1741	22.5252	17.5631	11.5944	21.8361	20.2554	9.97089
ENSMUSG00000001280	4.70229	4.23104	4.70046	4.3192	4.4605	4.57966	4.71577	4.6177	4.66501	4.58981	4.61074	5.05288	4.7573	4.65954	4.87311
ENSMUSG00000001281	1.33605	1.0751	1.4757	1.13976	1.19561	1.49573	1.00665	0.82811	0.689602	0.699739	0.733777	0.977141	0.599894	1.71557	1.37515
ENSMUSG00000001285	2.54977	1.85387	1.96801	2.29811	2.28375	2.50261	2.27722	1.73013	2.18169	1.94834	2.31256	2.26064	2.02773	1.90006	1.95225
ENSMUSG00000001288	0.25876	0.329999	0.243699	0.252202	0.273082	0.316786	0.296688	0.400888	0.333104	0.324822	0.392223	0.298931	0.33881	0.309232	0.255945
ENSMUSG00000001289	14.1735	15.5722	12.352	12.5275	12.3639	12.1122	11.9593	13.4609	15.0974	12.4725	14.3073	13.6162	14.917	13.9792	14.5362
ENSMUSG00000001300	2.13392	1.71222	2.44934	1.77034	2.44652	1.93552	2.1622	1.56691	1.76971	2.4241	1.40749	2.58964	1.85345	2.32878	1.95149
ENSMUSG00000001305	0.451587	0.516345	0.523496	0.420415	0.624143	0.414809	0.450133	0.405329	0.458686	0.419948	0.306166	0.37504	0.404337	0.348537	0.301935
ENSMUSG00000001313	0.632383	0.670317	0.702389	1.48346	1.09578	0.891302	1	1.5681	1.45594	1.87241	1.4626	1.24976	1.77549	0.848828	1.36635
ENSMUSG00000001323	3.20383	3.46768	3.13899	3.21149	3.74281	3.30905	3.74577	2.71469	3.21923	3.4476	3.05373	3.26003	3.24844	3.20787	3.93685
ENSMUSG00000001333	0.314984	0.219406	0.170786	0.226596	0.230189	0.149427	0.312439	0.153079	0.20029	0.248067	0.199472	0.18594	0.15774	0.222269	0.285466
ENSMUSG00000001334	0.074448	0.179867	0.126791	0.107114	0.309989	0.156968	0.246155	0.273131	0.0190446	0.120712	0.132009	0.273454	0.114464	0.178762	0.23615
ENSMUSG00000001348	9.96404	9.82737	10.8401	9.86923	10.1694	11.8753	9.34599	10.5574	9.33707	11.0031	10.8426	8.35028	10.1401	10.189	9.40417
ENSMUSG00000001349	15.1651	35.51	12.2576	25.5165	7.33065	13.6215	16.2452	15.0288	14.9574	13.7177	14.841	12.4134	13.8563	17.3193	10.3517
ENSMUSG00000001366	1.55885	1.42358	1.68673	1.49031	1.71217	1.55146	1.58243	1.51185	1.62657	1.56865	1.59422	1.48795	1.82279	1.52678	1.83619
ENSMUSG00000001376	0.362078	0.406289	0.350625	0.306896	0.384904	0.36281	0.333371	0.380217	0.370036	0.335685	0.324192	0.397501	0.352207	0.319112	0.360095
ENSMUSG00000001380	2.84819	2.62142	2.70582	2.28475	2.89761	2.85067	2.34497	2.01295	2.28121	2.28158	1.83375	2.44416	2.17912	2.23314	2.30642
ENSMUSG00000001383	10.1827	12.2285	10.0934	9.61739	11.391	9.86896	9.63879	9.30103	12.5788	10.572	10.2218	10.8586	10.9692	11.5604	10.8012
ENSMUSG00000001403	2.95651	3.61785	4.34668	2.74975	4.71062	3.79023	2.65332	2.07073	2.88478	3.45837	2.97694	3.63599	2.96117	3.30325	3.37164
ENSMUSG00000001415	2.47892	2.56199	2.99623	2.52159	3.07376	2.6114	2.45531	2.52371	2.40713	2.82413	2.4669	2.46878	2.64017	2.84105	2.81209
ENSMUSG00000001416	6.78923	6.62459	7.38286	6.15462	8.24519	6.02082	6.7369	4.51341	5.92024	5.62811	4.6839	5.17072	4.8948	5.20062	4.64824
ENSMUSG00000001418	11.175	11.6866	11.7209	12.3929	12.5817	12.223	12.1595	11.3013	11.6111	12.606	13.9451	11.8849	12.3542	10.9141	13.8748
ENSMUSG00000001419	1.90285	1.85982	1.91665	2.62827	2.20717	2.1364	2.27546	2.08163	1.99576	2.36029	2.01321	1.74733	2.32881	2.10178	2.4747
ENSMUSG00000001420	1.98689	2.63493	2.56999	2.18925	2.76766	2.46579	2.39078	2.31515	2.47057	3.16043	2.43049	2.45961	2.36654	2.27759	2.36673
ENSMUSG00000001424	0.188877	0.172507	0.259571	0.173603	0.251022	0.233886	0.189315	0.162338	0.174821	0.208265	0.162008	0.174945	0.169327	0.180877	0.187144
ENSMUSG00000001435	0.288391	0.295351	0.299503	0.424415	0.318583	0.343982	0.217951	0.262172	0.282026	0.263196	0.290749	0.22018	0.301007	0.257771	0.196895
ENSMUSG00000001436	0.504582	0.362699	0.583523	0.41956	0.650957	0.549206	0.465837	0.557321	0.462668	0.398447	0.476405	0.306889	0.544065	0.431586	0.533512
ENSMUSG00000001440	8.10973	7.4863	9.34766	7.84131	10.5155	8.15258	7.7765	7.37787	7.50744	9.12428	6.94083	8.09207	7.10472	7.82908	7.79647
ENSMUSG00000001441	1.95793	1.667	2.10039	1.63692	1.94556	1.80706	1.83296	1.95399	1.81392	1.92644	1.84981	1.71808	1.9294	1.96299	2.10482
ENSMUSG00000001444	0.0982735	0.0215845	0.0956384	0.0235656	0.0324757	0.112234	0.0631811	0.0655527	0.0502789	0.0354097	0.0580854	0.0601611	0.0201461	0.123604	0.0577267
ENSMUSG00000001445	5.66369	5.40308	6.16485	5.15499	6.53283	5.39311	5.90288	5.05092	5.15911	6.26859	5.15235	5.73218	5.97441	6.00573	5.44165
ENSMUSG00000001467	9.45502	9.51865	8.53898	10.1683	8.81625	7.51989	8.81226	8.98096	8.3102	9.34214	6.57731	10.6915	6.49752	10.0586	7.16011
ENSMUSG00000001472	7.1048	6.22951	6.64449	7.54948	6.60758	6.90542	7.76828	7.19031	7.12089	7.06537	7.57105	7.14547	7.47317	7.30491	7.8765
ENSMUSG00000001473	1.67612	2.19851	1.57782	2.80598	1.36973	1.7835	1.96816	1.55168	1.53877	1.84145	1.66658	1.16514	2.08091	1.78933	1.25878
ENSMUSG00000001482	0.336703	0.36872	0.422285	0.59361	0.437235	0.434945	0.540956	0.569397	0.473121	0.761241	0.634873	0.44418	0.647467	0.478256	0.531504
ENSMUSG00000001493	0.156459	0.213549	0.106041	0.152753	0.132953	0.247412	0.110854	0.145366	0.222991	0.117784	0.128807	0.184721	0.0824767	0.126506	0.16543
ENSMUSG00000001494	0	0	0	0	0	0	0	0	0	0	0	0	0	0	0
ENSMUSG00000001496	0	0	0	0	0	0	0	0	0	0	0	0	0	0	0
ENSMUSG00000001497	0	0	0	0	0	0	0	0	0	0	0	0	0	0	0
ENSMUSG00000001504	0	0	0	0.0504141	0.104213	0.0277043	0	0	0	0	0.0310656	0	0.0323241	0.108175	0.0370485
ENSMUSG00000001506	2.8688	3.37444	3.23083	4.46615	3.04629	4.41243	3.38102	3.77864	3.01861	3.27063	4.20264	2.73209	2.88424	3.48267	2.25126
ENSMUSG00000001507	3.31736	2.90037	3.4809	3.51051	4.14076	4.01041	4.00476	3.0334	3.10961	4.23032	3.45803	3.91888	3.35071	3.40781	3.37195
ENSMUSG00000001508	0.0139231	0.0733928	0.0406495	0.0500808	0.00828195	0.0660507	0.0460354	0	0.0534254	0	0.0740646	0	0.0256883	0.0716397	0.0294429
ENSMUSG00000001510	0	0	0.0531355	0	0	0.0287797	0	0.0364203	0	0.0590196	0	0	0.0671577	0	0
ENSMUSG00000001517	1.50153	1.78087	2.56766	1.32708	2.32221	1.88821	1.44211	1.00159	1.31694	1.88973	1.30588	1.81215	1.83369	1.85422	1.82954
ENSMUSG00000001518	0.693648	0.617421	0.737225	0.604056	0.846926	0.673521	0.603546	0.560103	0.681755	0.66101	0.712082	0.603432	0.639893	0.500923	0.527547
ENSMUSG00000001520	0.022003	0.123233	0.0722689	0.150373	0.0916168	0.147873	0.136407	0.121085	0.109758	0.124867	0.0585228	0.0909211	0.101489	0.113213	0.162852
ENSMUSG00000001521	0.114094	0.211213	0.214138	0.183698	0.161588	0.154644	0.0898189	0.135903	0.104237	0.12333	0.183041	0.112252	0.130312	0.218049	0.149358
ENSMUSG00000001524	1.63075	2.10771	1.62518	1.30851	1.75351	1.58692	1.65905	1.161	1.44403	1.80515	1.27898	1.38228	1.35972	1.32317	1.59162
ENSMUSG00000001525	38.2885	41.1417	48.0202	39.7863	43.2756	52.8676	42.4477	31.6887	35.386	41.5624	36.6893	33.5611	37.7791	33.6086	35.713
ENSMUSG00000001542	1.37606	1.27771	0.9876	1.60785	1.33972	1.23564	1.10658	1.62979	1.36249	1.48591	1.44414	1.57488	1.68285	1.43676	1.53697
ENSMUSG00000001552	5.17551	4.21209	5.83587	6.75449	6.73315	6.32174	5.43548	5.28319	4.80038	6.39725	6.21861	6.29964	5.88504	6.10704	5.68671
ENSMUSG00000001555	0.516207	0.585031	0.527484	0.742708	0.454445	0.783635	0.546172	0.495839	0.570463	0.686336	0.8421	0.54038	0.419058	0.467469	0.523972
ENSMUSG00000001558	0.012477	0	0	0.00897582	0.00742174	0	0	0	0.0191505	0.0303459	0	0	0.0115101	0	0.0131924
ENSMUSG00000001566	0.381323	0.159891	0.101209	0.0997526	0.123722	0.0548175	0.171928	0.173427	0.186226	0.224833	0.21514	0.286493	0.127917	0.178368	0.146613
ENSMUSG00000001569	1.13022	1.03938	1.32939	1.09383	1.20915	1.07362	1.23669	1.0495	1.02961	1.21951	1.00204	1.22077	1.07263	1.14634	1.02307
ENSMUSG00000001576	0.744487	0.716957	0.823018	0.652067	0.789369	0.651089	0.747612	0.584861	0.625902	0.699626	0.677561	0.628332	0.654	0.601525	0.709917
ENSMUSG00000001583	3.90324	3.92212	4.07754	4.47516	3.71484	4.08912	3.79104	3.44167	3.38863	4.03463	3.56871	3.83064	4.65847	4.56902	3.99806
ENSMUSG00000001588	1.14654	1.00433	0.856538	0.795697	0.657929	2.2503	1.25992	1.1202	0.714266	0.524904	0.861042	0.706017	0.535065	1.45749	0.984083
ENSMUSG00000001604	1.24866	0.859318	0.911381	0.843375	0.713857	0.872079	1.18696	1.41594	1.13926	1.36099	1.76512	1.2326	1.41426	1.44915	1.43027
ENSMUSG00000001622	0.0797845	0.210283	0.0388226	0	0.031639	0	0.153883	0.0266099	0.0204098	0.0646826	0	0.0366319	0.122669	0	0.084359
ENSMUSG00000001627	1.62225	1.34408	1.09614	5.72536	2.88295	1.42233	1.21814	1.41826	1.39905	1.26309	0.861534	4.01544	1.41503	2.41321	1.25248
ENSMUSG00000001630	0.553336	0.786887	0.618593	0.639926	0.568709	0.528876	0.535549	0.676293	0.658475	0.587721	0.636514	0.434147	0.565377	0.493741	0.418431
ENSMUSG00000001632	2.07364	1.64661	2.07237	1.6983	1.97355	1.85814	1.8635	1.74497	1.84437	1.99149	1.68761	1.83092	1.5794	2.14487	1.83273
ENSMUSG00000001642	1.11496	1.48582	1.28013	1.02739	1.33388	1.49566	1.60507	1.12812	1.10562	1.18829	1.36614	1.29417	1.02855	1.13448	1.41731
ENSMUSG00000001655	0	0	0	0	0	0	0	0	0	0	0	0	0	0	0
ENSMUSG00000001656	0	0	0	0	0	0	0	0	0	0	0	0	0	0	0
ENSMUSG00000001657	2.90379	4.35816	2.35494	5.26107	2.94276	3.18876	3.91155	4.14293	4.86961	4.44673	4.81521	4.2219	4.76223	4.37165	4.32114
ENSMUSG00000001661	0.829993	0.938829	0.636094	1.14442	0.452565	0.842175	0.914762	0.899668	0.997911	0.6056	1.09153	0.762158	0.778432	0.754476	0.819076
ENSMUSG00000001663	0.931415	1.13496	0.670518	1.27585	0.607163	0.988633	1.31833	1.07237	1.22397	1.11715	1.36876	0.685404	0.918085	0.892844	1.06576
ENSMUSG00000001665	2.58189	2.61989	2.67598	2.73035	2.39583	2.3476	3.20128	2.97085	2.65511	2.90952	2.88423	2.84504	2.35798	2.71009	3.05751
ENSMUSG00000001666	1.89772	1.87563	1.8888	2.10985	1.94979	1.97786	2.56688	1.20832	2.05216	1.32871	1.22363	1.6634	1.51192	1.68659	0.912055
ENSMUSG00000001670	2.27372	3.48691	3.40725	2.46077	8.7373	3.37275	5.93776	2.89913	4.7561	1.22346	1.1774	1.94008	4.78902	1.44945	1.19141
ENSMUSG00000001672	3.87771	3.76306	4.12993	3.94716	5.14667	3.95235	4.35006	3.69514	3.47186	3.27203	2.97018	3.2156	4.33157	3.1082	3.2354
ENSMUSG00000001674	1.43805	1.23707	1.46752	1.27399	1.61575	1.43178	1.45284	1.07915	1.10361	1.0579	1.06246	1.10043	0.896686	1.27432	1.09814
ENSMUSG00000001687	1.92959	1.68922	1.95403	2.08923	1.94402	1.897	1.75029	2.18132	2.10861	2.13234	2.2035	2.10793	2.43719	2.09041	2.17679
ENSMUSG00000001700	0.870572	0.767727	0.598948	1.00281	0.816662	0.88588	1.09138	0.942118	0.944634	1.10453	0.958386	0.905688	0.982652	0.849871	0.964982
ENSMUSG00000001707	1.02792	1.56366	1.26897	1.17768	1.72864	1.08365	0.996537	1.07929	0.983642	1.44036	0.945096	0.961389	1.12386	1.04475	0.657482
ENSMUSG00000001729	4.43814	4.03275	5.22476	4.34497	5.24797	4.44291	4.02358	3.35734	3.99653	3.88098	3.52228	3.53722	4.25928	4.2633	3.14101
ENSMUSG00000001739	24.1434	19.9123	19.3634	22.1507	20.802	21.6527	24.7776	23.6266	19.9212	19.9537	27.3712	21.8238	24.699	25.328	28.0934
ENSMUSG00000001741	0.0915811	0.126722	0.116309	0.133083	0.125294	0.272259	0.166542	0.133784	0.0941784	0.0890956	0.0941859	0.0706408	0.0844839	0.211106	0.123945
ENSMUSG00000001750	4.31914	4.86272	4.65427	4.64848	4.01559	5.06866	4.4276	3.02851	3.3799	3.84624	4.61325	4.09886	3.60794	5.21466	3.82962
ENSMUSG00000001751	1.1563	1.08611	0.897846	1.2389	0.775613	1.38109	1.03714	0.910797	1.09507	1.21667	1.13423	1.45715	1.11209	0.860795	0.936461
ENSMUSG00000001755	4.60155	4.34894	5.59771	4.04593	5.83373	5.292	4.80257	4.9297	3.81675	4.59724	4.32693	4.09742	4.54509	3.82653	4.22649
ENSMUSG00000001761	0.597578	0.667454	0.622335	0.566198	0.602547	0.535861	0.487934	0.656249	0.671124	0.643986	0.691332	0.652463	0.672278	0.689946	0.508555
ENSMUSG00000001763	0.09293	0.0255135	0.0678287	0.083566	0.0967363	0.104091	0.0576119	0.0852341	0.0772608	0.0376699	0.102988	0.0640011	0.100016	0.0876625	0.0409409
ENSMUSG00000001767	1.81642	1.98296	1.82001	1.85568	2.02028	1.93755	1.54587	1.86046	1.99611	1.92571	1.44842	1.83575	1.9731	1.84711	1.64782
ENSMUSG00000001768	0.419519	0.498531	0.478692	0.517932	0.502357	0.47799	0.431575	0.898168	0.693113	0.51982	0.708149	0.416353	0.572906	0.441142	0.588847
ENSMUSG00000001773	0	0.0109001	0.00482974	0	0	0.00261592	0.00273484	0	0.00253908	0	0.00293331	0	0.0183128	0	0
ENSMUSG00000001774	4.94309	3.63965	3.27103	4.90022	3.76838	2.79584	5.48896	3.37423	3.25075	4.0678	2.41565	5.34232	2.82941	3.04136	2.92023
ENSMUSG00000001783	6.2672	5.2428	6.00116	5.29296	5.53347	5.50665	5.38346	5.53359	5.70676	5.47911	5.47804	5.5881	5.65464	5.53961	5.61905
ENSMUSG00000001785	0.388953	0.470897	0.431609	0.423125	0.509749	0.387536	0.389469	0.338549	0.378579	0.348658	0.280358	0.392009	0.303384	0.351449	0.274169
ENSMUSG00000001786	0.53577	0.539919	0.533673	0.64389	0.461169	0.558169	0.578332	0.567607	0.536937	0.60299	0.715305	0.477511	0.517508	0.518915	0.53983
ENSMUSG00000001794	16.1244	14.2218	16.6458	16.7945	16.2562	15.4718	17.933	13.2752	14.1404	15.1052	14.549	15.8704	15.3872	16.1359	15.7568
ENSMUSG00000001802	0.121819	0.39331	0.293417	0.368067	0.159416	0.28895	0.251738	0.304719	0.186975	0.187644	0.313208	0.302028	0.359609	0.200576	0.103042
ENSMUSG00000001804	0.0105747	0.0313549	0.023155	0.0342328	0.0345959	0.0250828	0.0305935	0.0317419	0.0365191	0.0257192	0.0421892	0.0436968	0.0195103	0.0272053	0.0223619
ENSMUSG00000001815	0	0	0	0	0	0	0	0	0	0	0	0	0	0	0
ENSMUSG00000001819	0	0	0	0	0	0	0	0	0.0439648	0	0	0	0	0	0
ENSMUSG00000001823	0	0	0	0	0	0	0	0	0	0	0	0	0	0	0
ENSMUSG00000001827	0.0302581	0.0398747	0.0441701	0.0108837	0.0179985	0.0358857	0.0500226	0.0302752	0.0580527	0.0245307	0	0.0208388	0.0279132	0.0155689	0.0159965
ENSMUSG00000001829	0.137206	0.137493	0.15752	0.142915	0.164079	0.148034	0.186661	0.0829419	0.103103	0.155265	0.111508	0.0984311	0.0962479	0.117662	0.089159
ENSMUSG00000001833	3.49536	3.95581	3.04873	3.15705	3.1437	3.11141	2.82543	3.3596	3.41427	2.89908	2.6673	3.77855	2.98907	3.08214	3.07093
ENSMUSG00000001844	1.01856	1.24501	1.40068	1.17876	1.33468	1.48228	1.34222	1.04867	1.20084	1.54382	1.41346	0.792982	1.62051	1.38237	1.38912
ENSMUSG00000001847	17.2621	15.5676	17.425	16.652	20.8945	17.5933	13.7964	16.2441	20.0995	16.2989	15.4071	17.9471	20.6055	16.532	18.0885
ENSMUSG00000001855	0.355439	0.316954	0.408172	0.404005	0.367883	0.380328	0.456378	0.322447	0.369157	0.330424	0.359246	0.329653	0.327894	0.348704	0.363291
ENSMUSG00000001864	0.0242633	0.0266456	0.0118064	0.0407278	0.0144326	0.0319733	0.0467975	0.0161847	0.0124137	0.0262276	0.0215116	0.0111401	0.022383	0.0166458	0.017103
ENSMUSG00000001865	0.0141915	0.0374037	0.0207165	0.0153138	0.0253248	0.0224413	0.0586535	0.0354989	0.0381187	0.0402685	0.00629102	0.0195475	0	0.0730206	0.0075026
ENSMUSG00000001870	0.0662444	0.0837678	0.0703936	0.115635	0.0547605	0.0777948	0.0885785	0.0726177	0.0893407	0.0675267	0.100189	0.0630667	0.0597627	0.0686716	0.0618023
ENSMUSG00000001891	3.55767	3.38605	3.09132	2.8681	3.05229	2.70872	2.72605	2.93439	3.05387	2.82322	2.5367	3.20468	3.11873	2.6112	3.12874
ENSMUSG00000001901	0.114116	0.0657934	0.0780867	0.0718324	0.0848503	0.0958663	0.147388	0.142726	0.0875768	0.0982983	0.0695573	0.117888	0.131591	0.0954153	0.0980357
ENSMUSG00000001909	1.82866	1.76599	2.56755	1.7875	2.27514	1.99769	2.26158	1.77383	1.81046	1.56174	2.06681	1.90352	1.85435	1.82436	1.99255
ENSMUSG00000001910	4.57638	3.93005	5.16078	4.43121	5.77335	4.35574	4.43721	4.10154	4.05303	4.66846	3.96122	4.94424	5.10209	4.83219	4.40305
ENSMUSG00000001911	0.288901	0.262053	0.286175	0.33604	0.237685	0.301101	0.300832	0.305957	0.305214	0.298094	0.355929	0.281654	0.308046	0.361007	0.275712
ENSMUSG00000001918	4.58534	5.28732	5.25577	4.4916	4.87907	5.45575	5.01379	4.65475	4.62929	4.71895	5.37766	4.78289	4.83574	4.28344	4.38931
ENSMUSG00000001924	10.4878	8.70937	10.7933	10.9272	10.5419	11.2542	12.2736	9.00658	9.17774	10.925	9.84298	9.94402	9.18536	9.45829	10.5439
ENSMUSG00000001930	0.0848719	0.13315	0.105212	0.117266	0.081737	0.143796	0.135856	0.0997472	0.0971834	0.105941	0.143327	0.0816465	0.0907223	0.077635	0.0626742
ENSMUSG00000001942	0.577721	0.537955	0.513914	0.669588	0.613316	0.582077	0.759428	0.73661	0.629637	0.68629	0.810985	0.715628	0.682842	0.625482	0.714774
ENSMUSG00000001943	0.228412	0.275921	0.250073	0.273861	0.135867	0.210695	0.566414	0.228541	0.175291	0.277765	0.270009	0.367051	0.245829	0.313403	0.161005
ENSMUSG00000001946	0.699292	1.17618	0.779041	1.05908	1.03991	1.14945	1.30818	0.84699	0.917971	1.02942	1.25628	1.11529	1.20532	0.568123	0.895046
ENSMUSG00000001948	0.0541966	0.0952284	0.15823	0.220934	0.10746	0.0714182	0.0746647	0.108454	0.152505	0.234336	0.304317	0.223952	0.266648	0.204498	0.382026
ENSMUSG00000001962	2.86014	2.54766	2.88009	3.10538	2.74099	2.88955	2.82389	2.2788	2.41852	2.27582	2.7236	2.62638	2.51633	2.97054	2.32409
ENSMUSG00000001964	3.84536	4.19878	3.98951	4.82128	3.5944	3.88732	3.99592	3.38033	3.4148	4.07501	3.77453	4.04813	3.62337	4.23981	3.8335
ENSMUSG00000001983	1.49744	1.52935	1.74874	1.05929	1.91506	1.32209	1.73289	1.24857	1.5514	1.61866	1.1506	1.27192	1.35837	1.87485	1.39858
ENSMUSG00000001985	0.00506039	0.00833585	0.00738706	0.0139548	0.011037	0.00733523	0.00906298	0.00759488	0.00906153	0.0109401	0.0157027	0.00813191	0.0140047	0.0164905	0.00535053
ENSMUSG00000001986	0.0142504	0.0228037	0.018326	0.0244086	0.0125131	0.0198518	0.0117794	0.0210483	0.020831	0.0192551	0.0234636	0.00747757	0.0118941	0.0111731	0.0107625
ENSMUSG00000001988	0.0171281	0.0112859	0.0437557	0.0246435	0.0254709	0.0203137	0.0212371	0.0257067	0.019717	0.0486011	0.00759278	0.0117962	0.0316014	0.0176261	0.0181101
ENSMUSG00000001995	0.109301	0.10803	0.115134	0.125093	0.0990017	0.108025	0.140656	0.131733	0.103899	0.128891	0.140953	0.112914	0.113435	0.106088	0.103749
ENSMUSG00000001998	0.350253	0.371354	0.24635	0.284037	0.33903	0.259308	0.250039	0.31222	0.268796	0.247816	0.259716	0.368409	0.340734	0.285072	0.296268
ENSMUSG00000001999	0.870336	1.20805	0.89039	0.800599	0.895374	0.970161	0.801975	0.877966	0.941664	0.931154	0.828553	1.01211	0.895022	0.888298	0.973037
ENSMUSG00000002006	0.14906	0.157147	0.143613	0.128679	0.109946	0.117856	0.103499	0.137213	0.155576	0.125679	0.158586	0.12319	0.154009	0.134987	0.170215
ENSMUSG00000002007	0.250136	0.302165	0.0912859	0.239927	0.0991929	0.65924	0.206762	0.667407	0.351932	0.371781	0.406574	0.344539	0.230751	0.257408	0.0881593
ENSMUSG00000002010	12.5889	14.258	12.3958	12.8327	12.7301	13.4842	14.0579	12.0732	12.3955	12.8635	12.3194	11.6146	12.687	11.4394	13.3609
ENSMUSG00000002012	1.23397	1.62615	0.900663	2.26858	0.706821	1.26473	1.77555	1.37185	1.22758	1.37092	2.18805	0.62951	1.13834	0.846564	1.44969
ENSMUSG00000002014	25.9696	34.6804	28.3239	24.9215	33.0177	26.9594	26.1366	21.6205	26.662	22.2593	23.8152	22.2542	24.8257	24.8375	25.1005
ENSMUSG00000002015	4.96357	6.09812	4.66845	4.86344	5.64712	5.14158	5.27143	4.75893	5.3329	5.01224	4.5232	5.27043	5.34979	4.95271	5.38767
ENSMUSG00000002017	3.03117	3.16721	2.89743	3.04735	3.10817	2.72753	3.20795	2.6268	2.58901	2.93039	2.69864	3.31915	2.25807	2.63639	2.73561
ENSMUSG00000002020	0.0424131	0.0439157	0.0442241	0.0755523	0.0528601	0.100603	0.0834729	0.101041	0.111597	0.0753194	0.127134	0.0695476	0.0838418	0.06443	0.0661995
ENSMUSG00000002028	1.23811	1.07074	1.23903	1.17772	1.11621	1.37852	1.45118	1.43479	1.23596	1.2841	1.34639	1.40893	1.21577	1.54535	1.5162
ENSMUSG00000002031	0.782249	0.81691	0.775637	1.00338	0.930615	0.974415	1.03701	1.16665	0.945793	1.08888	1.17115	0.914835	1.24583	0.972065	1.35769
ENSMUSG00000002032	1.15693	0.941681	1.01829	1.51769	1.15371	1.21068	1.32197	1.77042	1.59294	1.29657	2.02127	1.59356	1.47535	1.64578	2.73435
ENSMUSG00000002033	1.319	1.46375	1.14007	0.87396	1.15623	1.57803	0.846403	0.833521	0.705906	0.801999	0.846281	1.12354	0.67243	2.32177	1.39462
ENSMUSG00000002043	1.77511	2.147	2.43153	1.62685	2.025	2.26868	1.6281	1.41116	1.17566	1.47854	1.55223	1.50722	2.04132	1.80169	1.4398
ENSMUSG00000002052	2.35825	1.88301	2.42239	2.65359	2.50269	2.36204	2.71556	2.30192	2.30372	2.61666	2.325	2.31547	2.08688	2.44658	2.45284
ENSMUSG00000002055	0.936579	1.13337	1.38692	0.984733	1.24814	1.23182	1.07194	0.801949	1.04359	0.927222	0.814392	1.04196	0.905536	0.991611	0.990279
ENSMUSG00000002057	0.00650326	0.0128552	0.00474667	0.00467838	0.0116051	0.0102837	0	0.0130139	0	0.0052723	0	0	0	0	0.00687613
ENSMUSG00000002058	0.96179	1.44229	0.774621	1.02592	0.789109	0.891558	0.9595	1.12825	1.2217	1.02173	1.14675	1.005	0.979039	0.989752	0.876667
ENSMUSG00000002059	1.10162	1.28677	0.87716	1.26079	0.565925	1.3461	1.03477	1.60327	1.42185	1.09608	1.687	0.896634	1.3396	0.927532	0.847116
ENSMUSG00000002064	4.85159	4.83972	4.09134	4.83898	4.46105	4.03462	4.15412	4.19678	4.01995	3.88625	4.01004	4.20658	4.26164	3.58038	4.14877
ENSMUSG00000002068	0.907755	0.832179	1.05146	0.61044	0.786468	0.967367	0.538294	0.473879	0.817797	0.703935	0.612352	0.679536	0.72818	0.791994	0.521631
ENSMUSG00000002076	0.00420053	0.0083033	0.00613184	0.00453272	0.00624653	0.00664236	0.00173608	0.0126087	0.00967087	0.0102163	0.00931034	0.00289291	0.0213125	0.00432265	0.00222068
ENSMUSG00000002083	0.115242	0.20249	0.0981326	0.207259	0.148524	0.242978	0.0952586	0.153742	0.11792	0.186856	0.136229	0.0793672	0.248058	0.197653	0.121849
ENSMUSG00000002100	0	0.00675936	0	0.00737978	0	0	0	0.0205284	0.0236179	0.00831665	0.00909498	0	0	0	0.0108466
ENSMUSG00000002102	9.98729	11.0214	9.67127	9.51019	11.5913	10.1751	9.3268	6.98743	8.94006	9.24648	8.07054	9.07301	8.32714	8.44179	8.91547
ENSMUSG00000002103	4.40353	4.46303	4.7598	5.06614	4.48891	5.3687	4.65414	5.56638	5.75274	4.87811	5.93068	4.97736	4.55842	5.48283	5.52678
ENSMUSG00000002104	0	0.0122839	0	0.0670567	0.0221786	0.02948	0.0616401	0.0373065	0.0286141	0.0151139	0.0330568	0.0256785	0.0171979	0.0383694	0.0197116
ENSMUSG00000002105	0.611728	0.734169	0.717579	1.11589	0.792729	1.20917	0.993248	0.91811	0.670657	0.867891	0.987852	0.932875	1.06818	1.05668	0.739201
ENSMUSG00000002107	0.0283726	0.0308595	0.0253896	0.0269816	0.0253154	0.0376444	0.0279506	0.0340275	0.0286344	0.0247352	0.0334249	0.0248938	0.0263531	0.0381967	0.0304103
ENSMUSG00000002108	1.55609	1.32961	1.56077	1.61776	1.88706	1.86535	1.65969	2.00899	1.69499	1.74989	2.11837	1.53493	1.93561	1.62199	1.91068
ENSMUSG00000002109	0.682379	0.865042	0.822885	0.747016	0.723564	0.844479	0.980964	0.949934	0.831059	0.679494	1.0127	0.990995	0.704763	0.915937	0.972462
ENSMUSG00000002111	0.146864	0.197262	0.156669	0.146288	0.184799	0.299231	0.154082	0.180858	0.186403	0.119065	0.205328	0.17117	0.187591	0.197637	0.185147
ENSMUSG00000002129	2.4375	2.037	2.94452	2.48058	2.82909	2.39729	2.47818	2.02249	2.31384	2.76795	2.18365	2.56194	2.52282	2.42971	2.37072
ENSMUSG00000002147	7.016	6.10169	6.84318	7.24266	7.35482	7.61193	7.81058	7.53413	6.35816	8.14513	7.67077	7.13595	6.93666	7.55453	7.40717
ENSMUSG00000002190	0.0194879	0.0192612	0.0284481	0	0.00869405	0.0269645	0.00805436	0.0146242	0.0224335	0.0276486	0.00863889	0.0268428	0.00898884	0.0350954	0.0412106
ENSMUSG00000002204	0.286302	0.231521	0.151977	0.24341	0.239971	0.740836	0.430285	0.338548	0.299615	0.0844034	0.311521	0.143401	0.144062	0.254449	0.440315
ENSMUSG00000002205	1.36648	1.1991	1.43699	1.16473	1.50624	1.47982	1.34902	1.24414	1.35186	1.3441	1.5675	1.39158	1.3741	1.15963	1.5407
ENSMUSG00000002210	0.406903	0.423618	0.57617	0.550317	0.561532	0.50832	0.464157	0.431561	0.418443	0.514618	0.483413	0.482005	0.450443	0.535979	0.38721
ENSMUSG00000002221	0.533165	0.526962	0.613048	0.507026	0.714661	0.612116	0.585606	0.584621	0.515665	0.529945	0.579541	0.538213	0.643443	0.657648	0.637097
ENSMUSG00000002222	2.40653	2.45495	2.1242	2.64378	1.93164	2.47872	2.75317	3.73513	2.95385	2.85012	3.76593	2.53599	3.39357	2.57347	3.45655
ENSMUSG00000002227	1.93021	1.78999	1.71612	2.14857	1.74349	2.80734	2.87586	2.27306	1.71295	2.06071	2.66203	2.2648	2.77719	2.42774	3.04872
ENSMUSG00000002228	0.265836	0.225208	0.22175	0.382479	0.677691	0.450397	0.627828	1.25393	0.524601	0.369458	0.673391	0.366164	0.385368	0.234484	0.522001
ENSMUSG00000002233	17.7482	17.5927	12.4116	19.2743	19.2904	18.2695	14.9267	16.5186	16.4492	13.535	16.9436	16.5109	20.2874	16.1286	16.8008
ENSMUSG00000002240	0	0	0	0	0	0	0	0	0	0	0	0	0	0	0
ENSMUSG00000002249	0.837241	1.10982	0.927424	1.28963	1.07806	0.99685	1.12358	1.20237	1.11875	1.18983	1.1178	0.936143	1.03587	1.15553	0.864415
ENSMUSG00000002250	1.53874	1.2651	1.66965	1.71272	2.6953	2.17082	1.77978	2.05556	1.88393	1.77227	1.42745	1.5301	2.30509	2.24114	1.68496
ENSMUSG00000002257	0.0814315	0.0894266	0.1651	0.110653	0.123786	0.293307	0.164538	0.11769	0.090268	0.0880237	0.120327	0.124627	0.133548	0.232775	0.1148
ENSMUSG00000002265	0.582335	0.748695	0.523525	0.756109	0.384411	0.729946	0.780738	0.810045	0.632205	0.66786	0.705178	0.831456	0.86477	0.445795	0.525617
ENSMUSG00000002266	0.0149692	0.0246584	0.0163888	0.0215374	0.0133563	0.0118355	0.0371207	0.00748885	0.00574395	0.0060679	0.0199073	0.030928	0.0138092	0.00770222	0.00791375
ENSMUSG00000002274	0.881423	0.919565	1.50113	1.37385	0.961216	1.27766	0.607153	0.440961	0.732803	1.07188	0.781459	0.607038	0.813115	0.755874	0.776633
ENSMUSG00000002279	0.0991359	0.127674	0.139783	0.13453	0.156805	0.138951	0.14713	0.103701	0.129682	0.157089	0.125846	0.133447	0.114316	0.108974	0.121496
ENSMUSG00000002280	2.03131	2.37802	2.20235	2.2416	2.38138	2.02708	2.03771	2.07192	1.77078	2.36629	1.76596	2.14599	2.05582	1.78594	2.00181
ENSMUSG00000002289	0.915174	2.77705	1.44142	4.46996	2.43536	4.95087	2.16991	5.27727	2.90175	8.16141	7.87895	5.00909	7.84264	2.52794	6.79898
ENSMUSG00000002297	1.03961	1.19153	1.46417	0.837422	1.45018	1.15772	0.931965	0.937647	0.882113	1.0209	0.629618	1.00843	0.972555	0.926691	1.01407
ENSMUSG00000002307	4.51663	3.67984	4.61084	4.47864	5.24621	4.48801	4.21273	3.69474	3.81752	3.51326	4.22084	4.24556	4.36367	4.23968	4.45291
ENSMUSG00000002308	0.422975	0.910427	0.802685	0.933136	0.654159	0.668857	0.606027	0.705357	0.843973	0.662964	0.675008	0.388405	0.546274	0.46429	0.596302
ENSMUSG00000002319	0.571252	0.752808	0.742695	0.834748	0.775169	0.691612	0.841101	0.589437	0.493198	0.738103	0.664736	0.737668	0.922219	0.716455	0.528505
ENSMUSG00000002320	6.80173	6.06537	7.73622	6.6221	8.53498	7.14512	7.17191	5.67532	6.43723	7.07308	6.60566	6.19065	7.36103	7.02421	6.60722
ENSMUSG00000002324	0.40979	0.438773	0.205632	0.534322	0.243756	0.405004	0.825659	0.999427	0.432419	0.622918	1.38514	0.211667	0.330778	0.395347	0.541606
ENSMUSG00000002325	8.98624	8.43952	7.81539	12.3205	8.41713	8.30459	10.9491	7.03542	7.12025	6.88318	8.87244	11.8553	6.19046	8.31674	7.52714
ENSMUSG00000002326	3.92013	3.93439	4.07398	4.27683	4.89528	4.39264	4.09875	4.02625	4.02453	3.47277	3.72872	3.50438	3.76002	3.04561	3.98019
ENSMUSG00000002329	17.2711	18.6993	17.9414	18.5597	18.1171	13.5989	20.2001	16.8507	18.2592	14.9897	16.7737	20.4332	19.106	17.4783	16.5944
ENSMUSG00000002332	3.53166	4.17006	3.5057	4.59347	3.71412	4.40072	4.64747	4.29693	3.57761	4.05425	4.78436	3.77487	4.71754	3.40174	4.00301
ENSMUSG00000002341	0	0.00446902	0.0148513	0.0243961	0	0.0107252	0.00560637	0.0271452	0	0.00549865	0.0360795	0.0280266	0.0312842	0.00697964	0
ENSMUSG00000002342	1.28137	1.27194	1.61545	1.40066	1.30663	1.48679	1.56813	1.4819	1.28987	1.44356	1.46063	1.23777	1.27418	1.35287	1.72434
ENSMUSG00000002343	0.46147	0.443069	0.38494	0.436312	0.705851	0.260618	0.370552	0.316616	0.293437	0.352743	0.362376	0.39954	0.583828	0.434182	0.278816
ENSMUSG00000002345	1.44593	1.73081	1.65342	1.90701	1.5625	1.48621	1.85257	1.78433	1.77545	1.42623	2.09385	1.42734	2.08974	1.78557	1.68172
ENSMUSG00000002346	0.384153	0.444074	0.432882	0.470289	0.424943	0.447607	0.445671	0.418087	0.424115	0.448035	0.597518	0.464153	0.590637	0.478547	0.605705
ENSMUSG00000002365	1.22072	0.966317	1.07961	1.09733	1.30602	1.14624	0.9361	1.18146	1.14805	1.18384	1.12512	1.18365	1.19977	1.03783	1.17296
ENSMUSG00000002372	0.885055	0.934363	1.04215	1.04475	1.08782	0.916281	0.869011	0.826845	0.829325	0.97124	0.919072	0.902523	0.978857	1.02652	0.853077
ENSMUSG00000002379	7.11839	8.67241	7.52838	8.25613	7.96731	7.48897	6.6766	5.63979	6.71155	8.0794	6.25956	6.24313	8.52336	6.87686	6.57419
ENSMUSG00000002384	0.356872	0.285865	0.168544	0.578901	0.382936	0.298762	0.277638	0.238049	0.139623	0.215573	0.198525	0.231321	0.213022	0.216028	0.273752
ENSMUSG00000002393	2.76536	2.89956	3.756	2.71593	3.00379	3.36524	3.23994	2.71881	3.15567	3.56759	2.83549	3.97464	3.48275	3.63763	2.92392
ENSMUSG00000002395	15.4833	15.7551	15.688	16.7312	13.368	13.1717	13.6085	15.8842	15.6426	13.7707	17.4342	17.0974	19.3458	14.925	16.0947
ENSMUSG00000002396	4.65117	5.12837	5.30551	4.05219	4.68527	4.87867	4.52085	4.93443	4.08964	5.91198	5.36699	5.05441	4.48477	5.14718	5.0167
ENSMUSG00000002409	0.939257	0.952132	1.28322	1.19545	1.23201	1.19963	0.577315	1.49402	0.720817	1.07387	1.25978	0.829319	1.64407	1.14005	1.04404
ENSMUSG00000002413	0.263687	0.293641	0.256617	0.32503	0.280679	0.270666	0.284245	0.330181	0.276917	0.308787	0.289835	0.301608	0.297308	0.293569	0.344023
ENSMUSG00000002416	0.959041	0.942137	0.992719	0.689923	0.871262	0.882354	0.90805	0.907242	0.8832	0.664417	1.15946	0.864646	0.772117	1.18431	0.700601
ENSMUSG00000002428	0.655385	0.720415	0.652926	0.576498	0.724262	0.631155	0.611063	0.733452	0.772325	0.594285	0.570041	0.573298	0.593133	0.62969	0.627278
ENSMUSG00000002455	0.729766	0.644378	0.733201	0.794918	0.704736	0.733508	0.84256	0.697661	0.687021	0.77607	0.759638	0.667409	0.806764	0.705377	0.755988
ENSMUSG00000002458	0.610289	1.47446	0.989875	1.14637	0.968054	1.76928	1.31721	0.9838	0.936713	0.687182	1.20239	0.980718	0.719381	0.942048	0.96792
ENSMUSG00000002459	0	0.000772757	0.000856001	0	0	0.000927268	0.00096942	0	0.00180006	0	0.00103977	0	0	0.00120688	0.00124002
ENSMUSG00000002475	0.794882	0.878236	0.62209	0.952324	1.31959	1.01082	0.776966	0.889077	1.11798	1.2913	0.844071	1.19062	1.21842	1.02949	1.37413
ENSMUSG00000002477	3.61241	4.61769	3.82316	2.84561	4.30831	3.12752	3.03081	3.1265	3.60397	3.19222	2.62623	3.53279	3.06586	3.08547	3.30389
ENSMUSG00000002486	0.646889	0.528539	0.547703	0.539823	0.446358	0.654679	0.41708	0.466024	0.35744	0.409066	0.389996	0.463335	0.560952	0.452674	0.32831
ENSMUSG00000002489	0.0742307	0.0399013	0.0919638	0.0323215	0.0447359	0.0532853	0.0419825	0.0381136	0.032981	0.0380084	0.0372358	0.0551589	0.034239	0.0532712	0.0382106
ENSMUSG00000002496	1.49492	1.43705	1.62548	1.6647	1.37343	1.47341	1.83239	1.69554	1.22976	1.55645	1.6885	1.41035	1.54909	1.43828	1.58604
ENSMUSG00000002500	0.0226427	0	0	0	0	0	0.0187164	0	0.0347535	0.0183568	0	0	0.0208879	0.023301	0
ENSMUSG00000002504	1.04292	1.18287	1.04823	1.46363	1.23056	1.33827	1.05993	1.21458	1.39081	0.984119	1.25812	1.17748	1.1829	0.967675	1.10271
ENSMUSG00000002524	5.27014	4.59533	5.32116	5.57318	5.48599	6.15308	5.56153	4.69307	4.58374	5.61133	4.62571	4.33127	4.61863	4.7364	4.9965
ENSMUSG00000002546	3.89106	3.3318	4.22657	3.67063	4.04497	3.75129	3.5577	3.43415	3.29601	3.99526	3.62062	3.64046	3.86888	4.11751	4.05593
ENSMUSG00000002550	4.05603	4.26165	4.21398	3.75905	3.80375	4.13145	3.80578	3.5099	4.06619	4.888	3.59603	3.87553	4.01137	3.98594	4.28859
ENSMUSG00000002565	2.89829	3.66431	2.12837	3.41976	3.22817	4.43902	3.25358	4.11309	3.76859	4.16173	4.15174	4.1525	3.07532	3.62074	5.00217
ENSMUSG00000002578	0.0746495	0.147562	0.108972	0.143205	0.0962087	0.177067	0.164547	0.0497945	0.0859328	0.0806928	0.18752	0.154234	0.103297	0.140836	0.131549
ENSMUSG00000002580	29.7983	34.6261	30.1064	25.9773	37.4582	28.6669	22.9325	25.8495	28.1628	30.2272	23.0351	21.2298	27.489	25.6797	25.7641
ENSMUSG00000002588	0.00728923	0.100862	0.0106407	0.0157314	0.0216794	0.0115266	0.0120505	0	0	0	0	0.0100402	0	0	0
ENSMUSG00000002602	1.24121	1.38678	1.36986	1.76857	1.30185	1.84896	1.50675	1.48789	1.44032	1.36113	1.88191	1.27191	1.36075	1.56731	1.43917
ENSMUSG00000002603	0.291955	0.419096	0.532737	0.412557	0.440363	0.906857	0.361994	0.51121	0.36009	0.371945	0.536176	0.488313	0.327042	0.525775	0.330744
ENSMUSG00000002608	3.21094	3.15803	3.73948	4.2122	3.81995	4.12548	3.94221	3.21276	2.88092	3.61763	3.43289	3.44716	3.59373	3.74163	4.14395
ENSMUSG00000002617	0.388934	0.320341	0.347752	0.321764	0.323892	0.353641	0.257194	0.51563	0.425336	0.252252	0.456893	0.40179	0.367763	0.240145	0.257021
ENSMUSG00000002625	0.665816	0.745385	0.627518	0.7859	0.638293	0.833092	0.817529	0.821422	0.823504	0.822783	0.962827	0.641078	0.757336	0.804912	1.00472
ENSMUSG00000002633	0.01805	0	0.0131745	0.0129849	0	0.042814	0.0149201	0.0180602	0.0138521	0.0292668	0	0	0.0166511	0.0371495	0.0190849
ENSMUSG00000002635	0.573351	0.663679	0.746484	0.713449	0.700532	0.722869	0.61483	0.728723	0.630283	0.665831	0.700666	0.747048	0.872	0.861111	0.7373
ENSMUSG00000002658	7.36315	6.69465	6.14205	7.73908	8.134	7.23937	6.30375	6.21916	6.05435	7.09354	6.12538	6.05888	7.58646	6.83918	6.39509
ENSMUSG00000002660	2.31431	3.04985	2.63514	2.57503	3.37733	2.97652	2.19358	1.45112	1.77608	2.52668	1.61412	2.04016	2.04956	1.93703	1.66396
ENSMUSG00000002661	1.70998	1.87787	3.18958	2.3236	3.10796	2.85424	3.29809	2.47137	2.04135	2.46455	2.86364	2.48618	2.01564	2.54178	3.11381
ENSMUSG00000002664	0.670739	0.662935	0.489566	0.241261	0.199489	0.530325	1.38608	0	0.257374	0.543779	0	0	0.309379	0.34512	1.41839
ENSMUSG00000002668	1.98238	1.76488	1.955	2.09017	2.16034	2.24938	2.30159	2.27119	1.75361	1.7421	2.24055	1.93848	1.74499	2.47605	2.32005
ENSMUSG00000002679	0.887388	1.07679	0.987575	0.809032	1.12364	0.875288	0.951389	0.958217	1.30134	0.883248	0.841274	1.10127	1.14282	1.03073	0.994005
ENSMUSG00000002688	0.00795863	0.00806773	0.00714945	0.0118911	0.00728317	0.00871277	0.00708465	0.0104133	0.00704737	0.00545955	0.00976989	0.00843251	0.00564759	0.00693002	0.00841495
ENSMUSG00000002699	0.382139	0.314744	0.318332	0.271918	0.358259	0.436791	0.23004	0.303391	0.248639	0.215517	0.287243	0.303229	0.218412	0.53858	0.324996
ENSMUSG00000002718	1.86843	2.1914	1.97743	1.73056	2.18946	1.81337	1.67958	1.47689	2.03613	1.74955	1.35835	1.62779	1.65468	1.52378	1.65947
ENSMUSG00000002728	2.44691	2.81717	2.3813	2.10098	2.69189	2.23631	2.38146	1.85596	2.56436	2.26105	1.93613	2.44624	2.58495	2.59927	2.25337
ENSMUSG00000002731	1.58122	1.9124	1.60969	1.75117	1.50985	1.53808	1.71979	1.87356	1.86014	1.4506	1.8446	1.61916	1.6986	1.72354	2.07885
ENSMUSG00000002732	0.580046	1.17125	0.819426	0.834558	0.456331	0.606559	0.603199	0.730148	0.818496	0.591609	0.796277	0.618549	1.12197	0.5584	0.672655
ENSMUSG00000002733	1.73188	1.99414	1.83867	2.20863	1.89907	1.79119	1.84369	1.87289	2.10106	2.04937	1.79138	1.79515	2.38843	1.65622	1.87742
ENSMUSG00000002741	9.33968	9.23615	10.6294	9.69132	11.7789	8.98714	8.95746	9.22016	9.83599	10.9596	9.56606	10.5236	10.6872	9.99631	11.6392
ENSMUSG00000002748	1.82823	1.49367	1.89995	1.77358	1.96549	1.90878	2.09347	1.65627	1.79374	1.91048	1.84231	1.91402	1.51524	1.83855	1.74686
ENSMUSG00000002763	2.06162	2.02881	2.81409	2.29207	2.49246	2.59324	1.91438	1.70113	1.61298	2.00784	2.19574	1.56736	2.33409	2.45219	1.54286
ENSMUSG00000002767	5.63843	5.6522	7.14045	4.64559	7.39583	6.1346	5.33792	5.11121	5.91742	6.56372	5.5544	5.37673	6.22397	5.5048	3.92352
ENSMUSG00000002768	22.3033	23.0845	20.4011	23.7573	24.4268	23.6133	20.5723	18.4849	23.434	23.0483	20.8771	22.8098	25.1667	20.2921	22.2664
ENSMUSG00000002769	0.161322	0.0708643	0.156996	0.154737	0.0319865	0.12755	0.088899	0.161413	0.165072	0.217977	0	0	0.0496066	0.166012	0.0568571
ENSMUSG00000002771	0.00810726	0.0320517	0.0325457	0.0291614	0.0289348	0.0256403	0.0301566	0.0405592	0.0311089	0.0164317	0.0251573	0.0335009	0.0373949	0.0208574	0.0385744
ENSMUSG00000002778	9.23387	8.22569	10.1409	8.91884	9.80897	8.91871	8.88351	8.87779	9.44851	9.71653	10.7021	8.78709	10.0252	8.883	9.54512
ENSMUSG00000002781	0.386659	0.370028	0.403169	0.337763	0.306663	0.47313	0.487027	0.359243	0.402711	0.432888	0.391779	0.240931	0.339708	0.426321	0.38936
ENSMUSG00000002791	0	0.00794357	0	0	0	0	0	0.00603122	0	0.00488685	0	0	0	0.00620306	0.00637342
ENSMUSG00000002797	0.67242	1.02983	0.676498	0.679839	0.940489	0.876511	0.630933	0.600065	1.04602	1.16395	0.46726	1.02632	0.469424	0.729374	0.576465
ENSMUSG00000002799	0.197422	0.113116	0.175421	0.302571	0.204231	0.217173	0.148998	0.137414	0.184445	0.2366	0.121761	0.130053	0.285061	0.194328	0.154287
ENSMUSG00000002803	4.20709	5.69539	5.52728	4.45726	5.14153	5.38267	6.25964	7.2709	5.69418	7.25561	7.12082	6.21631	8.11493	4.8017	9.54363
ENSMUSG00000002804	1.15483	1.1731	1.33459	1.17693	1.47404	1.48375	1.43187	1.39621	1.34784	1.52139	1.47179	1.42497	1.62019	1.28744	1.42455
ENSMUSG00000002808	0.100176	0.18922	0.126737	0.225805	0.107258	0.216493	0.220814	0.193783	0.230635	0.2274	0.18355	0.0827897	0.129378	0.178686	0.10592
ENSMUSG00000002812	10.5132	8.02352	9.69393	10.4212	9.46999	9.9907	11.5356	8.89751	8.90473	10.6628	9.53706	9.52226	9.2883	9.59381	9.17486
ENSMUSG00000002814	0.197025	0.183082	0.287614	0.225327	0.246415	0.295582	0.20462	0.217356	0.209359	0.221167	0.170201	0.236591	0.242342	0.228748	0.23503
ENSMUSG00000002820	5.0593	4.60736	5.43437	4.53049	5.99192	5.28978	4.19449	4.80527	3.88267	5.25256	5.02109	4.43084	5.41954	5.22193	5.3334
ENSMUSG00000002825	1.20619	1.13328	1.14124	1.20516	1.30209	0.989001	1.03396	0.871626	1.21708	0.959765	0.871354	0.799936	0.824229	0.758544	0.850228
ENSMUSG00000002831	1.4525	3.99003	2.55336	2.91399	0.790983	1.69839	2.2829	3.52073	1.3816	2.53758	3.04712	2.59244	5.13329	1.78947	1.57904
ENSMUSG00000002833	0.86268	1.20791	1.04944	1.40282	1.03699	1.33575	1.09935	1.02501	1.02756	1.06365	1.03572	1.00259	1.08597	1.05422	0.902641
ENSMUSG00000002835	0.573399	0.616203	0.797177	0.594192	0.84051	0.669249	0.552966	0.443953	0.523864	0.625353	0.508369	0.554742	0.478585	0.674365	0.656798
ENSMUSG00000002844	3.10209	2.35059	3.66043	3.3846	3.01387	3.24981	2.97018	2.6124	2.8171	2.80832	2.79611	2.88416	3.31478	2.97946	2.73329
ENSMUSG00000002845	0.906765	0.957447	0.834492	0.826538	0.998344	0.78819	0.959028	0.619879	0.834194	0.862978	0.724034	1.10159	0.784538	0.904149	0.792015
ENSMUSG00000002846	0.674325	0.648604	0.780704	0.646802	0.875989	0.85183	0.762416	0.589398	0.660258	0.829455	0.707797	0.565832	0.715019	0.654048	0.712987
ENSMUSG00000002847	0.0356319	0.0771427	0.0743068	0.0768996	0.0363344	0.0804933	0.054699	0.0713042	0.0546903	0.0330142	0.0496427	0.0631023	0.0610453	0.0995271	0.0484391
ENSMUSG00000002870	1.95779	1.7119	2.19289	1.86903	2.17531	2.52149	1.96436	1.12113	1.66312	1.56725	1.34275	1.35682	1.10182	1.82465	1.44512
ENSMUSG00000002871	2.26445	2.15106	2.4241	2.47068	2.39087	2.64085	2.35534	2.69999	2.1433	2.40187	2.7103	2.54723	2.52416	2.31086	2.43419
ENSMUSG00000002881	1.78112	1.65163	1.9215	1.44695	1.71841	1.49069	1.55846	1.31269	1.48691	1.63065	1.29411	1.56774	1.28241	1.57362	1.3688
ENSMUSG00000002885	3.07595	3.62758	2.84634	3.653	2.58636	4.38589	4.1026	3.03596	2.60065	2.89948	3.03217	2.70008	2.57786	3.36925	3.29641
ENSMUSG00000002897	0.775213	0.755977	0.848731	1.02613	0.885355	1.23199	0.890699	0.915269	0.767453	1.05584	0.817881	0.928971	0.865315	0.869549	0.975396
ENSMUSG00000002900	1.04757	1.33423	1.01023	1.32408	1.04435	1.35114	1.2118	1.15942	1.13405	0.965524	1.18041	0.995539	0.925895	0.927463	0.866304
ENSMUSG00000002908	0.00888626	0.0292762	0.0518879	0.0127854	0.0211434	0.03513	0.0146908	0.00889129	0.0477373	0	0.0157569	0.0367199	0.0327904	0.0182892	0.0281873
ENSMUSG00000002910	1.51866	1.78496	1.94728	2.56886	1.61138	1.62262	2.30708	3.2033	2.29944	2.16292	2.65646	2.20488	2.15824	1.81624	2.3001
ENSMUSG00000002930	0	0	0	0	0	0	0	0	0	0	0	0	0	0	0
ENSMUSG00000002944	0.28682	1.33683	0.612629	0.616473	0.247018	0.389554	0.532351	1.27117	0.533408	0.669057	0.792515	0.654406	1.10382	0.409238	0.437222
ENSMUSG00000002948	2.36678	2.19685	2.59874	2.57616	2.30151	2.42457	2.48374	2.18278	2.68503	2.33591	2.91945	2.40957	2.44916	2.5203	2.35015
ENSMUSG00000002949	2.62049	3.08498	2.93276	2.42138	3.20065	2.67047	2.94589	2.64528	2.52946	2.80431	2.56079	2.83946	2.65378	3.11616	2.58603
ENSMUSG00000002957	1.89704	1.61814	1.8274	2.18201	2.04002	1.92906	2.21908	2.08713	1.77439	2.85159	2.39192	2.11458	2.19919	2.09457	2.52062
ENSMUSG00000002963	2.86548	2.24874	3.83047	2.94154	3.33236	3.6148	2.90087	2.8671	2.81678	3.31497	3.08285	2.5278	3.05923	3.54517	3.26807
ENSMUSG00000002968	2.17456	2.04024	2.62231	2.2275	2.66433	2.96211	2.74508	2.48324	2.24929	2.50071	2.46231	2.00226	2.85642	2.68777	2.37421
ENSMUSG00000002980	0.63307	0.942727	0.702349	0.865305	0.866113	0.941018	0.711681	0.772782	0.923094	0.615888	0.76333	0.697595	0.61905	0.925095	0.803241
ENSMUSG00000002981	3.31186	2.5719	3.53139	3.56567	3.95006	3.82985	3.24972	3.33064	3.1122	3.64847	3.50553	3.26617	3.62675	3.70955	3.90671
ENSMUSG00000002983	2.74332	1.93595	1.7002	3.24054	2.66498	2.9391	2.89156	3.61381	3.18912	3.33608	3.4684	3.18615	4.60472	3.49126	4.03339
ENSMUSG00000002984	2.26824	2.1891	3.22349	1.84292	3.34925	2.53186	1.74258	1.44182	1.97624	2.55283	1.52599	2.13187	1.68628	2.10077	1.8622
ENSMUSG00000002985	55.7478	73.7477	72.4465	84.3908	57.3304	89.6547	63.1275	65.882	62.5538	64.9904	73.8396	58.4122	62.3791	66.3107	51.1798
ENSMUSG00000002992	0	0	0	0	0.0176195	0.02342	0	0	0	0	0.052523	0	0	0	0
ENSMUSG00000002996	3.68696	3.61594	3.2123	4.68491	3.71678	3.8541	3.73416	5.2501	4.07448	3.25967	4.11527	3.6351	4.64	3.16313	4.6452
ENSMUSG00000002997	0.0916533	0.187213	0.140483	0.13055	0.0763258	0.114497	0.128793	0.265945	0.1041	0.188734	0.167393	0.146443	0.214758	0.150909	0.112414
ENSMUSG00000003031	15.9246	13.2132	15.7666	14.0282	12.4326	14.7768	12.8585	19.6219	15.248	14.4643	16.6677	14.4707	17.819	14.5667	13.6026
ENSMUSG00000003032	34.7997	30.0911	29.7409	44.7718	44.306	31.8812	29.3214	39.9555	40.9155	36.3349	27.6829	52.2243	37.8506	38.1794	36.8324
ENSMUSG00000003033	1.20457	1.37289	1.2594	1.86583	1.45886	1.59592	1.44421	1.36813	1.3575	1.45165	1.6741	1.28549	1.42156	1.66396	1.66376
ENSMUSG00000003037	6.12625	5.27827	5.98622	6.09119	6.39445	5.50667	5.13943	5.73103	5.70167	6.69623	5.45354	6.66605	6.26411	6.75711	6.18785
ENSMUSG00000003038	13.6313	14.7898	14.8713	11.6427	15.3285	13.8244	10.5111	11.7594	13.9728	13.5893	11.5302	15.3922	14.4411	13.3832	14.0563
ENSMUSG00000003039	19.3743	20.4467	19.6274	20.4438	19.6777	17.3207	18.6729	21.0342	17.9533	21.3773	23.4135	16.1114	19.8011	20.434	21.9302
ENSMUSG00000003051	62.9517	46.6022	51.6775	71.9755	52.2849	48.0127	59.2422	45.9565	45.7624	55.6561	43.5991	49.2292	61.6592	46.4115	42.7379
ENSMUSG00000003053	0	0	0	0	0	0	0	0	0	0	0	0	0	0	0
ENSMUSG00000003062	1.08281	1.23147	0.869724	1.00304	0.999956	1.02423	1.05444	1.18236	1.18387	1.02215	1.03014	1.12371	1.37291	1.1092	1.08216
ENSMUSG00000003068	3.72395	3.27166	4.33598	3.42617	3.91038	3.66544	3.30856	2.76286	2.91621	3.42983	3.41391	3.943	3.634	4.21023	3.57586
ENSMUSG00000003070	0.0358016	0.02359	0.0391969	0.103021	0.063888	0.0424602	0.0591872	0.0179109	0	0.0145125	0.0793532	0.0986266	0.0330271	0.0552637	0.0378543
ENSMUSG00000003072	10.7259	12.2168	15.313	13.2815	15.5214	15.2194	12.833	9.23635	9.62013	12.9904	13.7178	8.74156	13.0397	12.4951	11.6737
ENSMUSG00000003099	2.24214	2.01605	2.83584	2.06717	2.62407	2.25276	2.22804	2.18672	1.99402	2.50022	2.13138	2.39709	2.4268	2.09076	2.13962
ENSMUSG00000003119	0.639534	0.462547	0.640012	0.609238	0.726654	0.549107	0.588523	0.637396	0.638423	0.668354	0.531565	0.65035	0.596886	0.694119	0.575828
ENSMUSG00000003123	1.22809	1.67666	1.19755	2.14154	2.00452	2.08959	1.49428	2.29046	1.82464	2.09481	2.18633	1.67805	3.18123	1.88053	2.11916
ENSMUSG00000003131	1.49399	1.40309	1.49626	1.43936	1.52087	1.43842	1.44128	1.34725	1.3178	1.34612	1.29102	1.43788	1.42008	1.49851	1.27172
ENSMUSG00000003134	0.196799	0.237348	0.246243	0.227532	0.236216	0.258409	0.270155	0.258445	0.230591	0.264964	0.263278	0.25413	0.23504	0.216987	0.261962
ENSMUSG00000003135	2.0435	1.58656	1.80371	1.75497	1.9411	1.94136	2.18674	1.99711	1.94512	2.22178	2.03646	2.16014	1.78284	2.00511	1.89268
ENSMUSG00000003153	0.048503	0.0689644	0.0577609	0.0752944	0.0409991	0.0847721	0.0696344	0.0664101	0.0528956	0.0413918	0.0724247	0.0703245	0.056519	0.0840643	0.0836738
ENSMUSG00000003154	0.895996	0.814823	0.891789	1.02279	0.753203	0.878214	0.814081	1.00764	0.841053	0.900494	1.04385	1.00976	1.0998	0.914426	0.994345
ENSMUSG00000003161	10.4908	11.9276	10.113	9.64168	10.4934	9.82944	9.0728	9.23417	10.658	9.70504	8.49781	10.183	9.37928	9.6138	10.4936
ENSMUSG00000003166	0.837847	0.82469	0.958828	0.835896	0.883956	0.910528	0.971869	0.85902	0.791171	0.922447	1.03017	0.954588	0.836531	0.798339	1.00254
ENSMUSG00000003184	6.81288	7.95139	7.98799	8.86371	8.12661	10.3435	8.26755	6.74422	6.14619	7.46235	7.16473	7.93655	7.58869	8.91286	7.01192
ENSMUSG00000003190	1.15738	1.09418	1.23042	1.21271	0.987777	1.37264	1.10228	1.33426	0.81098	0.856719	1.02612	1.31694	1.0909	1.47585	0.877903
ENSMUSG00000003198	0.937425	1.09002	1.14707	1.11073	0.918419	1.06817	0.774875	1.18624	0.973321	0.894101	1.41778	0.835491	0.991951	1.13492	1.07863
ENSMUSG00000003199	4.01451	4.09109	4.30831	3.98934	4.35095	4.03487	3.90895	3.99976	4.58214	4.55096	4.38869	4.07691	5.03724	4.77891	4.58641
ENSMUSG00000003200	1.58289	1.11168	1.40439	1.80012	1.70833	1.60375	1.5748	1.59327	1.49118	1.64444	1.59665	1.61889	1.82746	1.76546	1.86406
ENSMUSG00000003206	0.128537	0.225851	0.156363	0.339049	0.305831	0.338762	0.141664	0.128609	0.0657622	0.277885	0.303891	0.354094	0.197626	0.35273	0.453021
ENSMUSG00000003208	0.752792	0.609398	0.86343	0.804589	0.806014	0.731247	0.480027	0.538013	0.726274	0.80211	0.59114	0.888771	0.575404	0.796812	0.682246
ENSMUSG00000003226	3.58384	3.46099	3.43652	3.21843	3.76726	3.1446	3.61269	3.48251	3.47302	3.62702	2.93786	3.74882	3.18882	3.36094	3.45324
ENSMUSG00000003227	0.00503507	0.0116118	0.00183752	0.00543326	0.0149751	0.0199051	0.010405	0.0100758	0.0154563	0.018369	0.00223201	0.00346766	0.0069673	0.0181351	0.00532375
ENSMUSG00000003228	0.0576199	0.0636855	0.0501961	0.0742109	0.064126	0.0514361	0.0629927	0.0688111	0.075601	0.0587685	0.0766277	0.0576043	0.0591559	0.048775	0.0697673
ENSMUSG00000003233	1.55255	1.24677	1.62011	1.40484	1.5007	1.39057	1.53399	1.44421	1.04255	1.48485	1.23668	1.45351	1.65602	1.75996	1.53897
ENSMUSG00000003234	3.47424	3.03612	2.82593	3.3042	3.1174	3.07284	3.71144	2.81337	3.34411	3.67593	2.74087	3.16326	3.00129	3.01472	3.53335
ENSMUSG00000003235	4.14553	4.04712	4.59424	3.73694	4.51913	3.8931	4.37777	3.72462	4.46697	4.43083	3.30034	3.86886	3.32477	3.48249	3.90016
ENSMUSG00000003269	5.07668	4.73625	5.21182	5.88774	5.77144	5.85206	5.88277	5.72043	5.09759	5.73127	5.93112	5.91434	5.84312	4.90691	6.14532
ENSMUSG00000003271	1.59572	1.1559	1.42883	1.41819	1.66467	1.72764	1.09396	1.37592	1.33041	1.54794	1.32613	1.62829	1.666	1.69886	1.47221
ENSMUSG00000003273	0.194708	0.179613	0.113692	0.280142	0.0926551	0.184737	0.160946	0.233782	0.209196	0.189424	0.345252	0.107277	0.215543	0.200369	0.0823488
ENSMUSG00000003279	0.00243242	0.00145704	0.001614	0.00318156	0.00157842	0.00244773	0.00365571	0.00354007	0.00135762	0.00286837	0.00294076	0.000913754	0.00203993	0.00364093	0.00397473
ENSMUSG00000003282	0.130929	0.0962248	0.0992394	0.10868	0.0718902	0.0796309	0.124876	0.0806174	0.115938	0.126559	0.0892925	0.187279	0.148655	0.0932786	0.165058
ENSMUSG00000003283	0.368412	0.395914	0.419356	0.662578	0.461766	0.516689	0.416914	0.509047	0.528438	0.430238	0.703808	0.289973	0.339861	0.415229	0.459094
ENSMUSG00000003299	3.11967	3.48024	3.47189	3.44416	3.63788	3.98074	3.80425	2.75057	3.36602	4.05669	3.97079	3.10579	3.04887	2.9243	2.80866
ENSMUSG00000003308	3.85487	4.04854	5.37018	4.12453	4.02731	4.6105	3.9143	3.50463	3.09351	4.26741	3.97284	4.06988	3.863	4.08776	3.95175
ENSMUSG00000003309	4.48682	3.86396	4.87424	3.93337	4.52473	4.24054	4.14868	3.86293	3.89177	4.31429	3.79294	3.9668	3.91771	3.73676	4.58961
ENSMUSG00000003316	1.17623	1.00612	1.31141	1.29254	1.17573	1.20445	1.19676	1.1679	1.11524	1.26125	1.43987	1.19158	1.12821	1.30112	1.28361
ENSMUSG00000003341	0	0.00635534	0	0	0.00573731	0	0	0	0	0	0	0	0	0	0
ENSMUSG00000003344	1.9428	1.53787	1.9605	1.96043	1.53568	1.6598	1.87537	1.81344	1.56101	2.1776	2.08083	1.86783	1.87644	1.73092	1.99904
ENSMUSG00000003345	4.73509	4.62453	5.47599	5.42748	5.68325	5.45768	4.08798	4.11659	4.34449	5.05017	4.22606	4.53651	6.04744	5.63074	4.50592
ENSMUSG00000003346	4.98812	4.40086	6.15024	4.8859	6.2527	5.81557	4.21635	4.62437	4.43362	5.80318	4.22252	4.61926	6.2394	5.68415	4.52918
ENSMUSG00000003348	2.06227	1.78209	1.78489	1.78353	1.74286	2.40572	1.81645	1.70261	1.38374	1.745	1.83837	1.87819	1.48661	2.09903	1.91837
ENSMUSG00000003352	2.64858	2.18903	2.81595	2.52212	2.0399	2.62673	2.40445	2.78794	2.1736	3.32637	3.21689	2.61487	3.2201	2.94615	3.05943
ENSMUSG00000003354	0.0498618	0.0657089	0.0181968	0.053805	0	0.00985591	0.0103039	0.0124725	0.0191328	0.0101059	0.0110517	0.01717	0.0114994	0.0128279	0
ENSMUSG00000003355	1.67492	2.20724	1.72589	1.77194	2.19771	1.67483	1.26233	1.28154	1.51222	1.19813	0.960858	1.42494	1.40878	1.31806	0.781302
ENSMUSG00000003360	3.08893	2.86764	3.64141	3.16903	3.53588	3.30674	3.00957	3.02695	3.07112	3.14106	3.28444	3.0704	2.76141	2.8838	3.20991
ENSMUSG00000003363	0.932662	0.866209	0.966003	1.18214	0.829525	1.17284	1.12337	0.808764	0.633955	0.770526	0.834762	0.89314	0.803024	0.804385	0.694991
ENSMUSG00000003378	0.0452361	0.0774969	0.0374197	0.0715931	0.052022	0.0882234	0.0747842	0.0633663	0.0740601	0.0660125	0.0935801	0.0623084	0.0667687	0.0993093	0.0510183
ENSMUSG00000003379	1.60423	2.16565	1.77065	1.91406	1.7223	7.23915	3.75177	3.64092	1.68156	1.3323	2.25485	1.13179	1.11896	2.25485	2.31678
ENSMUSG00000003380	6.59013	8.39511	6.23018	8.03689	7.61605	7.49324	7.31507	7.41024	6.06898	6.97098	7.84595	6.57022	7.58479	7.87972	7.4325
ENSMUSG00000003382	7.99912	6.76097	6.44471	6.92192	8.54337	7.36519	7.67887	6.98081	6.54085	7.64527	6.027	7.51549	8.21615	8.45522	7.06614
ENSMUSG00000003402	7.74249	7.24449	8.62737	8.63388	10.7429	9.58059	8.28307	7.18526	6.99339	9.26153	7.84503	7.61753	8.23897	8.80002	7.92458
ENSMUSG00000003410	0.0254569	0.0167738	0.0297291	0.0476148	0.00908556	0.0241532	0.0420853	0.040754	0.027351	0.0577872	0.0406256	0.0280515	0.0469681	0.0104788	0.0269165
ENSMUSG00000003411	0.0351955	0.0502464	0.0492369	0.0590782	0.0122123	0.0486983	0.050912	0.03815	0.0517695	0.0713339	0.0936117	0.060598	0.0811698	0.0332005	0.0434156
ENSMUSG00000003418	0.0474343	0.0668508	0.0365453	0.0464462	0.0532959	0.0645908	0.0392092	0.039551	0.0556152	0.0341829	0.031541	0.0490022	0.0559134	0.0515252	0.0376155
ENSMUSG00000003420	4.39006	4.6534	4.82539	5.14293	3.9738	5.41921	5.2496	4.79187	5.16681	5.89431	5.67673	4.08703	6.08277	4.14271	4.67846
ENSMUSG00000003421	1.2062	1.32987	1.51672	1.33166	1.6694	1.50136	1.00692	1.13519	1.27395	1.54913	1.35528	1.28308	1.74069	1.67141	1.35112
ENSMUSG00000003423	3.85916	3.90046	4.22515	3.45854	4.61057	4.44762	4.00099	3.63228	3.26284	3.55292	3.16053	2.34248	3.74111	3.8704	2.83555
ENSMUSG00000003429	153.91	173.299	177.884	145.457	172.929	157.264	163.808	152.624	178.963	154.211	200.668	163.752	172.943	157.443	185.07
ENSMUSG00000003435	3.53159	3.09746	3.87515	3.84782	3.86304	3.51065	4.36901	3.5652	3.43784	3.52285	3.90157	3.56942	4.15437	3.44726	3.72572
ENSMUSG00000003436	0.021699	0	0	0	0	0	0	0.0217113	0.0333051	0	0	0.0597766	0	0	0.0229431
ENSMUSG00000003437	6.14792	5.28549	7.05148	6.50775	5.97308	6.45805	6.77582	6.29786	6.5829	6.71683	6.0736	6.12934	6.56271	6.86894	5.54083
ENSMUSG00000003438	4.11046	4.0721	4.63665	4.07366	5.09526	5.11359	3.56403	2.99112	3.88247	4.4743	4.02655	3.16742	3.84495	3.66794	3.6775
ENSMUSG00000003444	0.603082	1.11644	1.25767	0.867702	0.632054	1.0899	0.75963	0.689627	0.793415	0.977857	0.738375	0.751575	1.21866	0.886594	0.789484
ENSMUSG00000003452	0.0622385	0.0699574	0.0623511	0.0798903	0.0805762	0.0714018	0.06456	0.108674	0.109576	0.0761813	0.0638356	0.0773229	0.0810567	0.0728388	0.100646
ENSMUSG00000003458	7.97349	6.85955	7.92636	8.18396	8.06292	8.28439	8.58671	8.25892	8.34269	8.70396	9.16009	9.03368	9.04424	8.17064	9.28559
ENSMUSG00000003464	7.85727	6.84771	7.543	7.29525	8.95613	8.84427	8.14251	7.59062	7.90129	9.46088	8.35596	8.34356	9.72993	8.22511	10.1289
ENSMUSG00000003469	0.0331914	0.0437403	0.0121131	0.0119388	0.00987169	0.0656077	0.013718	0.0166051	0.0254722	0.0134544	0.0147136	0	0.0153096	0.0170782	0
ENSMUSG00000003476	0.00438646	0.00578057	0	0.0189334	0.00260921	0.00346819	0.0108775	0.00438895	0.00673264	0.00355618	0.00388899	0.00604194	0.00404653	0	0
ENSMUSG00000003477	0.0853226	0.14055	0.217966	0.18414	0.152258	0.134922	0.317374	0.554911	0.0654794	0.311276	0.416053	0.235048	0.275486	0.0439016	0.225536
ENSMUSG00000003484	0.222839	0.323028	0.20819	0.224432	0.169667	0.415808	0.206303	0.267559	0.164174	0.144528	0.229177	0.147331	0.197347	0.137591	0.282739
ENSMUSG00000003500	0.67436	0.615843	0.72536	0.757479	0.928936	0.729625	0.753013	0.39064	0.553844	0.892008	0.409075	0.651836	0.578443	0.669616	0.662987
ENSMUSG00000003505	0.058973	0.0129526	0	0	0.0818512	0.18651	0.016249	0.0983439	0.0754297	0.0478103	0.139426	0.0541531	0.0906712	0.0606875	0.0415695
ENSMUSG00000003518	1.69821	2.69178	2.20164	2.79362	1.75187	2.25349	2.33629	2.22199	2.24198	2.25289	2.66378	1.93019	2.23488	2.04088	1.65746
ENSMUSG00000003526	1.2377	1.1276	1.83442	1.06756	1.35601	1.65263	1.09616	1.11203	1.2697	1.15189	1.79716	1.44387	1.57869	1.67008	1.72263
ENSMUSG00000003527	1.1162	1.02733	1.11213	1.07064	1.07497	0.938562	0.937292	1.04592	0.897397	1.06292	1.03673	0.976161	1.01335	0.984555	1.23639
ENSMUSG00000003528	23.7398	20.5951	28.3914	24.9638	28.7641	26.3474	25.7847	21.9357	22.7373	27.2189	23.2132	24.4166	26.8116	24.6878	22.1868
ENSMUSG00000003531	0.843345	0.813687	1.06256	1.30728	0.943579	0.976382	0.854788	1.00455	1.00164	1.04185	1.03254	1.051	1.59302	1.16748	1.42247
ENSMUSG00000003534	2.13371	1.7776	2.18987	2.19953	2.12992	1.7646	1.85833	2.64206	2.03273	2.95596	2.22513	1.92554	3.26551	2.55749	1.92758
ENSMUSG00000003541	2.73597	4.9075	4.54862	3.93645	3.07406	4.68696	2.63847	2.58543	3.8494	3.82005	3.50375	2.30299	2.66416	3.75401	1.60713
ENSMUSG00000003545	0.486824	0.793491	0.0935073	1.91697	0.533435	0.324135	0.720099	0.205094	0.334278	0.706262	0.363463	0.811722	0.520006	0.711915	0.216731
ENSMUSG00000003546	7.64871	6.22061	7.28881	9.32324	9.223	8.96345	7.8252	8.34167	7.22523	9.50669	7.4375	8.15641	10.3982	8.79316	8.609
ENSMUSG00000003549	0.705969	0.782331	0.78463	0.738714	0.734884	0.824584	0.809017	0.658207	0.652604	0.793472	0.739704	0.508302	0.725265	0.577893	0.610728
ENSMUSG00000003555	0	0	0.0236778	0.0466743	0	0.0512982	0.0536301	0.0324586	0.0746871	0.0262998	0	0	0.0897786	0	0.0686004
ENSMUSG00000003559	0.789687	0.989001	0.858445	0.930704	1.08272	0.996339	1.037	0.975059	0.979967	1.20778	0.928538	1.04143	0.84732	0.968259	1.10144
ENSMUSG00000003573	0.996717	0.947438	1.06143	0.975627	0.952497	0.95601	1.067	0.752048	0.915389	1.0465	0.912651	1.03529	1.11543	0.706216	0.777441
ENSMUSG00000003575	0.174562	0.145403	0.173087	0.203768	0.182202	0.187497	0.190575	0.187843	0.156714	0.125499	0.207326	0.190539	0.246109	0.145743	0.236808
ENSMUSG00000003581	2.08332	2.57905	1.95834	2.40703	1.78374	1.79694	1.98299	1.83183	1.81683	2.12403	2.18288	1.73914	2.4169	2.43624	2.53652
ENSMUSG00000003585	1.15043	0.889861	0.704086	1.13603	1.24537	1.01129	0.596555	0.757854	0.915781	1.47721	0.747547	1.43697	1.33813	1.37506	1.5186
ENSMUSG00000003604	0.111801	0.113131	0.109775	0.109153	0.127464	0.104181	0.103416	0.102542	0.0949926	0.0917178	0.0885012	0.0989968	0.0994532	0.0945064	0.102731
ENSMUSG00000003617	0.506544	0.672301	0.493842	0.476325	0.426137	0.680854	0.34693	0.376502	0.349865	0.39013	0.494005	0.408662	0.407208	0.387229	0.390213
ENSMUSG00000003623	3.66812	3.68299	2.2333	3.31909	3.82284	3.49551	2.95241	4.76704	4.67787	5.15655	4.81142	3.74996	5.79534	3.6446	5.66162
ENSMUSG00000003644	4.87153	4.13884	5.31824	4.65262	5.47998	4.444	4.35372	4.5484	4.34561	5.22064	4.3768	4.69769	4.86314	4.69236	4.95898
ENSMUSG00000003657	0.153438	0.186028	0.16127	0.216349	0.0547622	0.0922011	0.142052	0.141243	0.197826	0.243814	0.163244	0.118354	0.107576	0.0884237	0.0843626
ENSMUSG00000003660	3.12699	2.79239	3.02456	3.42502	3.15367	3.43438	4.25612	3.09347	3.05834	3.02116	3.28826	2.78506	2.9443	2.95176	3.16955
ENSMUSG00000003662	3.94545	4.82027	4.31962	4.04066	4.53079	4.50595	4.34841	4.57822	3.78484	4.02052	4.6397	4.37778	4.0441	3.49625	4.63519
ENSMUSG00000003665	0	0	0	0	0	0.0251279	0	0	0.0121949	0	0	0	0	0.0163525	0
ENSMUSG00000003680	1.9667	1.81423	1.63347	1.35628	1.4119	1.56571	1.58083	1.42497	1.86322	1.16559	1.46707	1.70009	1.61409	1.53536	1.79264
ENSMUSG00000003721	3.38415	3.01271	2.2021	3.4621	4.27217	3.68899	2.4056	3.03209	3.3245	3.16026	2.69262	3.91663	4.88911	3.31081	4.72856
ENSMUSG00000003731	2.1409	2.05344	2.56614	2.3785	2.52748	2.01884	2.40285	2.16831	2.1153	2.28237	2.24637	2.20039	2.22261	2.3581	2.13212
ENSMUSG00000003746	0.653762	0.568096	0.546829	0.651804	0.681191	0.801372	0.737155	1.14912	1.08173	0.887509	1.01919	0.747894	0.936015	0.623102	0.876815
ENSMUSG00000003752	2.42942	1.73369	1.68999	2.7572	2.71804	2.26756	1.73267	2.20264	1.93846	2.66639	2.49603	2.2953	2.50815	2.4098	2.782
ENSMUSG00000003762	0.551944	0.358699	0.424933	0.364427	0.485726	0.364662	0.35624	0.446344	0.336543	0.245189	0.341873	0.354089	0.439421	0.373474	0.359747
ENSMUSG00000003778	2.54572	2.63318	2.79508	2.32703	2.68342	2.58624	2.64985	2.32945	2.37112	2.15206	2.07696	2.63736	2.4488	2.36597	2.7837
ENSMUSG00000003779	3.81666	3.99499	4.45719	3.42031	4.16434	4.19025	3.76779	3.01141	3.29725	3.60699	3.17111	3.27441	3.62148	3.25432	3.78183
ENSMUSG00000003808	1.85881	1.78151	2.20889	2.00029	2.22964	2.06485	2.08252	1.78301	2.1103	2.09232	1.7161	2.22178	1.67225	2.10256	1.51059
ENSMUSG00000003809	3.25436	2.95258	3.05138	3.15155	3.14196	2.98874	3.29014	2.6801	2.88174	2.94279	2.66333	2.89643	2.8405	2.29276	2.40867
ENSMUSG00000003810	0.9231	0.733674	0.878249	0.968109	0.974262	0.713763	0.98373	0.902059	0.868294	0.995888	0.941542	0.888883	0.971952	0.975811	0.967165
ENSMUSG00000003812	0.551411	0.579598	0.584539	0.585574	0.538853	0.820053	0.466648	0.866993	0.513851	0.713132	0.512154	0.560596	0.339119	0.5134	0.458092
ENSMUSG00000003813	6.69185	6.7074	9.08565	7.93501	9.59713	8.56418	7.14873	6.78075	6.91993	8.16077	6.46084	7.92851	8.91982	7.06148	7.28539
ENSMUSG00000003814	180.583	156.159	189.213	151.801	215.142	172.876	151.016	119.418	138.045	149.947	118.007	153.673	141.354	169.508	140.381
ENSMUSG00000003824	0.233974	0.323752	0.256163	0.176734	0.257474	0.27749	0.203073	0.187285	0.206493	0.199171	0.124463	0.257821	0.129505	0.30097	0.22265
ENSMUSG00000003847	1.3887	1.24986	1.35733	1.80421	1.68596	1.56558	1.17868	1.77521	1.67088	1.49875	1.74971	1.7891	1.82665	1.5846	2.02647
ENSMUSG00000003848	1.18492	1.28479	1.72973	1.48904	1.43643	1.32822	1.52498	1.29064	1.20863	1.41055	1.15692	1.26024	1.09309	1.25024	1.20528
ENSMUSG00000003849	1.96252	1.88166	2.0109	1.40277	1.77351	1.41243	1.69501	1.30909	1.64127	1.83583	1.09304	1.76747	1.35782	1.4629	1.83562
ENSMUSG00000003863	1.45929	1.17076	1.26236	1.26364	0.864013	1.42088	0.88793	1.02073	0.751788	1.5117	0.964349	1.21904	1.47708	1.52952	1.07864
ENSMUSG00000003865	0.553939	0.501869	0.568567	0.616425	0.422173	0.62959	0.572357	0.47631	0.418469	0.603461	0.560178	0.441108	0.455118	0.43644	0.47588
ENSMUSG00000003868	1.86897	1.98406	2.37462	1.81759	2.09993	1.97029	1.72608	1.51218	1.51399	1.8145	1.27855	1.79567	1.27713	1.67399	1.06125
ENSMUSG00000003872	0.489916	0.691736	0.357585	0.755229	0.333049	0.553365	0.28926	0.210083	0.429689	0.510664	0.620505	0.385607	0.451949	0.576182	0.148002
ENSMUSG00000003873	2.2826	3.07968	2.11562	2.47615	3.23278	2.8074	2.24619	1.77636	2.50249	2.46739	3.01953	2.49529	2.47337	2.72181	2.91149
ENSMUSG00000003882	0.579598	0.580492	0.569698	0.466991	0.376942	0.537696	0.325785	0.5258	0.379565	0.32579	0.431646	0.564161	0.434874	0.668023	0.522948
ENSMUSG00000003923	4.13218	4.15678	4.30403	3.46985	4.32111	4.04614	3.58584	4.04624	4.04015	3.63615	3.53317	3.7472	3.36429	3.32922	3.06304
ENSMUSG00000003929	0.548772	0.571819	0.46109	0.376419	0.444093	0.388484	0.395594	0.523544	0.602337	0.51215	0.362072	0.500991	0.388513	0.485927	0.323853
ENSMUSG00000003934	0.431581	0.264061	0.135003	0.221768	0.238382	0.414354	0.509635	0.339291	0.283894	0.424866	0.382635	0.339692	0.398135	0.348958	0.195568
ENSMUSG00000003948	1.08038	1.48342	0.972712	1.2938	0.981285	1.12531	1.22459	1.7736	1.13197	1.48952	1.3364	1.37228	1.53377	0.991956	1.01236
ENSMUSG00000003949	0.0970819	0.0502607	0.0784512	0.0673454	0.0536227	0.104172	0.0429899	0.0763218	0.159651	0.0421639	0.190587	0.0525333	0.153529	0.117744	0.0953161
ENSMUSG00000003955	1.40309	2.10035	2.41609	1.19556	1.87584	1.48095	1.56516	0.940468	1.49495	1.26451	1.0145	1.23838	1.59596	1.10745	1.26749
ENSMUSG00000003970	140.017	156.176	173.123	132.814	170.164	166.721	151.152	133.804	140.269	145.597	142.869	140.776	161.264	126.314	138.559
ENSMUSG00000003974	0	0	0	0	0	0	0	0	0	0	0	0	0	0	0
ENSMUSG00000003992	0.0372076	0.0388178	0.0328153	0.043496	0.0239767	0.0330958	0.0474152	0.0325751	0.0380725	0.0351923	0.0371113	0.0427083	0.0378996	0.0303124	0.0295057
ENSMUSG00000004018	0.120901	0.170913	0.136377	0.10437	0.16606	0.133828	0.119924	0.090177	0.158575	0.108709	0.113036	0.130196	0.154116	0.126678	0.130157
ENSMUSG00000004031	0.0203653	0.0156554	0.0396385	0.04151	0.0211994	0.0120765	0.0252509	0.0220749	0.0273508	0.0178864	0.0255788	0.00935043	0.0500988	0.0139716	0.0161497
ENSMUSG00000004032	6.24751	8.18976	6.384	6.0556	7.35422	6.70752	6.19703	5.59304	6.91425	5.01165	4.89762	6.34079	6.12735	5.68472	5.84084
ENSMUSG00000004035	0.549898	0.203812	0.551877	0.247244	0.265767	0.70652	0.511364	0.481433	0.395635	0.473675	0.578946	0.189358	0.602398	0.353678	0.399731
ENSMUSG00000004038	1.01187	0.822301	1.55096	0.703664	1.10347	0.746707	1.19886	0.506221	0.49181	1.25785	0.627978	0.696877	0.591187	0.520644	0.606269
ENSMUSG00000004040	2.4822	2.06211	2.43586	2.88397	3.07449	2.67151	2.647	2.53903	2.71525	2.37161	2.37257	2.57498	2.67946	2.56862	2.43784
ENSMUSG00000004043	0.226299	0.216451	0.271736	0.194306	0.182375	0.334763	0.217229	0.182602	0.212885	0.254482	0.245938	0.22121	0.148153	0.345561	0.246992
ENSMUSG00000004044	3.62175	5.98357	3.29463	5.82394	2.62164	3.30574	4.14941	4.36988	3.87284	4.27478	4.99358	3.41134	5.07303	3.87778	3.25218
ENSMUSG00000004054	3.8843	3.21056	4.56823	4.04831	4.72715	4.16721	3.25614	3.54316	2.78081	4.17279	3.29775	3.42189	4.52025	4.05372	3.32334
ENSMUSG00000004056	0.669378	0.783826	0.745421	0.825502	0.821364	0.704657	0.815733	0.819016	0.666346	0.688422	0.661286	0.700723	0.860975	0.850224	0.764377
ENSMUSG00000004069	0.82955	0.739192	1.04029	0.770993	1.17234	0.869384	0.800756	0.685183	0.818212	0.900467	0.631812	0.793703	0.724174	0.796374	0.759379
ENSMUSG00000004070	0.863463	0.879557	0.732433	0.88642	0.846773	0.874599	0.844911	0.756541	0.805926	0.881651	1.02209	0.867895	0.925717	0.778096	0.908035
ENSMUSG00000004071	1.05221	0.979341	0.933306	1.24913	0.993564	1.08935	1.23638	1.24165	1.01028	1.37711	1.35539	1.24134	1.32759	1.19448	1.35201
ENSMUSG00000004085	0.272557	0.276902	0.263789	0.304045	0.20855	0.25727	0.315612	0.24508	0.265378	0.256983	0.311904	0.246422	0.213775	0.284188	0.251368
ENSMUSG00000004096	7.36049	7.5429	7.30584	6.86043	7.22582	7.62984	6.89748	7.70543	7.98657	6.96437	7.71679	8.62673	7.80247	7.43818	6.74217
ENSMUSG00000004098	0.184216	0.336558	0.247523	0.292152	0.131991	0.225098	0.238791	0.381207	0.173503	0.230808	0.304375	0.201838	0.363052	0.185263	0.132803
ENSMUSG00000004099	1.07691	1.00663	1.1464	0.916279	1.11091	1.26447	1.16817	0.866313	0.81273	1.0268	0.843757	0.975755	0.739316	1.15977	0.991124
ENSMUSG00000004100	4.00115	4.00112	3.71062	3.48792	5.20803	4.16843	4.04663	2.68464	3.32349	3.96888	2.67096	3.30672	3.69107	3.58463	2.48856
ENSMUSG00000004105	0.440688	0.470876	0.378161	0.895385	0.407373	0.706284	0.920527	0.655448	0.612414	0.719374	0.955653	0.524978	0.703198	0.661866	0.491142
ENSMUSG00000004110	0.0339722	0.0382299	0.0236816	0.0417389	0.0245218	0.0476848	0.0429109	0.0385746	0.0345666	0.0334216	0.0368878	0.034175	0.035565	0.0329959	0.0347093
ENSMUSG00000004113	0.0295854	0.0218334	0.0336867	0.0332021	0.010559	0.0233919	0.0146731	0.0106567	0.0272457	0.0230259	0.0230824	0.0228206	0.0251092	0.0146138	0.0212715
ENSMUSG00000004127	0.276259	0.515751	0.310859	0.33951	0.492984	0.382246	0.285444	0.322484	0.344517	0.289291	0.316365	0.38052	0.233612	0.2606	0.352952
ENSMUSG00000004151	0.140678	0.134952	0.113249	0.203893	0.103369	0.152121	0.136805	0.178017	0.214335	0.179461	0.201759	0.148178	0.209932	0.178831	0.107183
ENSMUSG00000004187	1.02271	0.936847	1.11059	1.07667	0.756716	1.04528	1.23713	1.6722	1.34001	1.19313	1.83556	1.03074	1.51873	1.3348	1.60883
ENSMUSG00000004207	20.4547	19.4508	23.7332	23.1366	20.9804	24.6648	23.4651	21.078	19.2716	23.773	25.2885	20.3355	17.8599	22.2456	19.9037
ENSMUSG00000004221	0.812229	0.766894	0.790451	0.826091	0.744148	0.787366	0.872033	0.834485	0.747521	0.749313	0.938078	0.754418	0.826796	0.797414	0.94764
ENSMUSG00000004231	0	0	0	0	0	0	0	0	0	0	0	0	0	0	0
ENSMUSG00000004233	0.145989	0.129102	0.155628	0.106405	0.1394	0.135172	0.128614	0.109554	0.107614	0.10434	0.112402	0.116418	0.101007	0.114652	0.150297
ENSMUSG00000004263	0.229177	0.177655	0.137755	0.271546	0.288682	0.27713	0.378875	0.310238	0.26899	0.262302	0.298802	0.371375	0.335779	0.291331	0.256571
ENSMUSG00000004264	25.7293	24.9187	29.4512	23.3277	31.7511	26.4137	25.3526	23.2104	25.7319	28.4413	22.1596	24.2453	25.2047	24.2499	26.3841
ENSMUSG00000004266	1.78974	1.40686	1.62716	1.85975	1.89262	3.25219	2.29264	2.29342	1.59841	1.40006	1.8837	1.6723	1.3807	1.84178	1.87022
ENSMUSG00000004267	0.450575	0.438879	0.55765	0.690557	0.27967	0.495653	0.582958	0.568438	0.390889	0.428817	0.607896	0.431739	0.289153	0.362876	0.248561
ENSMUSG00000004268	8.84871	11.9986	10.7756	9.83328	12.9371	9.48183	10.3363	8.17804	10.1147	11.1005	9.31097	9.68646	9.62371	10.1604	9.62689
ENSMUSG00000004270	3.92965	3.15335	3.70907	5.3296	4.89979	3.98547	4.59196	3.93643	4.1864	6.78512	4.67088	4.635	5.28015	4.67181	5.03121
ENSMUSG00000004285	11.4638	14.574	12.4033	12.4674	15.1623	11.1966	12.0957	9.51355	10.4537	11.3166	12.1366	11.4247	13.1259	11.3807	10.9802
ENSMUSG00000004296	0.0269813	0.0711129	0.0590801	0.01941	0.048148	0.0213329	0.033454	0.0404948	0.0207063	0.0437483	0.0478425	0.0557462	0.0373354	0.0416485	0.0285282
ENSMUSG00000004317	0.175329	0.17629	0.211069	0.285021	0.308811	0.254746	0.255975	0.273395	0.311046	0.346125	0.310889	0.37009	0.197451	0.289385	0.32502
ENSMUSG00000004319	1.90256	2.09844	2.02261	1.82429	2.31415	1.80063	1.80984	2.22694	2.30718	1.91966	1.82201	1.94408	2.13428	1.87541	2.06358
ENSMUSG00000004328	0.0853364	0.0763108	0.0934293	0.10524	0.0616383	0.0433748	0.080616	0.0914836	0.0748457	0.079067	0.102679	0.0671673	0.163069	0.056454	0.0644494
ENSMUSG00000004341	0	0	0	0	0	0	0	0	0	0	0	0	0	0	0
ENSMUSG00000004344	0	0	0	0	0	0	0	0	0	0	0	0	0	0	0
ENSMUSG00000004347	0.00717219	0.00870547	0.00854117	0.00950452	0.00583804	0.00835689	0.011545	0.00642085	0.0121671	0.00918097	0.0120482	0.00935906	0.00975044	0.00776917	0.00758341
ENSMUSG00000004356	0.441829	0.376295	0.475153	0.385474	0.55219	0.421804	0.514798	0.31745	0.37695	0.358198	0.272954	0.294577	0.271003	0.345843	0.278309
ENSMUSG00000004359	0.0367977	0.0363695	0.0134291	0.0264718	0	0.0581887	0.0608338	0.0920462	0.0705994	0.0298325	0.0815609	0.0253426	0.0678919	0	0.0389075
ENSMUSG00000004360	0.127788	0.116586	0.0932713	0.148501	0.0701655	0.0777205	0.138131	0.147531	0.0528063	0.2072	0.12201	0.189556	0.154157	0.0809251	0.0103935
ENSMUSG00000004364	1.73865	1.56803	1.58946	1.51097	1.71972	1.58374	1.41242	1.78955	1.79948	1.89086	1.57022	1.80041	1.74198	1.63518	1.79877
ENSMUSG00000004366	7.90294	9.82514	7.94498	17.1631	9.49056	10.257	12.4488	10.8913	15.563	15.1109	15.2031	10.6802	18.295	12.2758	10.8786
ENSMUSG00000004371	0.0359519	0.0118445	0.0131205	0.0129317	0.0213854	0.0284256	0.118871	0.0359722	0.041386	0.0437201	0.0159372	0.0742804	0.0165828	0.0369971	0.0570198
ENSMUSG00000004383	0.0241305	0.0175129	0.0158258	0.0249067	0.0166419	0.0149314	0.0268841	0.0237943	0.0198605	0.0275016	0.0325558	0.0202315	0.0303259	0.018714	0.0173791
ENSMUSG00000004393	1.97972	2.13201	3.01425	2.20519	3.07696	2.86126	2.56902	1.91694	2.53217	2.53692	1.92505	2.69755	2.37615	2.34396	2.881
ENSMUSG00000004394	15.7832	14.6755	17.0508	16.4441	22.0639	19.1987	17.9258	16.7137	18.3134	18.7014	17.8163	17.934	20.276	18.0085	20.1409
ENSMUSG00000004415	0	0	0	0	0	0.00210704	0	0	0.00102257	0.00324074	0	0.00183534	0	0.0013712	0.00281771
ENSMUSG00000004446	1.25531	1.15101	1.21981	1.55042	1.45741	1.32734	1.45644	1.51327	1.11425	1.83921	1.36101	1.71865	1.50683	1.75094	1.71907
ENSMUSG00000004451	1.53558	1.61673	1.755	1.83589	1.74556	1.53385	1.55389	1.60753	1.68591	1.81643	1.47286	1.71618	1.62327	1.71519	1.50229
ENSMUSG00000004455	2.50623	2.27978	2.59822	2.08218	2.67815	2.3849	2.43831	2.3856	2.74037	2.40045	2.24166	2.73418	2.72121	2.4878	2.55613
ENSMUSG00000004460	7.73286	7.04445	7.9927	6.92566	9.89412	6.88001	6.26328	4.92448	6.273	6.2411	4.48622	7.21999	5.95263	7.07646	5.77091
ENSMUSG00000004462	0.518414	0.461984	0.462126	0.415738	0.571243	0.403169	0.439058	0.306122	0.414154	0.458182	0.452085	0.386298	0.376319	0.327963	0.48973
ENSMUSG00000004473	0.134116	0.353481	0.26104	0.064321	0.132961	0.424159	0.184767	0.178922	0.20585	0.10873	0.158541	0.0615773	0.0412408	0.230025	0.0472685
ENSMUSG00000004500	1.00982	0.70974	0.933608	1.13004	0.827597	0.816166	0.834718	0.808314	0.998852	1.12796	0.815714	0.896379	0.993668	0.785159	0.925357
ENSMUSG00000004508	0.102793	0.102144	0.151266	0.13597	0.142014	0.116013	0.125398	0.145153	0.143778	0.155248	0.148463	0.14273	0.161359	0.136493	0.131476
ENSMUSG00000004530	3.68583	3.08962	3.72528	3.77799	3.85243	3.39058	3.05845	2.77518	2.96603	3.75536	2.98311	3.7147	3.39233	3.31923	3.49152
ENSMUSG00000004535	9.80544	9.90437	10.3619	7.84621	9.80553	9.1797	7.70872	9.34176	10.914	7.3273	8.09178	8.8866	9.88456	8.16747	9.15057
ENSMUSG00000004540	0	0	0.0179335	0	0	0	0	0	0.018856	0	0.0217836	0	0	0	0.0259789
ENSMUSG00000004542	0	0	0	0	0	0	0	0	0	0	0	0	0	0	0
ENSMUSG00000004552	0.121598	0.0901377	0.0776593	0.0400934	0.0723308	0.0841249	0.0670088	0.0912504	0.0505476	0.078044	0.0628878	0.0348938	0.0701093	0.0938503	0.0857136
ENSMUSG00000004558	2.92641	3.14387	3.0182	3.15784	2.44711	2.51499	2.8046	2.71588	2.91306	2.85386	3.92938	2.5704	3.57993	2.46593	2.6906
ENSMUSG00000004561	2.34505	1.98449	2.34929	2.1501	2.07869	2.19951	2.12846	2.00132	1.8526	1.73342	2.26254	2.09005	1.6543	1.32491	2.21211
ENSMUSG00000004562	0.770261	0.617113	0.734701	0.787098	0.640406	0.92044	0.658403	0.621812	0.705319	0.75929	0.760507	0.663101	0.629822	0.693573	0.573799
ENSMUSG00000004565	2.46005	2.05091	2.1242	2.84472	2.3483	2.41971	2.69692	2.82054	2.63909	2.85141	3.0257	2.47171	2.58242	2.45099	3.00816
ENSMUSG00000004567	1.93886	1.62213	1.47102	2.56018	1.95757	2.12801	2.65704	2.5781	2.30044	2.49223	2.83856	2.47733	2.55347	2.28401	2.56253
ENSMUSG00000004568	0.601625	0.527254	0.581888	0.673722	0.624063	0.606902	0.654088	0.723545	0.677777	0.64152	0.646379	0.587833	0.598745	0.588618	0.554646
ENSMUSG00000004591	1.68611	1.68898	1.6263	1.83805	1.70686	1.69954	1.66051	2.17351	1.87983	2.06972	1.91308	2.12867	1.85317	1.8437	1.8309
ENSMUSG00000004609	0.44758	0.28877	0.29946	0.556764	0.377166	0.582431	0.63203	0.457163	0.415047	0.385539	0.677899	0.500905	0.404292	0.585336	0.61127
ENSMUSG00000004610	0.357225	0.253485	0.501414	0.336056	0.310562	0.304169	0.408852	0.371175	0.23197	0.334164	0.414162	0.359571	0.354891	0.296917	0.508452
ENSMUSG00000004612	7.36616	5.90877	6.31153	5.52953	6.38195	6.07733	4.63283	1.60224	2.94941	4.80346	3.97524	5.95537	4.43172	10.3817	6.94192
ENSMUSG00000004626	7.39652	7.56491	7.70771	7.84256	8.45484	7.91492	7.37849	7.08863	7.8762	7.44142	7.32141	8.36726	7.71391	8.75788	8.40165
ENSMUSG00000004630	1.29985	1.08488	0.695746	0.935094	1.39174	1.02773	0.716301	1.12717	0.798036	0.913299	1.45974	0.954887	0.879348	0.713406	1.28275
ENSMUSG00000004631	0.139694	0.172159	0.139724	0.171212	0.0954046	0.159539	0.111194	0.163068	0.146911	0.146808	0.160547	0.114023	0.143186	0.149079	0.0765867
ENSMUSG00000004633	0.135111	0.119333	0.0965179	0.154585	0.142782	0.110804	0.121782	0.138064	0.160497	0.137503	0.121699	0.125718	0.165082	0.124248	0.142858
ENSMUSG00000004637	0.00743132	0.00571266	0.00888941	0.00683101	0.00675338	0.00767096	0.00836093	0.00867477	0.0102972	0.0063594	0.00622249	0.00881428	0.00856927	0.00616038	0.00851218
ENSMUSG00000004642	2.06413	2.0225	2.26379	2.36201	2.30931	2.32542	1.76809	1.99039	2.20787	2.01158	1.87744	2.60744	2.08176	2.44331	2.34079
ENSMUSG00000004651	0	0	0	0	0	0	0	0	0	0.00222283	0	0	0	0	0
ENSMUSG00000004654	0	0.0101495	0	0.0332434	0.0183251	0.0243578	0.0127325	0.0308245	0.0236424	0	0.0136566	0.0212169	0.0284196	0.0317027	0.0651468
ENSMUSG00000004655	8.42584	6.81179	6.75131	8.64484	6.88914	6.51446	8.75096	8.11951	6.82418	9.41463	9.90979	10.8992	10.8132	8.36685	9.5993
ENSMUSG00000004661	0.288149	0.227302	0.204392	0.227728	0.27762	0.292004	0.295213	0.259887	0.21802	0.213865	0.187104	0.229194	0.217147	0.313232	0.210265
ENSMUSG00000004665	5.06538	5.59593	5.26065	4.35102	4.19729	6.29639	4.39535	3.8327	3.5779	4.27003	4.55794	2.88108	3.76616	5.73132	4.1301
ENSMUSG00000004667	9.35774	9.55554	9.33331	8.03593	9.4423	10.3428	8.58556	8.23555	7.67023	9.92994	7.29741	7.62566	8.22577	8.97437	7.51136
ENSMUSG00000004668	0.00153135	0.00252255	0.00530915	0	0.000455448	0.000605386	0	0	0	0.000310372	0	0	0.000353168	0.00157587	0.000404787
ENSMUSG00000004677	0.726067	0.618126	0.612803	0.722626	0.639552	0.702771	0.685146	0.634329	0.631174	0.612944	0.651318	0.622474	0.669799	0.647994	0.733728
ENSMUSG00000004698	0.0121386	0.0129972	0.00775239	0.0101358	0.00644685	0.0123397	0.0120047	0.0106273	0.00914925	0.0140586	0.0130681	0.00925562	0.00799853	0.00936867	0.00825083
ENSMUSG00000004707	0.290938	0.290858	0.248965	0.216515	0.322249	0.610775	0.422929	0.271026	0.26947	0.211468	0.257942	0.262553	0.259136	0.402637	0.424302
ENSMUSG00000004709	0.193869	0.1867	0.138782	0.18238	0.212898	0.265299	0.135598	0.160405	0.174532	0.15415	0.188409	0.215683	0.196041	0.264728	0.220752
ENSMUSG00000004730	0.15248	0.219842	0.159778	0.206352	0.158052	0.199341	0.157238	0.16314	0.122811	0.170128	0.183373	0.147643	0.090526	0.149145	0.135682
ENSMUSG00000004748	1.94846	2.12932	3.01775	2.25639	2.91165	2.40478	2.19983	1.56916	1.71414	2.6199	1.98028	1.96377	1.35905	2.00511	1.4572
ENSMUSG00000004768	0.490351	0.514765	0.400365	0.597886	0.296621	0.44684	0.439673	0.432418	0.440093	0.437963	0.552635	0.469354	0.513686	0.564476	0.483315
ENSMUSG00000004771	5.30356	4.95432	5.34714	4.50956	4.74208	4.50514	4.15501	4.76079	5.75743	4.70788	3.71255	5.67536	4.63708	4.53373	4.36544
ENSMUSG00000004788	2.55768	2.98834	3.13704	2.80738	3.59175	3.25228	2.74625	2.08424	2.46874	2.69349	2.8988	2.90554	2.62704	2.38783	3.12253
ENSMUSG00000004789	9.55221	8.40413	9.25216	9.83615	10.3601	10.0038	9.2713	8.46599	9.20402	10.6649	8.71244	10.0112	9.80392	10.2822	10.075
ENSMUSG00000004791	0.101368	0.155849	0.123313	0.0972311	0.0703468	0.160295	0.0418955	0.0676171	0.142621	0.0958778	0.134808	0	0.0935126	0.0695437	0.0357268
ENSMUSG00000004798	0.431891	0.45032	0.457261	0.479703	0.385354	0.414652	0.494308	0.572223	0.458927	0.429019	0.605922	0.447801	0.527579	0.456657	0.449126
ENSMUSG00000004814	0.0605453	0.279257	0.132574	0	0	0	0.0500467	0.0605796	0.0464645	0.294511	0	0.166791	0.0558533	0.124611	0
ENSMUSG00000004815	4.95389	4.09102	3.83729	4.87954	4.56159	4.64962	4.38641	4.67768	4.79629	5.13329	4.95925	4.36072	5.24337	4.58306	5.73223
ENSMUSG00000004821	0	0	0	0	0	0	0	0	0	0	0	0	0	0	0
ENSMUSG00000004837	0.202768	0.190865	0.211426	0.173654	0.143587	0.488594	0.215496	0.289832	0.185251	0.140903	0.196893	0.172896	0.151425	0.278217	0.245021
ENSMUSG00000004842	0.0130029	0	0.00949072	0	0.0154692	0.0102809	0	0.0260206	0.0199578	0	0.0115283	0.0179103	0.0119953	0	0.0274969
ENSMUSG00000004843	8.63006	6.8722	7.25056	8.53291	8.31152	7.53169	7.49722	9.86736	8.81429	9.45407	7.87822	10.1464	10.588	8.25543	9.39548
ENSMUSG00000004846	2.03548	2.15365	2.67136	2.80188	2.66602	2.86282	2.32965	2.0758	1.83246	1.98341	2.29049	1.45576	1.94996	2.17522	1.94524
ENSMUSG00000004849	6.78269	7.34461	8.32099	6.25438	8.76337	7.20833	6.08194	5.73724	7.03554	6.9524	5.80351	6.03419	7.36491	7.24098	7.06427
ENSMUSG00000004864	20.7101	19.1997	20.9457	16.9053	20.7108	18.231	17.235	15.8024	20.9913	17.0503	17.6318	18.6581	25.4735	18.1732	20.4971
ENSMUSG00000004865	2.55094	2.60316	2.6824	2.98206	3.00262	2.71344	3.1093	2.55238	2.85356	2.81733	2.69288	2.5757	2.31835	2.6974	3.00578
ENSMUSG00000004872	0	0	0	0	0	0	0	0	0	0	0.00174304	0	0	0	0
ENSMUSG00000004880	2.93816	3.35212	3.05795	2.59317	2.98973	2.98451	2.96277	2.40222	2.67241	2.69631	2.33359	2.80107	2.47832	2.81361	2.36592
ENSMUSG00000004885	0	0	0	0	0	0	0	0	0	0	0	0	0.0369075	0.0411711	0
ENSMUSG00000004891	0.583086	0.953879	0.498966	0.824467	0.562118	0.572303	1.0803	0.985772	0.725226	1.14104	1.01609	0.775451	0.686285	0.910403	0.531481
ENSMUSG00000004892	0.0445223	0.0293362	0.0649927	0.0320288	0.0176555	0.0469358	0.0245347	0.0148492	0	0.0240633	0.0131576	0	0.0136906	0	0.0313833
ENSMUSG00000004894	0	0	0	0	0	0	0	0	0	0	0	0	0	0	0
ENSMUSG00000004895	1.11509	0.91145	1.03539	1.35051	0.965548	1.11601	1.19591	1.26401	1.02907	1.1901	1.21388	0.874893	1.09378	1.00225	1.25364
ENSMUSG00000004896	7.15179	7.08388	5.74541	5.89661	6.14638	6.38899	7.0441	6.31944	6.07658	6.7205	6.99947	6.30075	6.36192	6.30833	7.36543
ENSMUSG00000004897	14.6756	13.7074	16.7964	14.7307	17.8133	15.7496	15.0365	14.3379	13.7833	15.1681	14.0671	14.7109	14.761	14.8057	16.4716
ENSMUSG00000004902	0.00907932	0.0119649	0	0.0130631	0	0.00717864	0	0	0.00696777	0.0147215	0.00804962	0	0.0251271	0	0
ENSMUSG00000004929	1.27909	0.862635	1.16425	0.822734	1.18155	0.868547	0.920468	0.767888	0.785293	1.11018	0.81383	0.62182	0.79127	0.88268	0.70008
ENSMUSG00000004931	3.2677	2.48893	3.17279	3.08401	3.04935	3.01029	2.13113	2.42967	1.90957	2.98944	2.07316	2.31242	2.9315	3.67121	1.74338
ENSMUSG00000004933	0.289104	0.535762	0.448405	0.636933	0.247205	0.528596	0.567561	0.705089	0.485336	0.483411	0.496612	0.323548	0.366711	0.539235	0.401205
ENSMUSG00000004934	0.912942	0.830304	0.957288	0.758512	1.10904	0.823491	0.924697	0.630415	0.799302	1.15712	0.957605	0.938691	1.05571	1.03211	0.978882
ENSMUSG00000004936	1.88583	1.56651	1.65417	1.86414	1.70163	1.69966	1.72183	1.55343	1.64547	1.77656	1.4922	1.64116	1.64745	1.60912	1.83244
ENSMUSG00000004937	3.08922	2.83739	3.68112	3.59449	4.00229	3.40472	2.94045	3.03243	2.66712	3.60494	2.98785	2.88509	3.23843	2.99841	2.78381
ENSMUSG00000004939	0	0.0319912	0.0354374	0.13971	0	0	0.0802656	0.0485791	0.0745204	0.0787233	0.0430453	0	0	0.0999265	0
ENSMUSG00000004945	0.782384	1.01836	0.96892	0.751989	0.949849	0.907615	0.779242	0.923992	1.01384	0.909844	0.909708	0.750828	1.13587	0.778733	0.90183
ENSMUSG00000004947	0.128711	0.202237	0.15537	0.185187	0.167847	0.199619	0.229153	0.193176	0.117773	0.20067	0.100947	0.122737	0.137004	0.127359	0.120388
ENSMUSG00000004948	0	0	0	0	0	0	0	0	0	0	0	0	0	0	0
ENSMUSG00000004951	6.30168	15.0991	9.19907	10.0558	5.38414	7.79078	8.33435	5.6174	5.89128	6.87376	6.60281	4.89235	7.92726	7.07443	5.81497
ENSMUSG00000004952	1.63894	1.58209	1.65899	1.37796	0.866572	1.37583	1.33244	1.17422	1.16461	1.24122	1.33945	1.0219	1.11372	1.12439	1.25511
ENSMUSG00000004961	0.315058	0.702629	0.371471	0.41843	0.576637	0.383236	0.941544	0.751718	0.316182	0.550142	0.365274	0.634254	0.782499	0.773136	0.768744
ENSMUSG00000004980	98.5391	99.5541	99.6573	86.1366	96.5773	95.9835	91.1863	84.3716	91.276	89.8433	74.7046	97.437	85.0248	90.2379	85.4678
ENSMUSG00000004988	0.0455921	0	0.0332772	0	0	0.0360477	0.0376864	0.0456179	0.0349889	0.0369622	0.0404214	0	0	0.0469176	0.0482061
ENSMUSG00000004994	0.584032	0.720312	0.579302	0.657152	0.525556	0.663054	0.594167	0.734199	0.574623	0.716297	0.544349	0.515672	0.663103	0.647243	0.617518
ENSMUSG00000004996	1.37149	1.22165	1.55716	1.33378	1.405	1.486	1.7215	1.11814	1.46184	1.5031	1.53119	1.11946	1.40578	1.12386	1.47697
ENSMUSG00000005034	0.677839	0.631244	0.540924	0.669678	0.409921	0.607397	0.677964	0.621704	0.636373	0.661274	0.705131	0.544634	0.608634	0.748699	0.573362
ENSMUSG00000005043	1.01148	1.15864	1.47654	1.41052	1.49953	1.3657	1.23484	1.26117	1.51666	0.895718	1.47621	1.05027	1.44988	1.32913	0.987206
ENSMUSG00000005045	0.0658194	0.0746912	0.0693925	0.123636	0.0456768	0.0664964	0.0725417	0.0804915	0.0617369	0.0859703	0.103742	0.06044	0.0944512	0.0526812	0.0695932
ENSMUSG00000005054	13.9863	16.9061	13.6582	12.7678	13.1391	18.151	13.6341	12.064	12.5102	14.3887	15.5643	12.0903	10.055	11.9114	11.7286
ENSMUSG00000005057	0.0132684	0.026228	0.0145267	0.0190903	0.0236775	0.0734353	0.0548382	0.0199139	0.0254565	0.0107569	0.0352908	0.0548279	0.0367204	0.0204812	0.0140291
ENSMUSG00000005069	1.57994	1.37444	1.59034	1.74575	1.72604	1.6166	1.63887	2.12844	1.72761	1.80831	1.99585	1.37969	1.80044	1.73214	1.98716
ENSMUSG00000005078	1.0568	1.38484	0.988014	0.973799	1.01709	1.2862	1.44282	0.950465	1.19375	1.15518	1.45279	1.22666	1.33638	1.05086	1.30571
ENSMUSG00000005087	0.74121	0.813527	0.740078	0.94811	0.565982	0.674938	0.762412	0.568721	0.615167	0.602599	0.706988	0.745635	0.424474	0.621349	0.576773
ENSMUSG00000005089	0.0071325	0.0056396	0.0083295	0.0112883	0.00339412	0.0101509	0.0141497	0.0157004	0.00328423	0.00346946	0.00505887	0.00982433	0.00131595	0.00146797	0.00603315
ENSMUSG00000005102	0.128383	0.136209	0.12547	0.126796	0.124258	0.160003	0.147491	0.152405	0.123575	0.114667	0.131186	0.140869	0.132486	0.114202	0.149549
ENSMUSG00000005103	9.86675	8.9299	9.38178	9.35852	9.17311	9.84771	9.82895	8.26665	8.95459	9.99262	8.31632	9.16967	8.52427	9.00293	9.61691
ENSMUSG00000005107	0.170262	0.121065	0.101027	0.127772	0.134065	0.145272	0.169089	0.223059	0.205868	0.203576	0.169414	0.207525	0.246336	0.166388	0.204632
ENSMUSG00000005124	0.130058	0.13244	0.103558	0.153102	0.0843958	0.102831	0.151485	0.118301	0.131569	0.110233	0.104825	0.048857	0.103618	0.0851704	0.0437547
ENSMUSG00000005125	1.45378	1.39837	1.29652	1.40902	1.03715	1.60035	1.92426	2.07199	1.39909	1.74707	2.54466	1.52598	2.46662	1.3373	2.07093
ENSMUSG00000005131	0	0.015486	0.00428854	0.0126805	0.003495	0.00464559	0.00971354	0.0176368	0.00901827	0.0238172	0.00520924	0.00809308	0.00542026	0	0.012425
ENSMUSG00000005142	5.61177	4.24361	4.86569	7.57736	5.10045	5.92591	7.31605	5.96666	5.05816	5.42486	7.32386	5.27417	4.94525	6.18834	5.92025
ENSMUSG00000005148	17.757	16.0005	20.4425	16.4654	17.0508	15.9907	17.2799	18.5977	17.7597	16.6861	18.1148	20.1386	19.3805	17.7037	18.6897
ENSMUSG00000005150	4.41744	4.51455	4.51833	3.80478	4.41515	4.30052	5.29088	3.36758	4.474	4.9456	3.72996	4.47032	4.01966	3.83461	4.41653
ENSMUSG00000005161	23.7393	27.7108	22.0455	21.0049	24.2469	21.9216	21.8494	19.6921	20.5886	22.2739	21.9385	22.3102	20.6074	20.438	20.9233
ENSMUSG00000005198	4.82648	3.56829	4.92411	6.16287	5.61451	6.07189	5.64609	6.42875	5.64112	5.94068	6.37457	4.92017	6.35056	6.10028	6.50235
ENSMUSG00000005202	0	0	0	0	0	0	0	0	0	0	0	0	0	0	0
ENSMUSG00000005204	5.44211	5.538	5.53646	4.73124	6.17432	5.18335	5.9574	4.45706	5.36973	4.59939	4.93668	5.70158	4.88468	5.34085	5.68748
ENSMUSG00000005220	0.00368752	0.00182231	0	0	0.0016451	0	0.00152405	0.000922402	0	0.000747384	0.00245199	0.00253961	0.00170088	0	0
ENSMUSG00000005225	1.05145	0.751567	0.992526	0.956864	1.34149	1.14272	1.28066	1.01116	1.16619	1.23196	0.737859	1.32545	1.02824	1.00173	1.20995
ENSMUSG00000005232	0	0	0	0	0.00668571	0.00888671	0	0	0	0	0	0	0	0	0
ENSMUSG00000005233	1.30249	1.82751	1.65529	1.38896	1.81386	1.29636	1.07664	1.56387	1.65811	1.34167	1.11401	1.35082	1.51254	1.40343	1.6688
ENSMUSG00000005237	0.0117521	0.00967949	0.00964998	0.0147951	0.0200978	0.0185838	0.0267143	0.0132286	0.0169106	0.0131005	0.00911688	0.0182109	0.0108414	0.0151172	0.0155324
ENSMUSG00000005251	1.21877	1.53778	1.16086	1.31827	1.32139	1.25067	1.50044	1.22811	1.10117	1.4646	1.16485	1.1906	1.21203	1.22752	1.04189
ENSMUSG00000005262	1.9664	1.97261	1.86876	2.16522	2.1102	1.90378	1.85763	1.53386	1.89097	1.78289	1.75762	1.96783	1.86584	1.79231	2.11309
ENSMUSG00000005267	0.143374	0.196814	0.104648	0.180498	0.14214	0.1417	0.158018	0.131501	0.165045	0.0823338	0.169485	0.106971	0.11573	0.178281	0.189494
ENSMUSG00000005268	0.712506	0.632711	0.496849	0.867424	0.859381	0.693352	0.676848	1.03865	0.901801	0.8398	0.985451	0.847032	0.963687	0.885505	1.12076
ENSMUSG00000005299	2.76961	2.76905	3.30967	2.71209	3.39625	3.28817	2.91044	2.36905	2.56132	3.35389	2.4555	2.74382	2.58318	3.02096	2.91917
ENSMUSG00000005312	3.73157	3.15049	3.66054	3.94772	3.91421	3.36918	3.66828	3.71458	3.42036	4.15101	3.5199	4.01594	3.73732	3.22133	3.48639
ENSMUSG00000005320	0.292304	0.200306	0.349894	0.361682	0.27124	0.36978	0.541225	0.339264	0.457621	0.454993	0.176224	0.386516	0.302009	0.276738	0.259613
ENSMUSG00000005338	0.207972	0.191128	0.163781	0.240168	0.156264	0.216362	0.285008	0.18071	0.134404	0.257347	0.286283	0.143231	0.237294	0.157698	0.144669
ENSMUSG00000005339	0.0317784	0.0418782	0	0.045722	0.0567085	0.0251258	0.052536	0.0317964	0	0.0772898	0.0281743	0	0	0.0654046	0.0336004
ENSMUSG00000005354	5.85955	6.50306	6.59262	6.1384	7.7981	6.53302	5.88139	4.8632	5.20138	6.26094	5.64987	5.56041	5.94101	6.22442	6.33826
ENSMUSG00000005355	0.0896943	0.0394003	0	0.215084	0.195628	0.212752	0.222424	0.029915	0.0688344	0.0969555	0.0265073	0.0823636	0.110324	0.123069	0.189674
ENSMUSG00000005357	0	0.00362386	0	0	0.00327145	0	0.00909223	0	0	0	0	0.00757543	0	0	0
ENSMUSG00000005360	0.0270515	0.0956041	0.0592338	0.0566125	0.0380336	0.062221	0.0528527	0.051673	0.0169856	0.0498434	0.0327048	0.0406482	0.0612534	0.045553	0.0546048
ENSMUSG00000005362	2.90155	2.88029	2.20087	3.34248	2.97245	3.1788	2.9314	3.83297	3.68942	3.18257	3.80828	3.97049	3.79635	3.48356	4.26099
ENSMUSG00000005364	0.0146178	0.00321061	0.00355647	0.00701061	0.00289839	0.0192629	0.0040277	0.0243769	0.00747882	0.00395031	0.00864	0	0.004495	0.0100286	0.015456
ENSMUSG00000005370	2.29735	1.98434	2.05909	1.89245	1.98254	2.23052	2.56806	2.20336	2.3477	2.0169	2.42727	1.86911	1.9546	2.1069	2.15218
ENSMUSG00000005371	0.812829	0.779179	0.920409	0.821551	0.820892	0.804839	0.76398	0.917167	1.01439	0.923795	0.94739	0.959154	0.913353	0.875548	0.800531
ENSMUSG00000005373	1.32536	1.14476	1.07517	2.37384	1.56749	1.66866	2.45775	2.67556	1.69422	1.90636	2.38456	1.69172	2.16922	2.77979	3.01229
ENSMUSG00000005374	1.67364	1.48836	1.65724	1.60814	2.15119	1.85999	1.92519	1.37012	1.71554	1.9736	1.53571	1.77329	1.38199	1.6139	1.9181
ENSMUSG00000005378	2.54381	2.88669	3.26642	2.43999	3.49331	2.84311	2.76468	2.27816	2.6873	2.54606	2.46414	2.46568	2.85367	2.97327	2.9055
ENSMUSG00000005397	0.703774	0.860963	0.740137	0.95632	0.663202	0.843641	0.765226	0.941419	0.760785	0.764838	0.995201	0.785233	0.774891	0.724235	0.685448
ENSMUSG00000005410	2.03749	2.15856	2.74101	1.78189	2.92892	2.85076	1.97314	1.09927	1.77825	1.80567	1.65588	1.60958	1.52026	1.90144	1.75302
ENSMUSG00000005413	0.270451	0.392047	0.37506	0.680959	0.337834	0.406286	0.402399	0.541209	0.332086	0.263111	0.479558	0.447025	0.374238	0.306146	0.285958
ENSMUSG00000005417	1.21231	1.22366	1.15756	1.34845	1.01745	1.05949	1.34091	1.26821	1.31268	1.30492	1.32082	1.1183	1.44122	1.27676	1.26849
ENSMUSG00000005442	1.77392	1.72747	2.19955	2.20378	2.1019	2.25875	1.76077	1.71077	1.74408	1.80779	1.83802	1.55044	2.10307	2.09676	1.74758
ENSMUSG00000005447	10.4567	11.2439	11.5654	8.8608	9.88332	8.67347	8.69655	6.67555	8.4187	10.0377	8.58829	8.21774	8.28522	10.4307	6.44383
ENSMUSG00000005465	0.337224	0.2626	0.436333	0.37492	0.20971	0.618094	0.342101	0.306741	0.129399	0.273393	0.366929	0.358927	0.29695	0.536316	0.372766
ENSMUSG00000005469	2.26646	2.07592	2.45793	1.98315	2.40948	2.19869	2.25877	2.29186	2.49801	2.8474	2.37994	2.66795	2.83965	2.50604	2.54087
ENSMUSG00000005470	0.923721	1.01441	1.20797	0.692203	1.25155	1.22739	0.954434	0.564816	0.748278	0.572058	0.71659	0.77754	0.81663	0.831755	1.03094
ENSMUSG00000005474	0	0	0	0	0	0	0	0	0	0	0	0	0	0	0
ENSMUSG00000005481	6.48314	7.67441	7.63222	7.38354	9.04289	7.49177	6.8217	5.08643	5.02476	7.06885	5.33426	6.27088	5.72843	6.15843	6.76981
ENSMUSG00000005483	9.88652	8.04547	6.41429	14.2853	7.9919	8.45155	13.6552	8.49707	8.30058	13.6669	9.25223	17.2259	8.92546	10.4348	9.87262
ENSMUSG00000005493	0	0.002535	0	0	0	0.00304187	0	0	0	0.00311904	0	0	0	0	0.00406785
ENSMUSG00000005501	0.53186	0.434634	0.566034	0.453152	0.643341	0.507442	0.518229	0.62135	0.574627	0.585355	0.53213	0.540232	0.583837	0.651284	0.662887
ENSMUSG00000005503	0	0	0	0	0	0	0	0	0	0	0	0	0	0	0
ENSMUSG00000005505	3.69457	3.67863	3.1161	3.54377	3.95577	3.41881	3.64209	3.03947	3.73844	3.57211	4.1733	3.88265	3.383	4.19626	4.02214
ENSMUSG00000005506	2.48473	2.21958	2.45694	2.53642	2.53513	2.23016	2.60329	2.49567	2.52482	2.57644	2.41626	2.52995	2.16471	2.48343	2.40302
ENSMUSG00000005510	4.67774	4.87305	4.69626	4.12326	4.67411	4.94106	4.63077	4.1069	4.75336	4.64671	4.54064	5.42446	4.38345	4.47125	4.18352
ENSMUSG00000005514	0.565773	0.471698	0.57097	0.96769	0.655911	0.798809	0.753995	0.678734	0.589263	0.88226	0.642365	0.652067	0.761588	0.674309	0.555483
ENSMUSG00000005533	0.107379	0.110109	0.101887	0.0980071	0.0758484	0.0907366	0.102628	0.118183	0.109188	0.0941267	0.124356	0.0822715	0.111439	0.0994504	0.0894089
ENSMUSG00000005534	0.427061	0.371252	0.330044	0.432866	0.347246	0.420892	0.495399	0.684642	0.48289	0.455815	0.581199	0.392158	0.617985	0.361923	0.492022
ENSMUSG00000005540	0.0757608	0.0199678	0.0221188	0.109003	0.027039	1.47356	0.563614	0.712554	0.290707	0.0122841	0.174638	0	0.0559116	0.046778	0.272355
ENSMUSG00000005547	0	0	0	0	0	0	0	0	0	0	0	0	0	0	0
ENSMUSG00000005553	0	0.0372774	0.0103233	0.0101747	0.00841308	0	0	0.0283032	0.0108543	0.0458658	0	0.0194815	0.0130475	0	0.0299091
ENSMUSG00000005566	2.58609	2.10471	2.95632	3.01148	2.90449	2.6656	2.91854	2.47531	2.47855	2.45559	2.89479	2.51298	2.3421	2.50938	2.69067
ENSMUSG00000005575	18.5133	17.0781	20.5306	17.8293	21.8471	19.029	16.6853	16.7909	17.3701	18.3982	17.155	18.7551	19.2272	18.6828	18.2488
ENSMUSG00000005580	0.120483	0.123284	0.168636	0.10095	0.171158	0.14121	0.131226	0.124806	0.130535	0.143643	0.121899	0.142525	0.120299	0.135655	0.143877
ENSMUSG00000005583	0.0728262	0.107397	0.0759359	0.089812	0.0866388	0.175484	0.120396	0.139952	0.101133	0.0768475	0.0963378	0.0971266	0.0842446	0.0785122	0.0684459
ENSMUSG00000005609	1.95164	1.70253	1.6201	1.72532	1.75361	1.76041	2.10174	1.87023	1.79309	2.22292	1.71812	1.73218	1.67361	1.71137	1.72204
ENSMUSG00000005610	57.9087	58.1654	57.6613	59.7421	64.9742	54.3385	58.2971	57.4725	57.4089	62.1967	55.256	61.6194	53.694	55.1498	57.2643
ENSMUSG00000005611	0.503395	0.601395	0.479457	0.772954	0.303363	0.506325	0.557991	0.573039	0.628248	0.537903	0.690673	0.470588	0.577053	0.533316	0.450237
ENSMUSG00000005615	1.72896	1.76088	1.87578	2.10063	2.42001	2.28173	1.92318	2.69101	2.55216	2.7757	2.35797	2.80485	3.14662	2.18779	2.77147
ENSMUSG00000005621	0.874954	0.793614	1.03943	0.995504	0.9342	0.923351	0.935063	0.90109	0.918705	0.926	0.996432	1.06902	0.97263	0.975739	1.0335
ENSMUSG00000005625	6.57325	6.18382	6.69744	7.01109	7.67307	7.34517	6.64262	5.58853	6.138	6.83843	6.24885	6.41109	6.58961	5.6109	6.30735
ENSMUSG00000005628	0.119441	0.209869	0.116238	0.315056	0.142095	0.125916	0.0987297	0.159344	0.0916629	0.25822	0.141193	0.0548395	0.257097	0.122913	0.252578
ENSMUSG00000005640	0.0984166	0.0907867	0.100567	0.212399	0.0351249	0.132284	0.227783	0.226486	0.120845	0.135639	0.253039	0.271119	0.1725	0.121533	0.239336
ENSMUSG00000005649	0	0.0346383	0	0.0126059	0	0	0	0	0	0	0	0	0	0	0
ENSMUSG00000005656	1.75284	1.80919	1.43547	1.55767	1.55829	1.65462	1.58778	1.9487	1.74083	1.79257	1.52019	1.92518	1.71211	1.76843	1.73624
ENSMUSG00000005667	0.708492	0.694106	0.993418	0.912062	1.47502	1.37095	0.624168	0.671583	0.665343	0.79356	0.578551	0.577824	0.533189	0.729091	0.571692
ENSMUSG00000005672	0.562159	0.552582	0.533072	0.755784	0.379616	0.508232	0.643696	0.571698	0.463246	0.504315	0.700624	0.533139	0.448456	0.471812	0.487205
ENSMUSG00000005674	3.41949	4.27714	4.01874	3.50229	4.63689	3.57431	2.92236	2.69655	4.33665	3.12464	3.72537	2.91383	3.28815	3.63819	3.64619
ENSMUSG00000005677	3.0517	3.08076	2.90176	2.61832	3.51393	3.07694	2.86967	2.32509	2.75021	2.95072	3.35098	2.46807	3.04765	2.88112	2.69383
ENSMUSG00000005681	0.42642	0.280972	0.726226	0.102254	0.338198	0.224768	0.469971	0.14222	0.327249	0.460941	0.12602	0	0.393374	0.146272	0.15029
ENSMUSG00000005682	2.77111	2.34268	2.04551	2.70816	2.44454	2.53826	2.89567	2.61574	2.70445	2.56874	3.04092	2.8087	2.55636	2.29211	2.86366
ENSMUSG00000005683	21.3262	19.5223	18.69	23.1442	23.586	21.1976	19.6365	18.8691	19.6806	22.7357	19.4207	23.8565	21.0717	20.3159	23.5878
ENSMUSG00000005686	0.797405	0.702431	1.03643	0.769972	0.781238	0.778822	0.89177	0.639992	0.890117	0.73981	0.665384	0.816421	0.790681	0.69772	0.89272
ENSMUSG00000005687	5.74566	7.1915	6.5744	5.75783	6.32798	6.11003	5.20563	6.80329	6.97033	6.40743	5.89484	6.22069	5.78645	6.11926	6.1812
ENSMUSG00000005696	0.0490864	0.018482	0.0307094	0.025223	0.025027	0.0332662	0.0173892	0.0140326	0.010763	0.017055	0.0435194	0.0289765	0.0194067	0.036081	0.0148288
ENSMUSG00000005698	2.09397	1.68515	1.86669	1.5561	1.7196	1.66847	1.72079	1.82665	1.76612	1.77343	1.70869	2.20659	1.68789	1.71133	1.80562
ENSMUSG00000005699	1.04309	0.475823	1.28842	0.577219	1.05001	1.39569	0.79589	1.04368	0.677345	0.325249	0.711375	0.552597	0.814212	0.495421	0.848378
ENSMUSG00000005705	0.00266603	0.00878336	0.00389182	0.00383582	0.00317169	0.00421583	0.00661121	0.00800261	0.008184	0.00648418	0.00472734	0	0	0.00823062	0.00845666
ENSMUSG00000005716	0	0	0	0	0	0	0	0	0	0	0	0	0	0	0
ENSMUSG00000005718	0.688331	0.618475	0.80385	0.756272	0.789107	0.732243	0.579319	0.613587	0.537853	0.58848	0.454926	0.655058	0.634988	0.656827	0.582238
ENSMUSG00000005732	6.29733	8.03507	8.28574	6.13626	8.25593	7.04392	5.51873	4.88899	6.91783	6.19813	5.24703	6.96239	6.08131	7.21732	4.85461
ENSMUSG00000005763	0.146788	0.145781	0.152168	0.108658	0.164505	0.146335	0.168813	0.148999	0.146935	0.169019	0.13014	0.140651	0.119712	0.22111	0.186695
ENSMUSG00000005774	2.34118	2.22271	2.55402	1.81099	1.96164	2.56762	2.28897	2.54401	2.00921	2.08171	2.41045	2.18451	1.71851	2.27972	2.58188
ENSMUSG00000005779	40.4021	44.1092	42.9151	37.4771	45.994	39.6836	36.0572	30.7624	38.5684	37.8676	31.4518	38.5479	38.665	38.9402	38.7593
ENSMUSG00000005800	0.0563742	0.0123818	0	0.0270366	0.0223555	0.0445727	0.0155329	0.018802	0	0.0152345	0.0166602	0	0.0346702	0.0193377	0.0596064
ENSMUSG00000005802	8.04708	7.28994	7.10595	8.59806	8.49569	6.96049	7.02246	10.2515	8.5311	9.58265	8.23385	9.53353	9.22456	8.10908	8.86182
ENSMUSG00000005803	4.09836	4.08429	3.59645	3.62728	3.41398	3.21687	4.39628	3.82843	3.70313	3.57766	3.33578	3.36715	3.8082	2.75626	3.61861
ENSMUSG00000005804	3.07459	3.42928	3.09663	3.03972	3.2797	3.50383	3.45013	3.12789	3.42727	3.43954	3.31981	3.59616	3.86627	3.62355	3.57778
ENSMUSG00000005813	2.01059	2.10098	2.25529	2.12967	2.46531	1.88227	2.28391	1.88214	2.01157	2.35503	1.61853	1.98785	1.82633	2.22137	1.98893
ENSMUSG00000005823	3.33182	3.31745	3.33976	3.70717	3.71713	3.78173	4.28413	3.21518	2.76151	3.28942	3.53162	3.26348	3.40147	3.16964	4.25874
ENSMUSG00000005824	0.200593	0.290781	0.204976	0.115444	0.0715918	0.253761	0.132648	0.0802828	0.0615769	0.162624	0.142275	0.165779	0.0740192	0.24771	0.212095
ENSMUSG00000005836	1.03553	0.967245	1.13373	1.31798	1.31654	0.985198	0.902998	1.13859	1.13528	1.04248	0.953398	1.06584	1.0655	0.895836	1.04677
ENSMUSG00000005846	6.49358	7.23901	7.04966	6.07153	7.29241	5.86766	6.23964	5.25968	6.86787	5.85431	5.30559	6.23846	5.08425	5.33467	5.09653
ENSMUSG00000005864	0	0	0	0	0	0	0	0	0.00787393	0.00831801	0	0	0	0	0
ENSMUSG00000005871	1.25818	0.960249	1.25795	1.10328	1.33407	1.06395	1.20309	1.45071	1.27695	1.35048	1.3168	1.31515	1.28086	1.20282	1.30277
ENSMUSG00000005873	1.49318	1.90244	1.49976	1.90595	1.22618	1.47313	1.44725	1.52708	1.55662	1.64441	1.85103	1.36508	1.4567	1.40741	1.20854
ENSMUSG00000005881	10.9201	8.8941	9.73123	10.8233	9.63939	9.58046	10.5183	9.61807	10.2459	10.4953	11.4122	9.86695	11.178	10.8775	12.1109
ENSMUSG00000005882	0.307287	0.369218	0.407342	0.318585	0.404545	0.344787	0.388475	0.343633	0.345064	0.353534	0.318511	0.361015	0.371016	0.346448	0.377464
ENSMUSG00000005883	0.118711	0.11733	0.129969	0.0426997	0.042368	0.0750879	0.029438	0.0475113	0.127544	0.0673687	0.189446	0.0817566	0.0547557	0.048865	0.0753105
ENSMUSG00000005886	0.328863	0.264257	0.303847	0.306977	0.341617	0.28602	0.31626	0.386833	0.308396	0.353101	0.347034	0.355753	0.365532	0.3896	0.356199
ENSMUSG00000005891	0	0	0	0	0	0	0	0	0	0	0	0	0	0	0
ENSMUSG00000005892	0	0	0	0	0	0	0	0	0.0558471	0	0	0	0	0	0
ENSMUSG00000005893	0.959382	0.99915	0.96076	1.00909	1.15757	1.04614	1.03544	1.45353	1.15673	1.12797	1.38672	1.05529	1.26463	0.991953	1.38938
ENSMUSG00000005897	0.264387	0.305494	0.307639	0.325265	0.284903	0.293868	0.250215	0.383387	0.370513	0.413154	0.42804	0.258612	0.286315	0.311505	0.360574
ENSMUSG00000005899	1.07279	1.04324	1.15022	1.12835	1.23665	1.15239	1.2904	0.866118	1.01066	1.07966	0.944561	1.11079	0.873622	1.14966	1.02478
ENSMUSG00000005907	0.380004	0.349941	0.401004	0.44464	0.446632	0.412671	0.46549	0.503905	0.491903	0.493664	0.430267	0.57387	0.460368	0.315669	0.513132
ENSMUSG00000005917	0	0	0	0	0	0	0	0	0	0	0	0	0	0	0
ENSMUSG00000005936	2.68795	2.42734	2.71228	2.89667	2.63083	2.63327	2.90346	2.56089	2.88466	2.80426	3.29457	2.5666	2.85504	2.9865	3.24969
ENSMUSG00000005947	0.500495	0.279549	0.532234	0.302824	0.433751	0.495305	0.200005	0.248731	0.274718	0.31977	0.332065	0.433718	0.250729	0.900477	0.459099
ENSMUSG00000005949	1.01273	0.89241	0.970732	1.17621	1.07417	1.11908	1.11952	1.24526	1.27349	1.40467	1.56858	1.51258	1.23816	1.11751	1.30302
ENSMUSG00000005950	0.0153671	0.0405022	0.0448652	0.0994944	0.0365635	0.0729008	0.0127024	0.0615032	0.0235865	0	0.0681215	0.0846669	0.0283524	0.0316278	0.0162482
ENSMUSG00000005951	0.639494	0.530429	0.428321	0.595352	0.563875	0.612693	0.752485	0.602217	0.560054	0.860014	0.753733	0.715036	0.805088	0.650344	0.811391
ENSMUSG00000005952	0	0	0	0	0	0.00552934	0	0.0139946	0	0.00566962	0.00620022	0	0	0	0.0147886
ENSMUSG00000005958	0.995677	0.823424	0.808307	0.847841	0.846088	0.739041	0.99099	0.589612	0.787507	0.757791	0.846725	0.69972	0.627964	0.857339	0.741232
ENSMUSG00000005968	0.944105	0.740571	0.620482	1.17901	0.824144	0.688298	0.790531	1.0755	0.849999	1.18621	0.833408	1.10901	0.953886	0.975759	0.985271
ENSMUSG00000005973	1.79378	1.90636	1.34094	1.84198	1.6005	1.50977	1.56644	2.06981	1.80958	1.50116	1.78273	1.39479	1.41456	2.06923	1.63661
ENSMUSG00000005980	1.89517	2.13495	2.32032	2.02306	1.81824	2.90019	2.77935	1.89624	2.5335	3.46939	4.17348	2.77883	3.21461	3.58598	4.84797
ENSMUSG00000005981	2.14083	2.05031	2.12946	1.79438	1.9605	1.75171	2.24287	1.50441	1.78813	1.97375	1.65968	1.83099	1.7315	1.8598	1.75822
ENSMUSG00000005982	1.44822	1.29149	1.45608	1.46442	1.43921	1.48534	1.41825	1.31519	1.39707	1.43343	1.47476	1.32985	1.38964	1.55017	1.49435
ENSMUSG00000005983	1.47869	1.43391	1.45601	1.70602	1.70107	1.65444	1.38372	1.31204	1.43456	1.45892	1.91702	1.38346	1.68582	1.53604	1.41598
ENSMUSG00000005986	0.130907	0.115008	0.0849316	0.156956	0.103824	0.149504	0.0841618	0.160088	0.122788	0.129713	0.077374	0.120208	0.201271	0.134713	0.107655
ENSMUSG00000005994	0	0	0	0	0	0	0	0	0	0	0	0	0	0	0
ENSMUSG00000006005	2.61765	2.1946	2.58521	2.29155	2.35425	2.35154	2.60305	2.57289	2.2242	2.56909	2.30029	2.32339	1.97629	2.43899	2.53389
ENSMUSG00000006007	0	0	0	0	0	0	0	0	0	0	0	0	0	0	0
ENSMUSG00000006010	1.471	1.7001	1.5369	1.5916	1.41482	1.46789	1.15709	1.82198	1.43843	1.44742	1.29891	1.64217	1.4938	1.44662	1.64314
ENSMUSG00000006014	0.416239	0.37804	0.344864	0.364181	0.247593	0.471417	0.353362	0.281402	0.362603	0.310091	0.369033	0.325403	0.415116	0.439917	0.273578
ENSMUSG00000006019	0.257452	0.264435	0.303975	0.28326	0.342315	0.502904	0.319214	0.234868	0.180144	0.276248	0.288674	0.260747	0.265442	0.428575	0.34427
ENSMUSG00000006021	1.16222	1.04279	1.13707	1.04956	1.02964	1.09488	1.14465	1.11339	1.13863	0.982326	1.07426	1.22618	1.00372	1.19601	1.20271
ENSMUSG00000006024	3.5826	3.53137	3.70034	4.77944	4.63546	4.00841	3.90327	3.3624	3.68317	4.01616	3.72422	3.93711	4.20469	3.95507	4.00243
ENSMUSG00000006050	4.51657	5.53107	4.43523	4.60655	4.64853	4.88671	4.39656	4.11775	5.02822	4.1555	4.24143	4.33843	4.93407	4.2045	4.9012
ENSMUSG00000006056	0	0	0	0	0	0	0	0	0	0	0	0	0	0	0
ENSMUSG00000006057	11.9405	14.3695	14.828	12.2286	17.5921	12.8063	11.5379	8.9881	11.4969	12.2573	10.8314	10.9265	11.2701	11.8041	12.216
ENSMUSG00000006058	4.10126	3.67244	3.93646	3.86902	4.12849	3.52776	3.19141	3.93823	3.98907	4.14097	3.84923	4.20061	4.04674	4.26687	3.87576
ENSMUSG00000006095	5.23163	4.68266	5.25468	5.07916	5.23248	5.41762	3.5208	4.30811	4.24588	4.46657	3.59161	4.46394	5.0611	4.57379	4.25883
ENSMUSG00000006127	1.68622	1.80549	1.52306	1.74376	1.26005	1.96651	1.77713	2.0457	1.87639	1.57211	2.27985	1.75648	2.30415	1.58341	2.37349
ENSMUSG00000006134	1.14949	0.902368	1.0638	1.1395	1.2301	1.21325	1.19112	1.05108	1.05521	1.16823	1.1459	1.1515	1.14159	1.23951	1.19795
ENSMUSG00000006143	0	0.0505093	0	0.0551454	0.0227987	0.0303043	0.0475228	0.0191748	0.0147071	0	0	0.0263965	0	0	0.0202627
ENSMUSG00000006154	0.247321	0.131623	0.159688	0.260037	0.0848739	0.248193	0.18871	0.33312	0.204403	0.277625	0.303607	0.0524094	0.359782	0.244723	0.170982
ENSMUSG00000006169	3.98353	3.23752	4.211	3.26154	4.37732	3.40148	3.43907	3.35153	3.53615	3.52951	3.01254	3.29305	3.59171	3.10265	3.38859
ENSMUSG00000006179	0.24898	0.311705	0.436147	0.232847	0.325823	0.255915	0.246968	0.0498241	0.0764301	0.121111	0.176594	0.240062	0.252653	0.307462	0.236929
ENSMUSG00000006191	0.00993588	0.0179571	0.0126394	0.0130702	0.0150288	0.0121205	0.0173646	0.0147702	0.0119823	0.0188721	0.0145978	0.0105576	0.0144035	0.0122697	0.0144076
ENSMUSG00000006200	0	0	0	0.0459935	0.0380301	0	0.211391	0	0	0	0	0.0880631	0	0	0
ENSMUSG00000006204	0	0	0	0	0	0	0	0	0	0	0	0	0	0	0
ENSMUSG00000006205	0.384182	0.4737	0.430334	0.511707	0.366544	0.544356	0.367872	0.430071	0.429116	0.422479	0.532838	0.314361	0.336864	0.395352	0.34186
ENSMUSG00000006215	0.566801	0.570877	0.679654	0.605801	0.761001	0.595394	0.448438	0.567122	0.540621	0.590805	0.466625	0.568806	0.575163	0.591613	0.453755
ENSMUSG00000006216	0	0	0	0	0	0	0	0	0	0	0	0	0	0	0
ENSMUSG00000006218	0	0	0.0086217	0.00849766	0.00702637	0.0280185	0	0	0	0.0383058	0	0.0162704	0	0.0121558	0
ENSMUSG00000006219	3.07488	3.01429	3.51763	3.15102	3.35573	2.98191	3.1849	3.36544	3.42888	3.6121	3.4828	3.33642	3.456	4.13293	3.66919
ENSMUSG00000006221	0.748422	2.68489	1.5781	1.73487	1.16243	1.24924	1.20292	0.956858	1.81882	1.01126	2.43299	1.08815	1.80277	1.62594	1.27493
ENSMUSG00000006235	0.122654	0.0538784	0.0895236	0.205883	0.0972779	0.096977	0.13518	0.0818153	0.125505	0.0331457	0.108743	0	0	0.0841463	0.0864573
ENSMUSG00000006241	0.134595	0.3104	0.114613	0.20979	0.146779	0.088682	0.0927133	0.224452	0.172154	0.145491	0.0795534	0.0308986	0.165552	0.0923386	0.0711559
ENSMUSG00000006262	3.16404	2.73489	3.01047	2.58571	3.21866	2.71129	2.59024	3.20931	3.12863	3.03377	2.82832	3.16086	3.02709	3.14421	3.31788
ENSMUSG00000006269	0	0	0	0	0	0	0	0	0.0091166	0.00963077	0.0315962	0	0	0	0
ENSMUSG00000006270	0	0	0	0	0	0	0	0	0	0	0	0	0	0	0
ENSMUSG00000006273	4.33109	3.93388	4.17654	4.084	3.97176	4.51237	4.00894	4.26583	3.80278	3.91362	3.91989	3.63533	3.61393	3.64453	4.07854
ENSMUSG00000006276	0.559844	0.506254	0.552241	0.608331	0.516937	0.542657	0.625412	0.56016	0.479978	0.529837	0.53581	0.516239	0.505653	0.489341	0.61671
ENSMUSG00000006281	4.06527	3.59734	3.9109	3.39395	3.9298	4.00257	4.37214	4.16895	4.21783	4.1764	4.24744	4.14242	4.5055	4.31276	4.68404
ENSMUSG00000006288	1.46245	1.45779	1.43692	1.28811	1.30487	1.37125	1.54982	1.29444	1.45328	1.10963	1.47944	1.34292	1.401	1.34096	1.57603
ENSMUSG00000006289	1.01321	1.08572	0.963633	0.912956	0.925344	1.09241	1.09977	0.972823	0.989637	0.920993	1.00719	0.986789	1.04799	0.968944	0.941448
ENSMUSG00000006299	16.5432	16.8578	15.3321	15.1669	16.9577	17.3387	16.1233	14.2814	16.1208	15.9695	15.0764	14.7319	15.6161	15.5197	15.8239
ENSMUSG00000006301	9.2525	7.9048	8.21006	10.9791	9.67824	9.08227	8.23987	8.78019	8.11625	8.4333	9.05905	9.71147	10.0764	7.27786	9.01457
ENSMUSG00000006304	10.5779	10.8433	10.8167	10.6653	11.5861	10.9519	10.3392	10.5897	10.7922	10.4164	9.70072	11.4588	11.0679	10.5715	10.8308
ENSMUSG00000006307	3.19679	2.60018	3.2957	3.41889	3.59433	3.19508	3.0502	2.71453	2.48972	3.42995	3.04449	2.75694	3.08031	3.64115	3.23966
ENSMUSG00000006310	0.510558	0.336412	0.387557	0.176299	0.388732	0.371383	0.286978	0.26564	0.219419	0.298021	0.307805	0.309428	0.226076	0.462353	0.323899
ENSMUSG00000006311	0	0	0	0	0	0	0	0	0	0	0	0	0	0	0
ENSMUSG00000006313	0.425021	0.343699	0.310219	0.194572	0.298783	0.366596	0.351322	0.173971	0.177914	0.328909	0.291178	0.319323	0.142576	0.258451	0.306402
ENSMUSG00000006315	16.4918	19.1684	19.8128	16.5065	23.8849	16.4409	19.7284	17.2186	19.8886	18.8511	16.7102	15.5202	17.9541	18.2362	19.062
ENSMUSG00000006333	133.654	139.965	139.794	113.325	140.208	125.578	124.529	119.253	138.569	122.925	135.695	132.978	145.262	116.909	127.871
ENSMUSG00000006335	0.608245	0.840343	0.801978	0.494025	0.758622	0.744641	0.697398	0.569326	0.662538	0.906694	0.521868	0.783749	0.796412	0.504782	0.705357
ENSMUSG00000006342	5.9359	4.25133	1.84604	12.9035	4.55942	6.89706	7.53058	10.7423	6.8133	10.6917	12.2872	7.60736	11.2375	7.38328	8.45927
ENSMUSG00000006344	0.270597	0.285278	0.281446	0.374729	0.249488	0.326273	0.369064	0.250444	0.327073	0.334551	0.593773	0.316813	0.386921	0.382888	0.236042
ENSMUSG00000006345	9.08021	6.9171	6.62756	9.90028	9.68572	8.85149	7.72738	10.1434	11.3201	9.80909	10.3263	8.27476	12.3138	9.64385	10.2571
ENSMUSG00000006356	2.53878	3.15717	2.7665	4.24438	2.44602	3.05337	3.04438	2.54022	3.10089	3.30476	3.70915	1.8716	3.29864	2.539	2.4953
ENSMUSG00000006360	125.336	128.245	76.7318	146.971	104.42	94.0347	105.724	117.927	115.52	115.026	133.699	130.251	134.035	109.184	150.306
ENSMUSG00000006362	0.242066	0.20651	0.232476	0.2108	0.190975	0.257875	0.235897	0.201411	0.174037	0.221036	0.273349	0.266738	0.204502	0.233371	0.204756
ENSMUSG00000006369	0.376548	0.42071	0.445546	0.723481	0.42849	0.488188	0.550978	0.416543	0.486413	0.472132	0.48314	0.489666	0.46819	0.385089	0.356098
ENSMUSG00000006373	26.5697	20.2199	18.7815	24.9859	21.6708	21.7078	22.2989	29.363	26.0117	24.7813	26.0394	28.2887	27.6463	24.9528	28.6499
ENSMUSG00000006378	1.45505	1.62987	1.42784	1.3724	1.85604	1.68732	1.41657	0.986759	1.05462	1.27138	1.06069	1.55882	1.16332	1.19788	1.23078
ENSMUSG00000006386	0.0847321	0.0942717	0.0689421	0.0859371	0.0694053	0.0801733	0.0930033	0.0820004	0.0767523	0.0743244	0.0972898	0.0497454	0.0794471	0.0686129	0.0646225
ENSMUSG00000006389	0	0	0.0182221	0	0	0	0	0.0124898	0	0	0.0221342	0	0.0115154	0.0128457	0.0131985
ENSMUSG00000006390	26.7537	25.2672	27.2532	33.4718	48.7106	35.8068	23.012	18.2726	28.417	27.0335	19.5944	26.8102	25.5388	31.1624	24.5569
ENSMUSG00000006392	6.49116	6.78169	7.29883	5.46898	6.64397	6.68122	6.62239	5.3831	6.30546	6.35292	6.22161	6.88695	6.28483	6.95069	6.67784
ENSMUSG00000006395	5.47303	5.67982	6.34161	6.29958	5.29026	5.67958	4.97641	6.16065	7.71785	5.87913	7.03587	6.59626	7.00534	6.40657	6.58252
ENSMUSG00000006398	6.01164	5.80222	7.69416	4.812	10.1738	7.59835	5.03921	4.36302	4.51606	6.24662	4.24136	5.13155	6.05347	5.83789	6.04298
ENSMUSG00000006403	0.442739	0.498363	0.403938	0.570648	0.460873	0.393812	0.5642	0.221495	0.169886	0.508492	0.343461	0.533602	0.272285	0.569513	0.136536
ENSMUSG00000006411	0.0815038	0.0738425	0.0371805	0.0439747	0.0363609	0.040276	0.00842138	0.0305812	0.0547302	0.0412978	0.0812929	0.0280659	0.0563907	0.0209684	0.0215442
ENSMUSG00000006412	1.76199	1.72778	1.58985	1.92629	1.72481	1.82094	1.43352	1.51312	1.68228	1.8109	1.56216	1.66257	1.38227	1.29924	1.59897
ENSMUSG00000006418	3.94114	3.52053	3.61328	4.35654	4.3408	3.57844	4.25095	3.50254	3.58398	3.87054	4.24697	4.44655	4.32295	3.85788	4.51436
ENSMUSG00000006423	0.60238	0.611396	0.578946	0.640598	0.61203	0.709977	0.528854	0.602721	0.680509	0.65519	0.593772	0.819414	0.631631	0.57754	0.66461
ENSMUSG00000006435	0.0631212	0.0477528	0.0358334	0.0639085	0.0556246	0.0314231	0.0521759	0.0748526	0.0466472	0.0530687	0.0621806	0.0289812	0.0646995	0.0553332	0.0444935
ENSMUSG00000006442	4.96704	4.23334	5.75334	4.58306	7.06525	5.0371	4.28426	2.1608	3.68757	3.45785	2.10613	3.94137	3.28717	4.11138	2.22632
ENSMUSG00000006445	1.69426	1.75176	1.38326	2.23532	2.54539	1.74727	2.15883	1.62821	1.55205	2.54625	0.914326	3.0347	1.4394	3.29407	1.44445
ENSMUSG00000006456	2.31637	1.91907	2.5982	2.35252	2.47203	2.37012	2.13997	1.99389	2.01294	2.52691	2.50668	2.01757	2.10543	2.31361	2.14303
ENSMUSG00000006457	0.0112949	0.0223269	0.016488	0.00812541	0.00671857	0.0357215	0.00933634	0.0113013	0	0	0.0200278	0.0155576	0	0.0116233	0.0119425
ENSMUSG00000006462	0	0.00326849	0.00362059	0	0	0.00392203	0	0	0.00380682	0	0	0	0	0	0
ENSMUSG00000006463	1.76435	1.86377	2.20763	1.59161	1.83245	1.74928	1.62046	1.42909	1.78387	1.54391	2.28431	1.8516	1.8343	1.84447	1.62862
ENSMUSG00000006464	0.105081	0.226601	0.118533	0.18555	0.102282	0.143508	0.126342	0.277189	0.146623	0.193616	0.177858	0.131581	0.149813	0.137628	0.202011
ENSMUSG00000006469	0	0.0227162	0	0	0.0205072	0.0545167	0.11399	0.034495	0.105831	0	0.0916967	0.0474867	0.0636075	0	0.109357
ENSMUSG00000006471	0.773966	0.698443	0.908769	0.738342	0.93077	0.705064	0.876193	0.774404	0.77474	0.777514	0.820444	0.764786	0.853679	0.606008	0.960662
ENSMUSG00000006476	3.09451	2.62157	2.90398	3.24382	2.34034	2.60398	2.61273	2.38854	2.18824	2.47293	2.60638	2.58788	2.4061	3.13898	2.61755
ENSMUSG00000006488	0	0	0	0	0	0	0	0	0	0	0	0	0	0	0
ENSMUSG00000006490	0	0	0	0	0	0	0	0	0	0	0	0	0	0	0
ENSMUSG00000006494	1.47657	1.41885	1.81867	1.06665	1.26623	1.148	1.3019	1.33582	1.4684	1.21204	1.23274	1.36436	1.40754	1.2979	1.54822
ENSMUSG00000006498	18.5836	18.3433	22.5534	17.4974	24.7309	23.1923	21.3099	15.2946	17.0441	19.1279	15.9591	15.7598	15.5467	17.8864	17.7612
ENSMUSG00000006517	2.85921	3.22423	3.23541	2.48483	3.10473	2.71582	3.06134	2.38082	2.12062	3.28255	2.82416	2.93389	1.80563	3.29779	2.17098
ENSMUSG00000006519	6.28644	6.04578	6.5621	4.63878	5.00417	5.5369	5.42562	4.87937	6.11921	5.17147	6.96685	4.74333	6.41756	6.13623	5.52277
ENSMUSG00000006522	0.0620441	0.0735866	0.0905708	0.116048	0.0369059	0.0883002	0.0923141	0.0372475	0.0761836	0.0201201	0.132018	0.0512759	0.103025	0.0255392	0.0656014
ENSMUSG00000006526	0.189861	0.175623	0.170557	0.17861	0.173747	0.248268	0.162975	0.160743	0.182133	0.201285	0.203937	0.160933	0.154938	0.229197	0.169863
ENSMUSG00000006527	0.0995914	0.119731	0.133904	0.133234	0.137188	0.131238	0.0996532	0.0996477	0.131406	0.0977384	0.151808	0.144398	0.137004	0.118669	0.147792
ENSMUSG00000006529	0	0	0	0	0	0.0105614	0	0	0	0	0	0	0	0	0
ENSMUSG00000006538	4.59485	3.49638	3.11573	4.32911	3.4914	4.68768	4.36168	7.23727	4.41349	5.88809	4.96733	4.73651	5.79753	4.48439	3.69857
ENSMUSG00000006542	0.0182988	0.0241145	0	0.0263279	0.0544237	0.0868085	0.0756289	0.0549274	0	0.103846	0.064894	0.0504097	0.101284	0.0564924	0.019348
ENSMUSG00000006546	0.117432	0.0386884	0.0857121	0.0422395	0.104778	0.0464241	0.0485344	0	0.0450604	0.190407	0.104113	0	0.0541655	0.0604228	0
ENSMUSG00000006567	0.0474537	0.020232	0.0224115	0.0783158	0.056454	0.0573829	0.0853724	0.097754	0.0749773	0.115414	0.0816689	0.0499834	0.0901274	0.0660686	0.0914946
ENSMUSG00000006570	0	0	0	0	0	0	0	0	0	0	0	0	0	0	0
ENSMUSG00000006574	0.0108445	0	0	0.0156028	0	0	0	0	0	0	0	0	0	0	0
ENSMUSG00000006575	0.473614	0.67841	0.721431	0.62217	0.58794	0.71637	0.493616	0.659313	0.442481	0.500826	0.657235	0.765811	0.664863	0.826432	0.478996
ENSMUSG00000006576	0.225126	0.546507	0.233503	0.451763	0.133912	0.215471	0.313413	0.201542	0.245514	0.336208	0.294138	0.228487	0.295123	0.329216	0.162865
ENSMUSG00000006585	1.42889	1.74852	2.85565	1.78664	2.42843	2.68991	1.54671	1.49778	1.61876	1.29633	1.71928	1.82758	1.41231	1.89056	1.76262
ENSMUSG00000006586	0.0188209	0.0214956	0.00915813	0.0216633	0.0201515	0.0188491	0.019706	0.0288751	0.0259988	0.0345857	0.0166864	0.0397502	0.0300947	0.0271153	0.0199
ENSMUSG00000006587	0.0866431	0.05709	0.04216	0.0623301	0.103076	0.04567	0.0477461	0	0.132986	0.0468286	0.102422	0	0.159857	0.208045	0
ENSMUSG00000006589	25.517	26.7486	26.1833	21.4558	32.2786	29.0182	23.2837	21.7183	22.5072	25.9931	23.0637	24.991	27.8194	24.2979	23.2133
ENSMUSG00000006599	2.19113	1.8428	1.83768	1.86509	2.20599	1.71091	1.76618	1.8996	2.21943	1.89223	1.89436	2.05266	1.88949	1.94672	2.07213
ENSMUSG00000006611	0.897411	1.12631	0.966921	1.13746	1.08033	1.43598	0.971403	1.30412	1.03305	1.31651	1.13662	0.882927	1.10382	1.12139	1.08442
ENSMUSG00000006638	4.42506	4.02764	4.54363	4.80199	4.97436	4.68471	5.14565	3.78969	4.08664	4.34753	4.08944	4.95873	4.70483	5.20976	4.55982
ENSMUSG00000006641	1.85714	1.16587	1.14204	2.82981	1.60919	1.78053	2.05487	2.69218	3.15346	3.66326	2.74852	3.24286	3.52086	2.12181	3.16962
ENSMUSG00000006642	0.315746	0.26749	0.691379	0.210919	0.32197	0.356638	0.354208	0.270792	0.242314	0.475392	0.239945	0.55917	0.249665	0.162463	0.286156
ENSMUSG00000006649	0	0	0.00475865	0.00469019	0.00775625	0.00515484	0	0.00652337	0	0	0	0.00898025	0	0	0
ENSMUSG00000006651	5.85756	4.8245	3.97557	9.23709	6.75608	8.07658	5.01899	5.39629	6.29066	6.16767	7.04571	7.33028	8.89619	7.47969	8.66699
ENSMUSG00000006673	1.40408	1.32903	1.32625	1.37596	1.53335	1.28544	1.37262	1.36138	1.3144	1.49778	1.22943	1.51486	1.33136	1.14519	1.40645
ENSMUSG00000006675	0.050111	0.0792448	0.0512058	0.0937282	0.0536539	0.103014	0.0745591	0.0601672	0.0538396	0.097502	0.0444278	0.0690232	0.129437	0.0618815	0.0423873
ENSMUSG00000006676	6.63269	6.53964	7.52544	8.00639	7.29841	7.09807	7.40745	6.42755	5.98986	5.75481	7.20464	6.65837	6.84462	7.07343	7.06392
ENSMUSG00000006678	0.0690839	0.0864881	0.083199	0.0596378	0.0708861	0.077836	0.074712	0.0627867	0.0728988	0.0611415	0.0622698	0.0618517	0.0557639	0.065168	0.0584359
ENSMUSG00000006699	13.8192	14.4684	13.6645	12.794	14.4265	13.9204	12.2752	12.8847	14.6299	13.5342	12.6694	14.317	14.9522	14.5168	15.1776
ENSMUSG00000006705	0.711137	0.517746	0.531868	0.5179	0.587511	0.475496	0.529768	0.509497	0.508693	0.537383	0.513729	0.556273	0.53454	0.569187	0.543046
ENSMUSG00000006711	0.0839379	0.0530952	0.0563642	0.0772915	0.129816	0.0690208	0.116564	0.0839854	0.103067	0.160598	0.130976	0.0832439	0.077433	0.0691026	0.0923006
ENSMUSG00000006715	1.8139	2.40272	2.23843	1.80265	2.26917	2.27694	1.453	1.81493	2.21006	1.72829	1.50871	2.00909	2.0011	1.75118	1.97722
ENSMUSG00000006717	1.81642	1.95517	1.78121	1.63588	1.97123	1.69928	1.63899	1.62321	1.9686	2.01218	1.90545	1.6616	1.93148	1.56958	1.53938
ENSMUSG00000006720	0.0600783	0.0712551	0.105241	0.0605075	0.0500312	0.0475014	0.0595928	0.0721347	0.0553273	0.068189	0.127835	0.0827521	0.0443379	0.061825	0.0508183
ENSMUSG00000006724	0.0396211	0.0522135	0	0.085509	0.0471359	0.0626535	0.163754	0.079287	0	0.0321215	0	0	0.109652	0	0
ENSMUSG00000006728	20.4073	20.8351	24.4907	19.9968	22.6679	24.9331	23.0479	17.3238	20.7388	20.1321	22.5875	20.2386	19.9752	19.6743	20.8051
ENSMUSG00000006731	17.4526	15.6417	19.8047	16.8484	21.0783	22.7118	19.4689	17.7544	13.8212	18.8583	17.9894	18.8515	16.4916	18.6151	19.6311
ENSMUSG00000006732	2.39784	2.15677	3.02805	2.46425	4.1431	2.70838	2.10789	1.63754	2.68725	2.49938	2.09215	1.67761	2.24712	2.82006	2.53532
ENSMUSG00000006736	18.6899	19.6374	21.4302	19.1687	22.7981	20.4187	22.5995	21.038	20.4488	20.9879	21.8324	21.1341	20.6199	19.6231	22.0982
ENSMUSG00000006740	7.1641	6.37945	7.06333	6.03634	7.11239	6.06972	6.13374	6.65974	6.8751	6.72101	5.43438	6.61431	6.0937	6.47733	6.55842
ENSMUSG00000006763	0.598269	0.444744	0.464662	0.463495	0.538367	0.582185	0.469168	0.468141	0.553312	0.503681	0.489616	0.591631	0.594359	0.465693	0.559582
ENSMUSG00000006764	0	0	0	0	0	0	0	0.00886354	0.00135967	0	0.00785387	0	0.00490321	0	0.00187329
ENSMUSG00000006777	0.435025	0.270263	0.27216	0.938856	0.783695	0.520847	0.493154	0.94516	0.84894	0.493754	0.683218	0.513605	0.573302	0.588369	0.630812
ENSMUSG00000006782	3.08043	2.92281	3.57287	3.10244	3.11165	3.71978	3.77776	3.00372	2.6821	3.02407	2.94956	3.16296	3.07938	3.27374	3.13861
ENSMUSG00000006784	0.013981	0.0138183	0.0102046	0.0150866	0.00415818	0.00552709	0.00577833	0	0.00536474	0.0113346	0.0185931	0.00962874	0.00644875	0.00719373	0
ENSMUSG00000006800	0.394873	0.4933	0.614745	0.387514	0.536295	0.461998	0.341495	0.322015	0.43091	0.556989	0.386515	0.370984	0.400067	0.39226	0.292018
ENSMUSG00000006818	5.75644	5.85858	5.49951	5.86878	6.32481	5.52253	5.66749	5.22775	5.41659	5.38024	4.84354	5.3028	5.69931	4.88619	4.63271
ENSMUSG00000006850	1.46685	1.2887	1.35239	1.38847	1.37768	1.36325	1.51031	1.33894	1.28371	1.54387	1.5971	1.31152	1.59057	1.19171	1.87747
ENSMUSG00000006906	1.09183	0.938186	0.838857	0.826788	0.816567	0.757248	0.923615	0.913566	0.926106	0.823046	0.769873	0.879467	1.0131	0.814753	1.15443
ENSMUSG00000006920	1.57824	1.36314	1.35431	1.58799	1.34158	1.57246	1.65276	1.64849	1.43625	1.50861	1.64507	1.55697	1.86419	1.56377	1.68565
ENSMUSG00000006930	0.77087	0.550261	0.703312	1.38639	0.751494	1.20206	0.9027	0.621329	0.624457	0.954795	0.911258	0.707866	0.928419	1.01364	0.815068
ENSMUSG00000006931	0.32491	0.622798	0.409621	0.616216	0.439244	0.397016	0.415064	0.502418	0.408023	0.622606	0.523749	0.488218	0.62671	0.364753	0.37477
ENSMUSG00000006932	36.5668	33.3017	30.4353	37.2509	34.642	34.0884	33.0341	34.6529	35.1117	34.7677	33.9256	34.9941	36.6556	33.5886	40.0581
ENSMUSG00000006941	7.72399	6.73245	5.72645	6.91288	5.31803	6.53982	7.33983	7.05898	7.56126	7.83979	7.49506	8.20967	7.23762	6.63423	5.91614
ENSMUSG00000006948	0	0	0	0	0	0	0	0	0	0	0	0	0	0	0
ENSMUSG00000006958	0.0814334	0.1878	0.282328	0.336848	0.133208	0.193158	0.235595	0.203699	0.281226	0.0330097	0.252693	0.196292	0.413174	0.125701	0.19373
ENSMUSG00000006998	14.9814	15.3508	16.5601	13.8666	17.6418	15.8231	15.0458	10.8216	12.2965	15.1074	10.9242	13.5731	11.618	13.5208	13.1297
ENSMUSG00000007021	0.271247	0.357454	0.424243	0.334512	0.207445	0.275738	0.352333	0.116314	0.178426	0.345563	0.652742	0.320243	0.321719	0.279133	0.0819424
ENSMUSG00000007029	2.98644	2.59943	3.48943	3.02369	3.99149	3.93542	3.06796	2.44707	2.51825	2.79977	2.4843	2.62386	2.44889	2.69385	3.04072
ENSMUSG00000007030	0.0185455	0.0977583	0.0541446	0.0800484	0.0882517	0.0733156	0.091978	0.129892	0.0711621	0.0751756	0.0328844	0.0766339	0.0342165	0.0190846	0.0392176
ENSMUSG00000007033	0.229048	0.264113	0.271667	0.473726	0.391705	0.181098	0.354995	0.515649	0.307613	0.301751	0.203071	0.315491	0.105649	0.206244	0.302725
ENSMUSG00000007034	22.6938	20.6529	21.2756	21.81	25.215	24.9877	23.8215	23.3442	26.7806	23.8804	26.2408	22.237	30.3847	23.05	27.6759
ENSMUSG00000007035	0.0623376	0.0958413	0.0606661	0.0747416	0.080341	0.115005	0.0858803	0.0623728	0.0797332	0.0673841	0.0368452	0.0286214	0.0479222	0.032075	0.0549264
ENSMUSG00000007036	1.71655	1.85493	1.92445	1.83749	1.90326	1.96524	1.69133	1.74501	1.72835	1.77016	1.77755	1.89151	2.10292	1.80885	1.75689
ENSMUSG00000007038	27.3435	23.4325	23.8498	36.6877	34.986	35.4088	30.7548	41.6803	47.6916	34.7794	48.7336	45.5049	50.8188	34.7811	45.0201
ENSMUSG00000007039	0.677313	1.13601	0.988727	1.55034	0.659271	1.31446	0.967041	0.92413	1.2286	0.898541	0.873451	1.18737	1.30645	0.506912	0.846355
ENSMUSG00000007041	16.6077	17.1072	18.167	14.2164	20.1149	18.6955	12.0784	9.83283	12.383	11.2201	10.6722	13.5361	14.3903	13.8667	14.2929
ENSMUSG00000007050	2.89966	3.69796	3.78909	3.09533	4.42331	3.40197	2.66747	2.01219	2.79956	3.10912	2.36348	2.89887	2.50236	3.2246	2.91756
ENSMUSG00000007080	0.320459	0.303381	0.416718	0.243784	0.322081	0.36113	0.331875	0.176905	0.226143	0.262787	0.277583	0.243532	0.248052	0.246384	0.284308
ENSMUSG00000007097	0.500586	1.07905	0.78816	0.977457	0.395602	0.802892	0.857123	1.20924	0.751868	0.794273	1.21098	0.659959	1.07531	0.618167	0.680512
ENSMUSG00000007107	0	0	0	0	0.00321222	0	0	0.00540325	0.00414429	0	0	0	0	0	0
ENSMUSG00000007122	0.094475	0.0996008	0.0137913	0.122336	0.0224787	0.0746974	0.0624744	0.0945284	0.043502	0.030637	0.0670083	0.0520521	0	0.058333	0.059935
ENSMUSG00000007207	0.232023	0.143889	0.179313	0.2651	0.170489	0.161868	0.157945	0.170702	0.157114	0.149377	0.175457	0.197393	0.201451	0.16152	0.173171
ENSMUSG00000007209	0	0	0.0327231	0	0.0266681	0	0	0	0.0344063	0	0	0	0.0413585	0	0
ENSMUSG00000007216	0.0890516	0.0880154	0.110496	0.0768752	0.132427	0.0422456	0.058888	0.0801917	0.0478388	0.101074	0.102638	0.085862	0.0985804	0.0733125	0.0941573
ENSMUSG00000007279	0.039381	0.0574575	0.0410626	0.113321	0.0418306	0.0533776	0.083706	0.064734	0.0626034	0.0638537	0.109732	0.0968636	0.0804431	0.0897361	0.0505616
ENSMUSG00000007338	5.80705	8.01418	8.31014	6.38142	8.73076	7.30284	6.53872	6.26784	7.64978	7.52518	6.64841	7.62077	6.5381	6.7758	8.26724
ENSMUSG00000007379	0.0252553	0.020339	0.0266263	0.0181684	0.0183611	0.0354992	0.0139173	0.0224619	0.0215353	0.0181999	0.0298547	0.019326	0.0258868	0.0231018	0.0207693
ENSMUSG00000007411	0.952781	0.703801	0.788036	0.803253	0.901579	0.798924	0.881008	0.847139	0.807325	0.807971	0.797681	0.778522	0.844892	0.902138	0.856176
ENSMUSG00000007415	2.0904	2.25297	2.56373	2.33118	2.50999	2.1689	2.09406	2.06825	2.24832	2.67753	2.22536	2.59032	2.35135	2.31911	2.5307
ENSMUSG00000007440	0	0	0	0.00148627	0.000614468	0.000816756	0	0	0	0	0	0	0	0	0
ENSMUSG00000007457	0	0	0	0	0	0	0	0	0	0	0	0	0	0	0
ENSMUSG00000007458	16.7003	18.5294	18.2533	16.9618	18.4165	18.6755	17.3686	14.963	16.7872	16.3528	16.5405	17.064	15.7359	15.4759	15.9676
ENSMUSG00000007476	0.260208	0.319095	0.263783	0.317185	0.279465	0.302889	0.292759	0.325444	0.266257	0.322293	0.448579	0.308633	0.40674	0.238021	0.267485
ENSMUSG00000007480	0	0	0	0	0	0	0	0	0	0	0	0	0.0824425	0	0
ENSMUSG00000007564	5.72586	5.11681	6.25551	6.1721	6.59967	6.0242	6.70633	5.29895	5.34185	6.59971	6.09015	6.0726	5.90652	5.84526	6.15086
ENSMUSG00000007570	0.448102	0.580993	0.791287	0.707112	0.696459	0.72002	0.740802	0.723154	0.610125	0.632817	0.768933	0.676949	0.786747	0.818134	0.748901
ENSMUSG00000007589	5.65539	5.90302	6.0374	5.60834	6.31931	6.31021	5.26454	5.31484	5.82064	5.93468	4.99057	5.60571	6.26541	6.03737	5.78404
ENSMUSG00000007591	0.719991	0.474409	0.583905	0.402853	0.47586	0.632518	0.396763	0.240133	0.122788	0.518852	0.851114	0.881528	0.368997	0.493949	1.09961
ENSMUSG00000007594	0.0763479	0	0	0.146464	0.151381	0.0603651	0.126218	0.20371	0.0390613	0.103161	0.112815	0.070108	0	0.183324	0.0807254
ENSMUSG00000007603	3.31653	3.30119	4.09459	4.06106	4.13445	3.87757	3.09141	2.75357	2.84306	3.14643	3.0968	2.67288	3.90575	3.81234	2.72327
ENSMUSG00000007610	0.968572	1.0168	1.23417	0.779449	1.10345	1.07732	0.93632	0.837714	0.932293	0.652146	0.975162	0.768813	0.938944	1.09809	0.60752
ENSMUSG00000007613	0.839918	0.931775	0.862725	1.03268	0.982871	1.06496	0.982084	1.26212	1.179	1.07712	1.1698	1.05173	0.969238	0.880052	1.10767
ENSMUSG00000007617	0.335881	0.307252	0.296013	0.329027	0.345387	0.307945	0.31899	0.303894	0.330435	0.338932	0.316796	0.342062	0.321388	0.369547	0.292801
ENSMUSG00000007646	0.073234	0.131603	0.0680308	0.0957886	0.110885	0.115806	0.154089	0.099921	0.0766394	0.0701669	0.0767335	0.0825323	0.0491335	0.0753631	0.0633542
ENSMUSG00000007653	0.00180127	0.000593437	0.00131473	0.000647907	0.000535727	0	0.000744464	0	0	0.000730159	0.00159698	0	0	0	0.000952273
ENSMUSG00000007655	2.22193	4.62909	2.47182	3.40922	1.83247	2.35087	2.82151	4.01677	3.01084	2.96745	3.07862	2.63173	3.85687	2.82226	2.21313
ENSMUSG00000007656	3.65331	3.66551	3.29072	3.06419	3.11644	3.1905	3.25317	2.98246	3.3899	3.27144	3.37885	3.28229	3.17104	3.32376	3.00243
ENSMUSG00000007659	0.72348	0.649393	0.781314	0.96392	1.19224	0.852201	0.662102	0.812529	1.01413	0.840903	0.785423	0.905007	1.12711	0.942038	0.944493
ENSMUSG00000007670	4.86976	4.10004	5.63436	5.2419	5.24623	6.10346	5.1733	4.80033	4.12478	4.78146	4.7812	5.11767	5.02479	5.41967	4.78663
ENSMUSG00000007682	0.108578	0.0626001	0.0198125	0.0781097	0.0322929	0.042924	0.100969	0.0678995	0.187484	0.0330097	0.0842309	0.0560834	0.0375613	0.0558673	0.0430512
ENSMUSG00000007721	2.70716	4.02437	3.97595	3.61	4.28106	3.75881	2.53792	1.8168	2.02689	3.58652	2.04889	2.36464	3.2283	3.70316	2.05951
ENSMUSG00000007739	11.7958	12.4265	12.2506	11.3076	12.3508	10.2142	12.9927	11.8025	12.1827	10.4733	10.9369	11.4321	10.1082	9.5794	11.6156
ENSMUSG00000007777	5.99628	6.6206	5.95378	4.78	6.33024	4.05762	4.77791	5.56726	6.0942	5.6058	5.74727	5.20857	5.78076	5.67029	5.36907
ENSMUSG00000007783	0.133931	0.21661	0.142189	0.315323	0.137606	0.211787	0.281801	0.158372	0.149503	0.236902	0.151126	0.184477	0.213408	0.125295	0.115863
ENSMUSG00000007805	0.00809473	0	0.00295413	0	0.00240751	0	0	0	0.00621216	0	0	0	0	0.00416503	0
ENSMUSG00000007812	3.38554	3.21867	3.25652	3.18357	2.86971	2.92536	3.04835	3.91976	3.31267	3.4897	3.33389	3.86384	3.23471	3.33465	3.38788
ENSMUSG00000007815	7.59102	7.60616	7.43938	6.93162	7.3776	7.68861	7.03886	7.14469	7.14443	7.4609	7.26074	7.63175	7.52753	7.15921	6.92977
ENSMUSG00000007817	0.678327	0.541493	0.528906	0.780638	0.683828	0.770383	0.715329	0.882232	0.741482	0.960722	0.950802	0.834268	1.18115	0.990536	0.981255
ENSMUSG00000007827	0.18254	0.181436	0.155817	0.189186	0.202439	0.234837	0.263414	0.182644	0.194698	0.200662	0.164581	0.166201	0.154123	0.156009	0.147208
ENSMUSG00000007833	4.06757	3.51994	4.2455	3.78451	3.95189	4.07367	3.81055	3.37799	2.97592	4.01213	3.26967	3.56705	3.62727	3.82306	3.29727
ENSMUSG00000007836	20.6917	20.9147	26.7636	20.0497	21.1834	25.7087	17.3946	22.5343	24.2514	21.1115	23.2745	21.5211	21.0359	19.6999	18.3806
ENSMUSG00000007837	2.2798	2.28059	2.6019	2.4601	2.73686	2.67104	2.4327	2.15667	2.01999	2.77241	2.499	2.25524	3.17381	2.85796	2.45434
ENSMUSG00000007850	33.5106	36.8182	31.2949	31.1574	32.0507	33.1193	34.5758	32.6202	34.2542	27.8885	28.081	32.2505	28.6352	31.1096	29.7704
ENSMUSG00000007867	0.162727	0.152287	0.139429	0.149299	0.130463	0.137984	0.159852	0.134502	0.15565	0.152957	0.198635	0.152675	0.156643	0.169885	0.157095
ENSMUSG00000007872	29.4522	25.5086	27.404	20.0472	31.3161	32.5221	15.7244	21.8721	22.2825	23.4039	17.0135	23.0994	27.7855	33.9146	20.9958
ENSMUSG00000007877	0.164897	0.108652	0.120357	0.118625	0	0.260755	0.545216	0	0	0.133685	0	0	0.152118	0.169691	0
ENSMUSG00000007880	1.31611	1.07961	1.3109	1.18219	1.37831	1.52544	1.30427	1.37506	1.34298	1.46196	1.44835	1.39884	1.41535	1.49904	1.49152
ENSMUSG00000007888	0.0345071	0.0113685	0.0125932	0.049648	0.0205259	0.0272833	0.0427853	0.0172633	0.0264819	0.0139877	0.0458903	0.0237651	0.0159164	0.0355103	0.0182428
ENSMUSG00000007891	6.80683	7.0553	6.68103	7.40103	6.42467	7.90078	8.2214	6.90397	6.82193	7.63505	8.51493	6.67862	7.97101	6.78083	7.8708
ENSMUSG00000007892	241.024	304.309	271.202	216.899	256.639	263.48	193.538	191.43	175.664	211.18	180.242	169.912	257.699	227.85	165.094
ENSMUSG00000007907	0	0	0	0	0	0	0	0	0	0	0	0	0	0	0
ENSMUSG00000007908	0.0124105	0.0275986	0.0067937	0.0156239	0.00645938	0.0171717	0.01667	0.017074	0.0119053	0.011319	0.0151291	0.0149574	0.00572434	0.00957845	0.00656101
ENSMUSG00000007944	0.164753	0.108557	0.160336	0.118522	0.163334	0.0868422	0.18158	0.0549488	0.0421457	0.178091	0.0973788	0	0.151985	0.226057	0
ENSMUSG00000007946	0.3416	0.112542	0.24933	0.122871	0.152396	0.168805	0.352958	0.170896	0.229386	0.346176	0.340715	0.0588151	0.196954	0.131824	0.361185
ENSMUSG00000007950	0.542304	0.696792	0.613524	0.604697	0.467741	0.793237	0.739642	0.54261	0.499418	0.439654	0.76928	0.485532	0.675374	0.809202	0.344038
ENSMUSG00000007987	3.27335	3.33797	3.1287	2.72859	4.01782	3.79999	2.89902	2.23546	2.71145	2.19041	2.48753	2.89847	4.09814	3.31505	3.26875
ENSMUSG00000007989	0.121138	0.154317	0.143433	0.100701	0.096076	0.0787515	0.0890069	0.0915784	0.101229	0.102574	0.0930797	0.0778663	0.0819503	0.130201	0.0768502
ENSMUSG00000008028	0.0146231	0.00963533	0.0106733	0.00525986	0	0.00578095	0	0	0.0168334	0	0.00648235	0	0.00674494	0	0.0154616
ENSMUSG00000008035	6.5673	6.42452	7.49889	6.49249	8.19636	8.02765	5.76157	4.79725	5.03997	7.90467	4.78659	6.43753	6.72738	7.67039	4.34523
ENSMUSG00000008036	5.54091	5.3053	5.5103	4.83311	5.39707	5.21609	4.0076	4.64314	3.93336	5.25015	3.80719	4.5077	5.31916	4.63288	3.75317
ENSMUSG00000008090	0.764641	0.845409	0.662157	1.1188	0.855705	0.993953	0.878445	1.24487	1.31287	1.28184	1.19498	0.874709	1.09992	0.786872	1.28809
ENSMUSG00000008129	0.0153446	0.0101107	0.00559993	0.00551936	0	0.0121323	0.0126838	0	0	0.00622006	0.0136043	0.0211357	0	0.0157907	0.00811219
ENSMUSG00000008136	0.39781	0.416705	0.348056	0.465959	0.341294	0.318564	0.406821	0.380174	0.455982	0.421745	0.454432	0.386371	0.430496	0.359515	0.377478
ENSMUSG00000008140	4.65977	5.70749	6.84397	6.25193	7.51613	7.14253	5.22233	5.23448	4.56332	6.07221	5.62667	5.15834	6.09195	6.11908	3.71787
ENSMUSG00000008153	0.0110752	0.0437853	0.0161673	0.0836574	0.0428213	0.0350267	0.0686606	0.0554073	0.0339979	0.0269365	0.0294574	0.0381376	0.0664098	0.0512873	0.0234204
ENSMUSG00000008167	1.6795	1.68631	2.02363	1.26575	1.64918	1.47546	1.56457	1.36037	1.3912	1.5345	1.37085	1.76256	1.99202	1.34426	1.40936
ENSMUSG00000008193	0.899137	1.04189	1.10887	1.91818	0.848361	4.31448	2.71662	2.60587	1.66558	1.28194	2.69386	0.42706	1.20128	1.49959	1.57355
ENSMUSG00000008200	1.82387	1.41426	1.72867	1.67337	1.71068	1.66777	2.01889	1.86193	1.82164	1.78295	1.67327	1.95152	1.6679	2.02923	1.86696
ENSMUSG00000008206	0.507093	0.55581	0.569418	0.487565	0.388646	0.566709	0.628744	0.604953	0.535095	0.537603	0.60953	0.483558	0.530767	0.572012	0.515545
ENSMUSG00000008226	0.635284	0.679601	0.430957	0.586056	0.635741	0.478655	0.51277	0.523471	0.562103	0.515035	0.523478	0.525026	0.530894	0.553768	0.687513
ENSMUSG00000008301	0.760772	0.982903	0.816588	0.847765	0.745348	0.813808	1.09741	0.962697	1.00169	0.80422	1.0977	1.14035	1.05272	0.752189	0.835936
ENSMUSG00000008305	0.299214	0.249038	0.371104	0.362528	0.326524	0.348638	0.351469	0.236355	0.296961	0.289999	0.269268	0.343965	0.234518	0.305598	0.304476
ENSMUSG00000008307	0.309439	0.300984	0.215101	0.402812	0.219124	0.209709	0.121801	0.221153	0.282707	0.238921	0.274345	0.304445	0.326238	0.257781	0.24928
ENSMUSG00000008318	0.0856716	0.0635061	0.109429	0.077039	0.0891806	0.143941	0.0796681	0.0964351	0.0657473	0.0434096	0.113933	0.0737528	0.0592743	0.0551015	0.0905836
ENSMUSG00000008333	4.09024	4.69428	3.88246	3.46742	3.55243	3.78057	2.55559	3.11265	3.74321	3.47171	3.52421	4.86686	3.66697	3.87322	3.65472
ENSMUSG00000008348	7.07125	6.00729	7.36855	9.918	7.83043	7.27877	8.52868	7.47573	5.9728	7.49948	8.39847	9.18865	5.9899	7.41413	6.3011
ENSMUSG00000008373	2.59304	3.22842	2.50884	2.11485	2.88756	2.527	2.28048	1.62911	2.27923	2.30999	1.64402	1.91042	2.18347	2.40469	1.92876
ENSMUSG00000008384	7.30233	7.80059	8.39863	10.9442	9.67454	7.2608	5.80746	7.36181	7.30225	6.59286	5.98369	9.52487	7.14469	8.93786	7.0776
ENSMUSG00000008393	3.59812	3.33199	4.12694	3.9976	3.74343	3.55885	3.58282	3.82256	3.43299	4.27985	3.73199	3.63573	3.75501	3.38821	4.2304
ENSMUSG00000008398	0.260287	0.202689	0.198617	0.225549	0.225204	0.285311	0.227378	0.23084	0.211103	0.189438	0.291082	0.224076	0.210101	0.222198	0.2283
ENSMUSG00000008429	0.711822	0.673693	0.721075	0.819323	0.798074	0.709479	0.773824	0.941	0.844245	0.881368	0.78791	0.855681	0.78003	0.714759	0.830179
ENSMUSG00000008435	1.06515	1.06465	1.0871	1.08445	1.1222	1.0991	0.969991	0.894149	0.907489	0.914762	1.01638	0.994674	0.940969	0.97536	1.03078
ENSMUSG00000008438	0.0381109	0.0125558	0	0.0137083	0.0226696	0	0	0	0.0292476	0.0154486	0.0337887	0.0262471	0.0175787	0	0
ENSMUSG00000008450	0.432219	0.609325	0.476877	0.527864	0.723462	0.48479	0.49021	0.392234	0.478264	0.562281	0.49014	0.456889	0.482177	0.62063	0.520768
ENSMUSG00000008461	0.349866	0.263463	0.218883	0.862935	0.654065	0.592766	0.784968	0.5501	0.536997	0.364682	0.310187	0.344219	0.553289	0.360037	0.528465
ENSMUSG00000008475	30.6359	29.6349	28.7562	26.3212	28.9195	28.8795	25.5473	26.4051	28.9576	25.7313	27.2168	32.4512	31.7945	27.9285	32.9206
ENSMUSG00000008482	0	0.0559665	0	0	0	0	0.0702098	0	0	0.0688607	0	0	0	0	0
ENSMUSG00000008489	0.00125632	0.00662244	0.000916979	0.00542272	0.000747304	0	0.00207695	0.00377111	0.00289244	0.00101852	0.00334153	0	0.00463585	0.00387855	0.00132836
ENSMUSG00000008496	0.0367232	0.0362959	0.0268039	0.0425627	0.0570375	0.225831	0.0505922	0.0489919	0.0438396	0.0380421	0.0361759	0.0477725	0.0225848	0.0461888	0.0625574
ENSMUSG00000008540	11.8085	13.2122	11.7401	9.31966	11.9546	10.3699	12.5376	13.3982	14.0597	14.5552	11.933	13.8964	15.3142	11.8333	14.3038
ENSMUSG00000008575	0.0997769	0.104891	0.0976532	0.0890704	0.087677	0.0968188	0.125588	0.139313	0.140962	0.120601	0.15159	0.114319	0.120913	0.104078	0.117966
ENSMUSG00000008590	0.0251446	0.016568	0.00917639	0.0316553	0.0112176	0.024851	0.0311768	0.0125794	0.0144726	0.035674	0.0111464	0.0259757	0.0405929	0.0258756	0.0265863
ENSMUSG00000008601	10.4877	12.0982	11.581	9.44711	11.6188	10.2642	12.4944	9.68178	10.1933	10.9144	10.4439	10.2238	9.97985	8.93713	10.1676
ENSMUSG00000008604	2.91545	2.69876	3.29963	3.14177	3.04715	2.70642	2.91726	2.82262	2.69939	2.74638	2.81503	3.1866	3.02707	3.03666	3.24486
ENSMUSG00000008658	0	0.00102933	0.000912166	0.000449521	0	0.000741082	0.00077477	0.0031261	0.00239771	0.00177306	0.001385	0.000860693	0.0014411	0.000643033	0.000330346
ENSMUSG00000008668	59.7968	72.5035	63.8868	50.2657	63.9964	59.8617	60.3255	53.9418	59.6932	53.2497	60.5291	47.4082	60.7224	50.6818	53.3681
ENSMUSG00000008682	153.199	191.308	161.719	150.349	156.205	164.795	168.399	157.262	169.913	143.991	166.814	147.79	163.547	144.383	166.87
ENSMUSG00000008683	22.7762	27.5452	21.5601	17.3832	19.6769	19.6854	19.6442	22.4539	25.7904	19.8745	23.7848	23.7487	21.6438	20.6152	21.7885
ENSMUSG00000008690	4.73728	4.41357	4.78448	4.88208	5.37365	4.58179	5.13611	3.9022	4.00756	5.03742	4.31722	4.44621	5.25435	4.16076	4.79922
ENSMUSG00000008730	3.25972	3.04301	3.50107	3.18083	3.25837	2.97184	3.3508	3.37089	3.08021	3.07677	3.4745	3.12541	3.42037	2.96845	3.18861
ENSMUSG00000008734	0.211544	0.278777	0.17222	0.286805	0.145192	0.231589	0.248842	0.325636	0.243519	0.257253	0.4256	0.179312	0.3903	0.209321	0.206467
ENSMUSG00000008763	0.92331	0.841053	0.936117	0.829174	0.925665	0.861765	0.921156	0.903949	0.898629	0.881149	0.916177	0.962251	0.833424	0.891949	0.948771
ENSMUSG00000008789	0	0	0	0	0	0	0	0	0	0	0	0	0	0	0
ENSMUSG00000008813	0	0	0	0	0	0	0	0	0	0	0	0	0	0	0
ENSMUSG00000008822	0.152747	0.557425	0.283009	0.270484	0.265587	0.250831	0.29137	0.411474	0.306583	0.228617	0.312515	0.356051	0.249301	0.26601	0.248468
ENSMUSG00000008843	0.147479	0	0	0	0	0.46642	0	0	0	0	0	0	0	0	0
ENSMUSG00000008845	0.40796	0.470416	0.57958	0.508353	0.225335	0.195838	0.355285	0.386324	0.257175	0.224431	0.626503	0.280963	0.436828	0.247394	0.346621
ENSMUSG00000008855	0.474688	0.635979	0.542803	0.785417	0.570995	0.94246	0.776034	0.997409	0.675963	0.808159	1.04278	0.639308	1.3137	0.846714	0.752857
ENSMUSG00000008859	1.30844	1.20154	1.34178	1.04989	1.19211	1.12581	1.06443	1.06038	1.27222	1.29117	1.12593	1.41489	1.14696	1.30993	1.18314
ENSMUSG00000008874	0	0	0	0	0	0	0	0	0	0	0	0	0	0	0
ENSMUSG00000008892	3.80581	4.7557	3.91196	3.94478	3.63685	3.81923	3.94631	4.10088	4.76127	4.41819	4.08296	4.29607	3.55242	4.07868	3.96449
ENSMUSG00000008932	0.0125093	0.0027475	0	0.00299968	0.00248032	0.00329686	0.00689345	0.00417212	0.00640004	0	0.00369687	0	0	0.004291	0.00440884
ENSMUSG00000008958	2.03675	1.75497	2.02407	2.33307	2.2553	1.96961	2.2016	2.05358	1.81557	2.00687	2.00022	1.92064	2.19688	2.06372	1.90504
ENSMUSG00000008976	2.34495	2.20361	2.22645	2.03465	2.1253	2.22073	1.94913	2.50313	2.22067	2.19234	2.17166	2.1323	2.00053	2.0367	2.3758
ENSMUSG00000008999	0.125113	0.154572	0.133173	0.136883	0.179852	0.146322	0.146509	0.125184	0.116019	0.124676	0.191806	0.172331	0.122631	0.118021	0.132286
ENSMUSG00000009013	24.3713	29.2756	25.4624	25.3401	21.875	18.9246	20.9863	17.7919	22.273	21.2509	18.1707	21.2226	22.7508	21.9885	14.9079
ENSMUSG00000009030	5.39438	5.49928	4.63562	4.81787	4.92817	4.49044	4.69456	6.15103	4.88968	5.57804	4.56602	4.90677	4.71343	4.94372	4.88578
ENSMUSG00000009035	0.694298	0.571121	0.664922	0.87805	0.620803	0.755246	0.698192	0.663717	0.610885	0.74931	0.705733	0.645675	0.771038	0.650772	0.579803
ENSMUSG00000009047	0	0	0	0	0	0	0	0	0	0	0	0	0	0	0
ENSMUSG00000009070	0	0	0	0	0	0	0	0	0	0	0	0	0	0	0
ENSMUSG00000009073	1.17106	0.939302	1.18021	1.0482	1.22706	0.975764	1.0983	1.09962	1.04043	1.09911	0.972359	1.03296	1.06992	1.02434	1.08819
ENSMUSG00000009075	0.209695	0.314023	0.306108	0.246849	0.340182	0.376811	0.267879	0.0953698	0.234076	0.185458	0.270419	0.262577	0.316545	0.196174	0.241874
ENSMUSG00000009076	0.239939	0.308667	0.271033	0.32467	0.316031	0.329733	0.278611	0.268655	0.271821	0.347361	0.30896	0.291148	0.374177	0.235157	0.271817
ENSMUSG00000009079	5.1169	5.49193	5.6975	5.15712	5.43924	5.79902	5.39369	4.74362	5.33527	5.41404	4.53658	5.27506	4.87319	5.21976	5.16772
ENSMUSG00000009090	1.44807	1.34246	1.59031	1.67402	1.64459	1.62952	1.62009	1.36128	1.33097	1.6654	1.45104	1.46578	1.5471	1.38967	1.45988
ENSMUSG00000009092	5.21686	8.20075	4.02532	4.66438	5.71868	3.35872	4.12744	2.31163	2.80251	3.32309	2.77512	4.10613	3.43755	7.36255	4.88557
ENSMUSG00000009093	0	0.0163386	0.0180987	0	0	0.0196055	0	0	0.0190296	0	0	0	0	0	0
ENSMUSG00000009097	0.0358527	0.0236237	0.130843	0.103168	0.0426527	0.113389	0.0296358	0.035873	0.137573	0.0871991	0.190719	0	0.0992227	0.0368951	0.0379083
ENSMUSG00000009108	0.239849	0.10057	0.143234	0.203916	0.27237	0.155159	0.378494	0.239985	0.267735	0.123741	0.173984	0.210235	0.120688	0.224384	0.184437
ENSMUSG00000009112	0.728869	0.79166	0.952246	0.806862	0.918584	0.865745	0.990383	0.809203	0.804557	0.88501	0.843905	0.971858	0.832037	0.935006	0.893824
ENSMUSG00000009114	0.0470019	0.06194	0.0686124	0.0225418	0.0745554	0.0743248	0.0518023	0.0627046	0.0480944	0.0508069	0.0555618	0.0431604	0.115625	0.0644912	0.0331312
ENSMUSG00000009115	0.0237677	0.0156607	0.0173478	0.0170982	0.0282756	0	0.0196463	0	0	0.0192688	0	0.0327377	0.0219257	0	0.0251304
ENSMUSG00000009145	7.47943	6.75015	7.08529	5.69544	6.98116	7.65946	6.75799	7.1652	7.23602	6.93454	7.95388	7.20606	8.69815	6.919	9.75913
ENSMUSG00000009185	11.9038	16.3023	14.7364	5.79295	7.21964	7.47413	5.6916	1.9851	4.38858	2.27074	7.96709	9.64495	4.84471	7.08575	7.89732
ENSMUSG00000009207	0.325044	0.319162	0.316328	0.252173	0.295707	0.236842	0.237071	0.296531	0.259232	0.273852	0.231674	0.333593	0.241059	0.282024	0.252706
ENSMUSG00000009210	0	0.0102747	0.0113815	0.0224355	0	0.0123291	0	0	0	0.0126418	0.0138249	0	0	0	0.0164875
ENSMUSG00000009214	0	0	0	0	0	0	0	0	0	0	0	0	0	0	0
ENSMUSG00000009216	0	0	0	0.00844474	0	0	0	0	0	0	0	0	0.00541452	0	0
ENSMUSG00000009246	0.451045	0.516442	0.383183	0.861725	0.461822	0.654782	0.556194	0.85821	0.55043	0.479566	0.799782	0.254619	0.409269	0.494595	0.656723
ENSMUSG00000009248	1.54744	0.866677	0.79062	1.00189	1.15058	1.10114	1.21515	0.774155	0.890665	0.689992	1.78352	1.17229	1.21339	0.875833	0.572655
ENSMUSG00000009281	12.9753	23.8826	12.0494	15.3381	15.6537	13.2453	12.085	22.4302	18.0454	13.8282	17.7148	14.9355	16.1845	19.496	17.5839
ENSMUSG00000009291	10.7683	9.6429	9.69517	12.114	11.3411	11.2556	12.1428	13.5233	11.4352	12.3765	14.9982	13.1842	15.616	12.5748	15.8954
ENSMUSG00000009292	0.149962	0.110668	0.177318	0.211446	0.18554	0.218166	0.180979	0.16205	0.145008	0.172638	0.199431	0.202427	0.154941	0.206791	0.237839
ENSMUSG00000009293	0.87409	0.979109	1.02078	1.18902	1.17222	0.841893	1.24142	0.771224	0.853753	1.14671	0.803138	1.28059	1.11423	0.932212	0.890599
ENSMUSG00000009350	0	0	0	0	0	0	0	0	0	0	0	0	0	0	0
ENSMUSG00000009356	0.00862124	0	0	0.00620203	0	0.00681645	0	0	0	0	0.00764349	0	0	0	0.00911554
ENSMUSG00000009376	0.573057	0.566953	0.710432	0.591918	0.677677	0.48961	0.609432	0.414204	0.571062	0.479842	0.506549	0.511298	0.489196	0.40136	0.396105
ENSMUSG00000009378	0.0215029	0.0488025	0.024414	0.044688	0.0369507	0.03967	0.0414733	0.0549829	0.0440054	0.0368025	0.0635474	0.0394909	0.041877	0.0319627	0.0328405
ENSMUSG00000009394	0.0230624	0.0278594	0.0261847	0.0442423	0.0106698	0.0243126	0.0360086	0.0230755	0.0294981	0.0353167	0.0374859	0.0194127	0.0330947	0.0290069	0.0270941
ENSMUSG00000009406	0.437964	0.476154	0.423556	0.535612	0.47544	0.346279	0.380121	0.427256	0.462148	0.399447	0.378586	0.346871	0.474727	0.473231	0.428344
ENSMUSG00000009418	0.13859	0.15747	0.152928	0.153868	0.107753	0.145815	0.172288	0.161597	0.18173	0.145091	0.184792	0.162335	0.119796	0.138127	0.13269
ENSMUSG00000009470	1.56838	1.56648	1.54942	1.59852	1.73111	1.54879	1.65129	1.63834	1.65892	1.86442	1.55691	1.77994	1.65182	1.5274	1.53285
ENSMUSG00000009471	0	0.0472924	0	0	0	0	0	0	0	0	0	0	0	0	0
ENSMUSG00000009487	0.00535083	0.00352571	0	0.00192466	0	0.00423067	0	0	0	0.002169	0	0	0	0.0055064	0.00282881
ENSMUSG00000009535	1.03094	1.07471	1.15117	1.04052	1.05257	1.17402	1.17015	1.08541	1.12182	0.960547	0.989052	1.23987	1.03621	0.878817	1.21207
ENSMUSG00000009545	0.139883	0.102239	0.157867	0.162784	0.131802	0.124076	0.14672	0.162308	0.15832	0.146759	0.170916	0.149768	0.149645	0.133062	0.14231
ENSMUSG00000009549	11.0295	14.6957	9.72451	9.47927	10.4797	9.33795	9.64141	10.2056	10.412	9.69354	10.3844	9.74714	12.1557	10.1951	9.54623
ENSMUSG00000009551	0.0673375	0.0443693	0.0655319	0.0807364	0.0534061	0.124229	0	0.112293	0.0344514	0.0181972	0.0597006	0.154585	0.0414127	0.0692952	0.0711983
ENSMUSG00000009555	5.94404	5.21076	5.45141	4.83382	5.28819	5.39444	4.95606	4.57691	4.56165	4.54655	5.31574	4.80561	5.7218	5.90409	4.94589
ENSMUSG00000009563	4.92727	5.60105	6.28678	6.73749	6.75674	5.35299	5.56523	4.74189	5.54214	5.97668	5.00206	5.33623	6.03743	5.14794	5.80632
ENSMUSG00000009566	0.411313	0.322915	0.459901	0.484762	0.598643	0.456675	0.462966	0.499109	0.523854	0.354743	0.395701	0.542436	0.314852	0.432277	0.38863
ENSMUSG00000009569	0.332369	0.281462	0.355347	0.319084	0.342501	0.305354	0.387919	0.387592	0.335005	0.371926	0.393245	0.282099	0.374627	0.315536	0.372461
ENSMUSG00000009575	2.46759	2.66527	2.83554	2.31163	2.98206	2.5746	2.72068	2.44164	2.51096	2.79819	2.70697	2.76427	2.42403	2.64379	2.95997
ENSMUSG00000009580	0	0	0	0	0	0	0	0	0	0	0	0	0	0	0
ENSMUSG00000009585	1.67895	1.4443	2.04809	1.24696	1.7246	2.44599	1.65767	1.50102	1.50323	0.926339	1.72973	1.1563	1.51298	1.60778	1.5944
ENSMUSG00000009588	0	0	0	0	0.0106947	0.0142155	0	0	0.013798	0	0	0	0	0	0
ENSMUSG00000009596	0	0	0	0	0	0	0	0	0	0	0	0	0	0	0
ENSMUSG00000009614	0.0345859	0.0580084	0.0206541	0.0565471	0.0355349	0.0522053	0.0493805	0.069211	0.0603236	0.0841181	0.0501766	0.0389772	0.0464082	0.0582406	0.0365689
ENSMUSG00000009621	0.294836	0.238696	0.285262	0.33295	0.331043	0.377681	0.333449	0.421922	0.384127	0.421542	0.386017	0.396664	0.44804	0.405719	0.461569
ENSMUSG00000009628	0.0273771	0.0198429	0.0139876	0.0216643	0.0179133	0.0151521	0.0181039	0.0246533	0.0126061	0.0199756	0.021845	0.0452512	0.00757664	0.0197211	0.0521042
ENSMUSG00000009630	2.93887	3.02688	3.22799	3.05155	3.26998	2.72971	3.14468	3.28312	3.46702	3.24618	3.14523	3.02618	3.4218	3.04389	3.70069
ENSMUSG00000009633	2.85302	4.46472	1.82209	2.82209	1.16674	1.40985	0.884364	2.4978	2.46319	3.61405	2.37136	3.43854	5.75732	2.01848	1.13122
ENSMUSG00000009640	1.11701	1.34118	1.52189	1.26785	1.57988	1.60934	1.57991	1.56471	1.75257	0.925706	1.51851	1.33344	1.53422	1.27721	1.75847
ENSMUSG00000009646	1.7081	1.63399	1.33685	1.81357	2.53397	1.78171	1.94776	2.11059	3.00075	2.40252	2.14385	2.40944	3.19892	1.59893	2.61114
ENSMUSG00000009647	0.946225	0.837889	0.950846	0.928378	1.0702	0.999277	0.872114	0.926758	0.888103	1.13537	0.83005	1.0341	0.943588	0.88459	0.992257
ENSMUSG00000009654	0	0.0131969	0.0146186	0.00720412	0.0119136	0.0158356	0.00827775	0.0200398	0.00768525	0.0324748	0.0355139	0	0.00923815	0.0412215	0
ENSMUSG00000009670	0	0.000561894	0	0	0	0	0	0	0	0	0.000756049	0.0011746	0.000786676	0	0.000901656
ENSMUSG00000009681	0.513906	0.386563	0.40165	0.544187	0.522105	0.512999	0.438578	0.486894	0.499093	0.567799	0.55508	0.532458	0.616723	0.502326	0.508108
ENSMUSG00000009687	1.96975	2.36673	1.47998	1.84767	1.20613	2.12233	1.75589	1.42984	1.33381	1.3151	1.67787	1.59596	1.31829	1.92765	1.67431
ENSMUSG00000009731	0.0589287	0.124252	0.0688184	0.0932639	0.0771161	0.0838664	0.175358	0.129717	0.117582	0.0955489	0.104491	0.0324675	0.0217448	0.060642	0.149538
ENSMUSG00000009733	0.157033	0.161515	0.148163	0.115723	0.14353	0.148385	0.148799	0.199276	0.138148	0.176991	0.129036	0.14244	0.183729	0.126125	0.157937
ENSMUSG00000009734	0	0	0.000497373	0	0	0	0.000563274	0	0.000522957	0	0.00120831	0.000938613	0	0	0
ENSMUSG00000009739	0.320917	0.347391	0.250965	0.340799	0.218162	0.380603	0.416852	0.420486	0.328377	0.371675	0.325167	0.242065	0.253755	0.448193	0.339317
ENSMUSG00000009741	2.08157	1.83323	2.17045	2.2623	2.14683	1.95822	2.23243	2.05829	2.21332	2.22256	2.10914	2.21069	2.04802	2.19658	2.16215
ENSMUSG00000009772	5.7098	3.89814	2.84438	5.65376	5.3141	4.66898	3.39173	4.25762	4.83174	4.31221	3.63788	3.78283	6.49901	3.45175	4.61396
ENSMUSG00000009828	1.34207	1.31067	1.72955	1.32537	1.93875	1.48273	1.17126	1.48371	1.57941	1.43048	1.24564	1.43595	1.69958	1.20537	1.62808
ENSMUSG00000009863	8.89431	10.8237	9.58105	8.51622	10.3756	9.69951	8.39118	7.84064	8.97242	9.55489	8.60077	8.64356	9.65468	9.68115	9.41534
ENSMUSG00000009876	0.0346945	0.045721	0.0633078	0.0249588	0.0103187	0.0411472	0.0430176	0.0867852	0.0399385	0.0703184	0.0461395	0.0477883	0.0160029	0.0535547	0.0366837
ENSMUSG00000009894	0.342274	0.397493	0.309155	0.332408	0.318119	0.385636	0.413776	0.316783	0.334908	0.339922	0.383114	0.318229	0.378899	0.264169	0.348327
ENSMUSG00000009900	0	0	0	0	0	0	0	0	0	0	0	0	0	0	0
ENSMUSG00000009905	0.523162	0.547119	0.588541	0.507564	0.445379	0.485745	0.571304	0.643517	0.556196	0.544762	0.6	0.535496	0.526896	0.405014	0.619131
ENSMUSG00000009907	5.77703	5.22496	4.82739	5.41807	5.72957	5.22473	5.15693	5.56086	6.0678	5.55847	4.91717	6.39923	5.98418	5.36296	6.20589
ENSMUSG00000009927	63.7237	84.2406	65.2496	54.7467	68.7538	63.8404	68.874	71.443	77.6214	63.1835	72.4498	61.9622	61.4814	57.6741	66.7108
ENSMUSG00000009941	0	0.00613919	0	0	0.0166265	0.00736672	0	0	0.00715033	0	0.00826052	0	0	0	0
ENSMUSG00000009995	5.99286	5.95327	5.89338	5.39722	5.23828	5.31702	5.86124	4.3942	5.863	5.15521	6.00269	5.1985	6.77338	5.64924	6.69923
ENSMUSG00000010021	0.00743443	0.0146959	0.0271316	0.0320895	0.0309557	0.00587809	0.0368718	0.0148773	0.0285271	0.0120544	0.0197738	0.0204804	0.0137166	0.0229517	0.0707461
ENSMUSG00000010025	2.72139	2.56285	2.6453	3.38602	2.72086	2.92305	3.4273	3.62201	2.97511	4.42643	3.60395	3.05888	3.10259	2.67722	3.48367
ENSMUSG00000010044	0.0468617	0.0308776	0.136815	0.0674235	0.0557497	0.185258	0.154943	0.0937763	0.179816	0	0.041547	0.0645475	0.12969	0.192896	0.0495485
ENSMUSG00000010045	5.61965	4.17555	4.97444	5.0749	5.47643	5.64069	5.33704	4.18722	4.74092	5.39605	5.159	5.32505	5.51505	4.96275	3.87696
ENSMUSG00000010047	7.01675	6.62688	6.65789	7.48752	9.15916	6.93481	6.86338	5.9286	6.70119	8.12204	7.11955	6.44327	9.31389	7.26086	6.51228
ENSMUSG00000010048	4.33131	3.69715	5.93956	4.50861	6.44102	5.16282	3.95998	3.80846	4.63344	4.89477	3.49099	3.93211	4.72213	4.5923	3.95515
ENSMUSG00000010051	0.236385	0.389391	0.546361	0.311763	0.328089	0.404949	0.488489	0.591297	0.574464	0.542983	0.768446	0.43413	0.399787	0.243257	0.124969
ENSMUSG00000010054	7.38611	8.51686	9.8194	7.40092	8.47318	8.02984	9.86668	9.63376	8.70496	8.82166	8.01014	9.90115	9.42968	7.73657	12.1328
ENSMUSG00000010057	3.0321	3.06817	2.64782	3.6614	3.41395	3.72446	4.1623	3.41304	3.03333	4.30181	3.6003	3.43064	3.64625	3.12026	2.69071
ENSMUSG00000010064	0.119687	0.0328596	0.0218396	0.0861017	0.0593283	0.0394299	0.0577112	0.109775	0.068889	0.0566023	0.0265283	0.0549526	0.064407	0.0410557	0.052729
ENSMUSG00000010066	0.0305093	0.0210601	0.0222684	0.0313543	0.0164196	0.021825	0.0276208	0.024712	0.0267587	0.02709	0.0360656	0.0200113	0.0254644	0.0299012	0.0414753
ENSMUSG00000010067	3.55386	4.10372	3.67259	4.37914	4.64651	3.61668	3.66475	3.83752	3.98301	4.09354	4.63262	4.02271	4.31716	4.12791	4.4645
ENSMUSG00000010080	0.236142	0.215441	0.371232	0.143743	0.23771	0.27288	0.195195	0.18175	0.181223	0.191444	0.338198	0.300243	0.268113	0.224315	0.268887
ENSMUSG00000010086	0.0993731	0.21826	0.0725314	0.262122	0.118221	0.18333	0.109522	0.232002	0.279628	0.214836	0.0293677	0.0912513	0.244459	0.13635	0.175118
ENSMUSG00000010095	6.03567	5.26496	5.03114	6.99818	8.12559	7.04073	6.04737	6.32503	7.59715	7.56225	6.20248	6.37688	7.95117	5.98764	7.1311
ENSMUSG00000010097	8.05157	8.18364	7.35041	7.64959	7.39509	7.26579	8.02089	6.91749	6.87395	6.7557	6.79126	8.00589	7.15668	7.2405	7.10296
ENSMUSG00000010110	5.41373	4.48225	4.58028	6.12402	5.14784	5.11412	5.35723	4.8764	4.69745	5.10834	5.14178	5.45541	4.89928	4.72421	5.50659
ENSMUSG00000010122	0.388336	0.252324	0.0747973	0.64797	0.420282	0.371007	0.267498	0.755524	0.71608	0.8789	0.755533	0.794914	0.8757	0.382975	0.769877
ENSMUSG00000010136	0	0	0	0	0	0	0	0	0	0	0	0	0	0	0
ENSMUSG00000010142	0.399988	0.571038	0.40751	0.31772	0.342019	0.704982	0.371958	0.425227	0.268594	0.249963	0.33246	0.103302	0.253681	0.437343	0.370056
ENSMUSG00000010154	0.56846	0.600651	0.721425	0.563679	0.603166	0.53044	0.491054	0.563657	0.432325	0.589568	0.449504	0.543161	0.538579	0.442692	0.519829
ENSMUSG00000010175	0.150267	0.17445	0.174963	0.126117	0.119178	0.144269	0.180401	0.268485	0.175725	0.133426	0.206181	0.172482	0.138622	0.154636	0.20806
ENSMUSG00000010205	0	0	0	0	0	0	0	0	0	0	0	0	0	0	0
ENSMUSG00000010277	9.13273	8.18124	10.1442	8.19017	9.82423	8.26348	9.27585	8.33449	8.69708	9.00765	8.37478	8.58713	9.04525	8.83395	9.80821
ENSMUSG00000010290	1.26833	1.57056	1.43649	1.32144	1.5414	1.46099	1.5726	1.63006	1.51038	1.47146	1.52193	1.50603	1.48272	1.41772	1.6185
ENSMUSG00000010307	2.9781	3.41916	2.30542	5.03142	3.78451	6.70721	5.96775	5.59838	4.36321	5.48726	8.48112	4.41281	7.86729	6.36154	8.87403
ENSMUSG00000010311	1.1168	2.61004	0.967981	2.12152	0.69545	1.06237	1.24048	1.64123	1.63379	1.11761	1.73275	1.346	1.4005	1.95735	0.867174
ENSMUSG00000010342	0.00750115	0.00741387	0.00456251	0.00809436	0.00966752	0.00988474	0.00310022	0.0100072	0.0105538	0.0040542	0.00665043	0.0086101	0.00807314	0.00643269	0.00132187
ENSMUSG00000010358	5.86017	5.04385	5.19956	8.23386	6.04572	6.42882	6.72106	4.74575	5.39675	5.95351	6.13725	6.35656	6.74063	6.52052	6.81578
ENSMUSG00000010362	1.41792	1.75701	1.17395	1.50722	1.43508	1.17129	1.41696	1.65165	1.60788	1.49267	1.83876	1.48665	1.50327	1.61159	1.90199
ENSMUSG00000010376	6.4788	7.4675	6.44457	6.20062	7.21878	6.07448	5.89249	5.67933	6.83473	6.01167	6.25235	6.31783	6.27643	6.05748	6.30467
ENSMUSG00000010392	1.93687	1.63894	1.76341	1.5547	2.17386	1.612	1.60944	1.71357	1.69764	1.71075	1.6449	1.7341	1.65981	1.76239	1.92935
ENSMUSG00000010406	5.29432	8.11071	6.23113	6.2367	6.06228	6.22666	4.48568	5.62839	6.09455	5.31158	5.33928	6.19855	6.28818	6.06117	5.66784
ENSMUSG00000010435	0	0.0044808	0	0	0.00404505	0.0107534	0	0.00680416	0.00521879	0.00551313	0.0180872	0.00936679	0.00627331	0	0.00719022
ENSMUSG00000010453	2.05087	2.01959	2.12611	2.31034	2.1885	1.86655	2.3007	2.15915	2.17061	2.09662	2.46267	2.11866	2.51565	2.03513	2.88334
ENSMUSG00000010461	0.00228159	0.00501121	0.00277552	0.00547117	0.00542866	0.00240528	0.00377192	0.00304384	0.00408559	0.00431602	0.00539422	0.00314267	0.00140318	0.00234792	0.00241241
ENSMUSG00000010476	0.0109242	0.0174809	0.00797343	0.0190855	0.00649805	0.00493558	0.0154798	0.0156148	0.0131742	0.0139172	0.0124524	0.00644871	0.00719826	0.0128477	0.00330014
ENSMUSG00000010492	0.535208	0.556821	0.472883	0.46608	0.603207	0.645885	0.651961	0.704619	0.540443	0.639434	0.72425	0.465599	0.701617	0.579756	0.714813
ENSMUSG00000010505	0.017542	0.0115586	0.0149377	0.0168261	0.0295647	0.0277395	0.0338339	0.0321786	0.0291684	0.0355541	0.0492498	0.0201354	0.0242739	0.00300868	0.0370957
ENSMUSG00000010517	0.169869	0.161626	0.15941	0.162778	0.187262	0.161273	0.173484	0.143715	0.171133	0.169619	0.182585	0.146349	0.146419	0.137011	0.171287
ENSMUSG00000010529	0	0	0.113225	0	0	0	0	0.310427	0.238097	0.125763	0	0	0	0	0
ENSMUSG00000010538	0.026466	0.0435968	0.0772691	0.028559	0.0157429	0.0418511	0.0546919	0.0529619	0.0609327	0.0750975	0.0117322	0.0364544	0.0366224	0.0544709	0.0699586
ENSMUSG00000010554	0.441009	0.376685	0.443491	0.399509	0.472189	0.377099	0.410443	0.39223	0.353487	0.452876	0.30121	0.458961	0.277249	0.339533	0.352312
ENSMUSG00000010592	0	0	0	0.0381779	0.0236758	0.01049	0.0219338	0.0265499	0.0101819	0.0107562	0.0352883	0.0182747	0	0.0273064	0
ENSMUSG00000010601	14.6421	9.73903	6.24045	12.9861	10.6656	7.59475	8.39779	8.98762	7.45136	10.4253	7.93313	11.8958	12.0385	10.0274	11.0713
ENSMUSG00000010607	2.86516	3.85784	3.81881	3.13655	3.85318	4.62921	2.88319	3.11606	1.91202	2.52482	1.98799	1.54428	2.64312	2.82026	1.58057
ENSMUSG00000010608	3.07664	2.93912	3.14438	2.71763	2.78942	2.77146	2.75332	3.19468	3.11656	2.84766	2.77924	3.057	2.47631	2.87078	2.64621
ENSMUSG00000010609	0.320725	0.337444	0.336038	0.223283	0.307706	0.392646	0.367735	0.269147	0.273924	0.402607	0.376077	0.334889	0.276781	0.303433	0.415688
ENSMUSG00000010651	0	0.0410726	0.0606627	0.224212	0.111235	0.180712	0.498078	0.311847	0.143512	2.03826	0.442118	0.0858593	0.594202	0.0855285	0.307571
ENSMUSG00000010660	1.67242	1.22065	1.53368	1.78926	1.79576	2.35304	1.75107	1.56181	1.58624	2.225	1.67284	2.1264	2.09664	2.39181	1.99502
ENSMUSG00000010663	2.37231	2.27366	2.74487	2.51144	2.35723	2.33395	2.17265	1.95557	2.41022	2.49151	2.66493	2.20937	2.28794	2.14999	2.40857
ENSMUSG00000010721	0.098939	0.101967	0.0999895	0.0912508	0.095069	0.0862502	0.110092	0.144685	0.100265	0.132657	0.0967149	0.0995886	0.114675	0.0978995	0.101929
ENSMUSG00000010751	0.0380609	0.150472	0.0555605	0.0821418	0.0528264	0.100311	0.10487	0.0761649	0.0292092	0.0925698	0.0224962	0.139801	0.0351113	0.130558	0.0804863
ENSMUSG00000010755	0.562869	0.460702	0.818455	0.800353	1.10384	0.928319	0.614298	0.514789	0.465712	0.488413	0.456147	0.496676	0.454342	0.420849	0.427758
ENSMUSG00000010760	0.352075	0.386643	0.256976	0.337705	0.418852	0.371161	0.291025	0	0.270194	0.285433	0	0.48495	0	0.241541	0.124087
ENSMUSG00000010796	0.00324413	0.00213759	0	0.011669	0.00385944	0.002565	0.00536319	0.0129839	0.00746897	0.00526014	0.00287621	0.0134055	0.0149636	0	0.00343014
ENSMUSG00000010797	0.00452571	0.0089461	0.00660654	0.00325574	0.00269204	0.00357829	0.0112228	0.00905653	0	0.0110072	0	0	0	0.00465728	0.00957038
ENSMUSG00000010803	0.00362513	0.0119432	0.00264594	0.0104315	0.00215635	0	0.00599305	0.00362718	0.00556409	0.00293895	0	0.00499327	0.00668838	0.00746104	0.0153319
ENSMUSG00000010825	0.00541369	0.00356713	0.0079028	0	0.00322024	0.00428038	0.0089499	0.0108335	0	0.00877793	0.00479971	0.00745684	0.00499415	0	0
ENSMUSG00000010830	1.09773	1.68772	1.33538	1.18455	1.58295	1.23615	1.05862	0.832087	1.0339	0.997824	0.825778	0.916378	0.721139	1.04407	0.932056
ENSMUSG00000010841	0	0	0	0	0.0140387	0	0	0	0	0	0	0	0	0	0
ENSMUSG00000010911	0.188776	0.320785	0.253815	0.221574	0.23049	0.298514	0.229956	0.24853	0.266871	0.322197	0.229028	0.177909	0.256636	0.265835	0.168084
ENSMUSG00000010914	0.445684	0.447603	0.46434	0.39819	0.543043	0.429112	0.386228	0.320067	0.422024	0.442912	0.312287	0.425761	0.374672	0.414257	0.38003
ENSMUSG00000010936	0.21659	0.195163	0.218889	0.242375	0.278592	0.209304	0.260133	0.220417	0.19179	0.253634	0.216645	0.221837	0.204928	0.179071	0.229008
ENSMUSG00000011008	0.441477	0.497509	0.433655	0.317594	0.400043	0.479546	0.405851	0.524292	0.538287	0.501746	0.373118	0.431916	0.498613	0.484033	0.444976
ENSMUSG00000011034	11.9863	10.8474	8.69006	17.5254	19.3768	25.5551	13.9215	21.131	22.8611	13.1694	18.5444	14.4651	25.1593	21.3065	24.9258
ENSMUSG00000011052	0	0	0	0	0.0154724	0	0	0	0	0	0	0	0	0	0
ENSMUSG00000011096	1.96361	1.738	2.63114	2.15053	2.82417	2.24772	2.49525	2.02337	2.11422	1.92458	2.00075	2.13953	2.32513	2.14134	1.98323
ENSMUSG00000011114	12.984	10.6905	12.8558	12.4964	12.7061	11.364	13.1925	9.3079	11.0132	11.5272	10.6906	13.026	11.5711	11.9097	10.3022
ENSMUSG00000011118	0	0	0	0	0	0	0	0.020204	0	0	0	0	0	0	0
ENSMUSG00000011148	0.0353683	0.0699135	0.0516299	0.0190827	0.0315573	0.0139821	0.0365443	0.0442354	0.0271428	0.0143368	0.0235178	0.0243582	0.048941	0.0272974	0.0373961
ENSMUSG00000011154	0	0	0.00662021	0	0	0	0	0	0	0	0.00804148	0	0	0	0
ENSMUSG00000011158	0.816644	0.73988	0.721368	0.744369	0.690009	0.730065	0.721062	0.714967	0.694377	0.699684	0.691116	0.70303	0.804721	0.773537	0.838936
ENSMUSG00000011171	0.0467509	0.0362407	0.0301085	0.0415455	0.0294448	0.0347896	0.0409174	0.0275161	0.0485411	0.0468198	0.0731449	0.0303035	0.0507386	0.0566001	0.0145386
ENSMUSG00000011179	20.3866	21.5926	20.0449	18.4637	26.4247	19.7378	15.5053	10.3114	15.2143	18.0303	9.58496	19.494	13.2113	14.5641	12.9155
ENSMUSG00000011254	1.15457	1.32056	1.09711	0.940282	1.16622	1.05066	1.00838	0.828271	0.702156	0.953687	0.714606	1.0202	0.844035	0.874287	0.690999
ENSMUSG00000011256	0.31567	0.376571	0.361418	0.396293	0.348542	0.383352	0.295041	0.390166	0.319841	0.291045	0.384134	0.42628	0.315949	0.443746	0.366491
ENSMUSG00000011257	0.80905	0.713051	1.087	0.811864	0.925715	0.843401	0.813587	0.75279	0.870039	0.764532	0.872631	0.794978	0.827166	0.699996	0.768258
ENSMUSG00000011263	0.0958399	0.0891527	0.0781823	0.0892244	0.127431	0.120351	0.111842	0.146662	0.168734	0.0959811	0.154946	0.0388266	0.135219	0.139237	0.0894132
ENSMUSG00000011267	0.335568	0.110555	0.326571	0.20117	0.232875	0.26532	0.231151	0	0.214605	0.226709	0.0991703	0.154071	0	0.345325	0.118269
ENSMUSG00000011305	0.0314339	0.0414242	0.0458866	0.0226132	0.0373958	0	0.0259832	0.0314517	0	0.025484	0	0.0865944	0.0289979	0	0
ENSMUSG00000011306	0.804069	0.647544	1.02937	0.899793	0.94139	0.943524	0.91784	0.976922	1.00396	0.967461	1.13155	0.94052	0.977234	0.912817	1.01886
ENSMUSG00000011349	0	0	0	0	0	0	0	0	0	0.0201187	0	0	0	0	0
ENSMUSG00000011350	0	0	0	0	0	0	0	0	0	0	0	0	0	0	0
ENSMUSG00000011382	0.137505	0.369384	0.193007	0.342415	0.188753	0.275981	0.297269	0.275166	0.259757	0.265832	0.309466	0.262247	0.292729	0.217697	0.201308
ENSMUSG00000011427	0.987191	0.767221	0.905295	0.810327	0.813066	0.840571	1.09848	1.10172	0.747891	0.954242	0.796686	0.941374	1.05079	0.859601	0.869827
ENSMUSG00000011463	0.0137224	0.00452092	0.00500793	0.00493588	0.0204064	0.0325492	0.311931	0.0205953	0.0105311	0	0.0608307	0.00945067	0.037977	0.0141214	0.116074
ENSMUSG00000011486	0	0	0	0	0	0	0	0	0	0	0	0	0	0	0
ENSMUSG00000011589	0.109041	0.107772	0.079588	0.104591	0.0540511	0.0862142	0.0450667	0.163654	0.0697349	0.0736679	0.0805621	0.0500646	0.0670605	0.0748076	0.153724
ENSMUSG00000011632	0	0	0	0	0	0	0	0	0	0	0	0	0	0.0434784	0
ENSMUSG00000011658	2.84744	2.82379	3.6738	2.91744	3.06244	3.36566	2.99561	2.61883	3.1785	2.6116	3.21301	2.97127	3.6085	2.75264	2.55453
ENSMUSG00000011751	0.00825715	0.0163221	0.00602681	0.00445507	0.00859534	0.00652858	0.00341268	0	0.0015842	0.00502065	0.00183017	0.00284336	0.00952155	0.0042486	0.00654793
ENSMUSG00000011752	4.0503	3.32684	4.53565	3.47254	4.37296	2.80758	3.23332	2.6092	2.89544	3.95836	2.58253	2.48376	3.42931	3.25451	3.0799
ENSMUSG00000011831	0.334106	0.348802	0.334648	0.29966	0.2581	0.29504	0.30606	0.3314	0.378501	0.333012	0.341095	0.308791	0.328227	0.305121	0.344086
ENSMUSG00000011832	0.22352	0.225087	0.230865	0.221476	0.260896	0.176727	0.216136	0.240525	0.249213	0.242754	0.175735	0.226551	0.229541	0.247378	0.276468
ENSMUSG00000011837	2.46023	2.49091	2.62785	3.36705	2.49853	2.18242	2.57923	2.16142	2.80907	2.91885	2.81961	2.31426	2.98919	2.22301	2.85507
ENSMUSG00000011877	4.62416	3.562	4.58399	4.70867	4.93375	4.1485	3.97566	4.16277	3.9758	4.71564	4.1937	4.38006	4.70583	4.88132	4.52504
ENSMUSG00000011884	5.68393	4.84977	5.51878	5.73458	6.0193	5.4605	3.99827	5.08436	4.54295	5.81846	5.51923	5.66435	6.33884	6.38827	6.2683
ENSMUSG00000011958	2.70939	3.01713	2.18188	2.66833	1.86736	2.45839	2.35528	2.48084	2.68541	2.25328	2.30461	2.64402	2.20429	2.36634	2.35733
ENSMUSG00000011960	2.30371	1.85697	1.68146	1.86758	1.91985	1.95551	2.34889	1.90135	2.03269	2.13311	1.83509	2.3114	1.90943	1.97959	1.91031
ENSMUSG00000012017	0.17125	0.282096	0.362481	0.542059	0.285222	0.64992	0.212333	0.25702	0.275988	0.194369	0.364387	0.400997	0.347553	0.440572	0.253496
ENSMUSG00000012042	0	0	0	0	0	0	0	0	0	0	0	0	0	0	0
ENSMUSG00000012076	0.344092	0.397699	0.403485	0.365217	0.312049	0.321119	0.387006	0.462811	0.42424	0.402435	0.325072	0.334098	0.369463	0.458583	0.381713
ENSMUSG00000012114	0.678109	0.703124	0.828746	0.805477	0.903656	0.802151	0.712605	0.736349	0.75035	0.84594	0.734028	0.818182	0.817105	0.843881	0.847603
ENSMUSG00000012117	1.06972	1.02028	1.01372	1.16495	1.30777	0.869147	1.12361	0.898837	1.19286	1.13556	1.01128	1.02571	1.01408	0.997429	1.01232
ENSMUSG00000012123	1.53447	1.35986	1.55844	2.79392	2.13683	1.99385	1.76984	1.88049	1.83487	2.06372	1.31825	1.83505	1.73926	1.98303	1.62873
ENSMUSG00000012126	0.685401	0.823829	1.09399	0.866935	1.06181	1.17316	0.977457	0.648107	0.890153	0.995313	0.874775	0.985572	1.07697	0.906849	0.915827
ENSMUSG00000012187	0	0.0228433	0	0.00997599	0	0.00548215	0	0	0	0.00562123	0	0	0.0127926	0	0.0073312
ENSMUSG00000012211	0	0	0	0	0	0	0	0	0	0	0	0	0	0	0
ENSMUSG00000012282	0	0	0	0	0	0	0	0	0	0	0	0	0	0	0
ENSMUSG00000012296	1.00318	0.730064	0.879744	1.201	0.979695	1.172	0.903485	1.20599	0.999685	1.23208	1.18145	0.979621	1.19478	1.22494	1.19526
ENSMUSG00000012350	5.07545	4.72187	5.24778	4.78096	4.58062	3.94937	4.95389	5.39069	5.16197	5.28437	4.91921	5.44682	4.49012	4.8628	4.73128
ENSMUSG00000012396	0	0	0	0	0	0	0	0	0.0202441	0	0	0	0.0243347	0	0
ENSMUSG00000012405	42.1949	46.2101	43.7103	35.4073	46.8995	39.7919	35.1838	41.2148	42.7164	37.0338	37.8309	35.8609	42.0428	36.4111	36.2944
ENSMUSG00000012422	1.53438	1.6344	1.37606	1.31913	1.56755	1.29749	1.36785	1.47329	1.60525	1.56191	1.25971	1.50217	1.43769	1.44092	1.55688
ENSMUSG00000012428	0.329188	0.673548	0.436282	0.373917	0.2628	0.445208	0.286428	0.450723	0.312464	0.301994	0.468503	0.226713	0.431541	0.258527	0.20151
ENSMUSG00000012429	3.5156	3.84261	3.3509	2.2613	3.2229	2.84504	2.90599	3.35206	3.39629	2.78309	3.41024	3.41817	3.35762	3.10706	2.97374
ENSMUSG00000012443	1.29364	1.57638	1.59185	0.97239	1.68205	1.4195	1.17557	1.00812	1.19961	1.31769	0.933716	1.25073	1.05186	1.10511	1.3152
ENSMUSG00000012483	5.52976	7.82418	6.50028	5.02491	7.65192	6.21306	5.2445	5.53289	5.94122	6.41787	4.6962	5.93303	5.63819	5.51083	5.53909
ENSMUSG00000012519	1.286	1.21455	1.51225	1.05363	1.33867	1.24274	1.20474	0.521839	0.849847	1.04837	0.671423	1.12185	0.830437	1.12488	0.951813
ENSMUSG00000012520	0.615061	0.506587	0.224463	0.71901	0.251528	0.395121	0.794388	0.615408	0.560521	0.529805	0.749795	0.370644	0.602857	0.35603	0.284517
ENSMUSG00000012535	1.11895	0.976456	1.18323	1.01896	1.18345	1.06812	1.21819	0.977587	1.06188	1.13062	1.00173	1.0488	1.02216	1.01106	1.10519
ENSMUSG00000012609	0.0754753	0.0486844	0.0736448	0.0611545	0.0803388	0.0621877	0.0669848	0.0564397	0.0701164	0.0695623	0.0648023	0.059093	0.0535022	0.0555951	0.059642
ENSMUSG00000012640	1.54327	1.51079	1.48044	1.46707	1.27863	1.64727	1.72215	2.01842	1.84422	1.51926	1.69076	1.45763	1.53553	1.54276	1.85321
ENSMUSG00000012705	0.607852	5.12093	1.58452	1.37432	0.464877	0.549261	1.6868	1.56393	0.0999613	1.09119	1.11632	1.97354	3.80506	0.491484	0.642704
ENSMUSG00000012777	0.612525	0.64101	0.55227	0.311043	0.428647	0.398834	0.38718	0.504718	0.525375	0.233687	0.447224	0.446662	0.265909	0.48202	0.304774
ENSMUSG00000012819	0.00239341	0.00567735	0.0024457	0.00241051	0.00341683	0.00340626	0.00197839	0.00143686	0.00220414	0.00116423	0.00169757	0.00131868	0.00176634	0.00344819	0.00202451
ENSMUSG00000012848	82.7295	99.3066	89.5114	77.1533	86.9976	81.7465	78.7658	76.0856	87.8983	70.8928	88.0544	79.7664	93.915	79.2239	84.9801
ENSMUSG00000012889	0.691767	0.683718	0.462837	0.456179	0.548648	0.638109	0.667116	0.490279	0.398164	0.397252	0.511093	0.43672	0.345668	0.652555	0.48762
ENSMUSG00000013033	0.598985	0.537117	0.519372	0.77757	0.4447	0.601783	0.61797	0.558768	0.528806	0.569584	0.710733	0.552098	0.577493	0.713726	0.557138
ENSMUSG00000013076	0.252301	0.271049	0.22285	0.259101	0.178352	0.208157	0.281091	0.281712	0.26939	0.216402	0.288523	0.226643	0.2513	0.216363	0.220372
ENSMUSG00000013083	0.350983	0.231266	0.170786	0	0.139184	0.185005	0.290122	0	0.538711	0.189698	0.207451	0.644593	0	0.601978	0.247404
ENSMUSG00000013089	0.122616	0.13182	0.138955	0.118386	0.119001	0.119909	0.133361	0.0645715	0.086671	0.112487	0.120153	0.0755572	0.0744171	0.112899	0.102353
ENSMUSG00000013091	1.34148	0.618739	0.685392	1.15805	1.27673	0.530325	1.33064	1.20801	1.64719	0.870046	0.713603	0.554327	1.11377	1.24243	1.13471
ENSMUSG00000013150	0.18086	0.23557	0.211827	0.17247	0.212662	0.256067	0.229464	0.130462	0.190444	0.235284	0.201368	0.16801	0.182365	0.212089	0.222361
ENSMUSG00000013155	0.454661	0.571926	0.482694	0.386547	0.811342	0.522882	0.409988	0.289493	0.253761	0.469129	0.293161	0.398524	0.343167	0.340276	0.305918
ENSMUSG00000013158	0	0.0958254	0	0.104621	0.12976	0.172478	0.0601063	0	0.055804	0.0589513	0	0	0.0670799	0.0748292	0
ENSMUSG00000013160	1.47308	1.28422	1.61113	1.50317	1.54757	1.49441	1.41247	1.33786	1.37746	1.36329	1.3462	1.36726	1.50109	1.32934	1.26041
ENSMUSG00000013236	0.300114	0.343151	0.259854	0.410631	0.236274	0.334994	0.323469	0.394491	0.372573	0.322025	0.352162	0.231006	0.377285	0.387563	0.267545
ENSMUSG00000013275	1.02295	0.865778	0.836749	1.0404	1.15926	1.15045	1.10798	0.829407	0.873021	0.672034	1.05548	0.923144	0.984345	0.907487	0.876466
ENSMUSG00000013338	0	0.0110198	0.0122069	0.00802086	0.00994819	0.00881548	0	0.00557793	0	0.00903912	0	0.0153574	0	0	0
ENSMUSG00000013353	0	0	0	0	0	0	0	0	0	0	0	0	0	0	0
ENSMUSG00000013367	0.0548793	0.0795532	0.0400559	0.094751	0.0457017	0.0781034	0.0453632	0.0768745	0.067386	0.133475	0.107042	0.105827	0.0506264	0.0790648	0.0812362
ENSMUSG00000013415	0	0.00254602	0	0	0.00229843	0	0.00638794	0	0	0.0125304	0.00685153	0	0	0	0.00408553
ENSMUSG00000013418	7.36599	5.7745	6.50615	6.2879	7.00633	7.27007	8.10344	8.9613	8.75565	7.90403	8.54132	7.08572	8.59605	7.8694	8.81427
ENSMUSG00000013419	0.668091	0.760366	0.77578	1.19062	0.596104	0.516226	0.690304	0.562122	0.908905	0.935547	0.700016	0.732003	0.742381	0.656264	0.369253
ENSMUSG00000013465	6.04895	5.18775	5.8634	6.20498	5.90167	5.63037	6.11118	5.97231	5.77201	5.72131	6.44119	5.99541	5.58018	5.59904	6.85261
ENSMUSG00000013483	0.441024	0.422684	0.559665	0.529981	0.921156	0.400211	0.501256	0.42623	0.811527	0.540381	0.453212	0.441795	0.781329	0.355857	0.392124
ENSMUSG00000013495	3.37045	3.50106	3.10402	3.72971	3.52029	3.39379	3.4989	3.80878	3.65167	3.504	3.76162	3.74129	3.97801	3.64186	4.34981
ENSMUSG00000013523	0.491853	0.377845	0.547856	0.434327	0.410431	0.505001	0.520249	0.46181	0.366731	0.360957	0.431938	0.488043	0.427931	0.395807	0.475689
ENSMUSG00000013539	0.70561	0.966641	0.771072	0.817335	0.794386	0.797445	0.800742	0.709998	0.78014	0.921097	1.06031	0.713833	0.882613	0.746636	1.04112
ENSMUSG00000013562	0.0948077	0.124939	0.276797	0	0.169184	0	0	0.0948613	0.145517	0	0	0	0.0874603	0.195128	0.100243
ENSMUSG00000013584	0.0866779	0.125031	0.0974628	0.12134	0.146316	0.100021	0.123931	0.138294	0.151017	0.119651	0.172388	0.19038	0.142632	0.178396	0.131279
ENSMUSG00000013593	11.0561	10.7922	12.1295	9.24096	12.3666	10.562	11.4095	9.7166	10.4617	11.8094	10.1559	10.4717	10.1362	10.5916	10.9669
ENSMUSG00000013611	0.00731781	0.0144653	0.0080118	0	0	0.00578589	0.00302445	0	0.00280797	0.00296634	0.00324394	0.0050398	0.00337535	0.00376528	0
ENSMUSG00000013622	4.83735	5.6271	4.75124	5.24139	5.70155	4.95793	5.72632	5.70652	5.56852	5.80996	5.90364	5.47024	5.7296	5.316	5.52514
ENSMUSG00000013629	0.882743	0.911773	1.34085	1.14421	1.31035	1.1884	0.848001	0.803671	0.634725	0.99289	0.479449	0.974907	0.755643	0.900224	0.66428
ENSMUSG00000013643	300.667	253.172	345.662	249.132	220.282	234.142	346.16	172.237	235.73	199.247	225.701	256.433	240.988	273.99	227.609
ENSMUSG00000013646	1.39654	1.35108	1.66651	1.37941	1.44385	1.30574	1.20019	1.28643	1.20785	1.39278	1.28729	1.25187	1.6564	1.43714	1.53521
ENSMUSG00000013653	34.8266	26.233	36.1697	14.348	23.6363	20.2577	62.5211	12.5876	20.3691	36.8478	21.3553	24.4078	25.971	26.4451	28.7936
ENSMUSG00000013662	3.27758	3.65981	3.08468	3.00618	3.16848	2.83897	2.90921	3.1513	3.35256	2.96098	2.78391	3.33855	3.19861	3.11417	3.3652
ENSMUSG00000013663	1.86106	1.6911	1.75907	1.59553	1.71931	1.63857	1.62911	1.89782	1.80321	1.82479	1.78628	1.69761	1.7067	1.80218	1.80814
ENSMUSG00000013668	0	0	0	0	0	0	0	0	0	0	0	0	0	0	0
ENSMUSG00000013698	4.20834	4.68315	3.50848	5.38211	3.47119	3.97804	4.62269	3.87386	4.33487	4.21543	4.77576	3.78711	4.55512	4.50392	4.21231
ENSMUSG00000013701	0.563603	0.645601	0.664518	0.561392	0.794284	0.596442	0.551882	0.555246	0.625502	0.569396	0.453559	0.513559	0.503928	0.535375	0.476734
ENSMUSG00000013707	4.84467	3.4983	3.6814	4.34457	3.98711	4.82745	3.67546	3.71856	3.36145	5.43415	4.00103	4.11354	4.83656	5.05382	4.91193
ENSMUSG00000013736	3.95161	4.1939	3.31688	4.2032	4.13864	4.01705	3.98967	4.43395	4.55973	4.77113	3.84128	5.15138	4.54369	4.50219	4.77506
ENSMUSG00000013766	0.0990424	0.19578	0	0.21375	0.176741	0.234926	0.49121	0.0990984	0.0760084	0.160591	0.17562	0.272843	0.182734	0.203844	0.209442
ENSMUSG00000013787	5.86574	5.52255	6.7707	5.46392	6.51065	6.73197	5.19851	5.78435	5.55038	5.55946	6.22987	5.98049	6.53802	6.69591	6.53453
ENSMUSG00000013822	7.38775	7.56892	7.13486	6.38408	9.37845	5.73433	7.33549	5.9496	6.08445	6.64674	6.23038	6.57712	7.35545	6.11911	8.62103
ENSMUSG00000013833	0.795488	0.707609	1.05479	0.9347	1.08832	0.838612	0.92057	0.769407	0.864853	1.07486	0.869833	0.858305	1.19861	0.777685	0.756988
ENSMUSG00000013846	4.40764	2.47977	2.69741	5.0611	3.0655	2.88178	2.64844	2.27292	1.91245	2.40514	2.44987	2.89545	2.9088	2.30278	2.97546
ENSMUSG00000013858	4.33882	4.0501	5.32209	5.28887	5.37682	5.24108	4.9646	3.53734	4.23927	4.9832	4.89748	5.1186	4.78086	5.84993	5.11856
ENSMUSG00000013878	0.494112	0.486448	0.394591	0.405641	0.504841	0.427443	0.408433	0.587454	0.588872	0.447712	0.54115	0.464404	0.509446	0.454639	0.528589
ENSMUSG00000013921	0.260516	0.276143	0.330692	0.505198	0.215601	0.519425	0.337057	0.373995	0.391165	0.449957	0.55232	0.312031	0.41796	0.26809	0.323357
ENSMUSG00000013928	0	0	0.0135615	0.0133664	0.0221042	0.0146906	0	0.0185907	0	0	0.016473	0.0255925	0.0171403	0	0
ENSMUSG00000013936	0	0	0	0	0	0	0	0	0	0	0	0.0207323	0	0	0
ENSMUSG00000013973	2.93	2.68401	3.26524	3.50616	3.25617	3.07377	3.57974	3.07466	3.01639	3.25603	3.1806	3.09083	3.50722	2.97106	3.4758
ENSMUSG00000013974	0.161276	0.106266	0.0784757	0.193367	0.191864	0	0.222184	0.161367	0.123768	0.130749	0	0.0740473	0.148777	0.165965	0.284204
ENSMUSG00000013997	9.42511	8.29124	9.27444	9.567	9.80381	9.69545	10.5033	8.54171	9.65682	9.14131	9.05619	9.03996	9.35477	9.5214	9.7568
ENSMUSG00000014030	0.00507394	0.00401192	0.00518479	0.00657025	0.00241452	0.161272	0.05704	0.0578756	0.0202483	0.00575894	0.0143952	0.00698887	0.00842531	0.00104429	0.0171675
ENSMUSG00000014039	0.280919	0.23446	0.227822	0.269453	0.289639	0.261597	0.278648	0.21237	0.258704	0.30366	0.254594	0.245061	0.187163	0.211996	0.283824
ENSMUSG00000014074	1.13986	1.09811	1.22788	1.21586	1.03808	1.0069	1.16964	1.19556	1.20054	1.08343	1.04543	1.31018	1.12404	1.02738	1.03898
ENSMUSG00000014075	0.220606	0.436078	0.278122	0.38954	0.274377	0.301277	0.348128	0.421395	0.66181	0.422733	0.444515	0.662975	0.499523	0.268296	0.275664
ENSMUSG00000014077	6.64663	6.00567	5.57533	7.15675	7.36282	7.35047	7.4509	7.95457	7.58691	8.46158	8.5567	8.1386	9.58411	6.71658	9.20645
ENSMUSG00000014104	0	0	0	0	0	0	0	0	0	0	0	0	0	0	0
ENSMUSG00000014158	0.0363756	0.0376644	0.064479	0.0485981	0.0463659	0.0205433	0.0257726	0.0675929	0.0159519	0.0463419	0.0691075	0.0572616	0.047938	0.0481284	0.0549446
ENSMUSG00000014164	0.0133006	0.00876389	0.012135	0.0167445	0.00791163	0.0157743	0.0151171	0.00166351	0.0089314	0.010783	0.0206362	0.00687011	0.00766864	0.0256636	0.0193369
ENSMUSG00000014177	1.39871	1.51053	1.33418	1.16968	1.3276	1.1618	1.38574	1.25804	1.27105	1.28133	1.19531	1.25194	1.27168	1.18476	1.12653
ENSMUSG00000014195	3.74422	4.2127	3.82675	3.92779	4.22025	4.19323	4.19197	4.34717	4.25594	4.02961	3.48959	4.49005	3.43543	3.84269	4.03893
ENSMUSG00000014198	0.0145177	0.0229581	0.0211927	0.0125327	0.0241797	0.0344356	0.0168005	0.0145259	0.00668483	0.0258934	0.0257425	0.0199968	0.0267853	0.0149398	0.0429802
ENSMUSG00000014226	8.75222	7.92952	8.46954	8.72185	9.45208	5.7005	8.04995	5.27584	5.98726	6.26678	4.48404	8.251	5.55911	7.25333	5.2528
ENSMUSG00000014232	0.227243	0.284108	0.233908	0.159284	0.169831	0.184278	0.22637	0.256522	0.236997	0.179506	0.216969	0.160516	0.204257	0.191877	0.234111
ENSMUSG00000014243	0.292998	0.394894	0.281901	0.287427	0.316882	0.263251	0.231183	0.239861	0.347505	0.485874	0.306999	0.495299	0.417723	0.274106	0.281634
ENSMUSG00000014245	0.225669	0.217495	0.208965	0.188997	0.232408	0.218374	0.225516	0.242647	0.180941	0.243028	0.229938	0.227329	0.208181	0.176772	0.220801
ENSMUSG00000014294	20.067	29.7921	21.1358	22.5981	23.8227	23.0293	17.8472	17.9604	21.3132	21.211	19.1424	19.36	26.2447	20.3019	19.9642
ENSMUSG00000014301	0.619047	0.903198	0.742302	0.779337	0.6181	0.874025	0.548254	0.597276	0.729583	0.716959	0.725252	0.974489	0.652654	0.773554	0.701293
ENSMUSG00000014303	0.280733	0.221973	0.17303	0.251323	0.155856	0.330479	0.154702	0.162293	0.215444	0.182076	0.315266	0.14608	0.258977	0.295314	0.230867
ENSMUSG00000014313	17.5502	21.7817	17.1723	15.1812	17.4414	16.6249	15.3262	14.1579	19.3545	15.6622	17.6416	17.789	17.5123	16.0363	18.4597
ENSMUSG00000014329	0.0501294	0.0450896	0.0505275	0.0486558	0.0378649	0.0459265	0.0381482	0.0644885	0.0500733	0.0464465	0.0529096	0.0427443	0.0403722	0.0507679	0.0328117
ENSMUSG00000014349	5.02761	4.47462	5.12518	5.13451	5.45673	4.50624	5.14488	4.86242	4.84912	5.97354	5.47174	5.10343	4.81227	5.56262	5.38246
ENSMUSG00000014351	0	0.0395068	0.0437627	0.474463	0.445812	0.450359	0.594734	0.449938	0.598178	0.461784	0.026579	0.412931	0.497802	0.493608	0.443769
ENSMUSG00000014353	2.80547	2.63195	2.7442	2.79851	2.99947	2.74179	2.78021	2.91663	3.20551	3.19606	2.70459	3.03826	3.38179	2.77434	2.80643
ENSMUSG00000014355	1.3315	1.20513	1.42217	1.26838	1.4941	1.31306	1.42919	1.21757	1.37929	1.3009	1.2713	1.16893	1.16532	1.34511	1.42589
ENSMUSG00000014361	0.603845	0.455231	0.542653	0.797051	0.670914	0.620809	0.852881	0.943474	0.904556	0.677721	1.01124	0.734328	1.21447	0.714704	1.02385
ENSMUSG00000014402	1.39744	1.36516	1.33484	1.41616	1.3589	1.50362	1.43637	1.2584	1.48276	1.58117	1.38439	1.57334	1.67588	1.33177	1.43901
ENSMUSG00000014418	2.79548	2.64434	2.53503	2.50618	2.92887	2.58702	2.75713	2.63813	2.77919	2.14615	2.53946	2.45032	3.0819	2.79502	3.06212
ENSMUSG00000014426	0.461671	0.390139	0.45181	0.364886	0.417467	0.456689	0.455202	0.476432	0.367012	0.486737	0.493744	0.396373	0.485098	0.526224	0.492519
ENSMUSG00000014444	0.27609	0.312115	0.351664	0.299872	0.297864	0.348841	0.331137	0.281663	0.226422	0.261136	0.271176	0.30945	0.257191	0.295259	0.217509
ENSMUSG00000014453	0.02132	0.0224768	0.0342348	0.0214724	0.0329728	0.310166	0.0986895	0.123726	0.0621745	0.0276552	0.0415846	0.0293663	0.0275349	0.0175519	0.0270509
ENSMUSG00000014470	1.44427	1.55268	1.7893	1.70887	1.52604	1.69786	1.24096	1.35002	1.34173	1.91041	1.12884	1.28261	1.89333	1.85783	1.60745
ENSMUSG00000014496	0.424448	0.417155	0.463135	0.38759	0.463297	0.407909	0.367386	0.396089	0.455152	0.39161	0.429526	0.429127	0.402101	0.372078	0.439717
ENSMUSG00000014498	1.98083	1.48603	2.30804	1.80699	2.16844	1.9294	2.05163	1.90435	1.69873	2.19118	2.04183	2.0874	1.90989	2.38839	2.24581
ENSMUSG00000014503	1.13537	1.17985	1.08019	1.21907	1.10544	1.0942	1.16262	1.49208	1.30482	1.47458	1.42227	1.45494	1.32877	1.24395	1.42145
ENSMUSG00000014504	6.25747	7.03735	6.02592	6.33989	6.76223	5.93184	4.76621	5.04814	5.70732	4.88711	4.85069	7.35554	5.53075	4.98969	4.8496
ENSMUSG00000014529	0	0	0	0	0	0	0	0	0	0	0	0	0	0	0
ENSMUSG00000014542	0	0	0	0	0	0	0	0	0	0	0	0	0	0	0
ENSMUSG00000014543	0.0496876	0.0300114	0.0211555	0.0595746	0.0812786	0.11131	0.0444944	0.0621447	0.0635533	0.0704945	0.0734208	0.0285167	0.0343777	0.0596543	0.0437804
ENSMUSG00000014547	0.147638	0.168485	0.164417	0.137963	0.15029	0.14802	0.172362	0.135538	0.150681	0.155477	0.152485	0.155139	0.13058	0.173859	0.189899
ENSMUSG00000014550	1.24253	1.19726	1.2531	1.5138	1.36296	1.18313	1.259	1.39697	1.3842	1.45144	1.17861	1.30661	1.251	1.30616	1.36322
ENSMUSG00000014551	4.68953	4.81044	4.81663	4.84078	5.06899	4.47814	4.21997	5.21209	5.54291	5.08673	5.3785	5.09951	5.12901	4.57188	5.6589
ENSMUSG00000014554	0.577698	0.659176	0.699332	0.704475	0.50707	0.740845	0.710464	0.711958	0.665018	0.576869	0.630856	0.621053	0.552426	0.536495	0.804496
ENSMUSG00000014592	0.00858027	0.0101239	0.0107776	0.0123451	0.0056973	0.00804621	0.00973149	0.00958339	0.0101069	0.0110004	0.0102608	0.00577183	0.00883571	0.00882973	0.00759535
ENSMUSG00000014599	0.601669	0.818468	0.609146	0.565477	0.698468	1.15859	0.505361	0.54375	0.700059	0.519253	0.903394	0.62824	0.743039	0.87881	0.605383
ENSMUSG00000014601	1.87858	1.75627	2.11775	1.86087	2.17638	1.88969	2.14632	1.78123	1.79645	1.87384	1.77889	2.04567	1.76022	1.9838	1.94469
ENSMUSG00000014602	0.0784524	0.0761037	0.0858925	0.111308	0.0492587	0.0809823	0.0954717	0.0501507	0.0568622	0.113071	0.112061	0.0840473	0.0703623	0.0583074	0.0576045
ENSMUSG00000014603	0	0	0	0	0	0	0	0	0	0	0	0	0	0	0
ENSMUSG00000014606	23.7032	21.3286	24.6734	21.2219	24.6484	23.3697	21.9176	23.372	22.3749	23.0785	25.4927	23.5578	24.2488	25.042	27.4289
ENSMUSG00000014609	0	0	0	0.0312849	0	0	0.0359473	0	0	0	0	0	0.0401179	0.0447525	0
ENSMUSG00000014633	0.316324	0.4017	0.29385	0.194461	0.417374	0.231915	0.256719	0.247448	0.216275	0.289088	0.316143	0.293112	0.281199	0.266335	0.212839
ENSMUSG00000014668	1.6432	1.60174	1.72479	1.69622	1.64456	1.68691	1.48331	1.53974	1.69341	1.66627	1.52621	1.53764	1.58804	1.62119	1.62159
ENSMUSG00000014686	0	0	0.0149482	0.0147331	0.0243644	0.0485781	0	0.0409832	0	0	0.0363147	0	0.0188929	0.0210754	0.0649627
ENSMUSG00000014704	0.234134	0.102849	0.227856	0.112289	0.092847	0.18512	0.129023	0.0780887	0.239576	0.253088	0.138387	0	0.0719963	0.160627	0.0825193
ENSMUSG00000014725	0.00378348	0	0.00276152	0	0	0	0	0	0.00580713	0.00306733	0	0	0.00349027	0	0
ENSMUSG00000014747	0.0331652	0.0218528	0	0.0477173	0.118366	0.0786669	0.0822429	0.0995518	0.0509041	0.0537751	0.0294038	0	0.030595	0.0341294	0.140267
ENSMUSG00000014748	10.9893	11.2199	12.5874	10.8995	12.7177	10.3663	12.5239	10.6689	11.8571	12.9228	12.1787	11.8771	12.7725	12.3165	12.0508
ENSMUSG00000014763	1.15101	0.961319	1.1312	1.19482	1.05702	0.934002	1.33533	1.09105	1.25137	1.2933	1.13684	1.12647	1.18755	1.21564	1.34511
ENSMUSG00000014767	1.1378	1.22917	1.29881	1.25157	1.22768	1.34418	1.20297	1.30391	1.14225	1.22812	1.25508	1.29386	1.20218	1.17088	1.22402
ENSMUSG00000014769	6.30877	7.59255	5.93428	5.59042	5.82036	6.04515	5.35296	5.53479	6.00225	5.70399	5.32658	6.05404	6.30549	5.84727	5.58377
ENSMUSG00000014771	1.44374	1.65709	1.8186	1.52441	1.68986	1.34403	1.84783	1.86394	1.62622	1.64242	1.77548	1.73202	1.93333	1.29401	1.30492
ENSMUSG00000014773	1.98001	1.39598	2.03772	1.66655	1.75489	2.22303	2.12768	1.58491	1.58031	2.13496	1.931	2.26364	1.66218	1.89495	2.0726
ENSMUSG00000014776	0.649923	0.535301	0.545528	0.677943	0.212628	0.436787	0.778977	0.585261	0.349141	0.684974	0.547403	0.268562	0.569578	0.468173	0.309234
ENSMUSG00000014778	1.57474	1.31519	1.41294	1.44312	1.51544	1.85573	1.6499	1.36488	1.43944	1.55315	1.44061	1.51972	1.42495	1.65149	1.47414
ENSMUSG00000014782	0.0393112	0.0388538	0.0286929	0.01414	0.0467672	0.0466226	0.0487419	0	0.0452531	0.0318702	0.0697057	0	0	0.0202271	0.0623477
ENSMUSG00000014786	0.170211	0.12396	0.209239	0.186894	0.197166	0.20541	0.170317	0.161344	0.192501	0.152519	0.182677	0.197431	0.132228	0.138284	0.189442
ENSMUSG00000014791	8.72987	7.67762	8.63799	9.14435	9.42964	9.35715	8.84652	9.64849	9.6149	9.12073	8.67894	8.35179	11.1534	8.94609	9.38489
ENSMUSG00000014813	0.13498	0.187762	0.131361	0.29131	0.2944	0.260879	0.198355	0.180076	0.138118	0.0972718	0.199453	0.413161	0.179862	0.293243	0.0634309
ENSMUSG00000014837	0.318913	0.433403	0.378254	0.401489	0.28455	0.252151	0.362468	0.29915	0.305931	0.21007	0.318088	0.0823636	0.367748	0.348696	0.379348
ENSMUSG00000014846	9.4379	13.7612	7.09324	13.4782	5.64177	5.20873	8.26481	7.71353	7.27881	9.88629	8.61607	6.24248	9.26681	7.6929	4.4955
ENSMUSG00000014850	0.138265	0.129281	0.100918	0.107045	0.10731	0.110361	0.122998	0.147566	0.136426	0.148391	0.134259	0.112454	0.115402	0.115183	0.125308
ENSMUSG00000014852	0.0104094	0.0102883	0.0151954	0.0074884	0.00309592	0.0164605	0.00860439	0.0104153	0.0199713	0.0253172	0.0230721	0.0215069	0.00480135	0.010712	0.0220124
ENSMUSG00000014856	3.76275	4.3423	3.84805	3.79269	4.95694	3.74822	3.65503	3.40328	3.78496	3.92949	3.99567	3.33809	3.84376	4.41906	3.70876
ENSMUSG00000014859	6.72436	6.57361	7.81717	6.9659	8.6979	7.076	7.03384	6.14098	6.47408	6.81939	6.04845	7.8139	6.45137	6.76888	6.95477
ENSMUSG00000014867	21.1425	18.0978	21.6816	21.7309	25.6207	20.8151	19.6974	17.6106	19.3497	20.9471	18.853	21.1591	20.0173	19.0899	21.5512
ENSMUSG00000014873	5.33287	5.17322	5.47821	6.42954	6.31497	6.24664	5.87753	4.79242	5.6842	6.16492	5.91008	6.12127	4.91959	4.92896	6.0041
ENSMUSG00000014905	16.9187	10.9395	11.8583	23.3185	15.9187	13.4082	16.9258	15.1484	16.9277	15.3827	12.5116	28.3132	12.0339	14.6444	18.0141
ENSMUSG00000014907	0.329159	0.200517	0.24025	0.254664	0.225349	0.152223	0.261815	0.192636	0.22401	0.2014	0.247779	0.248079	0.177607	0.185342	0.183866
ENSMUSG00000014932	1.19712	1.10792	1.02786	1.01664	1.05927	1.03096	0.985436	1.3146	1.30755	1.26853	1.08998	1.24525	1.27619	1.14759	1.12658
ENSMUSG00000014956	7.19606	7.7302	6.52257	6.18805	6.49053	5.96685	5.90305	6.82033	8.0233	6.45205	6.28297	7.28437	7.39511	6.44527	6.10189
ENSMUSG00000014959	2.03017	1.78766	2.15804	2.10841	2.40645	1.78904	2.08394	1.63983	2.00843	2.04689	1.73448	2.04389	1.72301	1.80811	1.72116
ENSMUSG00000014980	0.271718	0.319154	0.362157	0.220967	0.309199	0.261539	0.322255	0.319153	0.299188	0.383106	0.36659	0.357993	0.359643	0.291775	0.312279
ENSMUSG00000015001	0.00518579	0	0	0	0.00308468	0	0	0	0	0	0	0	0	0	0
ENSMUSG00000015002	1.63104	1.49973	1.7025	1.83424	1.7492	1.59697	1.52415	1.85144	1.79007	1.75545	1.64824	1.86369	1.73104	1.58683	1.8233
ENSMUSG00000015013	3.04057	4.13059	3.09603	3.24052	3.30466	4.00675	3.56831	2.74181	4.09071	3.65191	3.72743	3.2574	3.98231	2.7813	3.45304
ENSMUSG00000015016	0.511261	0.45112	0.515941	0.428562	0.473362	0.463989	0.459357	0.413689	0.365065	0.468552	0.441454	0.410281	0.529057	0.471225	0.423058
ENSMUSG00000015023	0.694239	0.697053	0.892789	0.838325	0.81608	0.777616	0.826628	0.769056	0.856257	0.716939	0.879291	0.876561	0.747177	0.654888	0.777736
ENSMUSG00000015027	0.527615	0.515868	0.550735	0.563218	0.509573	0.547246	0.59088	0.431413	0.539879	0.459942	0.452687	0.500122	0.570464	0.385322	0.58186
ENSMUSG00000015053	0.0860497	0.0472492	0.0732746	0.0619032	0.0426544	0.0680359	0.0711286	0.0573989	0.121069	0.0697619	0.0635756	0.0987711	0.0926113	0.10331	0.0303278
ENSMUSG00000015083	0.73696	0.526056	0.582725	0.441801	0.767145	0.388456	0.862992	0.675929	0.754091	0.746832	0.598932	0.422955	0.509886	0.379193	0.584411
ENSMUSG00000015085	1.45302	1.23096	1.66657	1.81681	1.66687	1.31296	2.11616	1.38461	2.01779	1.45846	2.63781	1.76314	1.9468	1.38846	1.97528
ENSMUSG00000015087	2.20226	1.75786	2.41111	2.00427	2.50126	2.05091	2.22966	1.77463	1.83187	2.30066	1.65765	1.91369	1.96341	2.25868	1.96127
ENSMUSG00000015090	0	0.111614	0	0.121859	0	0.0446439	0	0	0.129998	0	0	0.0777741	0.104177	0.116212	0.0597016
ENSMUSG00000015092	29.4997	25.3891	25.1363	31.0164	30.9924	26.8069	22.0306	28.8486	25.9171	30.7335	23.7083	28.6821	33.7399	31.3189	23.4286
ENSMUSG00000015093	0.486018	0.320242	0.425687	1.04891	0.925118	0.768547	0.883832	0.291775	0.298389	0.866849	0.430897	0.401666	0.538023	1.0003	0.513884
ENSMUSG00000015094	3.62314	4.04008	4.42105	3.98319	3.79088	3.87831	3.16383	2.82579	2.92311	3.26873	3.54169	3.7365	4.01083	3.72848	3.75229
ENSMUSG00000015095	6.34645	6.54876	7.02115	7.06371	7.4077	6.31179	7.48953	5.79092	6.80029	6.63371	7.67919	6.4875	7.3643	7.22924	7.89202
ENSMUSG00000015112	0.147821	0.110105	0.132911	0.141787	0.163114	0.147365	0.15672	0.151119	0.127417	0.178892	0.11966	0.184428	0.134389	0.178574	0.191406
ENSMUSG00000015120	3.69331	4.11457	4.21137	3.72397	4.235	3.76453	4.38929	3.81413	4.12065	4.10053	4.18182	4.26997	4.22808	4.18228	4.56376
ENSMUSG00000015126	3.65628	3.40116	2.77334	2.63029	2.30281	2.72081	3.55562	2.79756	2.91599	2.55735	3.4323	2.66621	2.77771	2.95104	3.18369
ENSMUSG00000015127	0.184192	0.167215	0.173278	0.132506	0.150954	0.158578	0.131953	0.167914	0.150779	0.155964	0.185076	0.1635	0.13971	0.164274	0.173114
ENSMUSG00000015133	0.205477	0.196163	0.225816	0.197371	0.195837	0.197539	0.208449	0.155363	0.156794	0.152386	0.209086	0.162418	0.15832	0.163394	0.165413
ENSMUSG00000015134	0.396221	0.400087	0.360558	0.566372	0.416275	0.467878	0.404078	0.494269	0.59235	0.479748	0.593078	0.389826	0.688307	0.434217	0.495109
ENSMUSG00000015143	1.24873	1.49309	1.45682	1.52204	1.07735	1.21047	1.3897	1.08082	1.24192	1.33336	1.37534	1.1215	1.21939	1.33937	1.09061
ENSMUSG00000015149	1.65037	1.50657	1.78179	1.76234	1.62082	1.80101	1.69103	1.5395	1.70193	1.74217	1.78327	1.6102	1.79208	1.75143	1.77226
ENSMUSG00000015165	15.0908	13.7617	15.7853	14.0666	15.2903	15.6013	14.8463	13.6155	14.4054	15.2735	14.2194	15.6795	15.1881	15.9252	14.9543
ENSMUSG00000015176	5.53658	4.58582	6.10433	5.11894	6.44753	5.48734	6.23633	3.45257	4.53322	4.93113	3.64693	4.8603	3.38103	4.17285	3.71029
ENSMUSG00000015189	0.811238	0.952227	0.909203	0.704779	0.809526	0.739551	0.894092	0.785084	0.870919	0.761907	0.778187	0.867056	0.801532	0.739024	0.731197
ENSMUSG00000015202	0.222512	0.217257	0.181603	0.225557	0.223804	0.265495	0.219042	0.291453	0.282535	0.219753	0.260046	0.234046	0.248187	0.18943	0.218159
ENSMUSG00000015214	0.716698	0.636496	0.672209	0.662538	0.696109	0.684375	0.629627	0.692853	0.717414	0.707351	0.659973	0.586587	0.629216	0.655586	0.695556
ENSMUSG00000015217	5.70304	4.74943	5.31887	4.67253	5.79528	5.29199	4.68139	4.39858	5.04537	5.39414	4.98602	5.40059	4.67651	5.09449	5.19252
ENSMUSG00000015222	0.0176272	0.0288045	0.0164684	0.034999	0.0125823	0.0178395	0.0186504	0.0218701	0.0211032	0.0331543	0.0281305	0.0262222	0.0253674	0.0159629	0.0119282
ENSMUSG00000015224	0.15469	0.155572	0.142619	0.111282	0.0532717	0.16093	0.154786	0.195508	0.181196	0.178214	0.230983	0.0672855	0.172745	0.125674	0.146342
ENSMUSG00000015242	0	0	0	0	0	0	0	0	0	0	0	0	0	0	0
ENSMUSG00000015243	0.199997	0.20777	0.23761	0.329759	0.270927	0.435144	0.40907	0.369547	0.34618	0.340851	0.342982	0.317703	0.410744	0.271912	0.348839
ENSMUSG00000015247	7.18292	6.78219	7.0804	6.13951	7.22384	6.27936	6.25875	7.09437	6.56375	6.76885	5.92514	6.52786	6.93367	6.78212	7.75135
ENSMUSG00000015289	4.42436	5.72449	3.52287	4.34023	4.45006	4.38859	3.85665	4.42686	4.63009	4.95644	4.56446	5.98333	5.9367	5.29802	4.25275
ENSMUSG00000015290	4.47261	4.96693	5.22688	4.79016	5.61984	5.40378	5.19249	4.52542	5.07151	5.88718	5.05695	5.36456	5.67903	5.24908	5.52607
ENSMUSG00000015291	14.8531	14.4722	14.1476	16.2153	14.159	16.5193	15.3866	13.9275	15.0649	14.3787	14.8238	14.9753	14.8924	15.1154	17.1852
ENSMUSG00000015305	0.327833	0.368358	0.300572	0.358311	0.32022	0.365614	0.332791	0.479943	0.364585	0.438303	0.459946	0.39452	0.452049	0.333813	0.428118
ENSMUSG00000015312	3.00574	3.37852	2.38744	3.05265	1.99826	3.70456	2.48454	2.21135	1.8318	2.4368	1.64594	2.43537	2.85436	2.8202	1.68251
ENSMUSG00000015314	0.063432	0.101007	0.10803	0.0798565	0.0943286	0.242406	0.126713	0.137514	0.0689631	0.0685671	0.112476	0.0582477	0.0390108	0.0761555	0.139727
ENSMUSG00000015316	0.0276701	0.0291714	0.0242353	0.0318489	0.0395018	0.105012	0.0411697	0.0166114	0.0509639	0.0269191	0.0343448	0.0228678	0.0255257	0.0683389	0.0702158
ENSMUSG00000015335	5.50452	4.9125	5.59426	5.61402	6.05119	5.89474	5.64435	4.32245	4.11741	3.78474	4.69492	4.31884	5.59216	4.94752	5.67278
ENSMUSG00000015337	2.8524	3.22884	2.98945	2.84121	4.65505	4.10575	2.35779	2.26857	3.25547	2.25319	2.72343	2.61927	3.6434	3.46218	3.01594
ENSMUSG00000015340	0.628019	0.579331	0.610307	0.573128	0.57636	1.10376	0.631844	0.736096	0.688519	0.552787	0.846328	0.657428	0.496586	0.749683	0.728533
ENSMUSG00000015341	3.25932	3.27667	3.15735	3.26709	3.15048	3.05073	3.16959	2.94944	3.27378	3.17669	3.13403	3.43308	3.23887	3.4404	3.38285
ENSMUSG00000015342	1.35441	1.14391	1.11767	1.8516	1.33168	1.31744	1.18111	1.55543	1.18944	1.53575	1.44427	1.51298	1.28809	1.25489	1.54034
ENSMUSG00000015354	0.0218088	0.0246343	0.020466	0.0291367	0.0185323	0.0246332	0.0283283	0.0342903	0.0334736	0.0303098	0.0441952	0.0214568	0.0287409	0.0128245	0.0296475
ENSMUSG00000015355	0.462074	0.592906	0.485186	0.408224	0.472561	0.762733	0.509267	0.389335	0.385717	0.387755	0.431231	0.401977	0.388873	0.709091	0.574281
ENSMUSG00000015357	1.38773	1.33064	1.37194	1.24045	1.42917	1.28555	1.2755	1.38333	1.48622	1.51547	1.27625	1.51206	1.57635	1.34282	1.33042
ENSMUSG00000015363	6.46443	5.89055	6.59415	6.20437	8.06566	5.69707	6.02121	4.48033	5.00942	6.03333	4.12373	5.66825	6.15254	5.93846	5.28468
ENSMUSG00000015365	0	0	0	0	0	0	0	0	0	0	0	0	0	0	0
ENSMUSG00000015377	0.528763	0.400668	0.656096	0.56107	0.416747	0.501685	0.502636	0.476156	0.517383	0.546563	0.539114	0.327744	0.512175	0.476119	0.55908
ENSMUSG00000015396	0.338804	0.534426	0.427136	0.480078	0.470241	1.52609	0.916544	0.790989	0.51214	0.549348	0.582554	0.622227	0.426201	0.58109	0.597049
ENSMUSG00000015401	0	0.00413538	0	0.00902992	0.00746647	0	0.0103756	0.00627965	0	0.0101763	0	0.0259342	0.0173692	0.0129171	0.0199078
ENSMUSG00000015405	21.4283	16.5252	8.81641	26.8918	19.486	20.4852	15.6306	26.6881	27.2292	22.7075	23.26	27.2731	30.8575	23.1458	29.6029
ENSMUSG00000015437	12.0586	7.69156	12.2175	6.97155	13.4614	13.4959	4.50592	3.03013	1.81703	3.88366	1.9527	7.12923	4.41916	12.6358	9.83903
ENSMUSG00000015441	0	0	0	0	0	0	0	0	0	0	0	0	0	0	0
ENSMUSG00000015443	0	0	0	0	0	0	0	0	0	0	0	0	0	0	0
ENSMUSG00000015451	0.0524532	0.0518429	0.0669989	0.0377343	0.0702021	0.0518407	0.0325184	0.0656036	0.0201272	0.0318935	0.0813827	0.0722493	0.0241941	0.0539782	0.083191
ENSMUSG00000015452	0.122587	0.323095	0.134213	0.529127	0.182297	0.484622	0.202661	0.551954	0.235194	0.198767	0.380395	0.084426	0.621978	0.252302	0.453655
ENSMUSG00000015461	3.99347	3.27351	4.96209	3.67658	4.43983	4.26634	3.94941	2.87788	2.77285	3.64227	3.43519	3.43789	3.53049	3.88942	3.39303
ENSMUSG00000015467	0.934125	1.13631	1.6783	1.65415	1.41049	1.7044	1.36611	1.00655	1.32347	1.39811	1.84749	0.989744	1.45832	1.84862	1.44354
ENSMUSG00000015468	0.248856	0.22034	0.340571	0.218186	0.240546	0.239802	0.154278	0.217872	0.167108	0.145009	0.213738	0.160676	0.322834	0.160057	0.164453
ENSMUSG00000015474	0.381759	0.702229	0.673385	0.583596	0.454166	0.616258	0.631123	0.541131	0.756851	0.825329	0.874363	0.810665	0.660326	0.572918	0.571834
ENSMUSG00000015476	0.996404	1.00209	0.688988	1.24497	0.623888	0.870742	0.910324	0.734607	0.643936	0.977864	0.8834	0.866811	0.967564	0.917438	0.776287
ENSMUSG00000015478	16.3106	17.3866	16.4552	17.3136	20.3097	19.8313	16.8379	18.4958	16.8566	18.8064	17.8671	19.1712	21.1989	19.8433	19.4685
ENSMUSG00000015484	0.011683	0.00481128	0.00639548	0.00525289	0.00260604	0.00577329	0.0132786	0.00730601	0.00672445	0.00591975	0.00776851	0.00603459	0.00808321	0.00300567	0.00772054
ENSMUSG00000015488	2.56616	3.00351	3.08061	3.1456	3.43448	2.53619	3.22364	3.00681	3.2002	3.29857	3.42766	2.97654	2.86567	2.71026	3.49872
ENSMUSG00000015501	0.290904	0.22519	0.201192	0.267811	0.242013	0.250916	0.277455	0.261555	0.229495	0.247386	0.220037	0.281606	0.237396	0.279474	0.225848
ENSMUSG00000015519	0	0	0	0	0	0	0.0778088	0	0	0	0.0238445	0	0	0	0.042655
ENSMUSG00000015522	0.797656	0.76664	0.785752	0.843479	0.845488	0.815607	0.820459	0.909122	0.849182	0.957853	0.967736	0.830217	0.791166	0.93811	0.900461
ENSMUSG00000015533	0.78231	0.673499	0.798844	0.676437	0.760854	0.612519	0.934584	0.573256	0.585763	0.663551	0.514705	0.571551	0.493413	0.691445	0.668171
ENSMUSG00000015536	5.54425	7.78397	5.29107	7.09813	6.56386	6.51703	5.71472	9.05312	7.03646	6.96533	7.62909	7.47026	9.18892	6.92113	8.40286
ENSMUSG00000015542	2.77393	2.46996	2.02467	1.99554	2.69802	2.54889	2.04505	3.00054	2.44526	2.1577	2.55904	2.47838	3.14683	2.46883	2.25919
ENSMUSG00000015568	1.11165	5.37612	3.45987	2.32872	0.944046	1.40409	2.40992	6.14203	0.815561	2.77172	2.90095	3.05276	6.86249	1.16556	1.25671
ENSMUSG00000015575	2.95902	3.10354	2.73373	2.83436	2.84513	2.63443	2.56655	2.48212	2.84323	2.73412	3.31343	2.67996	3.55984	3.2703	2.90581
ENSMUSG00000015579	0	0	0	0	0	0	0	0	0	0	0	0	0	0	0
ENSMUSG00000015597	0.516932	0.440792	0.443887	0.444792	0.40697	0.729279	0.716349	0.633854	0.455051	0.480716	0.552663	0.537509	0.500248	0.50067	0.434042
ENSMUSG00000015599	0.0166691	0.00823758	0.0273749	0.0179874	0.0123942	0.0131796	0.010334	0.0125089	0.0191886	0.0168924	0.0258626	0.00574003	0.023066	0.00857687	0.00881242
ENSMUSG00000015605	4.91206	5.54085	5.01642	5.61317	5.81967	5.46603	5.28007	4.73281	5.35202	6.47327	5.39443	5.01178	5.87403	6.05336	5.17232
ENSMUSG00000015619	0.0514701	0.0565235	0.0459158	0.0246847	0.0374197	0.0542603	0.0425451	0.0400549	0.035111	0.046364	0.0760546	0.0393862	0.0316542	0.0706219	0.0120936
ENSMUSG00000015627	7.4075	5.54291	6.81585	8.22007	9.10542	8.9877	6.93727	6.82033	7.10596	8.43309	8.12192	7.19104	9.57773	7.33903	9.93608
ENSMUSG00000015647	0.476079	0.564647	0.4559	0.660312	0.462162	0.755842	0.595012	0.563996	0.543654	0.528	0.695597	0.655753	0.59729	0.634936	0.56378
ENSMUSG00000015652	0.30423	0.53456	0.496979	0.239703	0.473959	0.332177	0.299376	0.231925	0.366891	0.164429	0.231194	0.119728	0.294017	0.26835	0.168495
ENSMUSG00000015653	0.65888	0.743051	0.744485	0.442088	0.817763	0.591076	0.581287	0.532473	0.554266	0.539301	0.527986	0.549762	0.520152	0.580242	0.569383
ENSMUSG00000015656	181.418	93.7971	117.048	169.545	112.421	79.4868	174.329	97.1507	96.5829	96.6425	100.437	121.193	88.8645	84.4728	89.6603
ENSMUSG00000015659	0.100398	0.175306	0.208847	0.223899	0.209021	0.202421	0.265565	0.246115	0.327458	0.264532	0.209178	0.207434	0.162081	0.165307	0.217617
ENSMUSG00000015665	0	0	0	0.0227689	0	0	0	0	0	0	0	0	0	0	0
ENSMUSG00000015668	10.3289	11.2195	9.9649	8.71799	11.0714	10.269	7.14309	8.28829	8.55464	9.16148	6.7548	9.93082	9.10394	9.78732	7.67725
ENSMUSG00000015671	1.94976	2.15409	2.05911	1.78052	1.99423	1.85675	1.7266	1.54585	1.87572	1.75105	1.64645	1.86843	1.74165	1.86017	1.9276
ENSMUSG00000015672	6.96104	7.55309	6.04724	5.06212	6.12097	5.14485	5.25364	5.60226	6.59057	5.85812	4.76284	5.83627	5.86318	5.9176	5.20011
ENSMUSG00000015697	1.22003	1.11733	1.42968	1.25612	1.20841	1.19472	1.41557	1.32151	1.24123	1.19327	1.16105	1.29504	1.21325	1.18639	1.48525
ENSMUSG00000015702	0.0510272	0.168112	0.23588	0.110125	0.131528	0.16138	0.0984178	0.119131	0.11748	0.0827372	0.1508	0.0702852	0.125527	0.192539	0.143874
ENSMUSG00000015709	0.0206993	0.0143967	0.0109115	0.0231636	0.037622	0.028186	0.0142584	0.0161086	0.0185329	0.0242396	0.0265081	0.0364312	0.0392512	0.0142007	0.0474199
ENSMUSG00000015711	0.802936	0.7608	0.808853	0.887917	0.62366	0.797494	0.959906	0.995938	0.875921	1.22659	1.22372	0.959724	1.0774	0.942369	1.13664
ENSMUSG00000015714	12.2385	11.8283	11.4315	15.5152	14.407	14.5486	13.0876	11.7745	13.1524	14.2412	12.2353	13.4682	14.2705	12.9026	12.9629
ENSMUSG00000015721	0	0	0	0	0	0	0	0	0	0	0	0	0	0	0
ENSMUSG00000015733	10.5953	12.2578	10.1009	9.84969	10.453	9.60865	8.4185	9.83443	10.244	9.86235	9.49696	11.0469	9.50836	10.4301	10.4767
ENSMUSG00000015745	2.66303	2.62384	2.14354	2.64983	1.83573	2.97137	2.4687	1.76805	2.1201	2.5625	2.47134	2.19398	2.75512	2.30505	1.81574
ENSMUSG00000015747	0.302156	0.334646	0.302656	0.270553	0.403441	0.332937	0.28696	0.289462	0.315757	0.276234	0.233689	0.247943	0.311358	0.330788	0.258303
ENSMUSG00000015748	1.11936	1.17624	1.08935	1.27368	1.18806	1.26103	1.22764	1.06876	1.14538	1.16846	0.882147	1.27981	0.965126	1.21967	1.0211
ENSMUSG00000015749	5.2352	5.68076	5.68619	4.96175	6.19725	5.23155	5.34058	4.84322	4.33653	5.05269	3.90473	5.35101	4.5516	4.73536	4.52494
ENSMUSG00000015750	11.7799	9.08425	11.7187	8.38013	11.7303	9.27933	11.6125	9.73479	10.2121	10.5405	11.3335	9.61518	11.3902	11.8978	10.6562
ENSMUSG00000015755	2.43711	2.02817	2.36089	2.27062	2.78409	2.1096	2.20241	2.48324	2.5338	2.40179	2.24001	2.36625	2.40294	2.30089	2.45864
ENSMUSG00000015757	1.44575	1.42483	1.25992	1.32697	1.28256	1.35496	1.46292	1.40916	1.51124	1.27314	1.23206	1.38195	1.32796	1.66735	1.38369
ENSMUSG00000015759	4.85684	5.53029	5.26924	4.65509	5.06231	4.53619	4.60897	4.63936	4.59438	4.74643	4.35805	6.14414	4.43984	4.80175	4.32855
ENSMUSG00000015766	1.86852	1.57516	1.51406	1.94339	2.20461	1.65102	1.38665	1.69971	1.95267	1.54495	1.35181	1.83565	1.91263	1.44022	1.72211
ENSMUSG00000015776	5.08082	4.40259	5.15626	4.90683	5.25787	4.18228	6.35724	5.60599	4.2998	5.38869	4.84398	4.45785	4.55866	5.30016	4.8202
ENSMUSG00000015787	0	0	0	0	0	0	0	0	0	0	0	0	0	0	0
ENSMUSG00000015790	8.37678	10.1717	8.73447	8.65185	9.14698	8.94128	8.6553	9.51901	9.73477	8.87706	10.6627	8.07675	10.8187	9.66708	9.17339
ENSMUSG00000015804	5.54101	5.17457	5.13903	5.40976	5.56351	4.29869	4.54576	4.68959	5.27548	5.11704	5.04187	5.04988	5.49593	5.18763	5.242
ENSMUSG00000015806	4.55619	3.82923	3.59699	5.25933	4.85342	4.25486	5.44746	6.26831	5.46786	7.12372	6.10042	5.65135	6.45476	5.09533	5.94804
ENSMUSG00000015812	0.265524	0.174956	0.290705	0.254686	0.21059	0.279918	0.256062	0.531348	0.203772	0.251142	0.39235	0.487645	0.204122	0.273243	0.467913
ENSMUSG00000015829	0.000923998	0.000913247	0.00168604	0.004653	0.00137406	0.000730566	0.00343699	0.0023113	0.00177277	0.00486915	0.00573444	0.00063636	0.00170478	0.00142629	0.00146546
ENSMUSG00000015837	12.9741	9.56723	10.0457	19.0927	15.5326	14.2365	15.7807	11.7145	10.9032	13.5978	12.0567	14.3825	16.3981	12.9621	13.8049
ENSMUSG00000015839	5.02754	4.50646	4.81717	5.29712	4.89957	5.79632	6.09725	6.59064	5.05998	6.03255	5.21459	5.79308	4.51257	5.06717	5.59629
ENSMUSG00000015843	0	0.0271025	0.00667158	0.0032878	0.00543709	0.0108405	0.00755555	0.00457285	0	0.0148207	0.0162078	0.0188853	0.0126482	0.00470313	0.0048323
ENSMUSG00000015846	1.43344	1.20145	1.51373	1.48255	1.68976	1.43306	1.30373	1.81352	1.5966	1.71844	1.86768	1.43731	2.11215	1.72396	1.85883
ENSMUSG00000015850	0.627347	0.847929	0.751416	1.00676	0.641082	0.661356	0.545158	0.595512	0.493792	0.508601	0.698814	0.576074	0.77164	0.612479	0.510243
ENSMUSG00000015852	0.203273	0.200908	0.116574	0.261129	0.146824	0.1148	0.228034	0.363193	0.178284	0.164797	0.231711	0.179993	0.174126	0.224124	0.0614079
ENSMUSG00000015854	0	0	0	0.0102773	0.0084979	0.022591	0.0118089	0	0.0109637	0	0	0	0	0.0147015	0.0151053
ENSMUSG00000015869	4.76076	4.23217	4.99433	3.79634	3.85421	4.22348	4.24872	4.10949	3.81457	4.46146	5.14369	4.26793	3.9973	5.07355	4.28293
ENSMUSG00000015879	0.010289	0.0124291	0.00750985	0.00493454	0.00204008	0.0108468	0.00566993	0.00514742	0.00789614	0.00834147	0.00912212	0.00708607	0.00632777	0.00882346	0.00543947
ENSMUSG00000015880	0.935373	1.21643	1.08247	0.876537	1.19697	1.09961	0.707051	1.08983	1.22316	1.0826	0.905672	1.22058	1.08428	0.962567	1.17769
ENSMUSG00000015882	0.455819	0.43813	0.421017	0.38538	0.489163	0.361326	0.353474	0.466656	0.513897	0.444781	0.36142	0.449849	0.441086	0.415877	0.459595
ENSMUSG00000015889	5.72651	5.26124	5.30772	5.44682	5.5513	5.58386	5.98128	5.55594	5.68187	6.17715	5.89491	6.26232	5.95135	6.00395	6.60586
ENSMUSG00000015890	0.0112888	0	0	0	0	0.0178511	0	0	0	0	0	0	0	0.011617	0
ENSMUSG00000015932	66.5409	69.5072	49.7317	52.5409	52.9198	53.2603	41.4398	48.1477	59.7015	48.7787	41.2549	55.5559	57.479	52.7539	53.6619
ENSMUSG00000015937	1.49898	1.41919	1.58084	1.37441	1.85297	1.76945	1.74063	1.52988	1.59991	1.67309	1.45681	1.4937	1.56017	1.55801	1.56904
ENSMUSG00000015942	0.256992	0.178571	0.231912	0.242021	0.247367	0.229053	0.26264	0.177658	0.207982	0.185618	0.227846	0.154465	0.202592	0.225996	0.153155
ENSMUSG00000015943	0.105969	0.128906	0.148741	0.0879608	0.140614	0.122455	0.114546	0.0489363	0.0500455	0.105736	0.0578158	0.101051	0.120316	0.117438	0.0258564
ENSMUSG00000015944	0.988142	0.76796	0.428426	1.33362	0.957026	0.904819	0.726042	1.33939	1.11157	1.23247	1.34406	0.907381	1.90494	0.986452	1.41539
ENSMUSG00000015947	0.374876	0.651207	0.460177	0.551622	0.5372	0.498489	0.309873	0.358039	0.379231	0.428249	0.664722	0.30512	0.204351	0.508522	0.576538
ENSMUSG00000015950	1.16162	1.14162	1.32208	1.13309	0.714392	2.45956	1.3996	1.41837	0.921685	0.877896	1.37899	1.0034	0.962621	1.56009	1.24904
ENSMUSG00000015957	0.0187689	0.0865692	0.0890452	0.00675108	0.0223288	0.0148398	0.0310288	0.00938977	0.0432117	0.0152163	0.0166403	0.0129262	0.0086572	0.0289719	0
ENSMUSG00000015961	2.83138	3.20561	3.1491	3.27353	3.45194	3.23361	2.91623	2.7037	3.29383	3.00594	2.58	3.30413	2.76225	2.6362	2.70266
ENSMUSG00000015962	0.0160331	0.0105644	0.0234049	0.0346022	0.0667593	0.0190151	0.026506	0.00802111	0.0307609	0.0324958	0.0142148	0.0331262	0.0147906	0.0164993	0.0169524
ENSMUSG00000015966	0.472597	0.525485	0.441959	0.701211	0.41289	0.642232	0.59818	0.487641	0.634702	0.574713	0.785623	0.488218	0.544965	0.623119	0.54654
ENSMUSG00000015968	0.0534313	0.0547349	0.0420458	0.0531524	0.0414665	0.0531374	0.0538276	0.0634855	0.0608667	0.0697143	0.0803096	0.0523225	0.0758612	0.066583	0.0794458
ENSMUSG00000015970	5.64745	4.37157	4.6591	4.58777	5.10299	5.12741	4.67807	5.51895	5.07322	6.88227	6.77319	5.66107	7.0586	6.495	8.42553
ENSMUSG00000015971	0.813969	0.79785	0.883797	0.871082	0.768279	0.787178	0.884127	0.787506	0.882794	0.812602	0.88865	0.796861	0.80674	0.93455	0.768173
ENSMUSG00000015980	0.0377056	0.0207038	0.0550418	0.0542499	0.0261666	0.0248435	0.0571402	0.0251513	0.0675186	0.0560423	0.0390009	0.0173119	0.0289863	0.0194009	0.0265783
ENSMUSG00000015981	0.0464019	0.0283099	0.0451577	0.040799	0.0357796	0.0312528	0.0198882	0.0257934	0.0171457	0.0334389	0.0365683	0.0331407	0.0253665	0.0282969	0.0181712
ENSMUSG00000015994	2.78335	3.19846	3.01481	2.79523	2.99338	2.96652	3.2026	3.04114	3.06735	3.13204	3.04019	3.28174	2.99902	3.26527	3.0842
ENSMUSG00000016018	1.22235	1.38308	1.19263	1.18904	1.23737	1.20994	1.2078	1.13815	1.30944	1.29413	0.941639	1.07772	0.971088	1.20292	1.09309
ENSMUSG00000016024	0.178753	0.263833	0.224409	0.30348	0.43382	0.395732	0.307335	0.250396	0.274363	0.197089	0.297944	0.256064	0.375973	0.235456	0.257043
ENSMUSG00000016028	0.201268	0.186033	0.269323	0.11362	0.248587	0.153609	0.134019	0.146841	0.202728	0.157506	0.185877	0.150165	0.16633	0.166846	0.159606
ENSMUSG00000016087	0.0796662	0.060727	0.0592877	0.0382073	0.0538923	0.0839849	0.0619783	0.0687705	0.0527469	0.0392585	0.0401628	0.0537905	0.0432307	0.0642998	0.0594592
ENSMUSG00000016128	0.0883217	0.0847638	0.103004	0.103594	0.0930813	0.0872903	0.114271	0.12007	0.102408	0.0972879	0.120011	0.0780177	0.0991895	0.0859499	0.0944007
ENSMUSG00000016150	0	0	0	0	0	0	0	0	0.000160491	0	0	0	0	0	0.000221117
ENSMUSG00000016179	0.00786864	0.0155542	0	0.0169818	0.00936106	0.0124428	0.0130084	0.0472386	0.0301933	0.0510339	0.0488337	0	0.0145177	0	0.0249594
ENSMUSG00000016181	0.259843	0.237796	0.298534	0.31847	0.323438	0.289147	0.318202	0.250361	0.299118	0.237967	0.209043	0.25849	0.257462	0.227783	0.305268
ENSMUSG00000016194	0.190956	0.242867	0.187996	0.210849	0.145285	0.182581	0.121136	0.0933101	0.119281	0.0648045	0.149613	0.13457	0.180254	0.150808	0.169036
ENSMUSG00000016200	0.0104316	0.00945108	0.0085657	0.017823	0.00930763	0.0134028	0.0118563	0.00521877	0.00800559	0.0221999	0.0219654	0.00179607	0.0204493	0.0107349	0.00827231
ENSMUSG00000016206	3.53534	2.99919	2.61266	2.51149	2.3658	3.49405	2.04561	2.3877	2.88271	2.04214	2.27243	2.80001	2.11988	3.22883	2.24282
ENSMUSG00000016239	0.10536	0.0913455	0.133565	0.127654	0.122045	0.100841	0.091674	0.116516	0.0978791	0.0899125	0.142574	0.160399	0.107426	0.131249	0.0703583
ENSMUSG00000016252	31.9927	43.8798	36.9538	29.9868	38.0976	34.5293	26.9073	28.903	26.6976	30.2179	26.6019	25.7556	33.353	32.0918	23.7775
ENSMUSG00000016253	2.5938	2.20801	2.85742	2.65406	2.78868	2.78961	2.51691	2.289	2.79422	2.83426	2.74242	2.52975	2.48196	2.70237	2.53811
ENSMUSG00000016255	0	0	0	0	0	0.020732	0	0	0	0	0	0	0	0	0
ENSMUSG00000016256	9.10804	9.04508	10.3888	7.39767	10.9229	10.3245	7.91997	7.77397	8.25499	8.58824	8.78418	8.16129	8.52265	8.81853	9.38863
ENSMUSG00000016257	13.7801	15.1228	12.9072	12.5862	15.9322	12.9406	11.76	9.55274	10.5753	11.9534	9.11086	11.9845	11.454	13.5758	10.7412
ENSMUSG00000016262	0.401408	0.363676	0.244153	0.397056	0.208924	0.436392	0.304153	0.3849	0.385067	0.393225	0.38554	0.207338	0.385729	0.361443	0.212211
ENSMUSG00000016283	1.46485	1.74656	1.78197	1.95705	2.90447	2.37155	2.65233	3.35013	4.12198	2.2055	3.83432	3.17066	3.4105	3.44558	4.79403
ENSMUSG00000016308	4.6558	4.36703	4.10452	3.99292	4.20301	3.52235	3.44099	4.07384	4.28762	4.07057	3.5774	4.12439	4.3792	4.50932	3.76445
ENSMUSG00000016319	319.463	305.065	272.565	318.034	317.801	310.268	279.465	290.851	306.973	301.102	290.96	355.905	320.315	297.233	314.928
ENSMUSG00000016327	0	0	0	0	0.00544607	0	0	0	0	0	0	0	0	0	0
ENSMUSG00000016344	10.0109	11.4825	11.1859	9.86908	9.99825	11.824	8.888	8.90365	10.7179	12.6249	9.64261	7.83086	12.3135	8.26703	9.27814
ENSMUSG00000016346	0.0315592	0.0374303	0.0115174	0.0454066	0.0168952	0.059886	0.0521736	0.0378924	0.0290635	0.0127928	0.04197	0.0217349	0.0378474	0.0259814	0.0300318
ENSMUSG00000016349	0.322115	0.265306	0.293886	0.434486	0.167654	0.461613	0.349466	0.261867	0.200852	0.32643	0.392677	0.221841	0.315724	0.227893	0.191578
ENSMUSG00000016356	0.136196	0.140464	0.0950861	0.178916	0.0774916	0.0936387	0.117474	0.165898	0.104521	0.144021	0.1365	0.0326256	0.109253	0.0792185	0.100177
ENSMUSG00000016382	0.330518	0.457758	0.314998	0.404363	0.284261	0.334565	0.398498	0.355982	0.420059	0.348173	0.401288	0.31897	0.31073	0.309798	0.309402
ENSMUSG00000016386	0.00107647	0.00425579	0.00157141	0.00464642	0.00128064	0	0.00444906	0.00215416	0.000826122	0.00436357	0.00286317	0.00444822	0.00297915	0.00221554	0.00455277
ENSMUSG00000016409	0.881325	0.793296	0.786857	0.758554	0.800404	0.665718	0.761025	0.952684	0.827331	0.740022	0.739513	0.650326	0.747693	0.728797	0.690572
ENSMUSG00000016427	14.2834	16.8087	13.0797	14.7115	12.7287	13.8353	12.1116	12.2875	15.2087	11.7934	13.9719	12.8498	12.8847	13.5597	12.0373
ENSMUSG00000016458	0.012008	0.0632975	0.0321366	0.0143974	0.0238092	0.00632948	0.0066172	0.0480592	0.0399332	0.0227152	0.0212923	0.0385931	0.0258473	0.0906188	0.0380895
ENSMUSG00000016477	0.42443	0.315595	0.437855	0.303624	0.383634	0.299959	0.395912	0.327399	0.325722	0.401761	0.306922	0.391918	0.299669	0.346487	0.345975
ENSMUSG00000016481	2.32532	2.38177	2.31257	2.08903	2.4222	2.47025	2.25916	2.32112	2.61759	2.13534	2.21793	2.25418	2.68902	2.20013	2.54021
ENSMUSG00000016487	0.280998	0.367709	0.350775	0.277716	0.278839	0.256434	0.268091	0.291668	0.295256	0.252294	0.285219	0.316512	0.234995	0.266197	0.244352
ENSMUSG00000016493	0.139427	0.161332	0.176229	0.193265	0.149689	0.10755	0.146171	0.193947	0.182684	0.162661	0.205018	0.14989	0.191364	0.178475	0.226524
ENSMUSG00000016494	0.881089	1.50392	0.875839	1.38842	0.883485	0.968662	1.10287	1.15026	1.33304	1.10208	1.13083	1.07492	1.12245	0.967153	1.0292
ENSMUSG00000016495	5.46617	4.69214	3.85793	4.01167	3.62732	4.40117	4.48517	4.56608	4.36426	4.60227	5.59319	5.01482	4.72798	5.31545	6.25679
ENSMUSG00000016496	2.49282	2.38259	1.31296	1.30064	1.70551	1.50169	0.905744	0.520774	0.560609	0.466378	0.688129	1.24516	1.07822	1.67261	1.02341
ENSMUSG00000016498	0.00938649	0.0206162	0.0251207	0.0157559	0.0204725	0.0618459	0.0103452	0.0250448	0.00960468	0.0177562	0.0166439	0.00861933	0.0230908	0.016099	0.0132329
ENSMUSG00000016503	3.19637	3.03424	3.45996	3.02044	4.06042	3.79085	2.64212	3.41501	3.20138	3.6235	3.02599	2.98488	3.39846	3.48443	3.29371
ENSMUSG00000016510	2.86693	2.73201	3.06006	2.29529	2.89725	2.72986	2.91766	2.69891	2.44859	2.81161	2.71944	3.05723	2.81538	2.63305	2.26533
ENSMUSG00000016520	0.45286	0.321187	0.431535	0.429851	0.407805	0.425193	0.387331	0.361863	0.335472	0.509917	0.312278	0.541468	0.336532	0.42719	0.395695
ENSMUSG00000016524	0	0	0	0	0	0	0	0	0	0	0	0	0	0	0.0267137
ENSMUSG00000016526	0.155824	0.0912656	0.202194	0.137009	0.25747	0.314853	0.143115	0.138588	0.146159	0.140365	0.153502	0.166936	0.127776	0.106903	0.201371
ENSMUSG00000016528	1.49921	1.3509	1.69594	1.38578	1.60063	1.51632	1.50404	1.27355	1.46522	1.67598	1.41249	1.64143	1.54458	1.49005	1.50839
ENSMUSG00000016529	0.146961	0.121043	0.134082	0.0264305	0.065563	0.203343	0.121478	0	0.0281957	0	0.065147	0.151819	0.067786	0.0756169	0.0388468
ENSMUSG00000016534	4.13571	4.69278	3.87252	4.25237	4.23032	4.86027	4.02086	4.74729	4.87765	4.22647	4.75849	4.65053	4.79662	4.67486	4.98409
ENSMUSG00000016541	0.156749	0.164669	0.180249	0.163826	0.124906	0.171872	0.149126	0.180511	0.123699	0.179829	0.182237	0.150728	0.151422	0.171959	0.151665
ENSMUSG00000016552	0.127971	0.0766556	0.110387	0.0753224	0.0830413	0.202362	0.115397	0.128043	0.098209	0.150906	0.113457	0.0801216	0.0965891	0.167607	0.110707
ENSMUSG00000016554	6.6454	6.18481	7.99097	6.95885	7.57403	6.65285	6.96844	5.91568	6.72649	6.62783	5.53851	5.72911	5.85108	5.78904	6.52092
ENSMUSG00000016559	65.6604	69.6784	67.9541	65.027	67.275	70.4348	59.5272	69.9672	71.6647	70.8833	60.8096	73.3652	79.6802	68.9476	64.4849
ENSMUSG00000016619	3.29122	2.9254	3.71958	3.33973	3.92693	3.44928	3.73373	2.97439	3.47389	4.12365	3.27735	4.05474	3.25875	3.3869	3.91874
ENSMUSG00000016624	0.0906796	0.0896245	0.0973326	0.0825017	0.0824953	0.0927838	0.0947969	0.101405	0.0961988	0.0735155	0.104041	0.0697985	0.0861126	0.0768485	0.076139
ENSMUSG00000016626	0	0	0	0	0	0	0	0	0	0	0	0	0	0	0
ENSMUSG00000016637	0.283154	0.322262	0.263036	0.342583	0.359826	0.508813	0.351082	0.283314	0.325953	0.250426	0.422205	0.195009	0.284957	0.264897	0.449083
ENSMUSG00000016664	1.26852	1.14282	1.15155	1.26448	1.41464	1.38473	1.27612	1.43663	1.3083	1.43874	1.32367	1.45848	1.36362	1.37731	1.49575
ENSMUSG00000016756	0.0804311	0.143257	0.0862242	0.0759428	0.106899	0.164945	0.0976487	0.148379	0.0617255	0.0550182	0.0590529	0.0813586	0.0660825	0.120274	0.0877002
ENSMUSG00000016757	0.996987	0.830452	1.2357	1.08936	1.30917	1.10805	0.901855	0.799923	0.729031	1.07516	1.06737	1.01051	0.746191	0.832393	0.835364
ENSMUSG00000016758	0.0212082	0.0628844	0.0619187	0.0686564	0.0883075	0.0586896	0.0438268	0.0636607	0.0325518	0.0429847	0.0752119	0.0292123	0.0391293	0.0654745	0.0224242
ENSMUSG00000016763	0.158554	0.13693	0.139322	0.239198	0.12453	0.157007	0.124698	0.158644	0.166571	0.121054	0.196528	0.122979	0.127806	0.185341	0.157879
ENSMUSG00000016831	4.42359	3.49769	4.75142	4.2509	4.41148	3.76526	4.57744	3.80316	3.78878	4.06444	4.01874	4.57356	3.62735	4.18128	3.9612
ENSMUSG00000016833	2.61192	3.39955	2.54189	2.6677	2.78124	2.34559	2.63879	2.71019	3.58826	2.95408	2.74453	3.953	2.94495	3.35153	2.48892
ENSMUSG00000016918	0.0848013	0.105871	0.0871425	0.0818753	0.0650444	0.099691	0.106067	0.0948972	0.0984754	0.05699	0.0920013	0.075309	0.0648481	0.0803773	0.0660678
ENSMUSG00000016921	32.2777	34.1666	31.9697	31.7521	34.3713	28.2379	29.4379	32.06	35.0362	29.7737	27.9897	30.4905	29.6209	30.6504	28.1791
ENSMUSG00000016933	0.652832	0.444123	0.594072	0.588575	0.479103	0.673698	0.634241	0.619268	0.582337	0.656422	0.676511	0.630617	0.645256	0.802684	0.735084
ENSMUSG00000016940	2.26572	2.10567	1.67841	1.59344	1.59917	1.83152	1.52343	2.14858	2.02426	1.78203	1.93381	2.0262	2.05894	2.08799	2.35987
ENSMUSG00000016942	0	0	0	0.0093616	0.00387036	0	0.0107568	0	0	0.00527503	0	0.00896227	0.00600239	0.0066958	0
ENSMUSG00000016946	3.7839	3.39024	4.19883	3.16963	4.96305	3.62253	3.45446	2.70222	4.11712	3.65509	2.77076	3.65946	3.97003	3.61523	3.52106
ENSMUSG00000016982	0.0249937	0	0	0	0	0	0	0	0	0	0	0	0	0	0
ENSMUSG00000016984	0.934909	1.01849	1.08271	1.04023	0.919443	0.778617	0.947962	0.935438	1.09057	0.859005	0.9615	0.772649	0.97745	0.846639	1.06759
ENSMUSG00000016995	0.0119532	0.0157521	0.017449	0.0601929	0	0.0661561	0.0296414	0.0358798	0.0183465	0.00969063	0.0105975	0	0.0330805	0.0246014	0
ENSMUSG00000016998	0	0	0	0	0	0	0	0	0	0	0	0	0	0	0
ENSMUSG00000017000	0.110674	0	0	0	0	0	0	0	0	0	0	0	0	0	0
ENSMUSG00000017002	0.317484	0.55312	0.384904	0.383238	0.857826	0.140401	0.320256	0.597637	0.503814	0.43189	0.319644	0.42248	0.352448	0.908154	0.967232
ENSMUSG00000017003	0	0	0	0	0	0	0	0	0	0	0	0	0	0	0
ENSMUSG00000017004	0	0	0	0	0	0	0	0	0	0	0	0	0	0	0
ENSMUSG00000017007	0	0	0.0111771	0	0	0.0121077	0.0126581	0	0	0	0	0	0	0	0
ENSMUSG00000017009	5.12433	4.98251	5.26009	6.62031	4.83476	5.7739	5.97291	7.21077	5.75896	5.4536	6.90835	5.30032	6.22328	4.98694	6.81833
ENSMUSG00000017049	0	0	0	0	0	0	0	0	0	0	0	0	0	0	0
ENSMUSG00000017057	3.78867	3.15986	3.25837	3.13126	3.17479	3.03333	2.84988	2.61754	3.19611	2.94237	2.60753	3.59899	2.84543	3.73815	2.8705
ENSMUSG00000017064	0	0	0.015071	0	0	0	0	0	0	0	0	0	0	0	0
ENSMUSG00000017119	7.07669	6.96726	5.56679	7.94342	6.65085	7.44531	8.21764	8.78284	7.41105	7.73161	7.95056	6.92514	8.17346	6.13702	8.29152
ENSMUSG00000017132	0.278091	0.24396	0.248999	0.358239	0.290443	0.352822	0.277982	0.2556	0.31392	0.283127	0.229351	0.262786	0.290844	0.286176	0.283778
ENSMUSG00000017144	3.0481	2.86633	2.02587	2.15647	2.83374	2.37808	2.75316	2.35301	2.38569	3.01938	1.67335	3.1419	2.12288	2.5343	2.05965
ENSMUSG00000017146	0.280366	0.21618	0.283008	0.16307	0.283866	0.264122	0.239147	0.19398	0.192273	0.229715	0.174527	0.217738	0.181597	0.263963	0.201832
ENSMUSG00000017165	0	0	0	0	0	0	0	0	0	0	0	0	0	0	0
ENSMUSG00000017167	0.335867	0.42417	0.3541	0.422834	0.421769	0.354075	0.508984	0.345392	0.408114	0.582405	0.587281	0.244163	0.516398	0.441641	0.384718
ENSMUSG00000017176	0.541602	0.726479	0.621202	0.7375	0.512009	0.642333	0.695515	0.580616	0.749643	0.580221	0.694543	0.626112	0.678069	0.816117	0.572655
ENSMUSG00000017188	46.5032	50.9968	53.6119	47.0482	59.0376	46.5123	40.8844	39.9529	44.6417	48.6248	42.1033	46.6257	50.9335	41.2603	44.4784
ENSMUSG00000017195	0.0249013	0.131261	0.0363504	0.0358274	0.0740605	0.0393767	0.0411667	0.0249153	0.0191101	0.0201879	0.0441543	0.0342991	0	0.0512504	0.131645
ENSMUSG00000017204	0.0846583	0.0278911	0.0514927	0.0710526	0.117501	0.0669357	0.0699785	0.169412	0.108283	0.0686339	0.125095	0.097174	0.156195	0.0580797	0.0895122
ENSMUSG00000017210	1.38068	1.11968	1.26245	1.23337	1.2635	1.28958	1.17262	1.0323	1.17602	1.21159	1.29808	1.05537	1.33666	1.21004	1.19514
ENSMUSG00000017211	0.0168193	0.0110824	0.0245525	0.036299	0.0200094	0.0664917	0.0417086	0.0336577	0	0.0272714	0.0298237	0.0231671	0.0155159	0.0692334	0.0177837
ENSMUSG00000017221	5.85395	5.60547	6.9368	5.95839	7.9162	6.51538	5.23341	4.17172	4.2986	6.38476	4.46817	5.62688	5.74995	5.80745	4.57169
ENSMUSG00000017264	1.46235	1.32618	1.67563	1.58365	1.62747	1.4173	1.57271	1.15638	1.21276	1.32577	1.24074	0.985463	1.17495	1.1246	1.23862
ENSMUSG00000017286	0.380828	0.386515	0.355299	0.321465	0.353495	0.31446	0.312253	0.342632	0.414821	0.356051	0.353975	0.336307	0.345649	0.311308	0.340965
ENSMUSG00000017288	0.324908	0.327643	0.349534	0.344505	0.377289	0.336192	0.343301	0.347707	0.338242	0.359609	0.304341	0.332729	0.332308	0.343076	0.322626
ENSMUSG00000017291	1.58395	1.50157	1.56363	1.45666	1.52089	1.54982	1.35881	1.59203	1.50981	1.66102	1.50416	1.76585	1.56509	1.73357	1.60635
ENSMUSG00000017299	1.00799	0.856292	0.87557	0.928895	1.04556	1.00775	0.915836	0.875197	0.965359	1.01305	0.997073	1.34251	0.983669	1.02015	0.863197
ENSMUSG00000017300	0.0671456	0.0442429	0.0490089	0.0483038	0	0	0	0.0671835	0	0.108872	0	0	0	0	0
ENSMUSG00000017307	1.44684	1.68115	1.69192	1.60043	1.68424	1.90659	1.46601	1.1986	1.11035	1.42523	1.06206	1.09287	1.53563	1.42486	1.3653
ENSMUSG00000017309	0.253761	0.316811	0.243707	0.288241	0.182723	0.359037	0.353278	0.427629	0.276742	0.368145	0.509169	0.312739	0.418907	0.343603	0.324797
ENSMUSG00000017310	0	0	0	0	0	0	0	0	0	0	0	0	0	0	0
ENSMUSG00000017311	9.44832	9.55306	10.1065	11.0158	13.7597	11.7208	8.88721	12.7135	13.5018	16.3763	9.53218	9.87281	16.5305	11.0641	11.0235
ENSMUSG00000017314	0.0598323	0.0788481	0.0567723	0.107607	0.0391492	0.0567682	0.0840774	0.0538795	0.0780594	0.0582084	0.0795699	0.0329653	0.0331173	0.0738861	0.0632628
ENSMUSG00000017316	0.135595	0	0.0989697	0.0975458	0	0.10721	0.112083	0.271344	0.312181	0.329788	0.240435	0.18677	0	0	0.14337
ENSMUSG00000017344	0.40796	0.422414	0.21269	0.545038	0.173334	0.691193	0.33722	0.466504	0.44726	0.377989	0.620045	0.321101	0.430108	0.239898	0.369729
ENSMUSG00000017376	0.128831	0.129716	0.134181	0.115589	0.156709	0.112161	0.11367	0.137594	0.135528	0.159601	0.152721	0.167483	0.129529	0.177265	0.140809
ENSMUSG00000017386	6.03362	4.8513	6.42152	4.74207	7.41516	5.96842	4.98739	5.50514	4.79359	5.8397	5.42003	4.97912	6.42423	6.50992	5.45214
ENSMUSG00000017390	1.72269	0.954512	1.3431	1.04212	0.815111	0.835807	1.26216	1.17522	0.811257	1.20616	1.31904	1.13249	0.83071	1.249	0.993522
ENSMUSG00000017400	0.10073	0.117995	0.0898603	0.169083	0.10652	0.176985	0.111018	0.167979	0.0773038	0.0998112	0.138921	0.0924976	0.0722742	0.138212	0.142008
ENSMUSG00000017404	37.5162	41.889	36.6557	30.322	33.3404	33.0108	38.0531	32.004	35.8647	30.5361	40.8148	35.0676	32.1728	31.5315	35.9796
ENSMUSG00000017405	0.374459	0.622711	0.533613	0.410486	0.413661	0.747221	0.471661	0.392512	0.492638	0.390317	0.679791	0.392976	0.542833	0.660592	0.622173
ENSMUSG00000017412	0.0060674	0.0089952	0.00553567	0.0130945	0.00631591	0.00899481	0.0106575	0.020489	0.0122228	0.00983787	0.014793	0.0114912	0.0160919	0.0124876	0.008821
ENSMUSG00000017417	0.0268372	0.0196481	0.0348235	0.0193064	0.0195111	0.0235767	0.00985938	0.0238688	0.0114421	0.0169224	0.0317247	0.0164292	0.0137541	0.0337546	0.0472932
ENSMUSG00000017418	1.23136	1.26586	1.28156	1.63222	1.42082	1.19895	1.81892	1.34043	1.38685	1.67305	1.06644	1.96305	1.27792	1.40209	1.21154
ENSMUSG00000017421	7.99068	8.01938	8.18485	8.15163	7.79871	8.16946	8.4645	7.90282	8.34175	7.77789	7.35234	8.99473	7.39465	8.24027	7.42822
ENSMUSG00000017428	1.5793	1.49693	1.89859	1.6161	1.83363	1.64934	1.61262	1.31401	1.52311	1.72884	1.44886	1.65186	1.52314	1.69475	1.64306
ENSMUSG00000017446	0.259838	0.348126	0.32241	0.53585	0.556416	0.383493	0.386607	0.433308	0.451992	0.344069	0.468417	0.417552	0.351562	0.34761	0.347998
ENSMUSG00000017453	1.38401	0.865883	0.989771	1.4281	1.06441	1.02796	1.5947	1.28688	1.42691	1.39405	1.61128	1.42495	1.62496	1.64005	2.03985
ENSMUSG00000017466	0.972174	1.17439	1.04676	1.21522	0.756687	0.948555	1.04582	1.24177	1.17997	1.29683	1.43042	1.09215	1.14807	1.07139	1.17736
ENSMUSG00000017478	1.41987	1.21898	1.63048	1.50388	1.72494	1.57973	1.76241	1.49934	1.28842	1.6498	1.43926	1.45247	1.44637	1.48019	1.54529
ENSMUSG00000017485	2.26332	2.22992	2.13935	1.81341	1.82962	1.80647	1.97947	2.28875	2.29878	2.1545	1.77839	1.99461	1.85538	2.02556	1.93659
ENSMUSG00000017491	0.00922202	0.00639629	0.00637679	0.00803089	0.00606299	0.00729146	0.00601809	0.0077703	0.0067048	0.00865693	0.0094671	0.0066855	0.00805958	0.0109886	0.00872437
ENSMUSG00000017493	3.35415	4.42017	4.35229	3.82565	3.39348	4.19331	3.94554	3.87237	4.60916	4.39266	4.82917	3.59335	3.64959	3.40742	3.48584
ENSMUSG00000017499	0.583884	0.569395	0.775631	0.487246	0.652949	0.627847	0.617776	0.397265	0.573558	0.397626	0.445191	0.418207	0.452453	0.55279	0.728486
ENSMUSG00000017548	2.45373	2.56445	2.59923	2.02963	2.72506	2.55042	2.07003	2.44132	2.45787	2.36553	2.11434	2.30382	2.33563	2.5629	2.24946
ENSMUSG00000017550	0.26406	0.256972	0.343957	0.198729	0.239232	0.285869	0.282074	0.207302	0.255648	0.283241	0.190891	0.251804	0.194877	0.255014	0.300676
ENSMUSG00000017561	0.524475	0.680363	0.673903	0.605254	0.591452	0.924391	0.654811	0.732493	0.649869	0.664375	0.56671	0.594486	0.629986	0.556589	0.658523
ENSMUSG00000017588	0	0.112085	0	0.048949	0	0.0268991	0	0.0340405	0	0.0275816	0	0.140583	0.0313847	0.0350103	0.0359718
ENSMUSG00000017607	3.14276	2.43344	3.47573	1.6354	2.1114	3.8534	2.55165	4.32573	3.61778	2.93589	5.02812	2.96647	3.45844	3.505	3.82055
ENSMUSG00000017615	11.8821	10.2517	11.3254	12.2485	13.1711	11.3841	11.7283	12.0986	12.38	13.1802	11.7615	13.9596	13.4759	12.5152	13.7901
ENSMUSG00000017631	1.27161	1.11334	1.18175	1.22542	1.25866	1.31855	1.17085	1.23105	1.13066	1.33119	1.34198	1.20346	1.30077	1.31235	1.46181
ENSMUSG00000017639	0.144695	0.102317	0.122355	0.0964755	0.122806	0.122775	0.157528	0.17126	0.139482	0.143057	0.159574	0.133679	0.219756	0.154349	0.186575
ENSMUSG00000017652	0.174093	0.222254	0.158836	0.117413	0.174751	0.378532	0.0809467	0.21774	0.150306	0.0793913	0.144702	0.134886	0.0602256	0.167957	0.138056
ENSMUSG00000017664	2.31516	2.32664	2.05452	3.11533	3.16048	3.12107	2.91876	2.7331	2.62036	2.9842	2.59897	2.63831	3.04228	2.45103	2.72968
ENSMUSG00000017667	0.269331	0.133098	0.21624	0.193754	0.136176	0.202301	0.31168	0.32338	0.248032	0.218351	0.310421	0.185489	0.161498	0.249445	0.0711932
ENSMUSG00000017670	0.691184	0.726747	0.701275	0.807558	0.699812	0.755784	0.74962	0.828909	0.752394	0.751113	0.838791	0.668454	1.01748	0.751636	0.72563
ENSMUSG00000017677	9.55939	10.2274	8.19114	8.57842	8.55134	8.40558	8.9506	11.463	10.2385	8.61882	8.508	8.51792	9.59132	9.74857	10.0684
ENSMUSG00000017679	2.33622	2.30532	2.14178	2.33018	2.24897	2.35579	2.31361	2.28108	2.13068	2.34235	2.25137	2.36292	2.16558	2.48544	2.60143
ENSMUSG00000017686	0.592103	0.702256	0.672784	0.704548	0.580658	0.587087	0.73018	0.704521	0.673003	0.640902	0.612916	0.700946	0.640698	0.609317	0.64974
ENSMUSG00000017688	1.17969	1.38988	1.30119	1.32495	1.83015	1.41151	1.13298	2.16713	1.69208	1.6551	1.73091	1.73566	1.79871	1.27087	1.84907
ENSMUSG00000017692	0.0479378	0.0541486	0.0724778	0.0517288	0.0549932	0.0622682	0.0934025	0.0445388	0.0630669	0.0444159	0.0941095	0.0282984	0.0884455	0.0775209	0.0579272
ENSMUSG00000017697	9.19442	6.74602	1.0235	7.06717	6.47861	5.51207	0.546628	1.93718	5.03833	4.07584	4.03345	6.90289	9.76078	4.59148	11.8024
ENSMUSG00000017707	37.1178	35.3821	35.229	41.2783	34.6493	38.9732	42.6121	42.6169	40.7994	35.9357	45.3759	38.6921	46.4346	35.1714	44.8708
ENSMUSG00000017713	0.920234	1.03304	1.59211	0.7846	1.62188	1.15876	1.01422	1.26178	1.51706	0.718417	1.02739	0.985861	1.54063	0.806694	1.15318
ENSMUSG00000017715	1.0843	1.06674	1.30566	0.934599	1.72687	0.960026	1.16475	0.71494	1.21559	0.923617	0.792981	0.963558	0.977219	0.904997	0.861169
ENSMUSG00000017716	5.74751	7.09601	7.30955	4.51057	7.54555	6.40335	4.51094	3.74671	4.56677	5.48326	3.80889	5.47768	4.90042	4.92884	4.91074
ENSMUSG00000017718	0.18868	0.239766	0.226247	0.252078	0.256533	0.245083	0.178243	0.215756	0.206856	0.229449	0.286768	0.129944	0.261086	0.360593	0.313497
ENSMUSG00000017720	0.27523	0.0725407	0.120533	0.079199	0.229202	0.130568	0.045501	0.110154	0.126733	0.0446267	0.146409	0.227462	0.203121	0	0.174606
ENSMUSG00000017721	6.363	4.59578	6.74953	6.50152	7.51785	6.08137	6.92135	5.15974	5.58078	6.46241	6.71074	5.68243	7.15997	6.26017	6.56148
ENSMUSG00000017723	0.185449	0.0407313	0.0225595	0.111175	0.183852	0.0733132	0.127743	0.0927768	0.0711597	0.150346	0.0822083	0.0851459	0.256615	0.0318067	0.130721
ENSMUSG00000017724	0.0482348	0.103293	0.0792138	0.130124	0.114767	0.0762745	0.069774	0.0603276	0.00925426	0.0879857	0.0427644	0.0498292	0.0333726	0.0496372	0
ENSMUSG00000017733	0	0	0	0	0	0	0	0	0.0275408	0	0	0	0	0	0
ENSMUSG00000017734	0.653166	0.602529	0.476739	0.3947	0.357443	0.309859	0.583099	0.522828	0.280706	0.550714	0.370617	0.611778	0.409732	0.376407	0.248622
ENSMUSG00000017737	0.175084	0.206008	0.146048	0.0719733	0.133901	0.168095	0.0620246	0.112617	0.105573	0.0608328	0.133052	0.0516774	0.0461472	0.0643478	0.0925611
ENSMUSG00000017740	0.0242072	0.0255206	0.00706745	0.0139315	0.00575971	0.0114838	0.0120058	0.0145326	0.0111465	0.0235502	0.0214619	0.00666864	0	0.00498221	0.0204761
ENSMUSG00000017747	1.83657	1.56309	2.12244	1.84418	2.00283	2.17814	1.64461	1.64619	1.38008	1.61301	1.6622	2.00268	2.0825	2.12621	2.26551
ENSMUSG00000017754	0.93234	0.996576	1.08125	1.22219	0.948959	1.47432	1.09607	1.30601	1.06531	1.30176	1.44196	1.25567	1.15634	1.10869	0.63529
ENSMUSG00000017756	1.20754	1.18904	1.25135	1.17338	1.2704	1.20591	1.30356	1.35925	1.27595	1.31504	1.69377	1.0954	1.40284	1.61127	1.52927
ENSMUSG00000017760	12.3342	10.9427	12.2395	13.4259	11.6647	14.756	15.7896	12.7803	12.7627	12.5088	15.6658	12.6305	12.9764	12.2412	12.8948
ENSMUSG00000017764	1.89108	1.69107	1.67605	1.32803	1.25879	1.5664	1.6376	0.810921	1.07118	1.1681	0.878224	0.992298	1.20455	1.2047	1.14257
ENSMUSG00000017765	0.343326	0.430371	0.34227	0.548186	0.418405	0.423732	0.408385	0.418927	0.436991	0.44806	0.408326	0.242217	0.324444	0.430863	0.433842
ENSMUSG00000017767	0.350819	0.404527	0.704163	0.694032	0.626037	0.762789	0.65247	0.526526	0.336538	0.853245	0.544306	0.362415	0.566356	0.541528	0.741867
ENSMUSG00000017774	3.65569	3.6556	3.72615	3.71889	3.34322	4.02364	3.46109	3.11796	3.10212	3.70793	3.58377	3.18315	3.20154	3.23165	2.92877
ENSMUSG00000017776	7.5391	7.41994	7.66699	7.19871	7.90668	6.70461	6.73893	6.86815	7.22435	7.17312	6.52695	7.72727	7.04917	6.96563	6.9335
ENSMUSG00000017778	29.9543	42.5063	39.2487	32.5828	36.87	32.672	27.2959	32.0476	40.4366	31.3065	35.0362	36.2882	35.7064	35.4675	30.8132
ENSMUSG00000017781	7.45891	6.33335	7.03925	7.62745	8.52385	7.92184	6.68602	7.67623	7.95208	8.19413	7.06452	8.38624	8.26473	8.32375	8.20478
ENSMUSG00000017801	23.0102	22.3395	22.9605	22.6027	26.3514	21.6989	21.2951	18.3192	24.8749	24.8524	19.994	27.7984	22.4964	24.1906	25.5824
ENSMUSG00000017802	3.59013	3.56152	3.32656	3.95745	3.69555	3.86904	3.98543	4.00817	3.98244	3.73383	4.49443	3.85472	4.66912	3.72742	4.48076
ENSMUSG00000017817	0.378469	0.58322	0.365351	0.682862	0.25599	0.313719	0.454126	0.448923	0.419278	0.519633	0.579088	0.31951	0.50963	0.439727	0.335625
ENSMUSG00000017830	1.40535	0.873085	1.43605	3.04742	1.39723	1.82546	2.65523	0.803512	1.43288	0.992854	1.61976	2.15696	0.722302	1.17763	0.658053
ENSMUSG00000017831	3.14151	2.86914	2.43325	2.69385	3.00013	2.54675	2.30642	3.07698	2.92462	2.75643	2.69121	3.11298	3.09371	2.65312	3.3777
ENSMUSG00000017832	0	0.17106	0.189487	0	0.30885	0.61579	0.214594	0	0	0.210471	0	0.357589	0.239492	0.534318	0
ENSMUSG00000017837	5.07024	5.85016	6.11852	5.99807	7.77444	6.55665	6.38903	6.29065	5.65502	6.70472	6.41317	5.46286	7.48369	5.51911	7.45766
ENSMUSG00000017843	1.15352	1.09899	0.991714	1.17792	1.21891	1.16746	1.21938	1.38307	1.36405	1.64218	1.49226	1.35016	1.56805	1.22986	1.55683
ENSMUSG00000017858	1.15883	1.11731	1.0083	0.904301	1.03202	0.885183	1.13107	0.936763	1.07523	0.801483	0.95195	0.973943	0.948234	1.0982	1.03145
ENSMUSG00000017861	0.282698	0.235945	0.32097	0.207889	0.403579	0.332792	0.285606	0.201143	0.226594	0.208815	0.1838	0.242286	0.214427	0.239198	0.272337
ENSMUSG00000017868	1.63172	1.26516	1.12937	2.48935	1.95794	1.67383	1.44761	1.44967	1.50052	2.2979	1.32195	2.0441	2.19302	1.51269	1.99299
ENSMUSG00000017897	0.00320003	0.000702844	0.00233567	0.00153471	0.00317248	0.00506026	0.00352686	0.00213456	0.00491162	0.00605341	0.00661992	0.00293849	0.00492007	0.00329307	0.00112784
ENSMUSG00000017922	0	0	0	0	0	0	0	0	0	0	0	0	0	0	0
ENSMUSG00000017929	1.28896	0.932524	1.34748	1.99882	2.22944	2.42886	2.09406	1.47552	1.50231	1.94541	1.27451	2.02612	1.75105	2.54966	2.57255
ENSMUSG00000017943	0.078304	0.0147415	0.0163295	0.0724256	0.0266159	0.0442226	0.0554794	0.134311	0.0429236	0.0362756	0.0495881	0.0308161	0.0412775	0.0115115	0.0236553
ENSMUSG00000017950	15.0291	10.5528	13.956	13.5439	15.1913	13.524	13.0146	11.3887	12.8489	14.7733	14.0905	16.813	14.8086	16.9624	17.3469
ENSMUSG00000017969	0.0811072	0.165417	0.0902085	0.14448	0.0987879	0.140471	0.0957759	0.131391	0.0859565	0.0908044	0.13012	0.0904379	0.124703	0.151032	0.0980085
ENSMUSG00000017978	0.0447784	0.0394117	0.0462815	0.0416184	0.0501606	0.0372134	0.049712	0.047093	0.0499163	0.045047	0.0376715	0.0382674	0.0431174	0.0447349	0.0501105
ENSMUSG00000017999	1.45019	1.53391	1.75485	1.34525	2.18494	1.62939	1.40378	1.20282	1.43509	1.46962	1.19268	1.16959	1.17938	1.14872	1.16009
ENSMUSG00000018001	0.236123	0.268735	0.288284	0.304211	0.238771	0.264764	0.243087	0.292099	0.293229	0.271481	0.344466	0.263146	0.247527	0.258451	0.295054
ENSMUSG00000018008	0.60378	0.686268	0.457219	0.570088	0.529744	1.02637	0.56147	0.505952	0.492321	0.526207	0.662439	0.623738	0.38293	0.846568	0.702238
ENSMUSG00000018012	1.35704	0.645787	0.880435	1.08471	0.896902	0.41726	1.18405	1.43324	0.925722	1.22241	0.935771	0.934596	1.53007	1.16374	1.1957
ENSMUSG00000018040	5.27069	5.88539	7.10672	5.77435	6.88065	6.3146	6.11941	5.61586	7.05543	6.14861	7.0094	6.40089	6.56958	6.66605	6.38117
ENSMUSG00000018042	3.63159	3.66737	3.73109	3.862	3.70989	3.71402	4.29887	3.76201	3.17325	4.12827	3.69219	3.18073	3.78713	3.36143	3.56852
ENSMUSG00000018068	0.65512	0.680601	0.815522	0.647657	0.791328	0.62602	0.657799	0.522784	0.663151	0.654935	0.509555	0.597886	0.548735	0.620399	0.565194
ENSMUSG00000018076	0.26786	0.231688	0.240522	0.263549	0.266101	0.215424	0.235108	0.266169	0.269141	0.264918	0.299504	0.28654	0.277671	0.270911	0.270565
ENSMUSG00000018102	8.09307	8.8544	6.45985	9.60485	6.88637	7.13454	7.63773	11.5835	9.28312	11.14	10.1105	7.71975	10.3604	7.99434	8.30541
ENSMUSG00000018126	4.30818	4.02414	4.88529	3.95713	4.20684	4.40366	3.97138	4.52442	3.38559	4.11302	4.17404	4.1871	4.48302	5.49745	4.64265
ENSMUSG00000018143	4.31396	3.95722	3.90194	5.97559	5.70576	4.06628	3.91551	5.07811	4.49213	4.66319	3.8247	3.89147	4.93163	4.1086	4.68651
ENSMUSG00000018160	1.64929	1.51539	1.59838	1.46333	1.65417	1.5431	1.74957	1.65481	1.64896	1.5711	1.62065	1.57129	1.56374	1.76796	1.56947
ENSMUSG00000018166	15.8498	14.0296	13.8936	17.1738	16.4952	18.2152	14.1786	24.193	18.5364	18.0007	25.0917	13.8779	30.9873	13.8566	23.0982
ENSMUSG00000018167	1.417	1.163	1.47578	1.22802	1.46888	1.18588	1.39048	1.27685	1.24644	1.34361	1.462	1.48381	1.49065	1.46672	1.45444
ENSMUSG00000018168	0.21373	0.145421	0.223826	0.110303	0.156154	0.462879	0.190112	0.211527	0.106972	0.103588	0.105044	0.150397	0.0942972	0.248633	0.277568
ENSMUSG00000018169	0.171402	0.218818	0.211114	0.184957	0.17205	0.36421	0.309926	0.214373	0.139761	0.121588	0.227944	0.191823	0.256943	0.242529	0.0906145
ENSMUSG00000018171	2.5018	2.74785	2.20033	2.62573	3.12546	2.53854	2.47317	2.57301	3.08902	2.67478	2.30498	2.87469	3.30274	2.91405	3.49841
ENSMUSG00000018189	1.11108	1.13105	1.19822	1.20344	1.26612	1.01174	1.099	1.04301	1.18321	1.16392	0.857785	1.04033	1.11135	1.01491	0.983385
ENSMUSG00000018196	0.853658	1.02812	0.83352	0.776791	0.763358	0.710711	0.771056	0.859798	0.811315	0.861656	0.81699	1.01231	0.787503	0.942472	0.812941
ENSMUSG00000018199	0.831972	0.935712	0.748591	0.820374	0.695398	0.742867	0.829992	0.846795	0.880667	0.941965	1.03012	0.869351	0.906441	0.870922	0.765923
ENSMUSG00000018209	0.858295	0.746278	0.82667	0.786132	0.822394	0.914735	0.965459	0.78574	0.718102	0.839305	0.813907	0.84096	0.695868	0.965199	0.792898
ENSMUSG00000018211	0	0	0	0.0188135	0	0	0	0.0261668	0	0	0	0	0	0.0269123	0
ENSMUSG00000018217	24.3567	18.4867	16.4995	35.5451	15.7096	18.2388	16.5194	16.8804	14.135	19.3714	14.3452	29.9053	12.3381	20.3882	14.9825
ENSMUSG00000018238	0.0547741	0.0360912	0.0399791	0.0985097	0.0488722	0.0433076	0.0452762	0	0.0420355	0.0666094	0.024281	0.037723	0.0505293	0	0
ENSMUSG00000018239	0.633869	1.13777	0.686005	0.613239	0.767094	0.622146	0.56009	0.896666	0.670969	0.620209	0.833281	0.602134	0.846873	0.629804	0.739544
ENSMUSG00000018259	0	0	0	0	0	0	0	0	0	0	0	0	0	0	0
ENSMUSG00000018263	0	0	0	0	0	0	0	0	0	0	0	0	0	0	0
ENSMUSG00000018286	31.9172	36.7785	32.5151	31.6664	35.1814	28.3451	26.5077	25.0487	26.6419	30.5358	24.8775	29.2738	33.7695	28.0973	27.8294
ENSMUSG00000018287	5.17429	5.30105	4.82438	5.21126	5.30182	4.56619	4.96691	4.24198	5.22625	5.49394	5.03141	4.87401	4.40375	4.70637	5.64744
ENSMUSG00000018293	118.751	122.59	140.127	122.879	142.518	151.687	117.557	102.018	115.87	137.932	128.361	120.935	131.321	152.459	123.635
ENSMUSG00000018322	1.44325	1.18343	1.2875	1.39203	1.19553	1.34398	1.74972	1.44407	1.44398	1.40408	1.54496	1.35474	1.40044	1.33119	1.33384
ENSMUSG00000018326	10.202	10.2646	10.695	10.6616	10.2343	9.66819	10.6352	10.4552	10.2534	11.6983	10.4523	10.3717	11.0155	10.5068	10.7026
ENSMUSG00000018334	0.667626	0.554785	0.618687	0.573077	0.66525	0.61416	0.542486	0.628293	0.702726	0.633189	0.69119	0.70873	0.886564	0.717669	0.741875
ENSMUSG00000018339	8.89472	9.4964	9.47787	10.2654	8.95487	9.23274	6.66431	8.89975	8.79728	8.44508	11.0277	8.51717	8.27122	9.12884	8.54972
ENSMUSG00000018340	1.09261	1.26388	1.06332	1.36242	0.765465	1.0586	1.41924	1.17306	0.976929	1.04046	1.27315	0.960315	1.22233	1.09939	0.898535
ENSMUSG00000018341	0.0421943	0.0278023	0.0421436	0.0239638	0.0277405	0.0421406	0.0238638	0.0288861	0.0289728	0.0252056	0.0354401	0.024471	0.0143406	0.0525623	0.028177
ENSMUSG00000018347	0.555225	0.534694	0.667109	0.553047	0.457292	0.66862	0.557799	0.529899	0.386766	0.588632	0.583134	0.458862	0.496437	0.518626	0.614154
ENSMUSG00000018362	7.28833	8.58051	7.13493	5.8271	7.10914	6.65018	6.11019	4.89044	5.72585	6.79088	4.73147	6.75609	5.36925	6.07838	5.60618
ENSMUSG00000018363	0.745296	0.671229	0.660162	0.718021	0.699521	0.694396	0.656307	0.79256	0.767411	0.789438	0.738802	0.778959	0.77564	0.738059	0.754369
ENSMUSG00000018372	0.552918	0.562677	0.520156	0.446379	0.453143	0.514888	0.583998	0.59626	0.565771	0.582738	0.446637	0.609274	0.527071	0.575316	0.53915
ENSMUSG00000018377	3.6433	3.03473	3.01042	3.97263	3.10762	3.41505	3.83546	4.67706	4.18519	3.72461	4.11381	3.29819	4.3016	3.78459	3.96121
ENSMUSG00000018378	0.147121	0.175783	0.117404	0.183451	0.0828451	0.130281	0.137825	0.141316	0.144519	0.141538	0.189566	0.126991	0.186388	0.165529	0.130667
ENSMUSG00000018379	43.4358	41.9868	45.0011	35.5381	42.4704	38.662	36.3189	39.5604	42.4664	38.1586	34.3733	45.1054	36.9915	40.5964	38.8078
ENSMUSG00000018381	1.92991	1.51194	1.57499	2.14266	2.6304	3.28008	2.28612	3.08656	2.25077	2.52555	2.76191	2.38616	2.55136	3.09631	2.86
ENSMUSG00000018387	0.142759	0.117582	0.143273	0.166886	0.307827	0.239856	0.177007	0.0714199	0.164337	0.231474	0.110747	0.0983185	0.279853	0.183637	0.396228
ENSMUSG00000018395	0.256106	0.348273	0.262496	0.24304	0.269026	0.327434	0.270251	0.261703	0.284362	0.265059	0.265709	0.307728	0.271446	0.218692	0.253505
ENSMUSG00000018398	1.7101	1.48738	1.63398	1.65969	1.4537	1.46027	1.56263	1.57418	1.48896	1.78972	1.76976	1.64456	1.5202	1.67023	1.77527
ENSMUSG00000018401	4.01299	3.47758	3.49889	3.84171	4.24004	4.00625	3.67853	4.23399	3.89456	4.76616	4.31928	4.76398	3.96128	4.32248	4.61455
ENSMUSG00000018405	2.59868	3.28992	3.04759	1.84846	2.57052	3.04738	1.97912	2.19114	1.99432	2.48555	2.2263	2.57398	2.18181	2.55405	2.96379
ENSMUSG00000018411	0.0860962	0.0789281	0.0942611	0.0848262	0.0701393	0.0784315	0.105203	0.0730359	0.0588912	0.0849734	0.0680349	0.0386704	0.0621579	0.0789689	0.0732218
ENSMUSG00000018412	0.423832	0.358927	0.427006	0.373878	0.423214	0.39993	0.419259	0.478298	0.381784	0.40895	0.438598	0.41918	0.390987	0.386104	0.456949
ENSMUSG00000018415	1.02655	1.03666	0.961017	1.07161	0.952442	0.886638	1.09757	1.15552	1.10036	0.918177	1.19207	1.10659	1.22492	1.02769	1.29777
ENSMUSG00000018417	0.207396	0.221038	0.214243	0.221759	0.1746	0.172044	0.237946	0.242666	0.223523	0.192947	0.263252	0.245081	0.174596	0.204096	0.18214
ENSMUSG00000018425	1.29363	1.15886	1.05737	0.986391	1.1211	1.14157	1.04128	1.38162	1.24934	1.18625	1.12974	1.36809	1.57776	1.26144	1.30633
ENSMUSG00000018427	0.480382	0.622217	0.446688	0.641456	0.594981	0.551516	0.429721	0.829622	0.613594	0.352109	0.507581	0.380693	0.701155	0.321665	0.567067
ENSMUSG00000018428	1.51139	1.27883	1.95799	1.48447	1.86772	1.3361	1.4752	1.4397	1.47233	1.41069	1.59215	1.30592	1.456	1.30854	1.29141
ENSMUSG00000018433	1.31077	1.27366	1.1626	1.122	1.30771	1.06261	1.24121	0.813471	1.09506	1.14337	0.845844	0.948441	0.887762	0.939095	0.973658
ENSMUSG00000018442	5.73847	5.65211	5.08908	5.39018	5.9514	4.78401	4.94004	4.52198	5.08844	5.0018	3.95414	6.12268	5.38976	5.27806	5.09292
ENSMUSG00000018446	11.0015	12.1056	14.3902	10.8137	14.8807	11.3108	10.3543	8.2467	11.0622	11.3034	9.30312	11.0526	9.17756	10.3125	9.67435
ENSMUSG00000018449	1.01399	1.27107	0.956712	1.17424	1.08862	1.15369	1.55366	1.01456	1.13878	1.06266	1.03055	1.02195	1.14074	1.37432	1.35977
ENSMUSG00000018451	3.11533	2.60538	1.31184	1.98254	0.926551	0.757896	1.08948	0.959106	1.56322	2.03995	2.65579	1.9805	2.32123	1.60295	0.886833
ENSMUSG00000018459	0.00276348	0.00182088	0.00201704	0.00994008	0.00328762	0.00218497	0.00456858	0	0.00212079	0.00896159	0	0.00380643	0.00764796	0	0.00292192
ENSMUSG00000018470	0.0555571	0.0366071	0.0202753	0.0599508	0.0991417	0.0219633	0.091847	0.138971	0.0426364	0.0900822	0.0738845	0.0765247	0.0256258	0.0571724	0.0293713
ENSMUSG00000018474	6.00757	5.04666	4.72176	7.63705	5.79997	6.36365	7.35042	8.65204	7.41097	7.88742	8.24832	6.3775	8.55584	6.74628	8.23551
ENSMUSG00000018476	2.4852	2.12059	2.76623	3.04824	3.36309	3.91024	3.13275	3.46882	2.46986	3.12293	2.58894	3.09793	3.53061	4.00241	2.68024
ENSMUSG00000018479	0	0	0	0	0	0	0.0145034	0	0	0	0	0	0	0	0
ENSMUSG00000018481	1.44501	1.46063	1.48865	1.30012	1.4474	1.36043	1.64358	1.42613	1.28119	1.66627	1.37189	1.82224	1.28944	1.45461	1.42795
ENSMUSG00000018486	0	0	0	0	0	0.00663555	0	0	0	0.00680389	0.00744064	0.0115598	0.00774206	0	0.00887363
ENSMUSG00000018500	0.0107886	0.0213262	0.00787452	0.0232837	0	0.0426506	0.0178358	0	0.0165591	0.0612257	0.0191302	0.0148603	0.0298577	0.0222046	0.0342216
ENSMUSG00000018501	2.10074	1.45411	1.87791	1.91577	2.02033	1.69347	2.01711	2.20278	1.88087	2.16328	2.0271	2.09163	1.95017	1.83973	2.00944
ENSMUSG00000018507	0.217224	0.305345	0.322384	0.281283	0.176589	0.400749	0.383054	0.304285	0.22783	0.223068	0.30814	0.139629	0.233788	0.253344	0.24499
ENSMUSG00000018509	1.69835	1.95185	1.78735	1.88475	2.32589	1.94656	1.78475	2.00229	1.9197	2.07066	2.29946	2.52066	1.97967	1.89676	2.46391
ENSMUSG00000018537	1.06548	0.946714	0.765903	0.917474	1.08512	1.00837	1.0542	1.32453	1.17698	1.3088	1.58872	1.17853	1.48926	1.12969	1.29727
ENSMUSG00000018541	0.634936	0.766021	0.698414	0.836332	0.781959	0.756561	0.842697	0.680034	0.796105	0.790255	0.681855	0.997742	0.750725	0.773031	0.728073
ENSMUSG00000018543	0	0.0279833	0	0	0.025262	0.0335785	0.0351049	0	0.0325922	0.0344303	0	0	0	0.0437038	0.044904
ENSMUSG00000018547	0.516674	0.445516	0.619214	0.536885	0.504636	0.60016	0.553625	0.523349	0.499313	0.444733	0.565527	0.518376	0.51194	0.452926	0.485598
ENSMUSG00000018548	0.28793	0.319738	0.339485	0.233207	0.297029	0.243574	0.287934	0.265932	0.346131	0.231797	0.274912	0.293981	0.2489	0.279725	0.274634
ENSMUSG00000018554	1.03809	1.00463	0.828722	0.840137	0.617488	0.923368	0.992157	1.16851	0.746871	0.815294	1.46682	1.11708	1.3766	1.23518	0.926105
ENSMUSG00000018559	5.44721	5.71909	6.97597	6.11484	7.20436	6.48399	6.00355	5.59005	5.72696	6.5029	6.1562	6.04639	6.11108	6.52958	6.41354
ENSMUSG00000018565	2.33356	2.39762	2.21325	2.27625	2.45462	2.20988	2.19046	2.18977	2.30686	2.42627	2.50139	2.41523	2.01893	2.02152	1.84006
ENSMUSG00000018566	2.20169	3.56084	2.43483	4.51162	1.54775	2.76942	3.00561	3.47128	2.53447	3.65102	3.57864	2.84882	4.18522	2.78063	2.39846
ENSMUSG00000018567	58.7353	57.3183	54.1387	58.9841	60.6627	55.6727	51.291	59.9568	66.1512	60.2542	62.7345	61.4094	73.5381	59.119	68.1197
ENSMUSG00000018569	191.511	159.844	178.48	200.219	213.797	186.001	158.303	163.82	173.88	187.326	172.319	200.452	213.827	199.326	180.491
ENSMUSG00000018570	1.08857	0.819734	0.908039	0.969556	0.770852	1.02462	0.557024	1.29665	1.51168	1.21872	1.37873	0.856799	1.76932	0.960185	1.86349
ENSMUSG00000018572	7.70296	6.30777	8.83971	6.72658	7.91914	8.41391	7.61863	6.94995	7.07331	8.26639	7.93468	7.3596	7.35245	8.84332	7.43843
ENSMUSG00000018574	19.4641	19.7364	20.0735	22.6629	21.7193	20.3768	24.7592	20.0522	21.4103	32.7286	25.4696	20.8522	22.6109	20.6606	25.001
ENSMUSG00000018581	0.0170243	0.0143119	0.0149967	0.0177372	0.0104758	0.0134604	0.0126165	0.0099854	0.00946087	0.0114222	0.0140526	0.012129	0.0135388	0.0120822	0.0130348
ENSMUSG00000018583	3.50641	3.19006	3.90547	3.06245	4.09492	3.54389	3.34158	3.0846	3.31635	3.21217	3.03744	3.3823	3.00716	3.37662	3.03285
ENSMUSG00000018585	1.84617	2.16922	2.07308	2.15471	2.22705	2.39879	1.80351	1.80847	2.00138	1.94679	1.88861	1.58266	2.16758	1.70056	1.97933
ENSMUSG00000018589	0	0.000626029	0	0.00136698	0	0	0	0	0	0	0	0	0	0	0
ENSMUSG00000018593	4.0082	6.75848	4.54179	6.5705	4.49092	5.41867	5.51834	6.37073	5.62258	5.1353	7.1189	4.16332	5.78884	4.46959	4.01569
ENSMUSG00000018595	0	0	0	0	0.00498988	0	0	0	0.00643778	0	0.00743733	0	0.0154772	0	0
ENSMUSG00000018599	1.15884	1.52715	1.26874	1.07185	1.55097	1.14531	1.16316	0.952446	1.46105	1.04015	1.24758	1.25415	1.60355	1.27772	0.918965
ENSMUSG00000018604	10.2982	7.47471	6.80206	7.39873	10.4408	10.2203	9.95335	11.5651	11.6077	10.0665	6.78822	12.8364	10.3041	11.8808	11.3706
ENSMUSG00000018620	0.0443486	0.0717261	0.0235415	0.0812099	0.0623528	0.0605661	0.0733171	0.0766455	0.0711633	0.0326856	0.0679146	0.0944056	0.0781042	0.0663825	0.0341028
ENSMUSG00000018623	32.5612	42.8269	26.3537	36.7008	44.2259	41.9868	33.3164	32.1771	41.6604	20.5475	34.0624	38.3042	37.2979	27.893	38.3627
ENSMUSG00000018634	0	0	0	0.00317769	0	0	0	0	0	0	0	0	0	0	0
ENSMUSG00000018648	0.0621716	0.0936353	0.0648263	0.274743	0.232457	0.147469	0.117465	0.10664	0.081793	0.0792055	0.102367	0.318075	0.0901269	0.0822589	0.0751271
ENSMUSG00000018651	0.23801	0.178881	0.200865	0.184598	0.183606	0.273455	0.17522	0.18605	0.228321	0.189943	0.171451	0.16904	0.161243	0.191351	0.161217
ENSMUSG00000018654	0.222939	0.163846	0.184626	0.140332	0.182341	0.37118	0.173649	0.227355	0.115157	0.12339	0.119733	0.147633	0.128539	0.269128	0.165458
ENSMUSG00000018656	0	0	0	0.0105706	0	0	0	0	0	0	0	0	0	0	0
ENSMUSG00000018659	9.54317	7.57795	6.63059	10.0998	8.42392	7.98069	9.86047	10.7421	12.2297	9.44783	10.0066	10.7434	15.491	8.30976	10.9635
ENSMUSG00000018661	2.60282	2.24966	2.62276	2.85035	2.53861	2.48285	2.9093	2.60429	2.62019	2.68253	2.85884	2.65619	2.69274	2.74355	2.83004
ENSMUSG00000018666	3.27426	3.41118	3.66585	2.84879	3.17138	2.86374	3.0498	3.27611	3.128	3.34357	3.117	2.64745	2.77994	3.2303	2.51224
ENSMUSG00000018669	4.82051	5.27098	4.70136	4.96257	5.90783	5.01064	4.58576	3.63821	5.23021	4.93561	4.42118	4.35021	5.76951	4.55439	5.1628
ENSMUSG00000018672	0.54877	0.953283	0.546193	1.00489	0.504478	0.841482	0.604817	0.632275	0.58705	0.674086	0.810888	0.710068	0.67499	0.701628	0.756063
ENSMUSG00000018677	14.8898	15.6426	16.7455	16.6958	18.1206	15.3466	14.3174	14.2141	14.1671	16.1055	14.2788	15.4866	16.6793	14.7364	13.9362
ENSMUSG00000018678	0.464528	0.373169	0.520193	0.512709	0.624552	0.47294	0.447099	0.420222	0.341844	0.433349	0.479546	0.473309	0.516583	0.61555	0.410423
ENSMUSG00000018697	0.13512	0.142451	0.168417	0.143562	0.204026	0.156141	0.152929	0.118557	0.165913	0.121341	0.143755	0.137439	0.11506	0.149744	0.131877
ENSMUSG00000018698	0	0	0	0.0186967	0	0	0	0.0260044	0.0199454	0	0	0	0	0.0267454	0
ENSMUSG00000018707	4.07207	3.54021	4.08961	4.74707	3.88579	4.69858	5.24282	4.3076	3.56232	4.77112	4.96759	4.3008	4.09099	4.36518	4.07124
ENSMUSG00000018727	0.0159107	0.0314511	0.0232261	0.0801216	0.0662493	0.0503195	0.0920621	0.0636786	0.0854726	0.0773942	0.0423186	0.0219154	0.0293553	0.114613	0.11776
ENSMUSG00000018733	1.11497	1.10981	1.66224	1.17755	1.27	1.31296	1.84327	1.47165	1.38363	1.78862	1.3671	1.69915	1.13799	1.31827	1.55514
ENSMUSG00000018736	0.594307	0.598475	0.624751	0.734075	0.589189	0.514223	0.639557	0.628302	0.542146	0.603026	0.546789	0.689891	0.627557	0.653897	0.470298
ENSMUSG00000018740	4.83663	5.69659	5.73659	4.54499	5.80792	5.59278	5.47221	4.2042	4.66294	4.92593	5.01172	4.9965	4.60124	5.53719	4.85825
ENSMUSG00000018750	1.46728	1.5222	1.79251	1.91645	1.41131	1.85948	1.67735	2.09283	1.80486	2.05851	2.00205	1.8347	1.93916	2.35593	1.35335
ENSMUSG00000018752	0.0418158	0.0826585	0.0813891	0.0200545	0.0746202	0.0551033	0.0460865	0	0.0534847	0.045201	0.0247156	0.0191991	0.0385752	0.086063	0.0589511
ENSMUSG00000018761	6.78342	7.64437	7.63495	7.27427	8.14543	6.91723	8.14874	7.00927	8.1493	8.32624	8.88063	8.9069	9.79597	6.7523	8.98219
ENSMUSG00000018765	1.7077	1.49825	1.83577	1.98963	1.7942	1.70977	1.83352	1.74581	1.71653	1.76067	1.90898	1.93033	1.85789	1.79555	2.07056
ENSMUSG00000018770	113.806	128.459	135.514	116.004	146.798	117.923	100.185	106.799	116.318	130.306	106.76	115.923	126.902	127.352	106.146
ENSMUSG00000018774	3.49572	4.41478	4.74861	5.65826	4.62082	7.90788	3.45142	4.76076	3.87506	3.3851	5.33762	4.68127	2.59777	4.09699	4.82553
ENSMUSG00000018776	0.0906578	0	0.0661702	0	0.0539263	0	0.149875	0.0907091	0.0695739	0.0734978	0.160752	0	0.0836321	0	0.191711
ENSMUSG00000018796	0.394262	0.706763	0.499362	0.746609	0.448347	0.472174	0.668568	0.762865	0.487227	0.632219	0.606569	0.614934	0.770205	0.402741	0.514954
ENSMUSG00000018800	0.0606676	0.0817659	0.0623955	0.0773682	0.0557709	0.0872133	0.0752217	0.0882937	0.095233	0.0670694	0.0855705	0.0455803	0.0966686	0.0908093	0.0612302
ENSMUSG00000018809	0.0592355	0.0498728	0.0672551	0.0497156	0.0489379	0.0520389	0.0652854	0.0658545	0.0479849	0.058695	0.0262588	0.0407957	0.0607166	0.0541846	0.0452341
[truncated: 51,466 more rows]

## Sheet: CO_VIV
gene	ens	baseMean	log2FoldChange	lfcSE	stat	pvalue	padj	TI_CO_1	TI_CO_2	TI_CO_3	TI_CO_4	TI_VIV_1	TI_VIV_2	TI_VIV_3
Gnai3	ENSMUSG00000000001	1715.4	-0.0703932	0.079903	-0.880984	0.378327	1	2082.12	2213.06	2024.45	1694.49	2179.19	2100.61	2042.49
Cdc45	ENSMUSG00000000028	90.784	0.074907	0.168737	0.443928	0.657094	1	96.2331	139.665	107.917	93.4435	94.8196	102.307	115.367
H19	ENSMUSG00000000031	3.89	-1.00331	0.625686	-1.60354	0.108814	0.971703	0	0.865067	4.13283	2.61003	3.43594	0.901154	12.8346
Scml2	ENSMUSG00000000037	8.41865	-1.02102	0.434769	-2.34843	0.018853	0.661258	7.9786	4.01985	1.26982	7.39916	6.79854	11.7502	13.7002
Apoh	ENSMUSG00000000049	19.8743	0.0257861	0.296894	0.0868531	0.930788	1	22.324	24.115	22.173	17.4085	17.8993	22.9385	22.1447
Narf	ENSMUSG00000000056	444.503	-0.0920703	0.131554	-0.699866	0.484011	1	420.622	396.746	492.93	317.582	414.088	459.208	427.582
Cav2	ENSMUSG00000000058	147.707	-0.44581	0.247418	-1.80185	0.071569	0.921161	133.925	83.8852	120.644	132.164	122.37	231.634	129.221
Klf6	ENSMUSG00000000078	1773.99	0.264572	0.227517	1.16287	0.244884	1	3814.26	2546.59	1832.17	1952.93	2203.2	2086.69	2030.07
Scmh1	ENSMUSG00000000085	107.419	-0.127024	0.168556	-0.753604	0.451087	1	108.232	114.768	73.6583	101.444	109.099	107.968	110.733
Cox5a	ENSMUSG00000000088	1606.12	-0.136286	0.142114	-0.958986	0.337566	1	1305.45	1540.82	1423.29	1082.81	1281.77	1534.17	1599.28
Tbx2	ENSMUSG00000000093	53.1233	0.151776	0.263822	0.575296	0.565091	1	56.6941	55.7332	41.0951	44.8574	40.9242	38.9774	53.6807
Tbx4	ENSMUSG00000000094	2.44021	0.71273	0.643458	1.10766	0.268011		3.93279	1.88879	6.67301	0.130677	0	0.766636	1.92536
Ngfr	ENSMUSG00000000120	26.6316	0.185995	0.373568	0.497889	0.618563	1	64.1052	24.2412	39.5737	42.0685	29.4255	45.2371	36.2722
Wnt3	ENSMUSG00000000125	30.0748	0.884343	0.357316	2.47496	0.013325	0.580965	77.7735	76.1506	83.2334	67.686	55.3299	39.7892	29.2011
Wnt9a	ENSMUSG00000000126	8.33216	0.292531	0.501243	0.583612	0.559481	1	19.2819	10.0025	13.9942	18.4241	9.76371	19.3113	7.82364
Fer	ENSMUSG00000000127	100.097	-0.197213	0.145793	-1.35269	0.176153	1	98.4656	103.241	78.6747	108.679	102.983	115.872	114.992
Xpo6	ENSMUSG00000000131	327.448	0.0763911	0.127975	0.596923	0.550559	1	385.416	427.134	408.65	342.098	396.576	306.856	412.965
Tfe3	ENSMUSG00000000134	268.569	-0.034559	0.146937	-0.235196	0.814056	1	277.205	244.158	243.157	266.175	294.749	256.87	242.791
Axin2	ENSMUSG00000000142	377.862	-0.0110673	0.181513	-0.0609723	0.951381	1	465.216	712.188	477.205	786.578	667.945	575.205	610.246
Brat1	ENSMUSG00000000148	99.8119	0.11774	0.192905	0.610351	0.541629	1	101.21	98.3945	90.0995	105.93	110.279	67.6795	98.677
Gna12	ENSMUSG00000000149	278.597	-0.0903414	0.162836	-0.554798	0.579033	1	331.853	274.53	293.264	247.13	276.84	322.144	316.133
Slc22a18	ENSMUSG00000000154	532.423	0.0191943	0.15087	0.127225	0.898763	1	441.387	452.814	413.918	485.019	417.506	477.706	428.815
Itgb2l	ENSMUSG00000000157	72.7278	0.140369	0.287214	0.488724	0.625037	1	98.6946	146.94	50.6721	61.0037	67.7459	84.1328	91.5712
Igsf5	ENSMUSG00000000159	559.439	-0.0540998	0.159642	-0.338881	0.734699	1	588.284	688.015	580.642	445.4	519.259	665.239	609.817
Pih1d2	ENSMUSG00000000167	8.64596	-0.597069	0.389446	-1.53312	0.125245	0.997159	8.66218	11.8017	4.88303	6.88767	12.0323	13.2878	13.34
Dlat	ENSMUSG00000000168	413.357	-0.0719886	0.166682	-0.431893	0.665819	1	280.31	382.28	280.343	235.694	284.533	291.407	354.766
Sdhd	ENSMUSG00000000171	2733.22	-0.181571	0.149858	-1.21162	0.225656	1	1685.89	2063.54	1966.8	1537.28	1787.35	2356.86	2027.56
Fgf23	ENSMUSG00000000182	0.0486821	-0.0033524	0.191089	-0.0175437	0.986003		0	0	0.125093	0	0	0	0
Fgf6	ENSMUSG00000000183	0.045698	0	0.19081	0	1		0	0	0	0	0	0	0
Ccnd2	ENSMUSG00000000184	1591.86	-0.00250367	0.197992	-0.0126453	0.989911	1	2952.49	2521.42	2436.02	3410.8	3092.48	2528.55	2921.09
Gpr107	ENSMUSG00000000194	830.368	0.0622189	0.131906	0.47169	0.637148	1	781.065	719.804	698.895	754.066	744.087	683.839	693.615
Nalcn	ENSMUSG00000000197	5.88769	-0.179482	0.573674	-0.312864	0.754384	1	7.26438	3.21844	7.19354	10.6035	9.77423	9.73907	5.92426
Btbd17	ENSMUSG00000000202	0.451335	-0.191989	0.376384	-0.510087	0.60999		0	0	0	0	0	2.68338	0
Slfn4	ENSMUSG00000000204	272.454	0.237011	0.359627	0.659045	0.509867	1	419.233	279.408	217.223	409.581	318.475	248.682	278.299
Th	ENSMUSG00000000214	3.29751	0.229243	0.639873	0.358264	0.720146	1	1.9732	0	1.92125	0	2.87352	0	0.12828
Ins2	ENSMUSG00000000215	22.8931	-0.0178416	0.25069	-0.07117	0.943262	1	0	0	0	0	0	0	1.11097
Scnn1g	ENSMUSG00000000216	1.90953	-0.567707	0.620343	-0.91515	0.360113		0	0.117229	0	0.118083	1.30261	0	0
Drp2	ENSMUSG00000000223	10.2793	-0.316513	0.362286	-0.873655	0.382306	1	15.909	10.2477	18.0952	6.21409	17.4113	16.7997	14.0127
Tspan32	ENSMUSG00000000244	19.0732	0.789486	0.493761	1.59893	0.109837	0.974631	17.7651	17.034	66.9341	37.9978	23.484	13.6586	18.9094
Lhx2	ENSMUSG00000000247	0.0413418	0	0.19081	0	1		0	0	0	0	0	0	0
Clec2g	ENSMUSG00000000248	1.77236	0.93533	0.639353	1.46293	0.143486		1.09673	3.07335	7.70936	2.09491	0	3.12536	0
Gmpr	ENSMUSG00000000253	70.3894	-0.148978	0.25098	-0.593583	0.552791	1	90.6201	37.6509	36.8769	63.7368	56.7127	77.2831	54.7735
Glra1	ENSMUSG00000000263	0.00204653	0	0.19081	0	1		0	0	0	0	0	0	0
Mid2	ENSMUSG00000000266	303.189	-0.127832	0.130873	-0.976763	0.328687	1	318.689	317.18	337.43	397.337	419.082	354.191	352.437
Trim25	ENSMUSG00000000275	1486.65	0.447217	0.152601	2.93062	0.00338285	0.340727	2413.69	1815.73	1694.53	1894.58	1545.66	1352.82	1388.09
Dgke	ENSMUSG00000000276	84.2921	-0.0808423	0.172671	-0.468188	0.63965	1	94.3265	82.3057	93.2877	63.2937	62.2567	100.292	98.2311
Scpep1	ENSMUSG00000000278	466.321	0.0733059	0.137681	0.532432	0.594427	1	619.803	579.649	629.086	705.972	609.213	598.168	598.549
Mnt	ENSMUSG00000000282	197.42	0.270693	0.192407	1.40688	0.159463	1	278.442	232.714	210.413	257.615	186.528	150.08	270.043
Itgb2	ENSMUSG00000000290	174.327	0.0470224	0.257826	0.182381	0.855284	1	185.695	185.034	366.919	217.858	231.15	237.066	226.073
Hddc2	ENSMUSG00000000295	59.4854	-0.390146	0.204824	-1.90478	0.0568081	0.885892	41.5004	49.9381	42.7314	42.7871	51.643	61.2073	61.5481
Tpd52l1	ENSMUSG00000000296	47.6776	0.0850049	0.368968	0.230386	0.817792	1	11.4628	21.9768	9.92837	15.925	12.2565	14.793	13.2321
Pemt	ENSMUSG00000000301	17.483	-0.379177	0.37038	-1.02375	0.305953	1	7.76064	9.80718	20.1218	13.7575	9.66878	17.8668	22.1266
Cdh1	ENSMUSG00000000303	5445.79	-0.0631749	0.150668	-0.419298	0.674999	1	6565.46	6166.76	6447.73	7136.51	6856.72	5398.69	8400.42
Cdh4	ENSMUSG00000000305	3.8387	-0.352705	0.608921	-0.579229	0.562435	1	5.3006	3.79864	1.94592	6.31757	6.7662	2.75072	9.67454
Ckmt1	ENSMUSG00000000308	7251.86	-0.117694	0.177244	-0.664019	0.506678	1	4423.19	4412.3	4596.33	4464.07	4807.7	4679.73	5067.59
Bcl6b	ENSMUSG00000000317	16.3363	-0.063873	0.376288	-0.169745	0.865211	1	15.1536	13.0382	9.39059	18.252	9.65653	22.8122	9.64263
Clec10a	ENSMUSG00000000318	19.1464	-0.711575	0.419722	-1.69535	0.0900092	0.969731	7.68322	16.0615	8.23233	22.2995	15.8525	33.7357	19.6722
Alox12	ENSMUSG00000000320	11.9992	0.123728	0.547187	0.226117	0.821111	1	8.98256	9.94146	3.33955	0.130881	0	4.1166	7.81932
Arvcf	ENSMUSG00000000325	96.2296	-0.119668	0.16367	-0.731154	0.464685	1	107.39	88.8766	92.3628	76.709	104.575	112.8	81.5255
Comt	ENSMUSG00000000326	715.818	-0.105827	0.129983	-0.814163	0.415552	1	678.278	626.247	640.88	637.875	635.964	792.497	654.256
Rtca	ENSMUSG00000000339	206.154	0.0744035	0.120897	0.615427	0.538272	1	157.884	177.836	142.902	217.92	169.63	155.728	170.711
Dbt	ENSMUSG00000000340	214.734	-0.33929	0.193373	-1.75458	0.0793307	0.948601	139.715	162.661	153.892	193.425	193.737	221.443	202.618
Dazap2	ENSMUSG00000000346	2801.24	0.0322938	0.0894709	0.360942	0.718143	1	2932.74	2615.56	2826.9	3073.08	2831.66	2829.17	2730.25
Mcts1	ENSMUSG00000000355	289.277	-0.3712	0.13653	-2.71882	0.00655162	0.457036	207.751	268.156	231.156	214.478	292.227	298.206	307.669
Rem1	ENSMUSG00000000359	14.795	-0.312308	0.34198	-0.913234	0.361119	1	20.7716	11.8288	15.8146	15.3399	19.0566	21.2328	19.8996
Rnf17	ENSMUSG00000000365	0.834918	-0.461446	0.614125	-0.751387	0.45242		0	0	1.2229	0	2.23314	0.100969	1.19991
Trappc10	ENSMUSG00000000374	1075.57	-0.026431	0.0951655	-0.277737	0.781214	1	1001.42	1280.66	1109.13	1182.14	1128.65	1070.65	1297.01
Ccm2	ENSMUSG00000000378	147.639	0.0969624	0.186687	0.519384	0.603493	1	151.779	161.153	154.555	164.757	167.029	128.487	149.759
Wap	ENSMUSG00000000381	0.00201995	0	0.19081	0	1		0	0	0	0	0	0	0
Tbrg4	ENSMUSG00000000384	513.039	-0.0538814	0.145639	-0.369966	0.711408	1	412.65	570.327	423.731	441.522	464.632	422.645	555.261
Tmprss2	ENSMUSG00000000385	1486.68	-0.101202	0.114096	-0.886991	0.375084	1	1034.5	1040.05	914.501	1184.32	1174.02	1028.6	1155.94
Mx1	ENSMUSG00000000386	70.5518	0.832503	0.331657	2.51013	0.0120686	0.567934	115.706	118.179	64.2884	98.6038	69.357	52.9817	39.4031
Fap	ENSMUSG00000000392	32.4767	0.328756	0.293859	1.11876	0.263244	1	32.3633	45.6474	32.4569	29.2635	23.415	33.376	25.0861
Gcg	ENSMUSG00000000394	346.911	-0.211507	0.163781	-1.2914	0.196564	1	500.487	556.49	483.7	530.664	585.058	539.334	685.338
Ndufa9	ENSMUSG00000000399	1249.83	-0.151157	0.130172	-1.16121	0.245556	1	875.496	1012.32	1008.59	1130.16	974.907	1272.55	1102.8
Egfl6	ENSMUSG00000000402	0.244895	0.146231	0.456106	0.320607	0.748508		0	0.0945402	1.14504	0	0	0	0
Lck	ENSMUSG00000000409	91.1341	0.0347773	0.31619	0.109989	0.912418	1	101.83	114.076	144.925	85.6344	122.022	84.3229	122.476
Tssk3	ENSMUSG00000000411	0.183059	0.0113794	0.191116	0.059542	0.95252		0	0.128725	0	0.765897	0	0	0
Cttnbp2	ENSMUSG00000000416	46.9798	-0.524869	0.239944	-2.18747	0.0287085	0.764815	20.1453	16.2374	20.3518	24.4418	29.083	29.8432	28.9323
Galnt1	ENSMUSG00000000420	1252.8	-0.189207	0.0754302	-2.50837	0.0121291	0.568287	1352.6	1495.33	1461.73	1168.63	1671.04	1495.38	1532.15
Myf5	ENSMUSG00000000435	0.00169898	0	0.19081	0	1		0	0	0	0	0	0	0
Mkrn2	ENSMUSG00000000439	723.422	-0.105091	0.101788	-1.03245	0.301863	1	799.209	691.872	738.181	772.68	816.555	852.24	752.094
Pparg	ENSMUSG00000000440	290.646	-0.261051	0.265407	-0.983588	0.325318	1	59.8482	76.3832	81.6154	97.7832	69.5302	96.2492	115.662
Raf1	ENSMUSG00000000441	776.716	-0.0696733	0.0884727	-0.787512	0.430982	1	791.486	786.793	809.198	847.829	830.884	856.358	857.552
2020-09-01	ENSMUSG00000000486	75.409	0.164168	0.282891	0.580322	0.561698	1	80.5913	80.6313	143.56	111.253	117.351	74.1598	87.9365
Pdgfb	ENSMUSG00000000489	60.6047	0.0743247	0.235868	0.315111	0.752677	1	61.1922	55.6467	59.0969	48.4016	55.9886	41.2317	64.2011
Acvrl1	ENSMUSG00000000530	190.455	0.221935	0.193897	1.1446	0.252375	1	190.163	174.636	210.087	167.268	144.348	160.67	168.886
Grasp	ENSMUSG00000000531	26.6581	-0.336501	0.318219	-1.05745	0.290306	1	10.9416	17.0218	23.3568	27.0955	24.6607	21.076	29.1043
Acvr1b	ENSMUSG00000000532	646.038	-0.133307	0.110653	-1.20474	0.228304	1	560.835	565.639	636.791	602.114	635.756	608.374	700.206
Tom1l2	ENSMUSG00000000538	945.341	0.317684	0.145498	2.18343	0.0290043	0.766193	980.471	833.377	938.549	916.094	778.102	760.584	661.832
Gpa33	ENSMUSG00000000544	4043.5	-0.0580016	0.133986	-0.432891	0.665094	1	4628.2	4581.14	4483.62	4520.15	5092.14	4121.31	5023.32
Zfp385a	ENSMUSG00000000552	30.6983	0.0102824	0.270158	0.0380609	0.969639	1	33.7799	33.3441	41.2006	29.0485	28.2559	29.3178	44.3705
Itga5	ENSMUSG00000000555	205.027	-0.440273	0.266732	-1.65062	0.0988166	0.971703	371.376	167.005	187.289	255.792	293.019	479.592	242.628
Gabra2	ENSMUSG00000000560	0.493217	0.0801013	0.558599	0.143397	0.885977		0.116126	0	0	1.73759	1.23269	0	0.115466
Wdr77	ENSMUSG00000000561	143.146	-0.0626514	0.163122	-0.384077	0.700921	1	166.233	186.833	157.663	141.886	172.61	147.854	194.115
Adora3	ENSMUSG00000000562	3.5123	1.14962	0.601395	1.91158	0.0559295	0.882811	1.78005	0.114489	4.29307	6.76678	3.86014	0.119338	0.117026
Atp5f1	ENSMUSG00000000563	2236.55	-0.184881	0.136352	-1.35591	0.175126	1	1659.29	2030.78	1933.98	1673.01	1900.51	2172.18	2154.64
Sox9	ENSMUSG00000000567	205	0.205153	0.226372	0.906264	0.364796	1	180.379	104.236	168.858	264.886	168.652	151.318	142.686
Hnrnpd	ENSMUSG00000000568	654.186	-0.16623	0.136313	-1.21947	0.222667	1	600.907	703.36	883.611	698.609	767.333	715.32	949.343
Dynlt1c	ENSMUSG00000000579	13.4288	0.243699	0.411694	0.591941	0.55389	1	6.8709	8.23463	11.2626	16.299	6.70602	11.7825	6.20761
C1d	ENSMUSG00000000581	460.175	-0.266855	0.177813	-1.50077	0.133416	1	358.623	450.603	408.285	350.44	447.014	532.347	440.308
Gm2a	ENSMUSG00000000594	403.373	-0.0819616	0.200061	-0.409683	0.682039	1	436.255	391.731	555.691	445.032	400.827	594.267	456.384
Krit1	ENSMUSG00000000600	415.408	-0.0310258	0.0972106	-0.31916	0.749605	1	459.205	438.913	454.189	445.821	486.47	446.695	447.817
Clcn4	ENSMUSG00000000605	759.556	-0.0706625	0.0988118	-0.715122	0.474534	1	797.172	629.817	715.248	714.106	754.782	714.51	778.716
Grm6	ENSMUSG00000000617	0.363675	0.12149	0.224223	0.541826	0.587938		0.129917	0	6.11554	0.130258	0	0	0
Sema4f	ENSMUSG00000000627	4.86942	-0.129027	0.595022	-0.216844	0.82833	1	5.2897	3.1948	9.89407	6.21319	12.1906	8.1441	1.94806
Hk2	ENSMUSG00000000628	538.574	0.104813	0.281367	0.372514	0.70951	1	646.654	1690.84	875.806	1380.25	1030.38	856.859	1351.03
Myo18a	ENSMUSG00000000631	1704.78	0.0680729	0.147831	0.460478	0.645173	1	1922.23	1918.39	1769.83	1718.14	1771.07	1553.34	1918.66
Sez6	ENSMUSG00000000632	3.01471	-0.0205803	0.646875	-0.0318149	0.97462	1	3.9448	3.19886	0	3.33527	6.73758	2.72779	0.128229
Haao	ENSMUSG00000000673	6.2957	0.733905	0.625455	1.17339	0.240638	1	3.93548	6.3653	29.8285	9.30647	6.72538	8.05608	3.24238
Cd52	ENSMUSG00000000682	251.162	0.411227	0.341451	1.20435	0.228455	1	246.658	264.62	457.754	325.077	196.043	293.198	224.932
Abhd15	ENSMUSG00000000686	26.8935	0.0948971	0.28648	0.331252	0.740454	1	23.7318	31.9677	34.2017	25.6942	24.784	23.3199	32.9948
Hoxb6	ENSMUSG00000000690	215.068	0.0273113	0.473391	0.057693	0.953993	1	282.662	311.168	327.582	303.219	286.346	327.106	337.996
Loxl3	ENSMUSG00000000693	108.902	0.0632946	0.18076	0.350159	0.726219	1	123.601	113.708	134.411	111.646	101.478	128.561	114.342
Btn1a1	ENSMUSG00000000706	1.59183	1.16017	0.643904	1.80178	0.0715804		2.97054	9.82517	1.78561	2.88777	0	0.11845	4.1782
Kat2b	ENSMUSG00000000708	374.015	-0.0942972	0.111654	-0.84455	0.398362	1	346.777	311.994	329.271	359.831	369.867	372.87	335.697
Rab5b	ENSMUSG00000000711	476.924	0.168303	0.105636	1.59324	0.111107	0.976683	540.353	494.789	502.822	534.583	446.096	464.388	469.83
Cryba1	ENSMUSG00000000724	0.0709065	0	0.19081	0	1		0	0	0	0	0	0	0
Dnmt3l	ENSMUSG00000000730	3.08188	-1.08068	0.645331	-1.67461	0.0940104	0.971607	3.30587	0.124855	1.91438	0.130247	6.71172	6.03544	1.92206
Aire	ENSMUSG00000000731	1.1777	-0.554662	0.626796	-0.884918	0.376201		0.130841	0	0.127645	0.788348	0	0	1.94746
Icosl	ENSMUSG00000000732	140.814	0.34016	0.242623	1.40202	0.160911	1	151.581	113.715	213.583	199.735	174.132	101.314	125.349
Spg7	ENSMUSG00000000738	564.117	-0.00490877	0.135713	-0.0361701	0.971147	1	513.107	547.199	519.272	570.282	541.37	524.959	551.455
Sult5a1	ENSMUSG00000000739	3.36017	-0.0669403	0.636956	-0.105094	0.916301	1	5.26911	0.125149	6.15352	0.781865	2.86843	4.03615	1.92757
Rpl13	ENSMUSG00000000740	1206.64	-0.325822	0.235473	-1.38369	0.166454	1	984.055	1073.54	1184.06	1143.1	1206.75	1544.28	1403.36
Chmp1a	ENSMUSG00000000743	1296.82	0.0306438	0.108511	0.282403	0.777635	1	1128.34	1234.78	1247.35	1128.93	1139.13	1090.79	1249.76
Rpa1	ENSMUSG00000000751	268.772	-0.0178555	0.150155	-0.118913	0.905344	1	233.561	317.094	357.703	283.006	293.998	289.61	321.093
Serpinf1	ENSMUSG00000000753	28.2857	-0.304794	0.346391	-0.879913	0.378906	1	25.7662	21.0536	26.7174	41.3593	40.6055	32.2209	35.7923
Tubgcp3	ENSMUSG00000000759	341.262	-0.0896036	0.12171	-0.736209	0.461604	1	310.312	317.729	320.856	378.26	346.284	328.016	383.313
Oprm1	ENSMUSG00000000766	0.66738	-0.598277	0.630088	-0.949513	0.34236		0.0951438	0.0924391	1.11517	0	2.01589	0.0926724	1.08189
Polr3d	ENSMUSG00000000776	97.8869	-0.101875	0.15576	-0.654052	0.513078	1	89.5477	133.298	91.7548	95.6286	110.4	101.265	122.589
Tcf7	ENSMUSG00000000782	80.3161	0.324712	0.300515	1.08052	0.279912	1	68.604	65.4814	180.037	110.071	103.521	57.8301	91.3071
Ddx3x	ENSMUSG00000000787	3196.26	0.00459981	0.0962088	0.0478107	0.961867	1	3437.29	3919.41	3338.28	3157.29	3259.21	3394.31	3706.74
Il12rb1	ENSMUSG00000000791	15.3095	-0.106709	0.363412	-0.293631	0.76904	1	10.634	23.7493	36.6808	15.61	21.7461	26.4253	22.7171
Slc5a5	ENSMUSG00000000792	12.6049	-0.611707	0.586981	-1.04212	0.297354	1	6.20711	0.81714	9.30625	2.20633	13.3668	5.7981	5.56743
Kcnn3	ENSMUSG00000000794	113.842	0.120585	0.234253	0.514765	0.606718	1	172.523	107.84	97.1457	173.191	120.551	146.969	110.314
Usp32	ENSMUSG00000000804	405.328	-0.0206331	0.10419	-0.198034	0.843019	1	369.604	413.694	413.387	428.573	443.449	402.136	393.226
Car4	ENSMUSG00000000805	1234.68	-0.792118	0.246016	-3.21978	0.00128287	0.203375	1007.36	1582.73	1187.09	971.428	1811.94	2515.9	2012.75
Txnrd3	ENSMUSG00000000811	48.3314	0.0842909	0.26917	0.313152	0.754165	1	36.8685	46.8565	44.5608	24.6525	36.1306	28.0542	44.5657
Fasl	ENSMUSG00000000817	8.42069	-0.222141	0.451891	-0.49158	0.623017	1	16.0325	3.59284	6.43329	8.27163	12.0658	12.6852	6.22065
Zfp512b	ENSMUSG00000000823	181.12	0.0927053	0.153403	0.604326	0.545627	1	161.728	153.903	193.692	146.653	124.82	181.624	148.725
Dnajc5	ENSMUSG00000000826	848.187	0.250404	0.0962632	2.60124	0.00928877	0.520696	903.772	908.192	882.846	878.86	763.712	678.787	810.627
Tpd52l2	ENSMUSG00000000827	348.277	0.0421065	0.125707	0.334956	0.737658	1	358.634	313.728	285.631	320.622	279.919	333.566	314.679
Fmr1	ENSMUSG00000000838	670.402	-0.213235	0.105546	-2.02032	0.0433507	0.831323	723.32	750.651	796.835	706.82	813.552	880.883	895.718
Bcl11a	ENSMUSG00000000861	82.2432	0.103308	0.238206	0.43369	0.664513	1	47.0032	69.3385	115.404	81.3355	73.5264	64.8458	78.8633
Il4	ENSMUSG00000000869	4.19414	-0.212335	0.634765	-0.334511	0.737994	1	6.78721	3.14334	6.25784	6.07795	4.24247	7.97004	9.56566
Pxmp4	ENSMUSG00000000876	322.577	0.0430134	0.202875	0.212019	0.832092	1	138.387	134.265	152.308	182.484	113.195	165.331	156.635
Dlg3	ENSMUSG00000000881	721.174	0.144839	0.12847	1.12741	0.259569	1	812.753	804.626	823.715	684.69	685.165	677.712	756.183
Gnb1l	ENSMUSG00000000884	19.2134	0.0764112	0.328682	0.232478	0.816167	1	15.7819	29.2647	22.2075	14.9509	12.1746	19.3137	26.1212
Dbh	ENSMUSG00000000889	8.43947	0.123452	0.500597	0.246609	0.805211	1	7.75855	5.09045	6.70598	13.8379	12.1818	4.03384	7.72146
Mmp11	ENSMUSG00000000901	126.195	0.0576422	0.523129	0.110187	0.912261	1	66.4492	55.7217	89.258	72.9344	59.4126	48.887	87.639
Smarcb1	ENSMUSG00000000902	312.831	0.00706753	0.146173	0.0483505	0.961437	1	395.071	368.436	344.343	344.093	378.049	324.969	383.693
Vpreb3	ENSMUSG00000000903	11.3828	0.185082	0.563281	0.328578	0.742474	1	15.2263	11.1839	35.1689	15.012	14.0757	19.6746	16.9777
Hip1r	ENSMUSG00000000915	763.485	-0.107306	0.129846	-0.82641	0.408572	1	573.277	732.927	703.689	605.535	635.883	651.353	826.249
Nsun5	ENSMUSG00000000916	132.905	-0.126586	0.169466	-0.746971	0.455081	1	134.63	161.625	137.76	137.546	134.144	161.231	172.068
Top1mt	ENSMUSG00000000934	62.2511	-0.42463	0.275232	-1.54281	0.122877	0.994887	24.2834	33.3227	30.9652	35.9721	42.4087	28.7584	56.3087
Hoxa10	ENSMUSG00000000938	24.3416	-1.32331	0.555994	-2.38008	0.017309	0.639318	0.129895	1.88418	3.21285	1.97115	4.31408	0.765574	7.64536
Hoxa4	ENSMUSG00000000942	10.7022	0.487874	0.526126	0.927295	0.353774	1	8.75175	3.75736	4.75724	6.75232	9.57331	2.91089	0.959724
Gm38393	ENSMUSG00000000948	40.2977	-0.0635849	0.330417	-0.192438	0.847399	1	16.9544	24.2094	22.4654	32.8819	30.0095	14.8954	31.6023
Mmp14	ENSMUSG00000000957	272.001	-0.374372	0.147181	-2.54362	0.0109711	0.562093	228.659	238.141	223.697	250.795	267.464	292.171	355.123
Slc7a7	ENSMUSG00000000958	1204.89	0.222397	0.146111	1.52211	0.127982	1	1345.62	1989.38	1814.08	1192.47	1353.49	1420.92	1304.12
Oxa1l	ENSMUSG00000000959	620.434	0.123959	0.119998	1.03301	0.301599	1	512.831	681.339	697.253	653.09	567.389	601.57	579.909
Heatr6	ENSMUSG00000000976	233.679	0.0235972	0.142189	0.165957	0.868191	1	230.196	253.092	237.948	233.392	231.853	240.605	232.131
Ccl3	ENSMUSG00000000982	6.37371	0.475191	0.570741	0.832586	0.405078	1	6.36487	7.9132	15.6	1.83963	4.09971	3.8461	7.32074
Wfdc18	ENSMUSG00000000983	79.9782	-0.551279	0.589062	-0.935859	0.349346	1	1.84689	0.118154	0.123517	0.714781	0	1.8737	0.121121
Icam4	ENSMUSG00000001014	1.38791	-0.407481	0.63416	-0.642552	0.520515		1.05625	1.01933	1.04227	0	2.00411	3.13006	0
Ilf2	ENSMUSG00000001016	297.068	-0.0897906	0.0995412	-0.902045	0.367033	1	306.453	339.226	328.847	332.926	324.276	362.488	354.881
Chtop	ENSMUSG00000001017	567.044	0.0288356	0.0856372	0.336717	0.73633	1	610.579	612.257	605.332	584.493	538.742	595.58	635.92
Snapin	ENSMUSG00000001018	243.6	-0.214513	0.135688	-1.58093	0.113895	0.98179	204.623	198.497	222.242	196.867	219.238	277.477	216.282
S100a4	ENSMUSG00000001020	0.473309	-0.0810871	0.52132	-0.155542	0.876394		0	0.127191	1.99525	0	0	0	1.96724
S100a3	ENSMUSG00000001021	0.245801	-0.0919308	0.345557	-0.266037	0.790211		0.12252	0	0	0	1.31475	0	0
S100a5	ENSMUSG00000001023	0.7234	-0.0483475	0.52673	-0.0917879	0.926867		0	0	0	0	0	0	0.127285
S100a6	ENSMUSG00000001025	1822.37	-0.596266	0.318153	-1.87415	0.06091	0.89628	1407.58	907.764	824.97	913.85	1285.86	1915.16	1532.62
Scn4a	ENSMUSG00000001027	1.63955	0.644246	0.56247	1.14539	0.252049		0	0	6.69572	4.92811	0	2.01554	0.128098
Icam2	ENSMUSG00000001029	23.2371	0.384845	0.334659	1.14996	0.250159	1	18.9735	19.8969	37.6215	26.1373	21.6158	23.3066	12.1951
Mapk7	ENSMUSG00000001034	116.951	-0.197013	0.187309	-1.0518	0.29289	1	146.017	115.293	152.902	122.118	174.41	150.793	139.665
Epn2	ENSMUSG00000001036	173.049	-0.020458	0.167522	-0.122121	0.902803	1	243.943	161.904	162.771	175.605	199.598	182.705	185.115
B9d1	ENSMUSG00000001039	28.5884	-0.170326	0.27631	-0.616429	0.537611	1	29.9832	26.6194	24.2487	37.0092	31.9867	39.0619	27.9076
Sec24b	ENSMUSG00000001052	357.525	-0.03141	0.0981429	-0.320043	0.748936	1	377.749	400.728	397.891	397.582	399.448	373.581	434.497
N4bp3	ENSMUSG00000001053	28.5279	-0.363554	0.348994	-1.04172	0.297541	1	19.3147	24.8357	31.1162	18.5963	29.2303	26.0577	37.3246
Rmnd5b	ENSMUSG00000001054	134.952	0.0516161	0.151588	0.340502	0.733479	1	117.2	124.504	110.879	125.921	120.163	92.6971	135.281
Nhp2	ENSMUSG00000001056	201.238	-0.0540162	0.185535	-0.291138	0.770946	1	160.787	264.193	190.231	179.113	175.683	205.229	238.356
Vps9d1	ENSMUSG00000001062	180.173	-0.0335391	0.146269	-0.229297	0.818638	1	175.464	164.88	153.641	192.979	178.482	169.62	178.845
Zfp276	ENSMUSG00000001065	214.756	0.041615	0.136766	0.304279	0.760915	1	261.648	236.043	223.565	183.691	235.029	215.201	213.345
C1ql4	ENSMUSG00000001076	0.0747088	0	0.19081	0	1		0	0	0	0	0	0	0
Mfsd10	ENSMUSG00000001082	142.297	0.128152	0.224761	0.570171	0.568562	1	157.716	190.238	220.866	146.042	149.857	140.279	199.931
Luzp1	ENSMUSG00000001089	1363.56	0.22148	0.136328	1.62461	0.104246	0.971703	1622.82	1787.21	1824.65	1713.06	1587.89	1304.13	1574.76
Slc13a2	ENSMUSG00000001095	1380.58	-0.0669992	0.404205	-0.165755	0.86835	1	1987.8	2202.94	2245.23	1769.6	2556.33	2217.97	1874.89
Kctd10	ENSMUSG00000001098	1062.92	-0.0224399	0.125777	-0.17841	0.858401	1	1336.28	1365.3	1329.07	1471.78	1386.65	1313.16	1494.93
Poldip2	ENSMUSG00000001100	363.844	0.139437	0.122858	1.13495	0.256398	1	294.916	355.245	264.069	354.015	287.739	258.039	318.805
Ift20	ENSMUSG00000001105	560.196	-0.056167	0.185969	-0.302024	0.762634	1	442.303	514.11	508.608	370.708	429.993	551.752	449.173
Col6a1	ENSMUSG00000001119	908.548	0.178096	0.199837	0.891202	0.372821	1	1646.14	864.77	1192.29	1100.04	916.435	1275.9	984.416
Pcbp3	ENSMUSG00000001120	26.1069	0.350723	0.316479	1.1082	0.267775	1	47.3217	18.9258	39.9133	27.7301	25.8749	25.2449	26.5974
Lgals9	ENSMUSG00000001123	2957.63	0.0657834	0.225318	0.291958	0.770319	1	4328.42	4017.68	3762.54	5035.04	4248.62	3123.97	4941.3
Araf	ENSMUSG00000001127	557.51	0.0562947	0.090639	0.621086	0.534543	1	543.857	515.74	534.644	527.559	533.807	508.067	489.668
Cfp	ENSMUSG00000001128	75.1191	-0.0783129	0.230482	-0.339779	0.734023	1	100.156	86.3131	121.466	71.2927	87.0141	108.22	104.823
Timp1	ENSMUSG00000001131	7.8406	-0.0820728	0.469507	-0.174807	0.861232	1	8.698	15.1051	15.5457	4.70081	6.56501	23.2799	4.75489
Uxt	ENSMUSG00000001134	78.4523	-0.0972142	0.196231	-0.495407	0.620313	1	56.0131	89.6612	64.1786	84.4075	81.198	82.8889	72.698
Cnnm3	ENSMUSG00000001138	149.678	-0.0984068	0.177724	-0.553705	0.579781	1	121.983	149.151	148.894	157.561	173.536	133.235	160.025
Lman2l	ENSMUSG00000001143	189.145	0.070348	0.142521	0.493597	0.621591	1	224.223	236.213	215.751	221.977	248.426	206.336	192.095
Mcm3ap	ENSMUSG00000001150	283.244	0.0229539	0.14203	0.161613	0.871611	1	317.608	314.889	278.536	308.971	293.086	285.577	322.368
Pcnt	ENSMUSG00000001151	300.965	-0.0191888	0.179818	-0.106712	0.915017	1	322.555	366.577	413.073	297.875	335.06	354.971	374.931
Ftcd	ENSMUSG00000001155	0.138514	-0.0182721	0.19081	-0.0957605	0.923711		0	0	0	0	0	0.766657	0
Mxd1	ENSMUSG00000001156	4148.55	0.0587135	0.242886	0.241733	0.808987	1	5900.19	5900.76	5508.66	4613.44	6565.71	4808.03	4447.06
Gmcl1	ENSMUSG00000001157	298.291	-0.140408	0.0948634	-1.48011	0.138844	1	263.795	291.728	279.938	291.629	346.787	301.529	289.382
Snrnp27	ENSMUSG00000001158	178.823	-0.179957	0.220971	-0.814394	0.415419	1	147.36	178.816	164.397	154.895	166.89	230.697	151.918
Oas1c	ENSMUSG00000001166	21.7514	-0.541459	0.338953	-1.59744	0.110167	0.974631	17.0468	14.2481	18.3864	10.7904	22.7765	15.7295	30.556
Oas1h	ENSMUSG00000001168	3.6128	0.324849	0.628446	0.516908	0.60522	1	11.4809	3.83812	1.99634	9.28384	8.38825	2.78869	4.89126
Ocrl	ENSMUSG00000001173	132.639	-0.15433	0.138686	-1.1128	0.265793	1	109.2	104.772	115.442	120.601	125.386	114.037	136.368
Calm1	ENSMUSG00000001175	14496.9	-0.158617	0.132497	-1.19714	0.231251	1	16249	20690	19475.9	16359	20593	20986.8	19476
Agpat3	ENSMUSG00000001211	874.073	0.206566	0.208194	0.99218	0.32111	1	414.08	375.077	423.946	439.747	326.297	379.956	356.356
Slc26a3	ENSMUSG00000001225	1762.23	0.226036	0.272763	0.828691	0.407279	1	607.854	883.892	752.996	1153.83	753.573	693.999	694.177
Sema6b	ENSMUSG00000001227	30.3915	-0.0576292	0.311855	-0.184795	0.85339	1	24.1873	32.866	26.7745	21.8039	24.0152	28.0588	30.2286
Uhrf1	ENSMUSG00000001228	223.715	-0.0607108	0.227112	-0.267317	0.789225	1	266.158	327.186	359.86	261.442	285	289.448	379.646
Dpp9	ENSMUSG00000001229	411.629	0.0464054	0.192138	0.241522	0.809151	1	453.242	568.774	420.066	434.172	477.313	420.651	467.769
Ramp2	ENSMUSG00000001240	47.7245	0.0200454	0.240446	0.0833675	0.933559	1	58.0008	28.8123	60.2576	53.7573	45.5168	45.3038	56.3272
Lsr	ENSMUSG00000001247	1069.63	0.0912778	0.110075	0.829232	0.406973	1	1616.09	1616.82	1569.73	1728.5	1578.17	1334.43	1689.78
Gramd1a	ENSMUSG00000001248	212.014	0.12252	0.207837	0.589498	0.555527	1	246.818	174.377	304.357	246.721	242.821	232.542	192.893
Hpn	ENSMUSG00000001249	39.5093	-0.563428	0.527142	-1.06883	0.285144	1	0.130764	11.7948	8.0673	6.35521	8.28631	10.0982	9.15363
Gabrg1	ENSMUSG00000001260	0.0797687	-0.00418155	0.191107	-0.0218806	0.982543		0	0	0.119201	0	0	0	0
Ckb	ENSMUSG00000001270	2396.64	0.145573	0.363228	0.400777	0.688585	1	2157.2	614.649	1344.97	1231.51	1011.09	1548.89	981.265
Sp1	ENSMUSG00000001280	796.525	-0.0201356	0.0764156	-0.263502	0.792164	1	848.096	850.674	948.65	955.925	912.967	858.689	966.343
Itgb7	ENSMUSG00000001281	112.636	-0.121882	0.279021	-0.43682	0.662242	1	166.006	174.458	213.228	148.389	202.311	160.105	218.206
Myg1	ENSMUSG00000001285	137.727	0.138142	0.13535	1.02063	0.307429	1	134.142	136.352	141.005	135.672	153.515	109.822	116.064
Rarg	ENSMUSG00000001288	81.9202	-0.00899159	0.226936	-0.0396216	0.968395	1	51.8914	62.6723	63.0516	64.0838	56.9213	69.6911	53.9539
Pfdn5	ENSMUSG00000001289	786.599	-0.255874	0.174491	-1.4664	0.14254	1	648.598	614.657	641.283	630.083	746.77	874.918	653.654
Efnb2	ENSMUSG00000001300	602.67	-0.0671259	0.173892	-0.38602	0.699482	1	620.792	834.325	694.318	768.876	756.471	641.499	901.104
Rrp15	ENSMUSG00000001305	97.6879	-0.066507	0.174845	-0.380377	0.703666	1	96.1136	144.902	92.8345	101.59	104.544	117.313	121.854
Rnd2	ENSMUSG00000001313	167.671	0.691382	0.273373	2.52908	0.0114362	0.564449	104.629	82.0757	59.3138	71.0516	45.6506	45.0058	50.6795
Srr	ENSMUSG00000001323	545.226	0.0748684	0.099552	0.752053	0.452019	1	440.341	507.257	468.348	521.54	439.386	492.108	445.002
Sync	ENSMUSG00000001333	31.6939	-0.0240597	0.228247	-0.105411	0.91605	1	40.6157	45.2374	26.8599	57.4716	60.6448	39.6441	33.4095
Fndc5	ENSMUSG00000001334	23.7175	0.576995	0.410932	1.40411	0.160285	1	7.04964	23.8879	9.83909	17.1779	4.44238	11.9935	9.38511
Acp5	ENSMUSG00000001348	943.275	-0.0348458	0.129055	-0.270006	0.787156	1	809.844	807.205	988.896	798.588	827.864	866.471	918.786
Cnn1	ENSMUSG00000001349	1443.87	-0.411687	0.31387	-1.31165	0.189638	1	2521.75	669.438	1351.19	1691.04	1510.96	3637.17	1226.7
Fbxo9	ENSMUSG00000001366	347.926	0.00478034	0.090534	0.0528016	0.95789	1	306.757	348.051	325.724	328.321	324.381	299.762	356.672
Vps50	ENSMUSG00000001376	274.121	-0.102616	0.126491	-0.811252	0.417221	1	222.803	279.557	269.021	244.41	265.086	292.695	260.328
Hars	ENSMUSG00000001380	307.044	-0.0863121	0.0993352	-0.868897	0.384903	1	287.316	357.845	367.751	296.037	359.251	338.205	348.764
Zmat2	ENSMUSG00000001383	517.647	-0.145896	0.160004	-0.911824	0.361861	1	458.174	528.321	479.82	461.048	489.889	619.636	491.375
Ube2c	ENSMUSG00000001403	244.345	-0.128105	0.190422	-0.672743	0.501111	1	225.95	373.678	303.269	220.197	251.112	311.732	360.921
Smg5	ENSMUSG00000001415	642.532	-0.0678791	0.113269	-0.599273	0.548991	1	600.495	701.228	628.635	605.082	602.59	661.631	728.761
Cct3	ENSMUSG00000001416	992.93	-0.0587217	0.161701	-0.363149	0.716493	1	1076.35	1415.48	1091.23	1223.23	1169.41	1234.36	1357.55
Glmp	ENSMUSG00000001418	766.134	0.038959	0.095358	0.408555	0.682866	1	706.385	691.78	683.43	721.485	645.247	717.218	678.995
Mef2d	ENSMUSG00000001419	604.393	0.221828	0.110837	2.00139	0.0453504	0.838313	716.3	585.389	575.824	645.229	534.938	543.226	540.892
Tmem79	ENSMUSG00000001420	214.052	-0.0155018	0.178777	-0.0867104	0.930902	1	146.912	189.211	160.262	167.824	139.151	183.827	177.586
Snd1	ENSMUSG00000001424	643.622	-0.00371742	0.198606	-0.0187175	0.985066	1	573.111	811.739	813.715	635.575	626.482	604.623	901.76
Col18a1	ENSMUSG00000001435	365.886	0.0850907	0.263325	0.32314	0.74659	1	438.011	327.858	354.794	233.055	310.541	327.329	316.755
Slc19a1	ENSMUSG00000001436	218.953	0.071073	0.264923	0.268278	0.788485	1	110.113	173.782	137.913	124.093	136.615	96.329	156.045
Kpnb1	ENSMUSG00000001440	1472.98	0.0131573	0.134933	0.0975104	0.922321	1	1717.65	2169.05	1811.53	1723.92	1747.88	1691.16	2082.52
Npepps	ENSMUSG00000001441	791.585	-0.0878853	0.100976	-0.870358	0.384105	1	781.997	901.92	904.705	902.717	919.898	816.957	1048.74
Tbx21	ENSMUSG00000001444	8.35572	-0.303729	0.524341	-0.579258	0.562415	1	3.36538	5.1359	16.3622	9.28798	16.3147	2.78913	15.6957
Mrpl10	ENSMUSG00000001445	426.644	-0.0460885	0.0929443	-0.495872	0.619984	1	367.171	448.371	388.655	425.401	409.864	408.575	445.138
Cyp51	ENSMUSG00000001467	742.276	-0.0460802	0.240809	-0.191356	0.848247	1	1651.86	1371.32	1269.18	1480.82	1496.32	1568.33	1447.57
Tcf25	ENSMUSG00000001472	2028	0.0695423	0.115299	0.603148	0.54641	1	2100.38	1768.83	1923.39	2325.54	2003.78	1880.01	1912.91
Tubb6	ENSMUSG00000001473	183.485	0.0626547	0.220318	0.284383	0.776117	1	314.986	152.168	195.106	219.377	192.189	261.171	177.72
Def8	ENSMUSG00000001482	278.507	0.374815	0.185873	2.01651	0.0437464	0.831323	217.278	159.647	151.485	198.67	124.865	134.921	154.785
Meox1	ENSMUSG00000001493	26.9755	-0.0270567	0.326251	-0.0829322	0.933905	1	22.0327	22.284	35.1438	16.7801	24.3978	31.8673	16.799
Pax9	ENSMUSG00000001497	0.077189	0	0.19081	0	1		0	0	0	0	0	0	0
Irx2	ENSMUSG00000001504	0.733865	1.03426	0.547442	1.88926	0.0588566		2.13579	5.83738	0.79667	0	0	0	0
Col1a1	ENSMUSG00000001506	429.086	0.212394	0.256911	0.826722	0.408395	1	729.817	488.691	710.128	571.732	479.691	590.798	543.048
Itga3	ENSMUSG00000001507	1046.62	0.252765	0.176587	1.43139	0.152318	1	1047.12	1194.72	1207.83	1280.45	986.558	922.737	1058.89
Sgca	ENSMUSG00000001508	5.07601	-0.202556	0.62342	-0.32491	0.745249	1	5.26696	0.125314	6.67998	4.9197	1.41448	8.05737	4.79445
Dlx3	ENSMUSG00000001510	0.762447	-0.309632	0.531652	-0.582396	0.5603		0	0	0.859173	0	0	0	2.26408
Foxm1	ENSMUSG00000001517	162.149	-0.201323	0.210807	-0.95501	0.339573	1	157.861	275.448	219.529	177.056	185.491	222.463	311.89
Itfg2	ENSMUSG00000001518	92.012	-0.0173651	0.170417	-0.101898	0.918838	1	83.9879	119.26	91.0014	82.8478	98.7727	86.2904	104.829
Nrip2	ENSMUSG00000001520	14.702	0.718833	0.377559	1.90389	0.056924	0.886231	21.9833	15.3064	21.3295	20.0942	2.86363	17.7686	11.9359
Tulp3	ENSMUSG00000001521	41.0423	-0.322712	0.230154	-1.40216	0.160869	1	55.0623	52.6448	45.3963	26.2098	35.6498	64.1341	67.6766
Gtf2h4	ENSMUSG00000001524	96.1222	-0.212118	0.169876	-1.24866	0.211788	1	71.5692	99.8	82.5547	93.3018	92.3621	116.267	91.8218
Tubb5	ENSMUSG00000001525	1413.31	0.0194675	0.178357	0.109149	0.913084	1	1670.97	1697.66	2133.9	1836.79	1601.63	1808.43	2024.37
Ell2	ENSMUSG00000001542	580.197	0.115447	0.157507	0.732962	0.463581	1	694.772	566.959	551.088	489.383	591.789	563.417	438.66
Jup	ENSMUSG00000001552	1391.02	0.241413	0.172732	1.39761	0.162229	1	1838.87	1757.51	1691.12	1571.48	1433.02	1242.86	1666.89
Fkbp10	ENSMUSG00000001555	53.8732	0.161856	0.220932	0.732605	0.4638	1	59.6061	39.982	60.7653	44.654	43.9032	47.1131	45.0349
Klhl10	ENSMUSG00000001558	0.573854	-0.364983	0.561732	-0.649747	0.515856		0.123734	0.119296	0	0	1.32746	0	0
Mnx1	ENSMUSG00000001566	7.36399	-0.808942	0.509857	-1.58661	0.112602	0.978958	4.24029	7.20392	2.07611	8.55979	21.3353	7.73502	5.20077
Nom1	ENSMUSG00000001569	220.33	-0.0505774	0.115547	-0.437722	0.661588	1	200.377	223.715	196.094	224.869	212.4	192.694	252.743
Ergic1	ENSMUSG00000001576	681.8	-0.151141	0.144424	-1.04651	0.295325	1	560.374	651.212	555.878	671.081	649.408	665.22	717.851
Tnk1	ENSMUSG00000001583	301.025	-0.0242902	0.111181	-0.218476	0.827059	1	324.751	267.788	291.927	284.883	292.214	296.369	301.584
Acap1	ENSMUSG00000001588	97.6477	0.291543	0.357509	0.815483	0.414796	1	101.051	85.991	283.635	164.34	148.655	128.559	109.164
Tcea3	ENSMUSG00000001604	277.656	-0.184571	0.183184	-1.00758	0.313658	1	208.297	176.169	208.875	306.092	318.846	221.795	228.239
Csn3	ENSMUSG00000001622	1.43544	-0.629228	0.638496	-0.985484	0.324386		0	1.94937	0	9.01685	4.12115	11.804	1.93317
Ifrd1	ENSMUSG00000001627	682.175	0.915459	0.441398	2.074	0.0380794	0.809062	1791.41	841.245	445.889	378.777	486.445	413.765	341.193
Stk38l	ENSMUSG00000001630	251.009	-0.218383	0.158075	-1.38151	0.167121	1	229.747	203.995	187.661	189.518	196.345	286.822	223.357
Brpf1	ENSMUSG00000001632	273.236	-0.101504	0.118515	-0.856461	0.391743	1	282.395	320.175	308.346	313.378	351.773	289.122	349.183
Akr1b3	ENSMUSG00000001642	174.977	0.0234574	0.174703	0.13427	0.893189	1	139.116	182.171	197.68	224.467	156.137	211.473	176.406
Hoxc11	ENSMUSG00000001656	1.01014	0	0.313668	0	1		0	0	0	0	0	0	0
Hoxc8	ENSMUSG00000001657	39.603	0.335052	0.596291	0.561893	0.574189	1	166.725	95.3468	95.563	125.848	94.9652	139.698	75.8094
Hoxc6	ENSMUSG00000001661	36.7712	0.0599107	0.280802	0.213355	0.83105	1	141.657	59.2413	100.765	115.071	106.285	118.536	81.6111
Gstt1	ENSMUSG00000001663	377.223	0.1521	0.238871	0.636743	0.524292	1	166.291	82.6336	126.068	171.492	122.673	149.779	89.4726
Gstt3	ENSMUSG00000001665	244.478	-0.0274681	0.152031	-0.180674	0.856623	1	184.256	161.662	152.366	216.932	179.949	181.385	182.627
Ddt	ENSMUSG00000001666	39.9563	0.134969	0.283081	0.476785	0.633515	1	41.4873	42.3445	37.7852	52.187	40.2791	37.6373	40.2362
Tat	ENSMUSG00000001670	134.512	0.670526	0.608283	1.10232	0.270321	1	188.86	644.763	266.587	457.158	177.89	281.126	270.559
Marveld3	ENSMUSG00000001672	407.063	0.0816883	0.11682	0.699266	0.484386	1	518.402	647.329	527.736	586.339	523.468	532.645	561.831
Ddx18	ENSMUSG00000001674	147.335	0.0413755	0.150522	0.27488	0.783409	1	156.229	200.356	174.557	179.11	181.869	154.206	184.673
Ubl3	ENSMUSG00000001687	590.847	0.0334671	0.0962769	0.347613	0.728131	1	657.138	597.584	617.839	560.689	602.38	551.968	630.458
Gramd3	ENSMUSG00000001700	1052.98	0.306434	0.188548	1.62523	0.104113	0.971703	535.775	434.128	485.213	587.446	467.747	426.733	332.669
Eef1e1	ENSMUSG00000001707	127.959	-0.0620836	0.224613	-0.276403	0.782238	1	130.137	196.519	118.713	109.624	116.097	174.626	144.607
Akt1	ENSMUSG00000001729	1263.21	-0.064868	0.138534	-0.468247	0.639608	1	1171.75	1370.01	1215.77	1114.92	1208.31	1139.24	1479.55
Cldn15	ENSMUSG00000001739	2701.97	0.0377269	0.139498	0.270449	0.786815	1	1918.2	1722.2	1856.08	2300.36	2105.44	1830.71	1753.32
Il16	ENSMUSG00000001741	99.195	0.605042	0.319836	1.89173	0.0585272	0.893233	109.706	106.695	228.203	135.793	76.4399	103.556	97.7727
Tcirg1	ENSMUSG00000001750	413.669	-0.0774392	0.181848	-0.425846	0.67022	1	495.176	427.289	539.973	489.134	475.052	557.853	512.146
Naglu	ENSMUSG00000001751	102.087	0.0410664	0.229037	0.1793	0.857702	1	87.977	58.9262	92.998	74.4286	85.3434	77.6589	65.7496
Ppat	ENSMUSG00000001755	278.03	0.00979217	0.166367	0.0588587	0.953065	1	173.802	255.723	224.698	209.314	207.167	190.336	246.354
Smo	ENSMUSG00000001761	142.39	-0.238776	0.148645	-1.60636	0.108196	0.971703	133.822	144.83	123.687	115.595	145.247	163.397	151.297
Tspan33	ENSMUSG00000001763	36.6905	0.397443	0.38325	1.03703	0.299721	1	17.3353	23.108	22.3624	12.2175	21.5923	5.30266	15.6714
Crnkl1	ENSMUSG00000001767	229.64	-0.0368229	0.135881	-0.270994	0.786395	1	228.671	249.918	242.137	186.651	225.169	247.172	226.435
Rin2	ENSMUSG00000001768	467.283	0.00975865	0.177782	0.0548912	0.956225	1	432.06	415.582	413.915	365.151	357.89	436.034	415.615
Folh1	ENSMUSG00000001773	0.51643	-0.545204	0.425995	-1.27984	0.200603		0	0	0.121535	0.727135	0	4.66808	1.83477
Chordc1	ENSMUSG00000001774	684.99	0.120101	0.238067	0.504483	0.613922	1	940	704.915	543.746	1109.24	934.59	698.623	640.317
Rtcb	ENSMUSG00000001783	849.778	-0.125177	0.121381	-1.03128	0.302411	1	732.827	739.809	787.787	747.32	858.266	750.214	854.565
Pwp1	ENSMUSG00000001785	185.504	-0.0235409	0.13911	-0.169225	0.865619	1	186.731	228.593	169.576	171.103	174.03	209.65	192.911
Fbxo7	ENSMUSG00000001786	121.996	0.06809	0.124786	0.545653	0.585304	1	124.944	93.3924	108.381	112.144	104.536	102.119	106.082
Capns1	ENSMUSG00000001794	1604.72	0.0385539	0.120016	0.321241	0.748028	1	1867.35	1717.81	1692.48	2100.55	1797.58	1694.9	1893.61
Lrp3	ENSMUSG00000001802	34.853	-0.0726381	0.333265	-0.217959	0.827461	1	56.0396	27.1326	42.3205	38.0431	19.2775	60.0284	47.3612
Dsg4	ENSMUSG00000001804	3.88101	0.538618	0.512725	1.0505	0.293488	1	7.37386	8.16933	5.34785	6.25536	2.0148	6.15775	5.18304
Hoxd13	ENSMUSG00000001819	0.121009	0	0.19081	0	1		0	0	0	0	0	0	0
Hoxd12	ENSMUSG00000001823	0.107913	0	0.19081	0	1		0	0	0	0	0	0	0
Folr1	ENSMUSG00000001827	3.948	-0.525909	0.628157	-0.837225	0.402466	1	0.125503	1.823	3.21166	4.58092	2.72805	3.8561	4.65444
Clpb	ENSMUSG00000001829	183.419	0.117598	0.146581	0.802272	0.422396	1	163.944	188.812	168.061	212.088	159.855	160.261	184.823
2020-09-07	ENSMUSG00000001833	1396.18	-0.178642	0.157471	-1.13444	0.256609	1	1534.88	1495.17	1530.99	1418.22	1666.67	1882.83	1537.76
Zdhhc4	ENSMUSG00000001844	155.52	0.0844941	0.145857	0.579295	0.56239	1	136.61	154.748	165.628	159.999	120.472	146.118	165.042
Rac1	ENSMUSG00000001847	3151.86	-0.0443524	0.106409	-0.416811	0.676817	1	3707.3	4483.78	4097.93	3249.19	3919.96	3704.28	4408.36
Nup214	ENSMUSG00000001855	225.017	0.13251	0.177368	0.747092	0.455008	1	279.051	250.796	266.17	314.207	249.671	222.731	285.928
Aif1l	ENSMUSG00000001864	8.31958	0.578417	0.524738	1.1023	0.270332	1	7.78315	3.22143	6.17476	9.36001	4.34742	5.20801	1.94994
Cpa3	ENSMUSG00000001865	6.45614	0.245866	0.62014	0.396469	0.691759	1	2.81395	5.30617	4.00614	11.355	2.38448	6.6994	3.96115
Ltbp1	ENSMUSG00000001870	181.419	0.192499	0.19384	0.993081	0.32067	1	301.652	143.684	202.506	228.888	170.5	216.384	184.748
Ugp2	ENSMUSG00000001891	1227.82	-0.254158	0.117307	-2.16661	0.0302648	0.776618	978.941	1019.19	965.812	967.727	1220.97	1206.98	1095.09
Kcnh6	ENSMUSG00000001901	22.5311	0.168003	0.336539	0.499207	0.617634	1	15.7283	22.2424	21.3049	34.0272	28.2807	15.1003	19.6639
Trmt1	ENSMUSG00000001909	280.823	-0.0181476	0.163036	-0.111311	0.91137	1	222.529	278.793	241.036	292.026	233.323	227.698	322.612
Nacc1	ENSMUSG00000001910	703.752	0.00476743	0.121031	0.0393902	0.968579	1	695.294	866.4	674.126	722.964	729.481	663.479	822.699
Nfix	ENSMUSG00000001911	276.319	0.0332114	0.146858	0.226146	0.821088	1	319.068	226.056	280.64	296.521	283.177	260.657	277.264
Slc1a5	ENSMUSG00000001918	778.185	-0.0742351	0.18096	-0.410229	0.681638	1	685.129	712.459	839.092	800.078	710.599	870.609	817.166
Uba1	ENSMUSG00000001924	2139.56	0.15663	0.148151	1.05723	0.290406	1	2504.44	2268.19	2678.59	2956.3	2352.58	2072.1	2569.83
Vwf	ENSMUSG00000001930	133.05	0.105259	0.279758	0.376252	0.706729	1	149.688	107.058	182.305	176.256	112.211	176.532	136.613
Siae	ENSMUSG00000001942	462.309	0.25671	0.117197	2.19041	0.0284945	0.763814	415.372	375.059	375.217	473.783	358.303	341.709	326.843
Vsig2	ENSMUSG00000001943	127.967	0.023341	0.399458	0.0584317	0.953405	1	11.4859	6.70077	8.33319	24.1911	9.80398	11.9958	12.2046
Esam	ENSMUSG00000001946	107.825	0.302689	0.212372	1.42528	0.154077	1	99.9134	100.703	105.72	123.571	67.6938	112.502	75.3984
Spa17	ENSMUSG00000001948	12.3437	0.183142	0.417006	0.439184	0.660528	1	16.2756	8.8385	5.01344	4.95079	3.43932	6.14517	13.1754
Fam50a	ENSMUSG00000001962	187.79	0.0329885	0.131558	0.250752	0.802006	1	204.044	179.859	184.703	186.846	193.847	171.068	190.429
Emd	ENSMUSG00000001964	228.197	-0.0335986	0.115518	-0.290853	0.771164	1	295.612	217.232	238.448	241.529	240.492	269.335	248.718
Taco1	ENSMUSG00000001983	148.319	-0.105488	0.20093	-0.524999	0.599584	1	69.8484	130.071	85.4706	114.095	101.237	103.212	118.255
Grik3	ENSMUSG00000001985	19.5635	0.511804	0.41912	1.22114	0.222033	1	26.8625	24.0049	13.7496	18.1435	9.62022	15.7266	15.7083
Gria3	ENSMUSG00000001986	31.852	-0.0956939	0.273585	-0.349778	0.726506	1	47.0231	27.2118	37.7435	22.1699	28.4994	40.9652	37.3566
Npas1	ENSMUSG00000001988	4.63652	-0.148199	0.59822	-0.247734	0.804341	1	4.00204	5.1943	3.28884	3.59361	2.9181	2.04166	9.29741
Sipa1l2	ENSMUSG00000001995	186.858	0.0495404	0.147558	0.335734	0.737071	1	173.72	139.314	143.557	197.99	155.357	153.198	162.556
Ap4e1	ENSMUSG00000001998	107.72	-0.15141	0.138804	-1.09082	0.275353	1	107.374	132.457	97.3804	95.2771	133.544	135.225	95.4128
Blvra	ENSMUSG00000001999	167.072	-0.226267	0.146906	-1.54022	0.123508	0.994887	155.028	178.218	188.465	155.728	171.806	242.974	177.651
Pdzd4	ENSMUSG00000002006	35.6563	-0.395914	0.239898	-1.65034	0.098873	0.971703	32.2333	31.0767	30.7611	26.0507	40.3654	39.9187	39.9117
Srpk3	ENSMUSG00000002007	13.6748	0.324414	0.542619	0.597867	0.549929	1	9.32956	4.03682	26.3803	8.28737	10.2121	12.3273	3.66404
Idh3g	ENSMUSG00000002010	1195.91	-0.0312309	0.113495	-0.275173	0.783183	1	920.086	870.025	1015.36	1054.04	911.918	1122.88	914.712
Pnck	ENSMUSG00000002012	57.742	0.232278	0.296476	0.783465	0.433354	1	112.165	37.0456	59.206	88.8431	62.7928	79.6578	44.6144
Ssr4	ENSMUSG00000002014	1107.71	-0.177056	0.190466	-0.929595	0.352581	1	855.731	1101.73	927.236	948.13	907.881	1336.15	1012.69
Bcap31	ENSMUSG00000002015	1269.89	-0.0198355	0.114594	-0.173094	0.862578	1	1053.21	1197.2	1167.48	1173.74	1060.01	1392.64	1034.72
Fam98a	ENSMUSG00000002017	290.968	-0.0122755	0.109067	-0.11255	0.910387	1	301.315	304.588	277.033	321.108	299.88	317.619	292.685
Ltbp2	ENSMUSG00000002020	60.0027	0.756597	0.364363	2.07649	0.0378485	0.809062	62.2962	47.1664	80.285	71.3007	36.4186	35.958	38.2514
Kmt2a	ENSMUSG00000002028	718.145	0.0863842	0.214798	0.402166	0.687562	1	769.331	698.653	935.704	969.138	806.985	742.149	830.935
Ift46	ENSMUSG00000002031	231.962	0.28469	0.147266	1.93316	0.0532161	0.868567	208.004	194.737	201.305	212.077	164.187	170.649	164.857
Tmem25	ENSMUSG00000002032	63.3403	0.316717	0.227703	1.39092	0.164248	1	76.302	62.6522	57.3143	67.7719	60.4155	45.9375	53.1665
Cd3g	ENSMUSG00000002033	84.8848	-0.225509	0.297049	-0.759162	0.447755	1	70.9439	98.5133	127.41	67.9382	109.378	118.383	96.1329
Trappc6a	ENSMUSG00000002043	151.654	-0.198978	0.25928	-0.767423	0.44283	1	116.098	147.779	155.651	118.938	131.036	156.096	178.285
Supt6	ENSMUSG00000002052	814.907	0.165488	0.137504	1.20351	0.228779	1	912.805	819.393	841.715	947.03	805.96	690.215	855.603
Spag5	ENSMUSG00000002055	193.033	-0.0636451	0.185205	-0.343648	0.731111	1	173.681	221.164	219.777	187.053	167.171	205.267	254.831
Foxn1	ENSMUSG00000002057	0.805656	0.0257598	0.553163	0.0465682	0.962857		0.131426	3.23936	1.93954	0	1.4277	2.74486	0.129659
Unc119	ENSMUSG00000002058	68.9128	-0.253668	0.245256	-1.0343	0.300996	1	64.2003	54.1494	53.7078	61.7663	64.5236	92.6023	50.8674
Rab34	ENSMUSG00000002059	48.1441	-0.110873	0.236984	-0.467851	0.639891	1	52.2335	26.2733	54.5132	43.4909	49.1368	53.6996	38.9025
Sdf2	ENSMUSG00000002064	412.829	-0.0877022	0.11435	-0.766962	0.443104	1	365.903	335.18	310.707	315.479	366.421	377.665	315.696
Ccne1	ENSMUSG00000002068	51.5368	-0.38302	0.223009	-1.71751	0.0858868	0.96809	50.2084	71.6979	81.1956	44.5557	80.8594	71.8811	92.8822
Hsf2bp	ENSMUSG00000002076	2.87787	-0.259001	0.63892	-0.405373	0.685203	1	2.80385	4.05659	4.02702	0.649565	2.40637	5.36411	3.94875
Bbc3	ENSMUSG00000002083	22.7662	0.216756	0.466521	0.464622	0.642202	1	23.0803	20.1622	27.6878	10.9486	14.3513	23.2333	12.7183
Mybpc3	ENSMUSG00000002100	0.42262	-0.035384	0.421128	-0.0840219	0.933039		0.769156	0	0	0	0	0.784128	0
Psmc3	ENSMUSG00000002102	1075.54	-0.0543616	0.120407	-0.451482	0.651642	1	1099.58	1309.75	1174.1	1130.32	1148.95	1381.3	1142.85
Acp2	ENSMUSG00000002103	491.315	0.0652103	0.0908098	0.718098	0.472697	1	479.863	419.806	524.558	443.604	421.219	447.249	463.583
Rapsn	ENSMUSG00000002104	1.74554	1.42214	0.63764	2.23031	0.0257268		5.2525	1.8838	1.91137	4.89838	0	0.765577	0
Slc39a13	ENSMUSG00000002105	94.8543	0.526924	0.197764	2.66441	0.0077124	0.485057	91.8899	69.7059	94.9539	83.0294	52.2936	59.6794	60.7598
Celf2	ENSMUSG00000002107	162.143	0.0880153	0.265741	0.331207	0.740488	1	172.162	164.784	247.56	181.731	182.96	192.009	164.708
Nr1h3	ENSMUSG00000002108	326.146	0.206414	0.173073	1.19264	0.233009	1	273.346	308.748	314.977	277.767	265.247	230.301	267.362
Ddb2	ENSMUSG00000002109	152.365	0.0556538	0.135631	0.410332	0.681562	1	122.67	121.782	139.386	163.142	112.921	138.286	138.103
Spi1	ENSMUSG00000002111	51.0276	0.169804	0.299386	0.567175	0.570595	1	42.618	58.8528	85.1383	45.716	45.7627	58.6838	48.8731
Sf3a1	ENSMUSG00000002129	425.948	-0.0120276	0.148358	-0.0810713	0.935385	1	481.979	534.209	475.538	483.52	481.58	422.175	592.336
Stat6	ENSMUSG00000002147	1228.18	0.152365	0.120023	1.26947	0.204274	1	1216.14	1171.76	1291.3	1385.9	1171.36	1082.26	1159.85
Clgn	ENSMUSG00000002190	4.00419	-0.892709	0.609726	-1.46412	0.143162	1	0	2.68926	6.74226	1.23679	5.6766	5.26293	8.72192
Napsa	ENSMUSG00000002204	39.2923	0.733991	0.453184	1.61963	0.105311	0.971703	30.1273	33.5601	95.0776	55.6723	38.5791	29.6644	21.2944
Vrk3	ENSMUSG00000002205	368.354	0.00550862	0.104332	0.0527991	0.957892	1	316.681	396.614	401.312	373.837	372.905	346.038	394.555
Smg9	ENSMUSG00000002210	116.251	0.12038	0.226212	0.532155	0.594619	1	116.977	122.276	103.169	100.846	89.4916	90.4791	124.598
Paxip1	ENSMUSG00000002221	247.572	0.0788388	0.130908	0.602247	0.54701	1	228.557	316.761	279.793	261.684	244.814	246.132	281.544
Rmnd5a	ENSMUSG00000002222	1054.29	0.0811499	0.150082	0.540704	0.588711	1	880.752	619.834	866.076	949.032	788.46	834.673	720.582
Mov10	ENSMUSG00000002227	443.181	0.339876	0.235558	1.44286	0.149061	1	469.65	374.043	618.095	643.038	430.715	420.618	386.365
Ppm1j	ENSMUSG00000002228	161.783	0.699366	0.471956	1.48185	0.138381	1	18.8399	38.7487	22.5969	32.7957	14.7844	11.6108	12.8852
Rhoc	ENSMUSG00000002233	1326.08	0.127617	0.229423	0.55625	0.57804	1	1269.01	1227.97	1213.76	1006.24	1168.77	1249.6	807.177
Tead3	ENSMUSG00000002249	237.702	0.18426	0.132691	1.38864	0.164943	1	282.859	236.227	209.834	249.091	186.862	250.211	201.595
Ppard	ENSMUSG00000002250	1155.61	0.457032	0.216271	2.11323	0.0345807	0.792368	1120.86	1697.07	1424.03	1235.72	997.509	859.166	1110.44
Def6	ENSMUSG00000002257	22.0352	0.496629	0.361502	1.3738	0.169505	1	19.5347	24.6258	50.2483	29.588	16.0374	15.75	32.0182
Peg3	ENSMUSG00000002265	129.911	0.0829185	0.25632	0.323496	0.74632	1	158.178	84.6435	151.915	163.12	123.247	157.112	112.169
Zim1	ENSMUSG00000002266	2.05766	0.129885	0.645689	0.201156	0.840576		3.80372	2.34129	1.25109	5.94767	2.29343	3.97218	2.65493
Metrn	ENSMUSG00000002274	33.6879	-0.0921237	0.35305	-0.260937	0.794141	1	48.2308	36.8724	44.2592	21.0905	33.4437	31.8799	56.286
Lmf1	ENSMUSG00000002279	130.313	0.192079	0.156671	1.226	0.220198	1	102.317	120.838	99.7262	113.889	77.6598	97.5645	107.544
Narfl	ENSMUSG00000002280	249.569	-0.066826	0.14907	-0.448286	0.653947	1	219.192	235.68	190.04	200.735	205.212	241.401	217.114
Angptl4	ENSMUSG00000002289	325.541	0.821115	0.471447	1.74169	0.0815621	0.950045	328.468	176.162	364.104	159.138	67.7086	209.114	105.794
Dbf4	ENSMUSG00000002297	165.365	-0.160552	0.161567	-0.993718	0.32036	1	150.878	267.764	210.347	171.813	189.669	210.567	273.778
Daxx	ENSMUSG00000002307	232.143	0.0839838	0.130275	0.644668	0.519143	1	269.822	311.185	265.046	257.925	278.922	227.467	280.629
Cd320	ENSMUSG00000002308	66.5285	-0.0753416	0.234511	-0.321271	0.748005	1	54.9737	41.6601	37.7597	35.3418	26.2591	54.1936	49.813
Ipo4	ENSMUSG00000002319	88.4006	0.136952	0.189406	0.723062	0.469642	1	87.2229	85.5121	67.8117	89.2894	61.8814	79.207	80.4449
Tm9sf1	ENSMUSG00000002320	559.144	0.0438464	0.0931744	0.470584	0.637938	1	476.606	592.408	522.291	532.368	503.78	469.622	574.277
Rec8	ENSMUSG00000002324	217.542	0.349113	0.386533	0.903192	0.366424	1	33.9999	17.9279	24.8883	55.5679	28.4202	28.2884	14.0231
Irf9	ENSMUSG00000002325	492.069	0.197604	0.180406	1.09533	0.273373	1	718.966	479.04	475.896	666.438	539.005	524.944	463.044
Gmpr2	ENSMUSG00000002326	222.939	0.143768	0.117541	1.22313	0.221281	1	230.396	264.336	238.12	215.818	212.741	211.229	221.344
Mdp1	ENSMUSG00000002329	504.947	-0.081898	0.109888	-0.745286	0.456099	1	448.035	430.186	336.599	497.259	426.706	483.799	445.779
Dhrs1	ENSMUSG00000002332	1549.7	0.131421	0.309995	0.423947	0.671605	1	285.413	227.329	270.803	295.882	225.141	273.732	217.801
Ncan	ENSMUSG00000002341	1.39279	0.299336	0.630994	0.474389	0.635223		5.26226	0	1.9131	0.784121	0	0.76667	3.23921
Tmem161a	ENSMUSG00000002342	208.91	0.0119528	0.158042	0.0756305	0.939713	1	143.024	136.503	144.601	166.374	135.791	131.825	168.566
Armc6	ENSMUSG00000002343	59.5214	0.0293812	0.307571	0.0955265	0.923897	1	55.0479	93.7108	31.1482	47.7002	61.5197	56.3122	50.9065
Borcs8	ENSMUSG00000002345	115.567	0.0421653	0.149451	0.282135	0.77784	1	134.368	112.754	99.4509	134.485	105.413	123.299	117.987
Slc25a42	ENSMUSG00000002346	158.031	0.0516185	0.153376	0.336549	0.736457	1	118.524	109.451	107.803	115.005	99.8628	113.004	110.445
Snx9	ENSMUSG00000002365	850.528	-0.0039658	0.114486	-0.03464	0.972367	1	884.784	1018.22	958.701	760.989	995.962	835.815	901.547
Ranbp3	ENSMUSG00000002372	329.531	-0.010981	0.124174	-0.0884322	0.929533	1	369.876	375.646	319.163	320.601	321.536	351.272	374.272
Ndufa11	ENSMUSG00000002379	671.474	-0.099729	0.170338	-0.585478	0.558227	1	594.442	561.258	540.73	495.076	531.41	666.905	562.112
Bmp8b	ENSMUSG00000002384	71.8779	0.46861	0.303953	1.54172	0.123142	0.994887	140.04	96.4901	67.6942	68.2734	89.8753	68.8189	41.8849
Nr2f6	ENSMUSG00000002393	461.992	-0.0593201	0.165635	-0.358137	0.720241	1	320.881	343.825	394.79	393.125	335.933	350.64	442.709
Use1	ENSMUSG00000002395	535.236	-0.169766	0.138101	-1.22929	0.218964	1	484.845	387.828	384.655	410.554	459.895	482.16	465.301
Ocel1	ENSMUSG00000002396	511.758	-0.188851	0.114429	-1.65038	0.0988655	0.971703	381.736	433.076	454.968	433.098	442.571	503.197	505.667
Dyrk1b	ENSMUSG00000002409	118.386	-0.031916	0.242567	-0.131576	0.89532	1	120.319	125.99	116.302	58.1461	98.7828	95.2204	130.306
Braf	ENSMUSG00000002413	258.95	0.107525	0.147382	0.729568	0.465654	1	289.5	252.144	241.353	255.636	233.997	256.354	231.095
Ndufb2	ENSMUSG00000002416	77.0712	-0.220861	0.185888	-1.18814	0.234778	1	55.619	76.432	71.7039	73.3204	81.2681	76.693	85.3291
Hltf	ENSMUSG00000002428	320.094	-0.0776688	0.134673	-0.576722	0.564127	1	259.248	325.31	285.589	280.104	294.25	318.976	297.89
Prpf6	ENSMUSG00000002455	366.107	0.105504	0.0951408	1.10893	0.267461	1	376.232	334.161	357.858	401.558	351.442	314.618	357.872
Rgs19	ENSMUSG00000002458	52.4511	0.259695	0.307644	0.84414	0.398591	1	59.5444	55.6601	89.8347	71.6386	34.042	79.5573	55.1207
Rgs20	ENSMUSG00000002459	0.345929	0.205329	0.611598	0.335725	0.737078		0	0	0.0959379	0.560164	0	0.0923752	0.09307
Abhd3	ENSMUSG00000002475	558.817	0.393773	0.161075	2.44465	0.0144992	0.604931	383.843	517.046	420.721	321.303	319.902	357.776	257.337
Snrpd1	ENSMUSG00000002477	235.282	-0.292681	0.22147	-1.32154	0.186322	1	193.566	293.623	216.69	205.976	250.728	322.282	268.847
Tchp	ENSMUSG00000002486	71.3845	-0.17652	0.191906	-0.919828	0.357663	1	74.6496	66.5503	85.8192	58.4972	93.8483	73.3401	78.7986
Tiam1	ENSMUSG00000002489	75.1555	-0.673734	0.233452	-2.88597	0.00390212	0.373078	54.9487	82.1027	90.3039	72.7857	134.02	69.2058	164.77
Tsc2	ENSMUSG00000002496	530.006	0.00239525	0.130891	0.0182996	0.9854	1	559.162	455.724	490.529	641.942	519.206	515.957	568.2
Rpl3l	ENSMUSG00000002500	0.543563	-0.132945	0.546458	-0.243285	0.807784		0	0	0	0.783041	1.41242	0	0
Slc9a3r2	ENSMUSG00000002504	199.998	0.188989	0.186634	1.01262	0.311242	1	179.855	153.095	157.354	131.473	131.839	145.057	129.894
Puf60	ENSMUSG00000002524	579.248	0.115484	0.118629	0.973491	0.330309	1	587.26	568.477	647.244	611.915	571.692	517.978	581.026
Golga2	ENSMUSG00000002546	700.822	-0.0807093	0.0890927	-0.905903	0.364987	1	682.356	721.751	683.926	690.537	735.961	667.328	803.773
Uck1	ENSMUSG00000002550	296.025	-0.158039	0.155392	-1.01704	0.309135	1	210.505	215.792	228.316	216.488	238.167	250.122	240.151
Scin	ENSMUSG00000002565	1207.7	0.320697	0.18527	1.73097	0.083457	0.954932	1740.63	1555.28	2272.15	1698.32	1435.81	1843.7	1072.6
Ikzf4	ENSMUSG00000002578	14.6825	0.304916	0.348029	0.876123	0.380963	1	18.7079	14.3092	22.4785	21.633	9.65729	19.1988	15.7899
Mien1	ENSMUSG00000002580	475.914	-0.172011	0.141063	-1.2194	0.222694	1	332.437	466.631	364.059	303.314	388.132	463.275	392.051
Pon1	ENSMUSG00000002588	1.30746	-0.776289	0.618846	-1.25441	0.209691		2.29392	3.69626	1.19954	1.15274	1.08654	16.7752	1.16661
Axl	ENSMUSG00000002602	375.263	0.207837	0.166295	1.24981	0.211369	1	501.758	361.724	520.439	443.367	362.418	421.086	397.676
Tgfb1	ENSMUSG00000002603	69.3417	0.292962	0.249473	1.17432	0.240265	1	65.6542	75.7529	140.844	59.7635	49.1606	67.6269	89.172
Ccdc97	ENSMUSG00000002608	275.418	0.206251	0.118608	1.73893	0.0820471	0.950666	318.878	288.182	306.543	309.243	252.865	249.251	289.858
Zfp40	ENSMUSG00000002617	65.7657	-0.127282	0.234954	-0.541733	0.588003	1	48.3241	54.3964	50.8589	38.0315	60.1062	43.709	55.8516
Akap8l	ENSMUSG00000002625	209.646	0.140264	0.142406	0.984956	0.324646	1	195.124	159.879	207.363	199.814	166.98	187.621	159.726
Shh	ENSMUSG00000002633	10.6681	0.0713784	0.590612	0.120855	0.903806	1	0.880059	0	4.08897	0.878138	1.66835	0	0.865793
Pdcd2l	ENSMUSG00000002635	82.0964	0.0266909	0.17215	0.155044	0.876786	1	76.1876	79.1238	75.1284	64.8519	62.5622	70.8314	82.9169
Gtf2f1	ENSMUSG00000002658	498.28	0.0725682	0.110681	0.655649	0.51205	1	551.303	561.049	510.955	468.513	539.116	510.318	448.592
Clpp	ENSMUSG00000002660	166.403	0.00820522	0.243704	0.0336687	0.973141	1	141.051	186.711	156.823	123.879	132.103	173.135	147.819
Alkbh7	ENSMUSG00000002661	67.466	0.309742	0.249349	1.24221	0.214161	1	45.6625	67.0481	54.0587	67.3225	35.5828	36.8628	66.317
Pspn	ENSMUSG00000002664	4.40677	-0.104864	0.638703	-0.164183	0.869587	1	1.06149	1.02406	3.09595	9.56415	4.12466	4.2284	3.06919
Dennd1c	ENSMUSG00000002668	222.582	0.185655	0.15952	1.16383	0.244492	1	238.778	244.827	250.497	271.636	232.961	206.52	223.37
Med6	ENSMUSG00000002679	141	-0.0473685	0.173919	-0.272359	0.785346	1	111.785	157.207	119.791	132.637	122.07	143.314	138.517
Prkd1	ENSMUSG00000002688	15.6632	0.170514	0.322886	0.528092	0.597436	1	23.6406	17.0846	17.6181	14.7192	17.1219	15.8723	15.8616
Lcp2	ENSMUSG00000002699	93.1718	-0.0549219	0.22895	-0.239886	0.810419	1	97.3203	132.245	154.605	81.0706	139.199	111.24	115.592
Cse1l	ENSMUSG00000002718	502.259	-0.149488	0.130973	-1.14136	0.253718	1	467.721	574.332	506.536	459.475	504.148	616.372	551.645
Naa20	ENSMUSG00000002728	257.434	-0.131817	0.17071	-0.772174	0.440012	1	196.484	256.829	213.107	223.658	231.983	271.314	228.844
Prkra	ENSMUSG00000002731	223.002	-0.0831785	0.128512	-0.647242	0.517475	1	215.253	185.863	188.287	208.068	194.728	236.838	199.005
Fkbp7	ENSMUSG00000002732	45.1198	-0.465457	0.254707	-1.82742	0.0676361	0.913381	51.8117	31.3634	37.5959	37.2569	37.0267	71.74	54.6908
Plekha3	ENSMUSG00000002733	296.044	0.0292218	0.129453	0.225732	0.82141	1	360.808	309.773	298.317	303.587	288.015	336.825	308.464
Ykt6	ENSMUSG00000002741	1288.3	-0.0289546	0.0914702	-0.316547	0.751587	1	1100.6	1300.67	1036.24	1038.71	1057.39	1127.37	1243.42
Baz1b	ENSMUSG00000002748	664.903	0.138524	0.140153	0.988381	0.322966	1	717.043	769.956	809.638	863.389	734.411	630.112	787.1
Pex6	ENSMUSG00000002763	324.929	-0.0334351	0.219939	-0.15202	0.879172	1	308.915	333.227	345.207	264.748	286.378	287.907	387.008
Mrpl2	ENSMUSG00000002767	239.722	-0.111964	0.184804	-0.605849	0.544615	1	165.586	263.147	213.591	193.585	208.826	209.204	261.261
Mea1	ENSMUSG00000002768	480.256	0.0290327	0.127779	0.22721	0.820261	1	466.389	473.138	460.364	419.907	446.247	478.068	413.838
Gnmt	ENSMUSG00000002769	22.9229	-0.529106	0.637837	-0.829531	0.406804	1	4.06436	0.130647	3.34367	2.03802	5.35197	2.0723	4.99225
Grin2d	ENSMUSG00000002771	36.755	0.095379	0.428518	0.222579	0.823863	1	11.356	13.1309	9.60807	12.3391	2.88107	13.1252	14.0161
Kdelr1	ENSMUSG00000002778	1237.03	-0.0739259	0.106498	-0.694154	0.487586	1	898.44	943.969	904.329	927.461	944.656	898.348	1057.18
Tmem143	ENSMUSG00000002781	121.423	0.00928221	0.281952	0.0329213	0.973737	1	60.6069	59.5325	82.7554	91.9121	73.9773	67.5792	75.8609
Pdxk-ps	ENSMUSG00000002791	0.458231	-0.317857	0.475002	-0.669171	0.503387		0	0	0	0	0	2.01133	0
Ggct	ENSMUSG00000002797	58.2839	-0.0354378	0.287021	-0.123468	0.901737	1	49.7615	75.7048	63.8316	45.5506	51.5542	75.919	52.938
Jag2	ENSMUSG00000002799	53.8425	0.433111	0.295529	1.46554	0.142773	1	96.27	68.2345	65.0664	47.0453	65.3237	33.925	56.4881
Btbd6	ENSMUSG00000002803	233.156	0.00502966	0.19797	0.0254062	0.979731	1	147.536	173.638	175.02	213.482	144.974	192.098	186.641
Nudt14	ENSMUSG00000002804	150.873	0.150159	0.193676	0.775308	0.438157	1	92.8067	119.793	111.794	114.757	94.7218	92.8919	107.511
Epdr1	ENSMUSG00000002808	34.165	0.411027	0.256774	1.60073	0.109436	0.974573	39.2794	21.372	37.7601	38.6108	18.0994	31.9277	23.8743
Flii	ENSMUSG00000002812	1169.91	0.109202	0.144105	0.757793	0.448575	1	1383.23	1216.42	1347.1	1627.65	1417.48	1120.2	1337.19
Top3a	ENSMUSG00000002814	65.4123	0.105737	0.184456	0.573238	0.566483	1	66.8287	79.2871	87.3275	60.7323	60.8949	53.9311	90.6559
Atg4d	ENSMUSG00000002820	622.673	-0.0648723	0.14512	-0.447023	0.654858	1	513.733	653.294	591.697	492.255	582.366	560.169	626.608
Qtrt1	ENSMUSG00000002825	82.67	-0.0531591	0.17247	-0.308223	0.757913	1	91.7865	102.522	70.3118	80.0625	95.5111	86.7699	89.2122
Plin4	ENSMUSG00000002831	147.119	-0.441271	0.415114	-1.06301	0.287777	1	285.364	80.65	156.906	224.596	143.303	405.095	253.291
Hdgfl2	ENSMUSG00000002833	215.895	0.183625	0.169838	1.08118	0.279619	1	273.9	198.341	253.074	213.052	168.702	243.941	201.075
Chaf1a	ENSMUSG00000002835	130.642	-0.0316961	0.219171	-0.144618	0.885012	1	148.29	212.517	167.158	139.7	148.375	160.238	205.214
Adprh	ENSMUSG00000002844	185.879	0.0190319	0.149943	0.126927	0.898998	1	230.62	202.32	215.934	201.189	216.772	161.855	253.099
Tmem39a	ENSMUSG00000002845	195.682	-0.0128498	0.129927	-0.0989001	0.921218	1	181.178	219.756	172.274	208.613	199.493	208.14	185.012
Timmdc1	ENSMUSG00000002846	150	0.14328	0.139683	1.02575	0.305009	1	124.411	171.615	163.605	145.411	133.066	123.807	154.708
Pla1a	ENSMUSG00000002847	13.1769	-0.0310452	0.403161	-0.0770044	0.93862	1	21.8008	11.7643	22.7379	15.686	9.98031	21.7959	23.1317
Mcm2	ENSMUSG00000002870	234.778	0.091076	0.215088	0.423435	0.671978	1	266.736	302.362	350.236	288.803	284.896	252.667	313.659
Tpra1	ENSMUSG00000002871	290.437	0.0771229	0.124831	0.61782	0.536694	1	268.828	258.135	280.886	258.114	253.928	237.951	265.762
Nab1	ENSMUSG00000002881	356.721	-0.2008	0.102482	-1.95936	0.0500708	0.862685	404.899	469.78	431.861	441.431	492.85	466.131	551.363
Adgre5	ENSMUSG00000002885	416.684	0.147108	0.185168	0.794459	0.426928	1	595.869	416.896	704.067	698.959	518.891	639.33	473.864
Il17ra	ENSMUSG00000002897	179.428	0.31763	0.171029	1.85717	0.063287	0.90031	231.221	196.672	274.501	200.686	177.974	172.287	190.598
Lamb1	ENSMUSG00000002900	510.54	0.0704645	0.196435	0.358716	0.719807	1	720.812	549.57	753.547	665.927	573.471	775.24	570.847
Kcnn1	ENSMUSG00000002908	6.46256	-0.568949	0.583642	-0.974826	0.329647	1	2.1423	4.17367	6.86709	2.14308	1.54186	6.13167	11.6719
Arrdc2	ENSMUSG00000002910	116.789	0.172063	0.239491	0.718454	0.472477	1	120.138	80.2562	72.072	109.864	73.8975	83.7073	93.2699
Cd36	ENSMUSG00000002944	880.28	-0.691173	0.400684	-1.72498	0.0845305	0.962595	513.207	212.218	331.135	455.09	243.376	1141.62	529.115
Map2k7	ENSMUSG00000002948	226.444	-0.00287666	0.133607	-0.0215307	0.982822	1	237.854	212.65	216.615	232.983	226.002	207.26	243.057
Timm44	ENSMUSG00000002949	506.967	-0.0861865	0.12402	-0.69494	0.487093	1	362.872	462.846	407.642	443.339	397.887	488.203	446.092
Ap2a2	ENSMUSG00000002957	1278.97	0.208701	0.108764	1.91885	0.0550033	0.878699	1461.84	1311.32	1336.5	1535.36	1260.36	1152.56	1247.19
Pnkp	ENSMUSG00000002963	209.764	0.0775509	0.155144	0.499865	0.61717	1	184.74	210.806	222.582	184.642	185.699	140.79	245.964
Med25	ENSMUSG00000002968	425.491	0.16523	0.147996	1.11645	0.26423	1	365.329	428.012	474.818	460.344	363.458	352.166	436.394
Bcam	ENSMUSG00000002980	113.475	0.11779	0.226137	0.520878	0.602452	1	123.811	128.383	129.208	104.562	94.2841	135.676	103.358
Clptm1	ENSMUSG00000002981	1076.59	0.196795	0.102993	1.91077	0.0560346	0.882811	1108.6	1173.79	1195.26	1055.59	1025.27	834.69	1108.58
Relb	ENSMUSG00000002983	442.102	0.406333	0.19205	2.11576	0.034365	0.792368	678.592	539.297	609.584	629.867	588.362	432.787	366.67
Tomm40	ENSMUSG00000002984	296.263	-0.159277	0.222426	-0.71609	0.473936	1	240.736	424.195	323.372	231.007	303.699	298.403	425.203
Apoe	ENSMUSG00000002985	1896.94	0.112906	0.307045	0.367719	0.713083	1	2713.28	1784.35	2921.17	2153.09	1801.19	2451.1	2377.52
Apoc2	ENSMUSG00000002992	4.80259	0.116621	0.643416	0.181253	0.856169	1	0	0.774138	0.778991	0	0	0	0
Hbp1	ENSMUSG00000002996	747.502	0.178738	0.165144	1.08232	0.279111	1	742.417	573.052	630.229	609.647	578.493	585.53	523.88
Prkar2b	ENSMUSG00000002997	69.0775	-0.298912	0.273084	-1.09458	0.2737	1	89.3677	55.8136	76.3793	87.1883	62.6568	124.868	98.3032
Cdkn1b	ENSMUSG00000003031	545.957	-0.169746	0.153087	-1.10882	0.267509	1	519.557	456.351	565.086	479.151	593.283	509.894	604.174
Klf4	ENSMUSG00000003032	1900.2	0.185425	0.237867	0.779534	0.435665	1	2219.11	2138.98	1618.65	1587.45	1774.83	1622.81	1570.18
Ap1m1	ENSMUSG00000003033	250.184	0.27712	0.142018	1.95129	0.0510223	0.862685	300.237	233.288	250.006	235.719	196.76	228.39	201.843
Rab8a	ENSMUSG00000003037	1379.93	-0.0606612	0.0977573	-0.620528	0.53491	1	1320.83	1329.21	1196.62	1136.21	1333.38	1235.98	1334.85
Hmgn2	ENSMUSG00000003038	419.836	-0.225702	0.180243	-1.25221	0.210493	1	420.299	536.999	490.534	395.725	502.035	569.082	553.302
Fam32a	ENSMUSG00000003039	878.901	-0.125827	0.123256	-1.02086	0.307323	1	877.766	809.161	745.63	828.214	839.411	966.132	862.966
Elf3	ENSMUSG00000003051	2681.83	0.0544829	0.170486	0.319574	0.749291	1	3714.79	2622.5	2504.49	3289.73	3301.95	2555.27	2905.75
Cyp2c29	ENSMUSG00000003053	10.9531	0	0.647071	0	1	1	0	0	0	0	0	0	0
Stard3nl	ENSMUSG00000003062	291.398	-0.0583158	0.137808	-0.423166	0.672174	1	263.324	260.86	273.893	275.583	282.681	325.588	229.23
Stk11	ENSMUSG00000003068	583.399	-0.121312	0.146216	-0.829681	0.406719	1	528.731	589.607	565.735	530.912	590.967	538.122	680.863
Efna2	ENSMUSG00000003070	3.48067	0.81222	0.609356	1.33292	0.182559	1	10.843	7.04918	4.04782	5.8744	3.367	2.60364	4.0492
Atp5d	ENSMUSG00000003072	1435.14	0.11901	0.198746	0.598805	0.549303	1	1067.64	1221.22	1251.58	1073.17	856.704	1036.26	1279.31
Ppp5c	ENSMUSG00000003099	580.647	-0.0971005	0.116648	-0.832425	0.405169	1	442.959	551.419	479.465	495.571	494.897	461.104	624.978
Cdk12	ENSMUSG00000003119	291.324	0.104586	0.124495	0.840079	0.400864	1	309.884	361.72	284.453	306.443	324.458	231.314	331.136
Lipe	ENSMUSG00000003123	464.16	0.429161	0.248136	1.72954	0.083713	0.956757	379.137	350.363	368.414	274.811	225.213	313.187	214.266
Pafah1b2	ENSMUSG00000003131	496.726	-0.0432884	0.103611	-0.417799	0.676094	1	529.688	547.243	545.326	536.851	555.883	541.225	572.659
Tbc1d8	ENSMUSG00000003134	242.541	0.0717337	0.110245	0.650675	0.515257	1	223.352	229.419	256.059	264.645	196.106	243.703	245.56
Cnot11	ENSMUSG00000003135	193.859	0.0935902	0.11953	0.782988	0.433634	1	178.805	198.888	197.269	221.269	213.741	163.472	187.165
Slc2a3	ENSMUSG00000003153	34.6308	0.148504	0.29859	0.497349	0.618943	1	43.75	26.8519	48.6503	39.7556	29.5966	40.2277	35.9227
Foxj2	ENSMUSG00000003154	198.448	-0.0379721	0.136492	-0.278201	0.780858	1	242.663	175.721	199.24	192.563	217.775	196.434	210.518
Sri	ENSMUSG00000003161	2007.14	-0.170287	0.118787	-1.43354	0.151703	1	1586.93	1636.34	1659.66	1530.03	1690.48	2001.36	1722.28
Dgcr2	ENSMUSG00000003166	481.041	-0.000965178	0.119444	-0.00808061	0.993553	1	400.943	415.717	447.216	466.253	405.904	419.044	469.525
Irf3	ENSMUSG00000003184	458.963	0.165161	0.136116	1.21338	0.224984	1	441.181	405.564	514.31	428.357	355.091	421.614	413.289
Bcl2l12	ENSMUSG00000003190	83.425	-0.0225656	0.255898	-0.0881821	0.929732	1	84.8199	73.2893	90.3703	77.7678	84.0623	76.2622	88.5454
Zfp959	ENSMUSG00000003198	53.1121	-0.128794	0.190571	-0.675831	0.499148	1	50.3486	45.9388	47.2008	34.6359	43.9769	46.7053	55.6897
Mpnd	ENSMUSG00000003199	522.082	-0.0635739	0.148396	-0.428405	0.668356	1	404.075	430.657	405.527	410.562	413.609	436.495	443.162
Sh3gl1	ENSMUSG00000003200	329.562	0.27097	0.136209	1.98938	0.0466598	0.848298	347.141	325.831	301.846	313.276	312.275	218.608	274.875
Ebi3	ENSMUSG00000003206	10.1756	0.646947	0.421127	1.53623	0.124482	0.99548	12.1836	13.0372	12.2957	4.92744	4.32833	8.06311	6.18866
Ccdc94	ENSMUSG00000003208	60.6096	-0.0765117	0.219734	-0.348201	0.727689	1	63.6077	69.257	55.3523	37.8894	63.2103	47.2048	71.978
Ranbp2	ENSMUSG00000003226	1269.38	-0.0173714	0.129599	-0.13404	0.893371	1	1226.32	1418.78	1233.71	1456.24	1351.38	1332.09	1367.85
Edar	ENSMUSG00000003227	6.32231	0.960518	0.603725	1.59098	0.111613	0.976816	3.31981	11.1382	12.8423	6.19492	2.86847	7.26425	0.128675
Grk5	ENSMUSG00000003228	82.9275	0.139368	0.192567	0.723737	0.469227	1	106.814	96.5281	72.8969	90.7094	84.63	90.1632	74.9244
Dvl3	ENSMUSG00000003233	211.112	-0.0532823	0.184892	-0.288181	0.773208	1	199.191	213.712	188.737	223.289	228.561	181.235	234.306
Abcf3	ENSMUSG00000003234	425.248	0.0377663	0.126063	0.299584	0.764495	1	391.238	358.173	370.353	439.736	415.854	383.264	340.673
Eif2b5	ENSMUSG00000003235	438.86	-0.0861684	0.111304	-0.774172	0.438829	1	387.19	451.415	409.121	458.262	433.049	444.854	479.742
Cyth2	ENSMUSG00000003269	445.249	0.17326	0.118531	1.46172	0.143818	1	486.911	473.325	484.232	503.81	432.738	416.867	444.567
Sult2b1	ENSMUSG00000003271	602.944	0.042573	0.234638	0.181442	0.856021	1	706.848	797.199	877.29	563.757	805.465	624.133	722.712
Car11	ENSMUSG00000003273	11.9183	0.0868187	0.466109	0.186263	0.852239	1	13.2059	4.78726	8.13129	7.62454	9.45598	8.18874	5.78996
Dlgap1	ENSMUSG00000003279	21.1469	0.436809	0.44336	0.985226	0.324513	1	15.9926	9.16333	12.9618	18.6667	13.5396	7.22064	9.2956
Plag1	ENSMUSG00000003282	19.6554	-0.154342	0.342167	-0.451072	0.651937	1	26.9767	20.6631	19.8831	30.7264	34.3239	22.7656	27.1381
Hck	ENSMUSG00000003283	186.908	0.353708	0.190818	1.85364	0.0637908	0.902461	266.634	181.973	200.822	164.56	147.208	159.606	167.322
Mrpl4	ENSMUSG00000003299	253.88	0.103185	0.162708	0.634171	0.525969	1	191.57	202.66	214.22	216.26	179.689	198.636	194.19
Keap1	ENSMUSG00000003308	384.213	-0.129074	0.116414	-1.10875	0.267539	1	379.168	364.688	421.555	374.041	363.445	391.434	502.44
Ap1m2	ENSMUSG00000003309	768.382	-0.126601	0.0915238	-1.38326	0.166585	1	651.258	716.028	711.605	703.169	759.055	695.518	825.08
Glg1	ENSMUSG00000003316	695.154	0.052514	0.159822	0.328577	0.742476	1	874.634	767.823	855.575	828.015	784.396	703.781	917.287
Atp8b3	ENSMUSG00000003341	0.159884	-0.00336674	0.19081	-0.0176444	0.985923		0	0.793938	0	0	0	0.82954	0
Btbd2	ENSMUSG00000003344	298.617	-0.0699	0.182526	-0.382958	0.701751	1	309.323	242.868	259.012	304.295	315.26	251.503	312.803
Csnk1g2	ENSMUSG00000003345	886.538	0.0184398	0.218576	0.0843631	0.932768	1	1067.39	1067.8	1075.04	813.559	924.715	962.31	1094.68
Abhd17a	ENSMUSG00000003346	647.018	-0.0109942	0.248316	-0.044275	0.964685	1	411.585	512.241	485.231	366.482	427.996	385.678	525.063
Mob3a	ENSMUSG00000003348	244.074	0.0126659	0.163753	0.0773477	0.938347	1	277.306	267.232	366.648	291.076	326.212	289.724	279.341
Cacnb3	ENSMUSG00000003352	288.165	-0.110783	0.190829	-0.580533	0.561555	1	341.114	274.654	352.148	335.131	364.834	307.719	385.939
Ccdc65	ENSMUSG00000003354	1.68454	-0.889085	0.644496	-1.3795	0.167739		6.95141	0	0.131818	0.778378	6.80618	8.21394	1.95976
Fkbp11	ENSMUSG00000003355	87.5141	-0.142636	0.371486	-0.383959	0.701009	1	60.2781	81.7106	54.7265	43.5164	60.6312	77.8446	62.2735
Ddx23	ENSMUSG00000003360	522.088	-0.0318377	0.0921122	-0.34564	0.729613	1	509.228	543.68	526.216	499.424	509.379	488.048	597.033
Pld3	ENSMUSG00000003363	210.726	0.198371	0.177503	1.11756	0.263753	1	231.789	161.196	222.249	221.582	185.689	170.759	187.746
Grik5	ENSMUSG00000003378	44.1068	0.321488	0.287354	1.11879	0.263232	1	38.8197	31.1988	46.1568	41.5637	26.7633	41.9764	22.1682
Cd79a	ENSMUSG00000003379	95.3804	0.838936	0.474106	1.76951	0.0768086	0.941214	84.087	79.8186	316.656	170.203	73.1089	96.198	80.3231
Rabac1	ENSMUSG00000003380	329.176	0.0625942	0.255976	0.244532	0.806819	1	269.312	254.137	244.088	246.643	226.041	290.377	207.747
Etv3	ENSMUSG00000003382	709.3	0.0605669	0.143086	0.42329	0.672084	1	935.295	1118.47	1037.75	1086.96	1098.83	1012.14	899.723
Prkcsh	ENSMUSG00000003402	935.095	0.200089	0.137796	1.45206	0.146484	1	956.382	1183.76	1081.59	963.611	870.77	855.639	1003.37
Elavl3	ENSMUSG00000003410	7.43949	0.262667	0.573341	0.458135	0.646856	1	15.0873	3.16836	6.66286	13.7498	8.23389	5.63907	9.56993
Rab3b	ENSMUSG00000003411	23.6813	-0.147708	0.387073	-0.381601	0.702757	1	29.1423	6.99121	24.1407	24.5653	18.3995	24.9338	27.1946
St8sia6	ENSMUSG00000003418	104.749	0.0119177	0.342946	0.034751	0.972278	1	40.6914	51.8881	57.8897	34.2146	43.5799	57.2762	35.0779
Fcgrt	ENSMUSG00000003420	648.201	0.0538848	0.174151	0.309415	0.757006	1	503.709	382.863	528.069	536.428	438.377	484.626	480.011
Nosip	ENSMUSG00000003421	221.127	-0.0150066	0.164703	-0.091113	0.927403	1	190.584	239.252	207.621	146.545	179.006	196.346	219.759
Pih1d1	ENSMUSG00000003423	257.349	0.00724344	0.166742	0.0434411	0.96535	1	186.817	254.329	236.621	222.121	218.163	218.998	234.257
Rps11	ENSMUSG00000003429	3733.4	-0.133764	0.187881	-0.711963	0.476488	1	3142.95	3703.9	3376.36	3848.98	3329.57	3958.78	4312.46
Supt5	ENSMUSG00000003435	780.496	0.106114	0.107573	0.986436	0.323919	1	831.653	800.672	754.712	1001.48	777.115	722.129	857.325
Dll3	ENSMUSG00000003436	0.854375	-0.357587	0.553863	-0.645624	0.518523		0	0	0	0	1.49661	0	0
Paf1	ENSMUSG00000003437	374.983	0.0187882	0.0964403	0.194817	0.845536	1	391.185	349.245	391.665	412.762	371.879	337.473	430.131
Timm50	ENSMUSG00000003438	280.922	0.0177668	0.16554	0.107326	0.91453	1	266.57	327.673	325.334	233.971	274.457	276.244	305.111
Med29	ENSMUSG00000003444	58.9723	-0.309624	0.224648	-1.37826	0.168122	1	50.0275	39.6556	60.427	44.5036	36.4494	65.1288	75.882
Bicd1	ENSMUSG00000003452	72.9386	0.214662	0.246336	0.871419	0.383525	1	95.299	102.25	82.5585	77.1477	74.8452	78.8676	76.6007
Ncstn	ENSMUSG00000003458	1136.25	0.100528	0.133563	0.752658	0.451655	1	1263.83	1188.48	1337.58	1373.74	1224.66	1123.88	1260.82
Pex19	ENSMUSG00000003464	864.13	0.116225	0.112011	1.03763	0.299443	1	625.311	738.832	784.751	707.318	678.3	633.349	663.577
Phyhip	ENSMUSG00000003469	0.918191	-0.062471	0.62836	-0.0994192	0.920805		0.767836	0.129597	6.30624	0.770314	2.94241	4.11513	0.131664
Crhr2	ENSMUSG00000003476	1.18165	0.541042	0.633447	0.854123	0.393037		6.88072	0.12567	0.126985	3.33259	1.41565	2.01516	0
Inmt	ENSMUSG00000003477	11.2921	0.225602	0.564137	0.399906	0.689226	1	6.87971	6.61537	4.76741	12.2974	2.87057	5.65422	9.09228
Cyp4f18	ENSMUSG00000003484	46.0845	-0.0441051	0.326766	-0.134975	0.892632	1	40.1293	33.7756	75.2705	36.3514	42.2872	59.6791	40.6444
Impdh1	ENSMUSG00000003500	126.733	0.203789	0.260469	0.782391	0.433985	1	113.857	143.591	105.288	115.697	105.109	93.6192	111.494
Psg18	ENSMUSG00000003505	3.08928	1.05762	0.639841	1.65294	0.0983421	0.971703	0	6.87038	15.6394	0.757403	4.25518	0.13214	0
Dusp3	ENSMUSG00000003518	298.208	-0.00232405	0.160611	-0.0144701	0.988455	1	404.107	253.202	322.431	351.794	255.853	412.886	324.128
Prodh	ENSMUSG00000003526	272.172	-0.14731	0.241727	-0.609406	0.542255	1	293.592	360.278	443.705	312.667	347.37	325.182	507.008
Dgcr14	ENSMUSG00000003527	105.806	-0.116245	0.152595	-0.761787	0.446187	1	103.414	105.763	85.0114	92.8224	110.066	99.4325	108.102
Slc25a1	ENSMUSG00000003528	1289.27	0.10436	0.157769	0.661473	0.508309	1	1083.11	1207.33	1158.95	1183.7	1040.06	923.016	1264.58
Dgcr6	ENSMUSG00000003531	160.905	0.145703	0.202617	0.719108	0.472075	1	224.588	161.432	163.747	144.226	145.848	139.929	183.622
Ddr1	ENSMUSG00000003534	524.86	-0.0701924	0.174421	-0.40243	0.687368	1	470.697	449.181	377.483	414.525	466.225	403.588	480.11
Ier3	ENSMUSG00000003541	52.7565	-0.239172	0.270692	-0.883558	0.376935	1	47.6952	40.8987	54.2416	31.1488	35.0035	59.7231	57.7952
Fosb	ENSMUSG00000003545	38.5184	0.711255	0.602332	1.18084	0.237668	1	142.309	42.3091	22.486	53.7483	37.191	57.7017	7.09894
Klc4	ENSMUSG00000003546	1142.8	0.296172	0.183321	1.61559	0.106183	0.971703	1273.66	1208.08	1218.31	1105.56	1031.64	885.782	1006.13
Ercc1	ENSMUSG00000003549	80.1354	0.00204013	0.195013	0.0104615	0.991653	1	79.349	83.814	83.9654	88.6674	78.9876	84.1046	87.4595
Cyp17a1	ENSMUSG00000003555	3.31629	0.937888	0.644779	1.45459	0.145783	1	1.96343	0	1.91116	1.96955	0	0	0.12715
As3mt	ENSMUSG00000003559	337.534	0.165259	0.171574	0.963197	0.335449	1	258.048	293.907	278.796	286.491	220.966	282.947	238.842
Homer3	ENSMUSG00000003573	145.211	-0.0464017	0.190965	-0.242986	0.808016	1	106.297	107.71	98.8102	118.44	112.38	104.188	117.172
Crtc1	ENSMUSG00000003575	112.136	0.190397	0.206703	0.921116	0.35699	1	108.765	101.221	94.9338	104.231	96.5272	77.9618	94.5315
Rnf215	ENSMUSG00000003581	146.451	-0.184028	0.159581	-1.1532	0.24883	1	142.146	109.58	102.186	119.401	127.771	155.649	118.001
Sec14l2	ENSMUSG00000003585	848.438	0.0654559	0.316902	0.206549	0.836362	1	278.137	295.55	236.719	145.749	286.939	223.144	170.013
Aven	ENSMUSG00000003604	102.384	0.00876203	0.141478	0.0619322	0.950617	1	101.234	120.839	95.8408	95.7548	103.478	102.388	104.418
Cp	ENSMUSG00000003617	131.893	-0.184497	0.26832	-0.687601	0.491704	1	169.389	154.641	250.104	124.215	182.811	237.234	180.359
Crot	ENSMUSG00000003623	1241.78	0.0793612	0.188047	0.422028	0.673005	1	663.793	739.759	720.959	607.841	724.622	750.007	458.167
Rps6ka1	ENSMUSG00000003644	1730.02	-0.0550188	0.131138	-0.419551	0.674814	1	1787.13	2012.75	1683.01	1763.87	1874.27	1692.34	2086.11
Calb2	ENSMUSG00000003657	54.3247	-0.42318	0.331823	-1.27532	0.202197	1	59.2832	16.63	24.1326	38.5391	44.337	50.4392	46.8832
Snrnp200	ENSMUSG00000003660	768.969	0.24153	0.173677	1.39069	0.16432	1	881.051	785.328	917.259	1138.23	801.22	755.233	797.201
Ciao1	ENSMUSG00000003662	256.837	-0.0395052	0.110099	-0.358815	0.719733	1	215.828	244.919	245.581	230.382	214.929	266.992	235.755
Has1	ENSMUSG00000003665	0.294643	0.0908766	0.322452	0.28183	0.778074		0	0	1.72588	0	0	0	0
Taf6l	ENSMUSG00000003680	232.544	-0.345605	0.147951	-2.33595	0.0194941	0.669708	174.099	181.856	197.393	204.037	264.5	247.949	212.632
Insig2	ENSMUSG00000003721	474.374	0.245233	0.220792	1.11069	0.2667	1	645.208	775.601	711.726	456.381	623.062	587.669	424.483
Kpna6	ENSMUSG00000003731	561.516	-0.000546829	0.0888438	-0.00615494	0.995089	1	568.261	587.684	496.295	580.467	521.429	520.869	632.358
Man1a	ENSMUSG00000003746	966.86	0.291426	0.131611	2.21429	0.0268087	0.738806	744.033	752.892	956.263	872.918	737.916	656.66	638.164
Itpkc	ENSMUSG00000003752	354.806	0.226345	0.19258	1.17533	0.239862	1	542.886	521.762	449.133	355.524	490.716	367.036	343.567
Coq8b	ENSMUSG00000003762	95.8019	-0.184314	0.215227	-0.856367	0.391795	1	83.3547	113.197	80.2993	82.0341	130.401	83.1529	98.7823
Brd8	ENSMUSG00000003778	409.833	-0.0572501	0.106139	-0.539386	0.58962	1	396.835	448.531	453.72	456.277	427.966	457.224	482.848
Kif20a	ENSMUSG00000003779	271.235	-0.112604	0.177988	-0.632652	0.526961	1	269.169	319.095	330.524	296.018	303.224	327.969	355.145
Farsa	ENSMUSG00000003808	216.241	0.0605723	0.150231	0.403195	0.686805	1	230.075	254.067	234.837	238.723	219.598	210.745	258.406
Gcdh	ENSMUSG00000003809	266.602	-0.009726	0.125489	-0.0775051	0.938222	1	222.127	217.747	205.563	231.665	235.012	213.918	215.143
Mast2	ENSMUSG00000003810	903.927	0.117054	0.173717	0.673821	0.500425	1	986.728	964.816	748.585	1059.66	921.048	755.926	920.641
Dnase2a	ENSMUSG00000003812	99.2263	0.0340453	0.2248	0.151447	0.879623	1	75.9558	73.8814	101.6	61.5278	74.4646	75.6609	78.5087
Rad23a	ENSMUSG00000003813	488.575	0.0902995	0.120286	0.750709	0.452828	1	479.597	565.708	515.221	451.203	415.411	431.046	569.583
Calr	ENSMUSG00000003814	5974.72	-0.174902	0.157959	-1.10726	0.268182	1	6402.67	10498.8	8050.8	7910.04	8698.01	7393.21	11836.9
Syce2	ENSMUSG00000003824	31.0896	-0.283244	0.278677	-1.01639	0.309445	1	21.3007	34.8233	34.5876	24.6228	30.4798	40.1935	34.7619
Nfat5	ENSMUSG00000003847	906.533	0.243351	0.164217	1.48189	0.138371	1	1187.75	1064.7	1042.45	771.655	874.027	799.646	898.065
Nob1	ENSMUSG00000003848	165.679	0.000839972	0.124484	0.00674765	0.994616	1	173.012	166.748	149.102	179.847	140.861	152.521	203.346
Nqo1	ENSMUSG00000003849	426.703	-0.370378	0.19897	-1.86148	0.0626769	0.899101	186.763	238.195	186.317	225.977	271.212	267.179	276.886
Ppfia3	ENSMUSG00000003863	202.319	-0.247801	0.214406	-1.15575	0.247782	1	325.209	219.82	359.871	232.318	378.578	316.373	328.92
Gys1	ENSMUSG00000003865	131.094	0.0161125	0.185953	0.0866483	0.930951	1	121.803	86.3553	119.185	114.77	112.902	100.434	113.636
Ruvbl2	ENSMUSG00000003868	276.706	-0.160909	0.183162	-0.878507	0.379668	1	296.624	338.403	315.818	290.57	312.552	338.301	392.863
Lin7b	ENSMUSG00000003872	9.04621	-0.117131	0.495954	-0.236174	0.813298	1	22.3705	11.4006	15.9228	8.56957	16.3533	21.0773	12.1267
Bax	ENSMUSG00000003873	135.35	0.0723413	0.180475	0.400838	0.688539	1	116.587	153.78	124.993	108.418	110.297	147.081	101.13
Il7r	ENSMUSG00000003882	67.9914	-0.377481	0.281952	-1.33881	0.180632	1	85.0929	74.2775	95.8627	59.3022	106.073	99.6966	106.517
Tfam	ENSMUSG00000003923	417.371	-0.132554	0.122951	-1.0781	0.280989	1	326.661	399.824	389.527	338.823	385.628	398.061	413.698
Zfp81	ENSMUSG00000003929	98.3147	-0.353077	0.176123	-2.00472	0.0449935	0.834928	78.3486	97.4541	78.8725	82.7191	115.245	112.809	98.1034
Efnb3	ENSMUSG00000003934	19.3997	0.285508	0.373881	0.763633	0.445086	1	13.8588	17.6222	25.8448	32.6074	29.6923	16.6539	9.51407
Mmd	ENSMUSG00000003948	244.704	-0.0585548	0.170166	-0.344104	0.730768	1	312.049	236.748	275.593	296.781	265.65	369.957	237.735
Hlf	ENSMUSG00000003949	58.6093	-0.213392	0.429665	-0.496648	0.619437	1	30.3935	27.95	47.0507	19.0085	47.397	23.2675	39.0452
Fam162a	ENSMUSG00000003955	780.639	-0.403143	0.196789	-2.04861	0.0405008	0.821323	283.362	428.831	356.523	367.897	335.216	515.313	579.297
Rpl8	ENSMUSG00000003970	3630.22	-0.0709112	0.196341	-0.361163	0.717978	1	2902.34	3615.32	3637.47	3485.52	3025.76	3519.47	4209.96
Ssbp2	ENSMUSG00000003992	62.5023	0.0348755	0.208932	0.166923	0.867431	1	70.9928	41.9073	52.2178	77.9327	61.2683	59.4911	56.0184
Fancl	ENSMUSG00000004018	88.3328	-0.112851	0.205225	-0.549889	0.582395	1	60.5181	103.614	77.8167	72.4292	73.0899	97.196	84.2941
Brinp2	ENSMUSG00000004031	11.9918	-0.0201758	0.421579	-0.0478576	0.96183	1	30.3565	18.0805	8.28768	18.8566	16.1002	11.3257	31.7626
Gstm5	ENSMUSG00000004032	249.148	-0.136121	0.168767	-0.806566	0.419916	1	159.153	192.71	170.014	165.846	168.326	227.68	169.513
Gstm7	ENSMUSG00000004035	157.493	-0.135107	0.386999	-0.349114	0.727004	1	11.2741	14.2566	32.6462	24.6069	28.2319	9.68786	28.6677
Gstm3	ENSMUSG00000004038	572.068	-0.324718	0.385094	-0.843216	0.399108	1	33.9968	59.1186	35.7258	61.0826	52.7786	40.2365	80.8932
Stat3	ENSMUSG00000004040	1040.03	0.256682	0.13909	1.84544	0.0649737	0.905162	1423.73	1455.78	1371.46	1351	1211	1067.43	1235.88
Stat5a	ENSMUSG00000004043	68.8719	-0.0851537	0.222912	-0.382006	0.702457	1	43.7161	44.8295	73.7122	50.127	54.6239	49.1229	64.7107
Cavin1	ENSMUSG00000004044	498.011	-0.159567	0.233064	-0.684648	0.493566	1	759.177	343.261	432.519	565.009	485.475	836.052	443.191
Map3k11	ENSMUSG00000004054	548.713	0.00931883	0.218782	0.0425942	0.966025	1	569.221	650.812	588.346	475.826	566.901	480.033	657.326
Akt2	ENSMUSG00000004056	355.82	0.0551298	0.110736	0.49785	0.61859	1	371.184	359.189	311.218	382.033	310.418	371.619	340.449
Dnaja3	ENSMUSG00000004069	567.766	-0.00263375	0.137087	-0.0192122	0.984672	1	478.253	696.747	548.841	508.761	530.487	492.913	657.14
Hmox2	ENSMUSG00000004070	332.2	0.0492241	0.130125	0.378283	0.70522	1	261.698	249.739	261.976	245.348	256.695	264.257	217.093
Cdip1	ENSMUSG00000004071	583.024	0.17328	0.141522	1.2244	0.2208	1	389.367	308.576	347.917	387.679	334.52	316.629	298.941
Map3k20	ENSMUSG00000004085	255.061	-0.00932241	0.168292	-0.0553942	0.955824	1	331.782	228.223	288.32	346.875	298.864	308.246	293.928
Cwc15	ENSMUSG00000004096	474.948	-0.0507763	0.139439	-0.364146	0.715749	1	437.22	455.364	503.747	450.252	466.52	489.786	477.798
Col5a3	ENSMUSG00000004098	69.0981	-0.223761	0.307244	-0.728284	0.46644	1	118.723	56.6736	85.6622	99.3714	77.5509	138.296	102.694
Dnmt1	ENSMUSG00000004099	407.124	-0.00775224	0.196362	-0.0394793	0.968508	1	434.958	514.03	592.437	577.556	525.521	512.874	561.608
Ppan	ENSMUSG00000004100	156.183	0.0851613	0.227938	0.373617	0.70869	1	151.648	232.566	176.812	181.849	183.438	178.125	165.064
Angptl2	ENSMUSG00000004105	163.137	0.742557	0.198894	3.73344	0.000188884	0.0635291	262.171	118.253	194.42	276.525	130.046	135.656	109.058
Cacna1e	ENSMUSG00000004110	97.7839	0.287103	0.241661	1.18804	0.234817	1	142.735	88.2601	164.545	146.704	117.678	128.793	84.3535
Cacna1b	ENSMUSG00000004113	35.6005	-0.493742	0.331559	-1.48915	0.136448	1	44.9978	15.7559	31.1094	18.952	42.0019	29.5517	49.2598
Trmt10a	ENSMUSG00000004127	34.9019	0.0398825	0.234232	0.170269	0.864798	1	33.8825	55.3943	38.7146	28.893	29.0147	49.8742	34.0449
Etv1	ENSMUSG00000004151	82.5462	0.229604	0.22724	1.01041	0.312301	1	134.251	73.8453	98.3958	91.5835	93.8721	83.7236	76.8535
Kifc2	ENSMUSG00000004187	117.782	-0.0201364	0.225787	-0.0891831	0.928936	1	77.2263	58.0566	71.6338	90.9823	76.0802	66.3066	82.602
Psap	ENSMUSG00000004207	5069.46	0.0244905	0.156194	0.156795	0.875406	1	5034.81	4717.26	5711.44	5929.86	4730.6	4815.65	6225.81
Ikbkg	ENSMUSG00000004221	406.665	0.00836387	0.0985587	0.0848618	0.932371	1	361.285	324.827	354.458	384.364	358.053	346.722	355.621
Wars2	ENSMUSG00000004233	84.4264	-0.166927	0.164138	-1.01699	0.309158	1	66.6484	93.2693	85.426	82.1718	94.7295	80.8037	102.311
Atn1	ENSMUSG00000004263	30.9871	0.68231	0.31877	2.14045	0.0323184	0.789729	33.3605	40.0161	33.5711	48.7296	30.5197	21.9716	18.9386
Phb2	ENSMUSG00000004264	1275.84	-0.0514556	0.133348	-0.385875	0.699589	1	1017.67	1373.77	1179.91	1194.13	1145.4	1187.68	1371.86
Ptpn6	ENSMUSG00000004266	337.666	0.474752	0.200589	2.36679	0.0179432	0.653693	307.364	305.687	524.534	391.584	303.985	242.86	271.821
Eno2	ENSMUSG00000004267	36.8018	0.0453616	0.322776	0.140536	0.888237	1	59.218	26.8219	40.7137	51.0139	40.8756	37.9395	50.5678
Emg1	ENSMUSG00000004268	723.489	-0.0570285	0.115567	-0.493469	0.621681	1	692.36	872.696	680.197	732.618	624.007	917.444	779.288
Lpcat3	ENSMUSG00000004270	2011.24	0.318566	0.149011	2.13787	0.0325273	0.789729	2055.92	1798.25	1586.85	1814.4	1534.39	1315.44	1501.21
Atp6v1f	ENSMUSG00000004285	342.831	-0.0594736	0.145678	-0.408255	0.683086	1	321.092	376.623	282.111	321.335	302.818	392.498	321.041
Il12b	ENSMUSG00000004296	2.06038	-0.620348	0.639261	-0.970413	0.331841		1.23236	4.96626	1.24892	2.33553	2.28879	6.33244	6.03593
Clcn5	ENSMUSG00000004317	320.202	0.564486	0.209076	2.69991	0.00693576	0.458564	306.927	329.114	280.94	281.477	186.761	183.037	230.52
Clcn3	ENSMUSG00000004319	1103.22	-0.0484255	0.100036	-0.484082	0.628328	1	995.949	1278.24	1023.37	1041.91	1031.37	1173.41	1162.31
Hif3a	ENSMUSG00000004328	20.5678	-0.218923	0.484378	-0.451968	0.651292	1	27.8757	19.0576	10.9911	21.6372	24.4272	20.865	27.3178
Gpx6	ENSMUSG00000004341	0.00179796	0	0.19081	0	1		0	0	0	0	0	0	0
Gpx5	ENSMUSG00000004344	0.00177574	0	0.19081	0	1		0	0	0	0	0	0	0
Pde1c	ENSMUSG00000004347	33.3645	0.0681983	0.244483	0.278949	0.780284	1	28.9826	20.7195	26.0225	35.7454	23.2758	25.9345	29.1976
Utp20	ENSMUSG00000004356	235.413	0.10571	0.204617	0.516624	0.605419	1	226.052	321.257	251.307	302.4	262.599	221.367	284.598
Spic	ENSMUSG00000004359	1.90049	0.331923	0.646443	0.51346	0.607629		1.17853	0	3.68792	3.33022	2.17751	2.27698	0.100607
9330159F19Rik	ENSMUSG00000004360	16.7991	-0.0430011	0.44213	-0.0972591	0.922521	1	20.6127	11.5039	10.6916	19.2669	18.7079	15.7919	14.2276
Cul3	ENSMUSG00000004364	1041.6	-0.069916	0.0976603	-0.71591	0.474047	1	949.225	1082.5	1032.17	917.968	1084.5	1003.43	1052.68
Sst	ENSMUSG00000004366	161.528	0.466139	0.283158	1.64622	0.0997191	0.971703	196.864	111.551	111.482	145.95	93.7183	113.126	92.7832
Il11	ENSMUSG00000004371	3.63299	0.726692	0.634657	1.14501	0.252203	1	0.786902	2.01161	2.02392	11.3704	3.02332	0.801932	0.777018
Large1	ENSMUSG00000004383	76.8509	0.14498	0.231952	0.625045	0.531942	1	85.783	61.6701	49.6821	93.3785	84.327	57.0453	56.4662
Ddx56	ENSMUSG00000004393	213.507	0.132544	0.135951	0.974941	0.32959	1	176.431	247.797	223.611	210.231	163.059	175.13	246.096
Tmed4	ENSMUSG00000004394	1158.83	0.202566	0.147538	1.37298	0.16976	1	663.645	856.006	804.568	734.979	643.285	641.801	702.36
Col26a1	ENSMUSG00000004415	0.497558	0.179564	0.442621	0.405683	0.684975		0	0	1.93454	0	0	0	0
Bid	ENSMUSG00000004446	229.068	0.212849	0.16016	1.32898	0.183854	1	355.534	328.273	299.803	344.911	296.914	279.506	283.702
Ralb	ENSMUSG00000004451	479.347	-0.0446006	0.11204	-0.398079	0.690572	1	577.083	533.291	491.816	498.83	497.708	554.459	572.033
Ppp1cc	ENSMUSG00000004455	408.42	-0.0800171	0.118557	-0.674926	0.499723	1	330.91	411.529	378.208	393.629	401.321	383.658	417.341
Dnajb11	ENSMUSG00000004460	1039.65	-0.0786207	0.143433	-0.548137	0.583598	1	1211.31	1672.74	1253.32	1095.28	1357.35	1310.58	1487.4
Tbccd1	ENSMUSG00000004462	153.908	-0.0626317	0.161067	-0.388856	0.697383	1	126.654	178.859	122.06	133.869	160.129	138.756	144.763
Clec11a	ENSMUSG00000004473	7.45541	-0.344122	0.520633	-0.660969	0.508632	1	2.091	5.71081	16.3609	6.84553	5.51765	14.1465	10.2979
Zfp324	ENSMUSG00000004500	67.8226	0.0369789	0.194768	0.189861	0.849418	1	85.5563	66.1282	57.8237	64.0425	79.4336	52.2953	72.0466
Gab2	ENSMUSG00000004508	182.17	0.138164	0.149031	0.927079	0.353886	1	201.14	211.791	171.057	187.368	151.277	144.979	229.213
Coro1c	ENSMUSG00000004530	1756.83	-0.0344283	0.119557	-0.287965	0.773373	1	2325.33	2244.67	2095.38	2010.73	2294.73	2025.81	2353.09
Tax1bp1	ENSMUSG00000004535	3812.52	-0.211097	0.131431	-1.60615	0.108241	0.971703	3093.87	3893.85	3785.03	3232.16	3823.43	3871.51	4483.73
Psg17	ENSMUSG00000004540	0.506956	-0.0338214	0.534832	-0.0632374	0.949577		0	0	0	0	0	0	0.128189
Psg19	ENSMUSG00000004542	0.0727615	0	0.19081	0	1		0	0	0	0	0	0	0
Ctse	ENSMUSG00000004552	453.78	-0.55718	0.468568	-1.18911	0.234396	1	11.8783	25.1453	26.372	20.3873	40.669	28.8235	26.8608
Ndrg2	ENSMUSG00000004558	345.603	-0.212417	0.156662	-1.35589	0.175133	1	263.471	201.812	197.831	235.75	250.79	273.482	255.483
Mettl17	ENSMUSG00000004561	156.92	-0.0867635	0.142705	-0.60799	0.543194	1	159.193	153.934	160.325	157.657	179.253	149.262	176.878
Arhgef40	ENSMUSG00000004562	117.963	0.0627557	0.155051	0.404743	0.685666	1	152.635	126.311	171.855	131.484	154.133	121.268	145.247
Pnpla6	ENSMUSG00000004565	648.081	0.158426	0.119966	1.32059	0.186638	1	752.737	598.771	649.039	725.87	662.12	591.686	577.686
Mcoln1	ENSMUSG00000004567	362.315	0.44051	0.138777	3.17424	0.0015023	0.221061	351.533	264.358	288.601	373.15	273.399	231.479	200.181
Arhgef18	ENSMUSG00000004568	384.172	0.117669	0.122807	0.95816	0.337982	1	395.152	355.791	362.512	389.396	360.414	329.722	348.573
Pkn2	ENSMUSG00000004591	1126.87	0.0652521	0.0900737	0.72443	0.468802	1	1383.06	1264.17	1322.58	1307.91	1237.61	1279.2	1264.44
Cd33	ENSMUSG00000004609	72.1747	0.632034	0.253688	2.49139	0.0127245	0.576019	84.3042	61.4791	85.7226	94.9199	68.0897	41.3716	47.2604
Etfb	ENSMUSG00000004610	58.5211	-0.154669	0.300998	-0.513854	0.607354	1	40.1874	40.8464	35.3609	50.1343	45.7982	30.312	63.7308
Nkg7	ENSMUSG00000004612	56.7276	-0.203357	0.331921	-0.612667	0.540097	1	63.4463	79.3803	66.3536	54.3057	89.5007	67.7384	75.8252
Stxbp2	ENSMUSG00000004626	1016.47	0.00596931	0.0892427	0.0668886	0.94667	1	907.712	937.866	913.278	890.913	860.618	950.168	912.53
Pcp2	ENSMUSG00000004630	21.9923	-0.00161772	0.30557	-0.00529411	0.995776	1	17.112	29.2568	18.5828	13.8191	26.7461	20.7891	13.912
Sgce	ENSMUSG00000004631	65.1149	-0.153507	0.218332	-0.703088	0.482001	1	82.666	49.2172	75.1377	53.3423	67.6221	79.3966	69.9186
Chn2	ENSMUSG00000004633	331.23	0.14991	0.147804	1.01425	0.310465	1	328.135	297.386	235.353	255.554	290.618	261.31	205.718
Wwox	ENSMUSG00000004637	63.616	-0.00522754	0.210358	-0.0248507	0.980174	1	50.3703	55.5491	57.3998	63.1498	58.3945	41.8745	71.4139
Slbp	ENSMUSG00000004642	281.674	0.0197526	0.0979597	0.20164	0.840198	1	312.967	304.745	313.626	231.199	278.464	276.441	306.87
Tyr	ENSMUSG00000004651	0.00204963	0	0.19081	0	1		0	0	0	0	0	0	0
Ghrhr	ENSMUSG00000004654	1.80081	0.836757	0.638118	1.31129	0.18976		3.30482	1.88496	1.91039	0.782747	0	0.765841	0
Aqp1	ENSMUSG00000004655	1219.58	0.0299502	0.204328	0.146579	0.883465	1	974.948	746.269	721.959	1051.42	965.397	817.072	777.583
Arid3b	ENSMUSG00000004661	89.4713	0.167329	0.188622	0.887113	0.375018	1	93.1919	115.926	116.837	119.297	119.696	93.9987	86.0279
Cnn2	ENSMUSG00000004665	305.782	-0.172102	0.223568	-0.769799	0.441419	1	319.213	305.586	452.603	334.515	376.228	428.757	393.057
Polr2e	ENSMUSG00000004667	417.911	-0.0846699	0.162911	-0.51973	0.603252	1	334.818	387.085	428.267	367.1	396.847	415.553	394.553
Abca13	ENSMUSG00000004668	1.23662	-2.38416	0.646795	-3.68612	0.0002277		0	1.09374	1.13914	0	4.1305	7.32683	18.1346
Myo9b	ENSMUSG00000004677	459.401	0.0284652	0.124082	0.229407	0.818553	1	572.521	495.736	557.543	567.128	591.892	526.796	496.109
Hdac9	ENSMUSG00000004698	51.6196	-0.0866853	0.260711	-0.332496	0.739515	1	60.1449	42.1133	73.2789	73.2563	74.6828	74.3842	49.4257
Ly9	ENSMUSG00000004707	37.8494	0.467139	0.327535	1.42623	0.153803	1	27.6759	47.3125	82.1221	56.3885	40.465	38.0772	34.936
Cd244	ENSMUSG00000004709	61.0297	0.201185	0.199921	1.00632	0.314262	1	67.4346	85.1046	98.6084	49.185	74.6694	67.8762	54.7133
Adgre1	ENSMUSG00000004730	119.144	0.0376751	0.239248	0.157473	0.874872	1	165.166	129.822	158.707	125.701	120.959	171.599	129.857
Mtfp1	ENSMUSG00000004748	139.654	0.0113386	0.255012	0.044463	0.964535	1	81.6314	108.146	82.2998	81.1272	73.132	77.2385	111.044
Rab23	ENSMUSG00000004768	84.9478	-0.0971034	0.206019	-0.471331	0.637404	1	115.598	61.1271	84.755	84.2139	97.1145	99.7092	80.4901
Rab11a	ENSMUSG00000004771	605.295	-0.220774	0.112227	-1.96721	0.0491588	0.862183	689.399	704.064	704.544	654.297	799.164	771.897	839.438
Eif2b2	ENSMUSG00000004788	218.184	0.0569081	0.144643	0.393439	0.693995	1	184.599	236.295	208.059	183.051	171.757	203.865	208.395
Dlst	ENSMUSG00000004789	2266.51	0.0918649	0.116073	0.791442	0.428686	1	1911.29	1908.18	2004.44	1828.5	1830.5	1707.06	1843.86
Pgf	ENSMUSG00000004791	9.54618	-0.463393	0.491446	-0.942917	0.345723	1	9.89436	7.9667	15.9301	3.84074	11.4126	15.9812	13.8578
Ulk2	ENSMUSG00000004798	263.842	-0.00599194	0.129034	-0.0464368	0.962962	1	265.914	211.548	228.842	276.663	237.773	243.285	256.443
Ccl24	ENSMUSG00000004814	11.9142	-1.52237	0.625567	-2.43359	0.0149501	0.609491	0	0	0	0.783983	1.41349	7.20196	3.23846
Dgkq	ENSMUSG00000004815	895.581	0.0618447	0.169527	0.364807	0.715256	1	1044.6	918.171	1006.02	965.249	1067.59	941.808	818.63
Tmed11	ENSMUSG00000004821	33.4659	0	0.368425	0	1	1	0	0	0	0	0	0	0
Grap	ENSMUSG00000004837	36.9698	0.257125	0.388428	0.661962	0.507996	1	29.6722	28.3609	82.9717	37.7421	37.1665	33.5425	39.5614
Pou1f1	ENSMUSG00000004842	0.720813	0.0611213	0.593103	0.103053	0.917921		0	1.80915	0.119722	0	1.27279	0	0.119577
Chmp2b	ENSMUSG00000004843	1071.4	0.0923206	0.129922	0.710584	0.477342	1	1373.87	1308.9	1264.43	1253.07	1367.78	1105.75	1188.65
Plod3	ENSMUSG00000004846	273.187	0.179889	0.143639	1.25237	0.210435	1	303.5	286.64	306.844	257.012	227.783	239.224	293.721
Ap1s1	ENSMUSG00000004849	788.346	-0.143349	0.13743	-1.04307	0.296916	1	629.568	850.21	715.716	638.855	693.829	797.167	859.686
Mapk13	ENSMUSG00000004864	1595.89	-0.193119	0.109851	-1.758	0.0787472	0.946524	1562.59	1812.12	1662.27	1667.94	1909.31	1864.68	1984.37
Srpk1	ENSMUSG00000004865	860.53	0.13267	0.0835948	1.58706	0.112499	0.978711	913.391	875.968	857.513	971.55	778.085	849.275	841.214
Pax3	ENSMUSG00000004872	0.0180195	0	0.19081	0	1		0	0	0	0	0	0	0
Lbr	ENSMUSG00000004880	532.674	-0.158451	0.131792	-1.20228	0.229255	1	599.209	667.709	705.228	691.281	679.747	825.307	725.198
Crabp2	ENSMUSG00000004885	0.269868	0	0.26286	0	1		0	0	0	0	0	0	0
Nes	ENSMUSG00000004891	86.7453	0.107988	0.28907	0.373572	0.708723	1	77.8821	56.7159	50.1197	104.456	57.3578	90.2955	49.093
Bcan	ENSMUSG00000004892	9.82867	-0.560653	0.543177	-1.03217	0.301991	1	4.33749	2.62339	6.10624	2.69272	6.40934	3.67147	9.70982
Hapln2	ENSMUSG00000004894	0.0393949	0	0.19081	0	1		0	0	0	0	0	0	0
Prcc	ENSMUSG00000004895	242.071	0.160463	0.14898	1.07707	0.281447	1	296.452	210.43	247.399	259.987	250.105	200.289	230.847
Rrnad1	ENSMUSG00000004896	529.131	-0.122962	0.110556	-1.11221	0.266046	1	435.306	443.254	469.829	538.919	539.988	565.744	434.341
Hdgf	ENSMUSG00000004897	1304.23	0.0234333	0.116655	0.200877	0.840795	1	1370.04	1574.77	1462.4	1495.42	1373.03	1364.15	1618.57
Slc25a18	ENSMUSG00000004902	1.17171	-0.44095	0.619931	-0.711288	0.476906		1.99028	0	0.131792	0	1.42982	2.05138	0
Thop1	ENSMUSG00000004929	141.076	-0.221751	0.204758	-1.08299	0.278811	1	118.725	174.217	120.573	135.54	193.664	124.325	170.988
Apba3	ENSMUSG00000004931	215.165	-0.108562	0.372623	-0.291346	0.770787	1	196.063	197.945	185.141	138.009	217.927	160.686	205.597
Matk	ENSMUSG00000004933	51.27	0.158279	0.279605	0.566081	0.571338	1	69.9421	29.7979	55.0137	63.2058	33.3345	57.6608	50.9241
Pias4	ENSMUSG00000004934	158.305	-0.00836094	0.182562	-0.0457978	0.963471	1	124.829	185.118	130.699	156.072	155.334	136.485	161.165
Map2k1	ENSMUSG00000004936	906.136	0.00251398	0.0863461	0.0291152	0.976773	1	1039.93	902.553	977.415	965.899	1047.37	920.183	945.318
Sgta	ENSMUSG00000004937	558.908	0.0603414	0.175469	0.343886	0.730932	1	573.362	625.105	545.152	486.608	513.81	481.985	608.387
Nmrk2	ENSMUSG00000004939	0.952764	0.543785	0.609928	0.891556	0.372631		4.09826	0	0	2.05435	0	0.79482	0.770217
Tmem242	ENSMUSG00000004945	271.236	-0.171784	0.178946	-0.959978	0.337066	1	186.823	238.224	229.131	191.974	198.62	266.715	248.502
Dtx2	ENSMUSG00000004947	56.1038	0.206767	0.225809	0.915672	0.359839	1	62.1792	61.1321	63.4962	79.8588	45.6998	68.6834	54.9446
Zp3	ENSMUSG00000004948	0.056672	0	0.19081	0	1		0	0	0	0	0	0	0
Hspb1	ENSMUSG00000004951	155.605	-0.377916	0.293994	-1.28546	0.198633	1	246.52	130.58	181.694	204.281	155.899	373.619	222.834
Rasa4	ENSMUSG00000004952	275.06	-0.417329	0.157246	-2.65399	0.00795466	0.486692	355.217	221.807	349.741	356.573	425.33	428.188	433.884
Syt5	ENSMUSG00000004961	30.7799	0.260406	0.296786	0.87742	0.380259	1	28.2412	42.2948	24.6591	66.8272	22.776	47.2383	27.1615
Hnrnpa2b1	ENSMUSG00000004980	5682.38	-0.150048	0.150191	-0.999049	0.317771	1	5467.17	6403	6565.29	6565.76	6383.01	6225.49	8241.79
Fxyd4	ENSMUSG00000004988	0.554367	-0.148993	0.587115	-0.253771	0.799672		0	0	0.130986	0.768924	1.41425	0	0.128661
Ccdc130	ENSMUSG00000004994	73.6228	-0.0837165	0.18992	-0.440798	0.659359	1	74.0771	63.3203	70.3431	68.2061	67.7155	82.7478	67.2389
Mri1	ENSMUSG00000004996	100.173	0.0699976	0.173914	0.402485	0.687327	1	89.5825	97.4723	95.246	117.183	95.7605	82.9534	106.257
Prkacb	ENSMUSG00000005034	290.066	-0.0485796	0.174541	-0.278328	0.780761	1	362.965	221.459	338.379	375.711	363.868	344.655	298.593
Sgsh	ENSMUSG00000005043	146.72	0.151448	0.1564	0.968335	0.332877	1	165.587	179.139	153.667	147.43	121.465	136.175	176.468
Chd5	ENSMUSG00000005045	32.8098	0.10292	0.344695	0.298584	0.765257	1	66.5041	27.6839	34.3655	38.7579	37.1237	39.9315	39.6068
Cstb	ENSMUSG00000005054	320.603	-0.0989664	0.166722	-0.593603	0.552778	1	233.335	239.847	325.667	255.264	264.456	324.1	255.422
Sh2b2	ENSMUSG00000005057	7.4479	1.06671	0.478355	2.22996	0.0257499	0.727343	4.04577	6.86133	17.7639	14.1687	2.95278	6.19345	3.36177
Pex5	ENSMUSG00000005069	355.678	0.112526	0.165233	0.681011	0.495865	1	292.216	283.356	273.419	274.972	270.321	238.28	270.624
Jkamp	ENSMUSG00000005078	151.026	0.0160369	0.159612	0.100474	0.919968	1	119.357	128.678	156.295	177.33	132.259	170.865	123.675
Cd44	ENSMUSG00000005087	564.379	-0.0505419	0.249948	-0.20221	0.839753	1	558.643	335.885	419.066	458.441	434.346	491.967	449.323
Slc1a2	ENSMUSG00000005089	20.105	0.257814	0.457955	0.562967	0.573457	1	10.1212	3.27777	8.92058	12.9582	6.74567	5.13279	8.41659
Eif2ak4	ENSMUSG00000005102	113.285	0.0795289	0.161762	0.49164	0.622974	1	85.2025	87.6925	106.649	98.509	88.3939	90.5695	87.703
Wdr1	ENSMUSG00000005103	2556.54	-0.027132	0.132906	-0.204145	0.83824	1	3232.19	2990.17	3330.34	3605.58	3390.69	3236.28	3437.43
Slc2a9	ENSMUSG00000005107	215.025	0.0990607	0.190567	0.519822	0.603188	1	178.615	186.815	202.023	237.818	249.433	174.526	143.358
Wisp1	ENSMUSG00000005124	21.3962	-0.0135157	0.303026	-0.0446025	0.964424	1	41.5591	25.2502	28.0057	40.7204	37.0906	36.2449	30.2243
Ndrg1	ENSMUSG00000005125	1004.63	0.0501468	0.249849	0.200709	0.840926	1	521.192	378.808	596.888	729.362	552.404	560.279	487.694
4930550C14Rik	ENSMUSG00000005131	1.8832	-0.351904	0.639761	-0.550055	0.582282		2.1754	0.0942991	0.0987365	1.09758	0	3.20069	0.0956683
Man2b1	ENSMUSG00000005142	813.315	0.379662	0.150567	2.52155	0.0116838	0.564449	1047.9	663.056	805.258	1066.15	772.537	619.635	664.95
Klf5	ENSMUSG00000005148	1817.19	-0.139243	0.123862	-1.12418	0.260937	1	2091.26	2081.78	2091.27	2267.88	2245.52	2065.85	2746.12
Wdr83	ENSMUSG00000005150	271.016	-0.0651777	0.120807	-0.539521	0.589527	1	219.39	253.159	243.05	315.273	264.343	275.651	265.248
Prdx2	ENSMUSG00000005161	1306.07	-0.208008	0.12542	-1.6585	0.0972164	0.971607	1028.93	1139.34	1100.58	1111.52	1184.17	1499.44	1113.04
Polr2a	ENSMUSG00000005198	1042.65	0.403515	0.221943	1.8181	0.0690489	0.916215	1304.38	1109.02	1334.32	1206.33	980.792	763.796	1041.73
Senp3	ENSMUSG00000005204	438.332	-0.0414776	0.0942551	-0.440057	0.659896	1	391.717	490.73	435.697	493.205	451.382	483.566	462.706
Corin	ENSMUSG00000005220	0.757139	-0.497354	0.607537	-0.81864	0.412992		0	2.05857	0	1.07769	4.01094	2.08053	0
Plekha8	ENSMUSG00000005225	467.236	0.322304	0.154634	2.0843	0.0371331	0.808507	331.109	449.386	407.157	438.166	359.891	264.746	349.241
G6pc2	ENSMUSG00000005232	0.431768	-0.00744242	0.191536	-0.0388564	0.969005		0	0.0922669	0.0965855	0	0	0	0
Spc25	ENSMUSG00000005233	111.642	-0.16619	0.1925	-0.863324	0.387959	1	113.326	151.35	104.856	88.7557	106.378	143.258	137.328
Dnah2	ENSMUSG00000005237	105.614	0.590807	0.493272	1.19773	0.231022	1	15.9914	25.068	20.9035	29.5962	14.2365	10.8246	12.2148
Ripk4	ENSMUSG00000005251	249.544	-0.00476466	0.145839	-0.0326708	0.973937	1	271.573	265.902	255.912	311.692	256.653	333.279	238.227
Ufd1	ENSMUSG00000005262	355.877	0.0286036	0.10288	0.278029	0.78099	1	409.548	393.671	371.16	354.577	372.519	388.217	364.706
Zfp287	ENSMUSG00000005267	28.0094	0.0409638	0.279511	0.146555	0.883483	1	40.8745	35.1648	32.3023	34.715	34.2998	43.6946	25.8185
Prlr	ENSMUSG00000005268	806.674	0.338111	0.14059	2.40495	0.0161746	0.62173	981.416	941.511	817.033	783.334	789.536	723.461	575.703
Letm1	ENSMUSG00000005299	1249.62	0.0249175	0.139283	0.178898	0.858018	1	1068.69	1305.81	1363.91	1183.98	1080.72	1173.52	1371.17
Ubqln1	ENSMUSG00000005312	957.346	0.0782986	0.132108	0.592687	0.553391	1	1095.4	1039.11	956.603	1031.78	1004.04	893.245	1031.91
Fgfr4	ENSMUSG00000005320	45.4607	0.400004	0.310799	1.28702	0.198087	1	50.6656	41.6557	49.5906	80.1774	43.9829	28.2255	52.5577
Cadm3	ENSMUSG00000005338	53.7359	0.233465	0.250447	0.932194	0.351236	1	69.7986	48.1297	61.0954	82.5003	61.9401	54.3624	49.7594
Fcer1a	ENSMUSG00000005339	1.72021	0.193519	0.633628	0.305414	0.760051		1.26214	2.70206	0.109143	1.25377	1.15401	1.21136	0
Txn2	ENSMUSG00000005354	1031.03	-0.000912516	0.119372	-0.0076443	0.993901	1	773.995	945.043	825.366	771.831	750.737	888.46	847.767
Casp14	ENSMUSG00000005355	1.88892	1.91497	0.639252	2.99565	0.00273862		10.7365	11.386	10.3428	10.934	3.96397	1.85352	0
Slc1a6	ENSMUSG00000005357	0.349302	0.146303	0.452596	0.323253	0.746504		0	0.0992093	0	1.15144	0	0.101232	0
Slc1a3	ENSMUSG00000005360	67.5157	-0.253907	0.324756	-0.781839	0.434309	1	29.1071	22.7974	32.7325	27.3659	14.9125	49.1565	33.8808
Crbn	ENSMUSG00000005362	447.701	0.227305	0.171934	1.32205	0.186152	1	469.19	417.432	456.342	423.442	407.035	403.737	317.673
Il5ra	ENSMUSG00000005364	2.24313	0.239722	0.646247	0.370945	0.710678		1.10324	0.092847	4.30309	0.568439	3.03729	0.0929628	0.0941274
Msh6	ENSMUSG00000005370	237.457	0.0141364	0.162471	0.0870087	0.930665	1	246.132	256.896	293.87	332.774	301.833	265.556	272.084
Fbxo11	ENSMUSG00000005371	384.989	-0.0502854	0.0994665	-0.505551	0.613172	1	398.144	394.387	405.435	381.928	390.641	381.714	454.371
Mlxipl	ENSMUSG00000005373	1076.18	0.731364	0.197299	3.70687	0.000209833	0.0682137	1068.53	659.711	723.978	1168.54	593.805	539.282	479.483
Tbl2	ENSMUSG00000005374	283.601	0.19109	0.132339	1.44394	0.148755	1	237.078	311.268	277.724	288.31	255.252	229.572	248.866
Bud23	ENSMUSG00000005378	318.921	-0.0591063	0.128811	-0.45886	0.646334	1	272.276	372.769	306.831	316.292	288.746	336.097	365.168
Nid1	ENSMUSG00000005397	412.883	0.0328583	0.177419	0.185201	0.853071	1	566.267	393.287	517.687	459.564	423.467	540.217	454.078
Mcm5	ENSMUSG00000005410	297.541	0.00288168	0.237222	0.0121476	0.990308	1	300.005	471.95	480.589	332.85	345.944	379.675	464.174
Hmox1	ENSMUSG00000005413	32.6758	0.301359	0.326079	0.92419	0.355387	1	42.0941	23.1604	24.3074	24.6661	17.692	24.516	24.9801
Mprip	ENSMUSG00000005417	1383.7	-0.0459144	0.158353	-0.289949	0.771855	1	1435.32	1015.51	1155.83	1486.14	1278.03	1388.17	1274.35
Cic	ENSMUSG00000005442	551.255	0.0839609	0.183584	0.457342	0.647425	1	688.645	637.811	703.643	569.964	569.682	573.33	695.305
Pafah1b3	ENSMUSG00000005447	259.773	-0.337909	0.178577	-1.89223	0.0584609	0.893233	248.185	274.419	234.788	247.893	300.366	329.188	328.131
Il27ra	ENSMUSG00000005465	27.8569	0.101373	0.357404	0.283637	0.776689	1	40.1443	24.6379	64.0464	36.8466	38.4649	28.252	49.7523
Prkaca	ENSMUSG00000005469	491.132	-0.0921256	0.118601	-0.776767	0.437296	1	421.258	496.207	460.419	493.804	492.663	469.337	535.395
Asf1b	ENSMUSG00000005470	88.9445	-0.0376498	0.17661	-0.21318	0.831186	1	78.5481	146.043	139.073	107.891	107.007	114.994	141.566
Myl10	ENSMUSG00000005474	0.0890482	0	0.19081	0	1		0	0	0	0	0	0	0
Ddx39	ENSMUSG00000005481	615.11	0.026356	0.135668	0.194269	0.845966	1	787.598	932.579	799.657	756.151	697.896	882.634	832.28
Dnajb1	ENSMUSG00000005483	407.932	0.394533	0.230703	1.71013	0.0872415	0.969731	580.274	328.737	345.812	581.559	414.102	352.999	271.569
Msh4	ENSMUSG00000005493	0.162848	-0.00449209	0.281756	-0.0159432	0.98728		0	0	0.0979019	0	0	0.0948521	0
Usp40	ENSMUSG00000005501	287.668	0.0588406	0.15874	0.370673	0.710881	1	185.512	265.687	209.826	211.948	220.053	174.329	236.069
Evx1	ENSMUSG00000005503	0.0197711	0	0.19081	0	1		0	0	0	0	0	0	0
Kbtbd4	ENSMUSG00000005505	246.993	0.0257339	0.121484	0.211829	0.83224	1	205.173	230.606	196.834	207.972	219.652	218.737	183.65
Celf1	ENSMUSG00000005506	1113.1	0.0646198	0.0927236	0.696908	0.485861	1	1341.43	1291.74	1221.24	1426.14	1263.42	1183.94	1339.75
Ndufs3	ENSMUSG00000005510	460.091	-0.075189	0.111894	-0.671969	0.501603	1	328.15	362.477	398.893	366.49	369.676	396.888	381.315
Por	ENSMUSG00000005514	1022.02	0.461864	0.289724	1.59415	0.110903	0.976683	569.193	382.712	470.208	462.997	347.945	298.619	347.325
Igf1r	ENSMUSG00000005533	207.171	-0.25472	0.214365	-1.18825	0.234734	1	244.051	185.129	225.285	252.232	270.415	286.104	258.656
Insr	ENSMUSG00000005534	592.7	0.157976	0.171165	0.922946	0.356035	1	467.876	372.331	469.129	541.868	458.425	413.761	367.496
Fcer2a	ENSMUSG00000005540	23.1609	1.58373	0.625516	2.53187	0.0113455	0.563832	11.4247	3.21511	165.8	63.5362	8.34563	2.05077	1.95873
Cyp2a5	ENSMUSG00000005547	0.0487352	0	0.19081	0	1		0	0	0	0	0	0	0
Atp4a	ENSMUSG00000005553	7.28821	-0.704264	0.647247	-1.08809	0.276555	1	0.765596	0.129175	0	0	0	4.10281	0.131266
Trim28	ENSMUSG00000005566	736.402	0.121635	0.1514	0.803405	0.421741	1	882.849	812.239	801.082	878.745	767.779	667.716	889.053
Ube2m	ENSMUSG00000005575	645.457	-0.0377224	0.135045	-0.279332	0.77999	1	623.147	744.162	667.113	606.945	662.412	639.728	734.695
Adcy9	ENSMUSG00000005580	112.793	-0.0188231	0.192221	-0.0979242	0.921992	1	99.8187	172.843	138.37	128.379	120.1	120.354	170.6
Mef2c	ENSMUSG00000005583	105.829	0.48095	0.299929	1.60355	0.108814	0.971703	111.622	112.795	219.688	152.421	91.3496	125.64	96.7991
Ctr9	ENSMUSG00000005609	348.449	0.0467162	0.105405	0.443207	0.657616	1	346.998	347.966	363.14	420.925	389.333	352.668	332.651
Eif4g2	ENSMUSG00000005610	5451.68	0.032548	0.0978898	0.332496	0.739514	1	5604.84	6418.25	5764.66	6317.39	5693.45	5580.81	6402.64
Mrvi1	ENSMUSG00000005611	386.155	-0.0194357	0.247843	-0.0784194	0.937494	1	762.585	297.473	513.997	555.726	505.008	635.548	483.858
Pcyt1a	ENSMUSG00000005615	1263.19	0.239157	0.182166	1.31285	0.189233	1	632.745	706.817	709.454	589.235	524.462	554.909	585.074
Zfp592	ENSMUSG00000005621	381.936	0.0331827	0.123552	0.268573	0.788258	1	398.397	369.942	380.348	378.436	357.335	332.428	428.62
Psmd4	ENSMUSG00000005625	634.661	0.0802548	0.0974216	0.823788	0.41006	1	618.239	655.016	665.255	598.064	592.436	594.148	612.846
Tmod4	ENSMUSG00000005628	7.84301	0.148913	0.463914	0.320993	0.748216	1	12.1818	6.62025	4.76942	3.33299	4.32783	8.06257	4.80898
Insrr	ENSMUSG00000005640	45.0803	0.498975	0.346206	1.44127	0.149509	1	35.8996	6.75488	21.8188	39.0232	17.6534	15.2738	18.6671
Cabp5	ENSMUSG00000005649	0.072347	-0.0572669	0.191132	-0.299619	0.764468		0.0954654	0	0	0	0	2.10514	0
Snx6	ENSMUSG00000005656	665.49	-0.1123	0.113581	-0.98872	0.3228	1	580.953	571.734	638.414	601.578	660.412	715.85	562.688
Mthfd2	ENSMUSG00000005667	148.412	0.43398	0.238925	1.81638	0.0693118	0.917419	142.806	237.277	219.428	97.5165	114.2	108.32	161.357
Kit	ENSMUSG00000005672	379.889	0.0241373	0.214852	0.112343	0.910551	1	528.814	266.833	369.406	454.141	398.363	409.685	387.177
Tomm40l	ENSMUSG00000005674	539.509	-0.161544	0.229595	-0.703605	0.481679	1	208.627	276.692	205.809	179.484	211.316	271.463	245.917
Nr1i3	ENSMUSG00000005677	508.881	-0.0462989	0.244215	-0.189582	0.849637	1	159.783	214.245	179.818	180.256	192.397	193.869	178.787
Apoa2	ENSMUSG00000005681	11.3453	-0.881866	0.583	-1.51264	0.130372	1	0.130598	3.80803	1.9232	4.93389	4.33435	2.7293	9.13161
Pan2	ENSMUSG00000005682	448.222	0.105708	0.123581	0.855375	0.392344	1	439.19	391.332	424.596	475.397	456.155	407.053	343.983
Cs	ENSMUSG00000005683	4226.92	0.0922066	0.132069	0.698171	0.48507	1	4121.67	4300.51	4142.36	3919.18	3958.47	3760.24	3871.72
Ampd3	ENSMUSG00000005686	292.611	-0.104294	0.178303	-0.584927	0.558597	1	312.645	309.838	309.067	373.381	331.466	299.138	422.773
Bcas2	ENSMUSG00000005687	325.889	-0.163117	0.118589	-1.37548	0.168983	1	293.894	320.738	321.056	265.265	294.301	371.129	341.122
Sh2d1a	ENSMUSG00000005696	3.37162	-0.183209	0.625708	-0.292803	0.769673	1	4.23547	5.6475	6.64451	2.83267	9.44012	2.92617	6.58032
Ctcf	ENSMUSG00000005698	482.429	-0.173309	0.0876457	-1.97738	0.0479989	0.856242	463.712	502.491	514.462	523.745	614.087	512.794	573.318
Pard6a	ENSMUSG00000005699	31.7216	0.0270446	0.346545	0.0780409	0.937796	1	15.0792	30.8412	36.5226	21.351	29.5715	12.2558	36.2234
Agrp	ENSMUSG00000005705	3.34524	-0.275819	0.626273	-0.440413	0.659638	1	1.99811	1.91928	1.99652	3.3159	1.43558	5.78169	1.96576
Tfap4	ENSMUSG00000005718	82.2676	-0.00143603	0.206656	-0.00694892	0.994456	1	103.279	109.284	93.4184	79.8413	96.901	84.6298	110.291
Ranbp1	ENSMUSG00000005732	482.811	-0.227452	0.155044	-1.46702	0.142372	1	492.689	639.484	579.159	452.452	521.55	701.58	681.356
Cd247	ENSMUSG00000005763	103.869	-0.0304023	0.208875	-0.145553	0.884274	1	85.1777	131.296	112.076	131.117	117	115.036	120.777
Rfx5	ENSMUSG00000005774	148.904	-0.165936	0.165598	-1.00204	0.316324	1	122.31	134.474	167.236	160.323	163.163	153.311	174.746
Psmb4	ENSMUSG00000005779	1034.34	-0.165524	0.131339	-1.26028	0.207568	1	980.464	1174.25	1054.62	986.847	1076.23	1287.89	1170.29
Mmp8	ENSMUSG00000005800	0.647742	0.283397	0.621098	0.456283	0.648186		1.09061	1.05732	2.15174	0.560583	2.99992	0.0923213	0
Slc30a4	ENSMUSG00000005802	1173.54	0.0704866	0.1385	0.508928	0.610803	1	1393.29	1356.36	1152.4	1179.76	1272.68	1183.57	1175.32
Sqor	ENSMUSG00000005803	1663.23	-0.109464	0.135731	-0.806475	0.419969	1	1078.38	968.879	991.946	1370.47	1196.6	1280.7	1090.65
Bloc1s6	ENSMUSG00000005804	272.765	0.0378583	0.103746	0.364915	0.715175	1	232.27	251.784	274.775	262.913	236.298	266.969	239.245
Metap1	ENSMUSG00000005813	448.021	0.0307038	0.0919957	0.333752	0.738567	1	434.122	496.496	401.935	471.806	411.108	441.484	471.867
Gpr108	ENSMUSG00000005823	529.603	0.162233	0.119954	1.35245	0.17623	1	431.836	423.319	441.116	513.822	397.099	412.845	398.323
Tnfsf14	ENSMUSG00000005824	5.73863	-0.741964	0.490578	-1.51243	0.130425	1	3.92558	3.16807	9.35066	4.89878	8.23215	11.699	9.03351
Gata6	ENSMUSG00000005836	365.577	0.0762825	0.174653	0.436765	0.662282	1	347.254	341.172	265.143	234.315	277.3	262.882	305.305
Rsl1d1	ENSMUSG00000005846	473.405	-0.158927	0.157131	-1.01143	0.311809	1	453.917	536.346	452.44	470.105	489.733	568.404	546.393
Cnga2	ENSMUSG00000005864	0.0217429	0	0.190811	0	1		0	0	0	0	0	0	0
Apc	ENSMUSG00000005871	751.189	0.013828	0.140872	0.0981603	0.921805	1	715.357	836.012	710.879	798.496	801.319	640.146	834.608
Reep5	ENSMUSG00000005873	520.063	-0.149222	0.272557	-0.547488	0.584043	1	481.788	309.318	385.962	374.207	385.14	514.862	393.136
Ergic3	ENSMUSG00000005881	1074.79	-0.00113281	0.102562	-0.0110452	0.991187	1	1023.65	868.761	901.378	1055.89	1045.83	902.122	941.959
Uqcc1	ENSMUSG00000005882	340.597	-0.0381765	0.113577	-0.336129	0.736774	1	231.004	288.704	253.276	281.878	225.976	279.481	301.525
Spo11	ENSMUSG00000005883	6.48822	-1.33987	0.466685	-2.87104	0.00409119	0.379594	5.08183	6.15003	9.37015	3.11121	16.7791	15.8214	19.0551
Ncoa2	ENSMUSG00000005886	519.976	0.0361162	0.102204	0.353374	0.723808	1	539.707	588.766	520.163	561.774	581.662	483.199	557.677
Trh	ENSMUSG00000005892	0.0284417	0	0.19081	0	1		0	0	0	0	0	0	0
Nr2c2	ENSMUSG00000005893	526.718	0.111006	0.128723	0.862367	0.388486	1	536.109	597.191	572.323	563.128	508.898	541.627	523.642
Nr2c1	ENSMUSG00000005897	108.86	-0.0168099	0.154311	-0.108935	0.913254	1	104.638	95.053	93.2608	79.3598	85.4756	95.441	100.828
Smpd4	ENSMUSG00000005899	239.5	0.0975204	0.134382	0.725694	0.468026	1	268.381	285.425	274.687	307.832	260.831	259.086	275.583
Pex1	ENSMUSG00000005907	156.587	0.2386	0.145591	1.63884	0.101248	0.971703	120.406	123.756	111.06	124.884	102.757	92.1947	110.17
Otx1	ENSMUSG00000005917	0.0152139	0	0.19081	0	1		0	0	0	0	0	0	0
Kctd20	ENSMUSG00000005936	418.039	0.0401997	0.119183	0.337295	0.735895	1	469.65	419.267	435.741	479.582	442.027	422.673	450.136
Itgae	ENSMUSG00000005947	172.511	-0.29624	0.283792	-1.04386	0.29655	1	158.809	227.769	265.439	105.378	273.961	149.971	286.716
Ctns	ENSMUSG00000005949	195.881	0.199587	0.152818	1.30605	0.191536	1	167.382	152.822	154.625	162.642	147.132	128.814	140.352
P2rx5	ENSMUSG00000005950	3.52191	0.406883	0.63494	0.640821	0.521639	1	10.2146	3.78941	6.68895	0.785704	1.41542	4.0304	4.8048
Shpk	ENSMUSG00000005951	202.468	0.219599	0.206358	1.06417	0.287253	1	129.585	124.356	131.77	164.42	141.4	115.785	95.8069
Trpv1	ENSMUSG00000005952	0.778367	-0.114065	0.560326	-0.20357	0.83869		0	0	0.132006	0	0	0	0
Ephb3	ENSMUSG00000005958	135.346	-0.0562852	0.204577	-0.275129	0.783217	1	149.713	152.979	124.642	181.149	183.616	147.334	146.4
Tuft1	ENSMUSG00000005968	336.018	0.150899	0.193489	0.779884	0.435459	1	446.375	313.096	270.133	304.801	364.449	295.163	243.045
Rcn1	ENSMUSG00000005973	180.049	-0.0976134	0.174118	-0.560618	0.575058	1	222.708	190.795	177.354	187.019	222.262	241.286	162.922
Dnase1	ENSMUSG00000005980	724.548	0.0696132	0.375094	0.185589	0.852767	1	54.9086	53.8916	75.5444	78.5613	54.5987	58.555	66.1169
Trap1	ENSMUSG00000005981	751.49	-0.170327	0.127566	-1.33521	0.181806	1	597.616	628.259	598.65	756.027	716.927	731.536	729.316
Naa60	ENSMUSG00000005982	419.052	0.023849	0.105642	0.225754	0.821393	1	386.108	372.292	401.197	375.948	382.952	356.706	393.114
1700037C18Rik	ENSMUSG00000005983	211.307	0.111393	0.141744	0.785873	0.431942	1	212.193	210.811	204.122	173.178	189.513	183.598	183.914
Ankrd13d	ENSMUSG00000005986	11.5702	0.1262	0.381548	0.330758	0.740827	1	17.2813	13.1154	16.0875	9.30728	16.2202	13.2893	9.72959
Tpr	ENSMUSG00000006005	949.01	-0.029968	0.13349	-0.224496	0.822372	1	991.088	1004.01	1063.4	1208.56	1120.97	966.73	1181.35
Pdc	ENSMUSG00000006007	0.00588652	0	0.19081	0	1		0	0	0	0	0	0	0
BC003331	ENSMUSG00000006010	405.279	-0.146668	0.142728	-1.02761	0.304135	1	368.304	329.449	346.978	274.471	341.487	388.673	365.234
Prg4	ENSMUSG00000006014	35.5123	-0.0907123	0.208759	-0.43453	0.663903	1	37.3114	28.8281	48.7182	36.6665	44.9169	38.1325	38.5713
Dhx34	ENSMUSG00000006019	96.4754	0.334493	0.315224	1.06113	0.288631	1	66.7415	86.4965	116.173	77.8017	64.8159	62.169	75.341
Kptn	ENSMUSG00000006021	94.9396	-0.0737126	0.206269	-0.357361	0.720822	1	72.1208	74.8051	70.3527	80.0949	83.0102	71.8002	80.6761
Napa	ENSMUSG00000006024	718.597	0.208933	0.0913397	2.28743	0.0221706	0.683443	862.667	811.72	718.339	732.43	659.928	685.558	682.615
Sra1	ENSMUSG00000006050	617.741	-0.12326	0.119365	-1.03263	0.301777	1	516.991	509.33	562.245	495.396	517.176	668.881	512.289
Atp5g1	ENSMUSG00000006057	1033.77	-0.0986877	0.161181	-0.61228	0.540352	1	763.75	1065.49	828.788	736.345	760.614	999.152	967.567
Snf8	ENSMUSG00000006058	396.539	-0.102341	0.0913421	-1.12042	0.262536	1	389.192	409.574	364.974	323.736	413.686	384.668	407.169
Tbcb	ENSMUSG00000006095	328.607	-0.104843	0.156249	-0.670998	0.502222	1	380.068	382.119	405.107	271.662	397.468	370.17	397.69
Inpp5k	ENSMUSG00000006127	309.027	-0.0420192	0.149202	-0.281627	0.778229	1	292.111	207.244	326.396	303.101	289.107	319.359	258.676
Crkl	ENSMUSG00000006134	262.104	0.208122	0.135766	1.53294	0.125291	0.997159	269.12	285.342	292.176	280.678	270.032	208.96	254.971
Upk3bl	ENSMUSG00000006143	1.73602	0.586795	0.644031	0.911128	0.362228		3.9254	1.88371	1.91062	3.31461	0	4.0197	0
Eps8l1	ENSMUSG00000006154	44.4414	0.0635636	0.317403	0.200262	0.841276	1	44.948	16.122	41.1664	32.9251	45.6754	22.762	29.5749
Clint1	ENSMUSG00000006169	1602.17	-0.0917549	0.111834	-0.820459	0.411954	1	1337.92	1713.14	1454.52	1458.48	1613.72	1374.53	1784.95
Prss16	ENSMUSG00000006179	13.7319	-0.281011	0.47784	-0.588086	0.556475	1	15.2842	24.3268	16.0582	16.7573	17.5678	21.078	31.03
Cdkal1	ENSMUSG00000006191	73.6382	0.069066	0.204247	0.338149	0.735251	1	54.6439	68.071	50.0882	73.6817	42.4693	73.7157	56.3792
Rhox6	ENSMUSG00000006200	0.983528	0.40183	0.452212	0.888587	0.374225		0.131569	0.126446	0	4.91833	0	0	0
5430419D17Rik	ENSMUSG00000006204	17.7874	0	0.315588	0	1	1	0	0	0	0	0	0	0
Htra1	ENSMUSG00000006205	160.254	0.0183133	0.18862	0.0970907	0.922654	1	236.863	167.535	252.912	170.046	182.315	229.806	198.562
Zbtb17	ENSMUSG00000006215	148.91	-0.0320102	0.186507	-0.17163	0.863729	1	132.726	170.75	124.603	100.533	128.692	126.22	152.91
Clcnkb	ENSMUSG00000006216	0.792145	0	0.477949	0	1		0	0	0	0	0	0	0
Fam131c	ENSMUSG00000006218	2.09143	0.262404	0.633803	0.414015	0.678863		0.775386	0.130967	3.35215	0	0	0	0.76607
Fblim1	ENSMUSG00000006219	823.793	-0.0805999	0.105314	-0.765331	0.444075	1	853.668	870.673	810.519	907.022	845.898	886.837	995.254
Hspb7	ENSMUSG00000006221	81.7986	-0.345927	0.306493	-1.12866	0.25904	1	98.4691	69.2366	66.139	67.9343	43.8391	152.092	91.0472
Epor	ENSMUSG00000006235	5.12118	0.424281	0.569131	0.74549	0.455975	1	9.18123	4.85003	4.10433	5.95274	6.16388	2.63674	4.10241
Ccdc159	ENSMUSG00000006241	13.2462	-0.479008	0.394577	-1.21398	0.224756	1	15.1053	11.6373	6.12817	6.30058	9.62781	22.7804	9.04515
Mob1b	ENSMUSG00000006262	817.436	-0.0928341	0.0912489	-1.01737	0.308976	1	761.638	926.947	835.574	787.263	919.596	817.265	919.051
Atp6v1b1	ENSMUSG00000006269	0.107766	0	0.19081	0	1		0	0	0	0	0	0	0
Atp6v1b2	ENSMUSG00000006273	606.5	-0.00731509	0.068216	-0.107234	0.914603	1	655.216	616.879	752.445	659.264	685.629	649.707	684.623
Eps15l1	ENSMUSG00000006276	413.201	0.0372666	0.114778	0.324683	0.745421	1	448.193	375.012	411.765	470	423.026	400.951	419.916
Tep1	ENSMUSG00000006281	1479.01	-0.0342838	0.134936	-0.254075	0.799438	1	1424.87	1567.68	1703.91	1868.95	1713.46	1601.6	1729.34
Ttc5	ENSMUSG00000006288	223.455	-0.112744	0.127091	-0.887115	0.375017	1	197.973	203.825	211.712	236.841	231.16	230.866	226.84
[truncated: 34,725 more rows]

## Sheet: SOCO_VIV
gene	ens	baseMean	log2FoldChange	lfcSE	stat	pvalue	padj	TI_SOCO_1	TI_SOCO_2	TI_SOCO_3	TI_SOCO_4	TI_VIV_1	TI_VIV_2	TI_VIV_3
[truncated: 35,676 more rows]

[truncated: 4 more sheets: PLCO_VIV, CO_SOCO, CO_PLCO, SOCO_PLCO]
