# Supplementary material for: Impact of various high fat diets on gene expression and the microbiome across the mouse intestines
Source: Sci Rep. 2023 Dec 27;13:22758. doi: 10.1038/s41598-023-49555-7 (PMC10752901; doi:10.1038/s41598-023-49555-7)
Supplement: Supplementary file 6 — Supplementary Table S5. [file 41598_2023_49555_MOESM6_ESM.xlsx]

## Sheet: Cover Sheet
Table S5. Proximal colon (PC) RNA-seq for mice fed vivarium chow (VIV) and high fat diets (CO, SO+CO, PL+CO)
Title: Impact of Various High Fat Diets on Gene Expression and the Microbiome Across the Mouse Intestines
Martinez-Lomeli, Deol et al. 2023
Data can be found in GEO with the following accession number: GSE220302
C57BL6/N male mice fed the following diets for 24 weeks starting at 3 weeks of age:
SO+CO (SOCO)	Soybean oil + coconut oil, N=4 biological replicates
PL+CO (PLCO)	Plenish + coconut oil, N=4 biological replicates
CO	Coconut oil, N=4 biological replicates
VIV	Vivarium chow, N=3 biological replicates
Sheets:
FPKM	Fragments Per Kilobase of transcript per Million mapped reads
CO vs VIV	Differential expression comparing CO vs VIV
SOCO vs VIV	Differential expression comparing SOCO vs VIV
PLCO vs VIV	Differential expression comparing PLCO vs VIV
SOCO vs CO	Differential data comparing SOCO vs CO
PLCO vs CO	Differential analysis comparing PLCO vs CO
SOCO vs PLCO	Differential analysis comparing SOCO vs PLCO
Column Definitions:
Gene	Gene Symbol
ens	Ensembl version of the gene
baseMean	Average normalized read count of gene across all samples
log2FoldChange	Log base 2 Fold Change between conditions
lfcSE	Standard error of log FC
stat	Wald test statistic
pvalue	P-value of significance
padj	Adjusted p-value for sampling size
DUO_CO_1	These 15 columns show normalized read counts for replicates of indicated diets
DUO_CO_2
DUO_CO_3
DUO_CO_4
DUO_SOCO_1
DUO_SOCO_2
DUO_SOCO_3
DUO_SOCO_4
DUO_PLCO_1
DUO_PLCO_2
DUO_PLCO_3
DUO_PLCO_4
DUO_VIV_1
DUO_VIV_2
DUO_VIV_3

## Sheet: FPKM
ens	PC_VIV_1	PC_VIV_2	PC_VIV_3	PC_CO_1	PC_CO_2	PC_CO_3	PC_CO_4	PC_SOCO_1	PC_SOCO_2	PC_SOCO_3	PC_SOCO_4	PC_PLCO_1	PC_PLCO_2	PC_PLCO_3	PC_PLCO_4
ENSMUSG00000000001	6.57215	5.35289	6.53803	5.76261	6.33868	6.46721	7.50951	5.71247	6.22542	6.20331	5.62309	6.3305	5.84647	5.86137	6.60946
ENSMUSG00000000003	0	0	0	0	0	0	0	0	0	0	0	0	0	0	0
ENSMUSG00000000028	0.297745	0.371288	0.341662	0.34683	0.263291	0.234093	0.199523	0.259141	0.262413	0.270589	0.25387	0.377837	0.357413	0.256502	0.324135
ENSMUSG00000000031	0.0897817	0.179133	0.132935	0.043127	0	0.122762	0.16597	0.0512402	0.0673429	0.0543955	0	0.210337	0.12317	0.245541	0.284333
ENSMUSG00000000037	0.00749184	0.0161341	0.00986022	0.00799718	0.00841258	0.00455284	0.00923289	0.0142525	0.0149851	0.00706072	0.00890683	0.0169015	0.0137039	0.0127488	0.0131812
ENSMUSG00000000049	0.0297427	0.0357941	0.0195726	0.0269866	0.0222654	0.0406684	0.0244365	0.0301773	0.0347032	0.0380423	0.0442003	0.0387112	0.0226687	0.0162685	0.0130824
ENSMUSG00000000056	1.94345	2.4064	2.26094	2.10957	1.61547	2.08793	2.44953	2.34077	1.94995	2.27848	2.1436	2.07942	2.4671	2.63684	2.77765
ENSMUSG00000000058	3.01948	2.07566	3.63798	3.79668	4.73683	2.50957	3.42021	3.44655	4.64068	2.77996	3.46439	5.17829	3.08648	2.94693	2.53125
ENSMUSG00000000078	33.6246	36.3087	23.8302	26.0148	36.3816	56.1511	37.9084	22.1142	34.102	26.9072	37.0805	30.5882	33.3365	25.8623	43.2329
ENSMUSG00000000085	0.146612	0.222338	0.150287	0.166133	0.120307	0.169628	0.178947	0.161985	0.140987	0.166266	0.19232	0.151189	0.177928	0.17478	0.13096
ENSMUSG00000000088	19.9982	19.1523	20.3843	20.9112	24.7134	29.0714	30.0223	19.6911	22.7055	19.8196	19.2439	24.5763	22.9734	23.3163	22.4833
ENSMUSG00000000093	0.249818	0.334666	0.295914	0.240002	0.252469	0.341587	0.346359	0.484759	0.468455	0.620559	0.267302	0.468212	0.428403	0.58757	0.474695
ENSMUSG00000000094	0.0237343	0.00450997	0.023428	0.0152011	0	0	0	0	0	0.0239662	0.00529068	0.00617819	0	0.012982	0
ENSMUSG00000000103	0	0	0	0	0	0	0	0	0	0	0	0	0	0	0
ENSMUSG00000000120	0.16754	0.297134	0.110252	0.113266	0.188131	0.0848459	0.0458833	0.177071	0.195482	0.203013	0.315374	0.155064	0.15323	0.095034	0.20634
ENSMUSG00000000125	0.00267964	0.00458265	0	0.00257435	0	0.00732796	0.00495355	0.00305864	0.00401985	0.00324699	0.0179198	0	0.0110285	0.00879415	0.00848625
ENSMUSG00000000126	0.013227	0.0628346	0.104451	0.0338861	0	0.0482288	0	0.0352282	0.0198424	0.02137	0.0530725	0.041317	0.0241946	0.0241161	0.00698151
ENSMUSG00000000127	0.0723208	0.0601915	0.0956593	0.074111	0.0665914	0.0553768	0.0623893	0.0764961	0.0766675	0.0642642	0.0754475	0.0722903	0.0628367	0.0632921	0.0572588
ENSMUSG00000000131	0.396896	0.51957	0.29559	0.413266	0.48437	0.36721	0.355865	0.415053	0.420703	0.463651	0.605539	0.326648	0.440161	0.406884	0.370686
ENSMUSG00000000134	2.25624	1.99545	1.70472	1.35586	1.87669	1.87896	1.69924	1.50494	1.56002	1.87889	2.2229	1.68219	1.96164	2.02129	1.60256
ENSMUSG00000000142	0.555417	0.600258	0.354078	0.65958	0.688644	0.601226	0.634581	0.827688	0.624905	0.859962	0.784128	0.590363	0.814883	0.738399	0.488603
ENSMUSG00000000148	0.69442	1.14101	0.483853	0.596496	0.412816	0.6479	0.588991	0.606135	0.686317	0.752353	0.917846	0.650744	0.840586	0.78647	0.789119
ENSMUSG00000000149	0.487331	0.623439	0.386121	0.338218	0.450224	0.396688	0.313348	0.474401	0.366756	0.479914	0.453422	0.394567	0.482974	0.484973	0.345833
ENSMUSG00000000154	3.25585	4.19828	3.95167	2.24241	2.23994	3.04733	2.58552	2.53864	1.79548	2.57272	3.50211	2.77175	2.69258	2.76411	3.02071
ENSMUSG00000000157	0.209113	0.254099	0.0977755	0.333066	0.111227	0.210685	0.386565	0.33291	0.272424	0.346742	0.213444	0.266438	0.400122	0.240799	0.2527
ENSMUSG00000000159	0.392461	0.282107	0.354171	0.487125	0.431849	0.52096	0.548097	0.359684	0.451231	0.413074	0.307474	0.421691	0.352719	0.463021	0.432067
ENSMUSG00000000167	0.320987	0.182981	0.362109	0.146845	0.257455	0.1672	0.0847677	0.139576	0.298089	0.203735	0.163548	0.119365	0.125817	0.117048	0.193628
ENSMUSG00000000168	1.91386	2.46409	2.5711	1.71758	1.54104	1.73609	2.11414	1.75297	1.6036	1.92314	2.16642	1.91014	1.98521	1.80259	2.12877
ENSMUSG00000000171	42.4152	30.9733	43.2199	41.8376	38.4525	47.6626	46.5677	35.565	43.1043	35.8281	30.0072	46.6721	37.8854	42.2319	44.8003
ENSMUSG00000000182	0	0	0	0	0	0	0.025509	0	0.0207008	0	0	0	0	0	0
ENSMUSG00000000183	0	0	0	0	0	0	0	0	0	0	0	0	0	0	0
ENSMUSG00000000184	5.12429	5.34222	4.29515	5.88667	5.79307	4.28712	4.41525	4.37688	3.99994	4.00443	6.51676	3.92027	3.84264	4.05701	3.97456
ENSMUSG00000000194	1.27175	1.38852	1.1978	1.06057	1.04129	0.990216	1.1918	1.14315	0.916809	0.954573	1.26626	0.846925	0.976545	1.1381	1.19428
ENSMUSG00000000197	0.00267928	0.00343653	0.000991765	0.00418276	0.00225642	0.00183174	0.00247644	0.00458735	0.00502414	0.00486984	0.00851077	0.00470769	0.000459458	0.00403011	0.00636383
ENSMUSG00000000202	0	0.0283015	0	0	0.0836224	0	0.0458882	0	0	0.0300791	0.0332007	0	0	0	0
ENSMUSG00000000204	2.84278	4.25617	3.63096	26.3729	14.2332	3.26768	7.43515	3.90453	4.31145	5.87677	2.7785	3.31778	5.62496	5.40807	3.49976
ENSMUSG00000000214	0.00611771	0.00523117	0	0.00587733	0	0.00836499	0	0.0104745	0.00458873	0.0111195	0.00409115	0.00955489	0.0167856	0.00334623	0
ENSMUSG00000000215	0	0	0	0	0	0	0	0	0	0	0	0	0	0	0
ENSMUSG00000000216	0.0207176	0.015747	0.0511257	0.00331727	0	0.00944269	0.00638307	0.00788264	0	0.00836805	0.0600371	0.0215718	0.0189482	0.00377734	0.0328057
ENSMUSG00000000223	0.0338474	0.0321583	0.0334106	0.039021	0.0304058	0.0185124	0.0291993	0.0618156	0.0744716	0.0382796	0.0845044	0.0458157	0.0588174	0.0419643	0.0500232
ENSMUSG00000000244	0.0804094	0.0962598	0.0714346	0.1236	0.054175	0.0659682	0.0891864	0.0734259	0.108563	0.175382	0.0537729	0.113028	0.0772187	0.0879636	0.0763954
ENSMUSG00000000247	0	0.0043949	0	0	0	0	0	0	0	0.00467094	0	0	0	0	0
ENSMUSG00000000248	0.00699761	0	0.00690731	0.00224089	0	0	0	0.00266245	0	0.0113056	0	0	0.0159999	0.0102067	0.007387
ENSMUSG00000000253	0.331731	0.290155	0.254961	0.255443	0.204733	0.325476	0.126392	0.294827	0.3191	0.303777	0.335302	0.284763	0.163279	0.260399	0.180441
ENSMUSG00000000263	0.00124934	0	0	0	0	0	0	0	0	0	0	0	0	0	0
ENSMUSG00000000266	0.635234	0.510732	0.505675	0.608086	0.655779	0.476318	0.757604	0.558754	0.584062	0.455217	0.500936	0.648977	0.541935	0.559168	0.531779
ENSMUSG00000000275	8.03623	9.35098	6.89665	9.91476	9.01758	7.0595	9.05658	5.72023	4.44505	6.07928	8.55661	6.03901	7.29084	7.52042	7.55332
ENSMUSG00000000276	0.441064	0.513428	0.351224	0.434415	0.486946	0.46625	0.561835	0.473833	0.483734	0.449117	0.490768	0.544151	0.366104	0.4825	0.416699
ENSMUSG00000000278	1.39616	1.46836	1.21601	1.52779	1.48391	1.42922	1.18695	1.5212	1.42803	1.26656	1.65264	1.35849	1.34691	1.44974	1.04037
ENSMUSG00000000282	1.17342	1.22936	0.704358	0.914038	0.614302	1.14914	1.12856	1.10409	1.07045	0.912684	1.07103	0.953498	1.35963	1.01479	0.703055
ENSMUSG00000000290	0.235064	0.245352	0.323536	0.483462	0.267671	0.271616	0.220329	0.476158	0.203632	0.481409	0.425095	0.284399	0.345191	0.398398	0.267367
ENSMUSG00000000295	0.807836	0.537265	0.985037	0.897834	0.720359	1.12624	1.06878	0.831694	0.902963	0.844521	0.434304	0.766923	0.760569	0.71045	0.965657
ENSMUSG00000000296	0.139524	0.0671646	0.128542	0.0804253	0.0974847	0.104574	0.0859745	0.0896567	0.130235	0.0951776	0.0304107	0.061339	0.0864897	0.0791427	0.0490961
ENSMUSG00000000301	0.037131	0.0379239	0.0412333	0.0609397	0.0573298	0.0253853	0.05148	0.0423828	0.0765901	0.0431179	0.0351772	0.02658	0.0297147	0.0253871	0.0367473
ENSMUSG00000000303	10.2884	12.1792	9.84735	9.5959	9.27502	9.01702	11.0261	8.33851	7.03132	8.56281	11.5074	7.10946	9.75718	8.78824	9.19744
ENSMUSG00000000305	0.00102761	0.00175739	0	0.00172765	0.00259628	0.000702545	0.000474907	0.00175943	0.00192695	0.00124518	0.00206161	0.00160496	0.0017622	0.000281037	0.000813593
ENSMUSG00000000308	91.277	84.3929	134.514	102.668	93.217	110.631	103.099	81.7883	71.9725	76.435	77.5909	86.2849	88.2487	94.4163	88.93
ENSMUSG00000000317	0.2484	0.283205	0.245194	0.338073	0.34866	0.339647	0.420924	0.259905	0.155265	0.326076	0.387601	0.323301	0.255582	0.362315	0.295
ENSMUSG00000000318	0.232566	0.265152	0.474962	0.154088	0.162092	0.241239	0.074124	0.219691	0.2767	0.262372	0.160889	0.375756	0.286048	0.166686	0.177781
ENSMUSG00000000320	0.0760241	0.0722302	0.0500287	0.113613	0.256102	0.0693005	0.0936916	0.0674931	0.190079	0.194477	0.079085	0.184703	0.115885	0.110888	0.147133
ENSMUSG00000000325	0.171415	0.212477	0.177073	0.155106	0.13429	0.196228	0.154754	0.182009	0.182396	0.17148	0.255923	0.15254	0.19688	0.163534	0.176746
ENSMUSG00000000326	3.24531	3.67657	2.73336	3.04437	3.4263	3.68179	3.22785	3.33523	2.71645	3.07043	3.09813	2.90162	3.1859	3.27364	2.81147
ENSMUSG00000000339	1.95792	1.84978	1.98684	1.96888	2.21909	2.31852	2.48058	2.0956	1.84831	2.12856	2.0721	2.03864	1.8911	1.66144	2.15379
ENSMUSG00000000340	0.903193	1.00255	0.678071	0.916589	0.93206	0.843607	0.846575	0.863956	0.84444	0.851647	0.846452	0.889103	0.890041	0.932381	1.06256
ENSMUSG00000000346	57.2458	51.5265	64.4985	67.8121	65.4693	65.0348	67.7716	57.2568	48.5107	54.2891	57.0317	57.6183	55.5328	58.9254	64.9716
ENSMUSG00000000355	2.6586	2.08324	4.59928	3.80049	3.41622	3.44783	3.88444	3.12849	4.15276	2.59049	2.34611	2.75394	2.97048	3.04829	3.19714
ENSMUSG00000000359	0.199255	0.283967	0.12644	0.341832	0.335615	0.116764	0.23679	0.194946	0.25621	0.37941	0.361678	0.40012	0.156203	0.249114	0.292977
ENSMUSG00000000365	0.00191732	0.00163947	0	0.00092099	0	0	0.00177217	0.0021885	0	0	0	0	0	0.00104872	0.00303601
ENSMUSG00000000374	1.46137	1.86601	1.7046	1.25011	1.35875	1.1917	1.5999	1.42977	1.25272	1.38027	1.85967	1.32323	1.47095	1.45675	1.45389
ENSMUSG00000000378	0.38378	0.323468	0.746035	0.346081	0.364851	0.367009	0.287263	0.346687	0.356738	0.407977	0.346397	0.312572	0.355308	0.329687	0.290803
ENSMUSG00000000381	0	0.0212037	0	0	0	0	0	0	0	0	0	0	0	0	0
ENSMUSG00000000384	5.65085	8.98004	7.76926	4.95487	5.43886	5.48836	6.21792	5.61824	4.6254	5.42077	7.33296	5.30594	6.67561	4.9184	5.55695
ENSMUSG00000000385	4.26279	3.52349	5.23918	3.39214	4.31057	3.38885	4.1477	3.53478	2.9532	3.42827	4.07773	3.48461	3.61479	3.97855	4.11234
ENSMUSG00000000386	0.621226	0.54385	0.350406	1.54178	1.4948	0.728081	0.50584	0.633118	0.421588	0.618336	0.652833	0.658389	0.689918	0.873758	0.480136
ENSMUSG00000000392	0.0882834	0.0850978	0.118833	0.163461	0.0648873	0.109739	0.136494	0.109931	0.192637	0.106975	0.0815806	0.122843	0.123317	0.124673	0.122002
ENSMUSG00000000394	8.4815	5.45857	10.3666	5.92262	7.41388	8.05989	8.11301	6.77237	6.912	4.31988	4.54442	5.22634	7.46871	6.94114	5.82858
ENSMUSG00000000399	5.66909	4.92812	6.11158	6.58579	4.86091	5.91321	5.92854	5.15132	5.22858	4.71104	5.11977	5.57067	4.8814	5.20867	6.61058
ENSMUSG00000000402	0.00187182	0.00320115	0	0.00179828	0.00630562	0	0	0	0	0	0.00250353	0.00292349	0	0	0.00296398
ENSMUSG00000000409	0.306258	0.18252	0.453459	0.521579	0.343897	0.266483	0.343118	0.344278	0.19491	0.432951	0.310314	0.202926	0.337394	0.314725	0.337995
ENSMUSG00000000411	0.175296	0.0333095	0	0	0	0	0	0	0	0	0	0.0912613	0	0.0639214	0
ENSMUSG00000000416	0.05855	0.0608903	0.0468604	0.0866545	0.106615	0.0605843	0.0658186	0.0921188	0.0830858	0.0709467	0.0730183	0.0741453	0.0803239	0.0735717	0.0689077
ENSMUSG00000000420	1.19443	1.08581	1.26293	1.39111	1.36873	1.1978	1.37168	1.31238	1.34224	1.30765	1.12732	1.27368	1.35399	1.27039	1.27306
ENSMUSG00000000435	0	0	0	0	0	0	0	0	0	0	0	0	0	0	0
ENSMUSG00000000439	3.68206	4.2012	3.90853	4.22853	4.2936	4.01221	4.25151	3.92481	3.64559	3.76151	4.02308	3.80437	4.24314	3.91643	4.29657
ENSMUSG00000000440	0.810716	0.933098	1.528	0.844201	0.745389	0.91757	1.10473	0.608641	0.673395	0.709853	0.548222	0.682677	0.701662	0.793629	0.854393
ENSMUSG00000000441	1.85798	2.11489	1.95271	2.00834	1.77574	1.595	2.14156	1.95605	1.79803	1.93807	2.21158	1.84067	1.93027	2.08954	2.01533
ENSMUSG00000000486	0.207336	0.189826	0.297687	0.301801	0.317478	0.274907	0.383278	0.444636	0.197931	0.403497	0.268904	0.431767	0.29306	0.350531	0.23877
ENSMUSG00000000489	0.322823	0.265425	0.183841	0.220675	0.25096	0.288613	0.183621	0.311793	0.186262	0.2332	0.348737	0.223011	0.29809	0.292029	0.157286
ENSMUSG00000000530	1.07511	1.02677	1.24041	0.858487	1.26996	1.03094	0.800138	1.12358	1.01587	0.989746	1.28854	1.12307	1.18761	1.17612	0.950694
ENSMUSG00000000531	0.508061	0.367901	0.203313	0.408947	0.555083	0.563264	0.355372	0.344818	0.350184	0.432606	0.293847	0.493264	0.282568	0.4206	0.391378
ENSMUSG00000000532	2.44481	2.11333	2.10612	1.81352	1.87677	1.53976	2.12552	1.94835	1.60929	2.10424	2.42566	2.12443	1.89044	2.35356	2.10223
ENSMUSG00000000538	0.690243	0.972559	0.70521	0.584476	0.626744	0.68686	0.811672	0.681688	0.614022	0.618835	0.99286	0.661068	0.701905	0.785619	0.844038
ENSMUSG00000000544	12.0098	15.757	14.4137	10.9721	11.578	11.7708	13.2573	10.2287	8.3844	11.7449	14.2406	10.468	12.2583	12.0583	12.3092
ENSMUSG00000000552	0.107565	0.183955	0.18581	0.103339	0.120785	0.196104	0.0331407	0.133011	0.100852	0.173786	0.16185	0.147	0.166013	0.137283	0.149036
ENSMUSG00000000555	1.43617	3.76303	2.19604	1.15898	1.31946	0.756928	1.16815	0.923967	1.77057	1.44282	2.62632	1.30506	1.01737	1.314	1.20735
ENSMUSG00000000560	0	0.000968064	0.00251441	0	0	0	0	0	0.00382129	0	0.00113564	0.00132615	0	0.000928863	0.00134451
ENSMUSG00000000561	1.30934	1.43008	1.20556	1.49045	1.55675	1.685	2.1967	2.28576	1.51854	1.45324	1.79537	1.6841	1.7057	1.31199	1.81196
ENSMUSG00000000562	0.0092508	0.010547	0.00913143	0.00888732	0.0103877	0	0.0171009	0.00703948	0.0185034	0.0112095	0.0206213	0.0192644	0.0084607	0.0101199	0.00488279
ENSMUSG00000000563	16.7295	14.1283	18.0384	18.0747	20.2702	24.7012	20.476	15.931	19.7535	16.9284	11.8102	19.8705	17.1206	17.9617	18.4152
ENSMUSG00000000567	5.97867	5.47485	4.26918	4.62351	4.64227	4.75418	4.85979	5.29971	4.54805	4.39295	3.77133	3.80794	4.50822	5.56625	4.33066
ENSMUSG00000000568	3.17917	3.06319	3.53609	3.79944	3.81629	4.07489	4.94309	3.9259	4.19508	4.30369	3.76067	3.90535	3.90642	3.85187	3.8867
ENSMUSG00000000579	0.289708	0.0825751	0.0428954	0.236576	0.243985	0.118839	0.133888	0.214944	0.217302	0.193076	0.290609	0.248863	0.198723	0.190155	0.183497
ENSMUSG00000000581	4.42311	3.22535	11.8093	5.81485	6.6488	5.3144	6.41773	4.23999	6.13425	4.61147	3.3708	5.01121	4.38785	4.62828	4.53568
ENSMUSG00000000594	1.96764	1.66905	2.3307	2.49524	1.90898	2.49673	1.4695	2.42562	2.11346	2.26027	1.76849	2.17579	1.83558	2.04918	2.0439
ENSMUSG00000000600	1.14672	1.0595	1.23856	1.30124	1.70754	1.46192	1.5105	1.29943	1.27565	1.28211	1.00396	1.53576	1.15518	1.309	1.47808
ENSMUSG00000000605	5.07087	5.2617	5.13666	5.55279	5.05429	5.31489	6.40144	5.39788	4.85293	5.00152	5.70685	5.26015	5.27177	5.83121	5.98458
ENSMUSG00000000606	0	0	0	0	0	0	0	0	0	0	0	0	0	0	0
ENSMUSG00000000617	0	0	0	0	0	0	0	0	0	0.00916286	0	0	0	0.00827223	0
ENSMUSG00000000627	0	0.0287978	0	0.0202218	0.0141815	0.0230248	0.0233465	0.048052	0.0252611	0.0255055	0.0450439	0.06575	0.017326	0.0184211	0
ENSMUSG00000000628	1.94264	3.27352	1.46983	1.49213	2.63207	2.29905	2.40141	1.9653	1.42506	1.67482	2.75706	2.44434	1.48241	1.72506	1.79753
ENSMUSG00000000631	1.83623	2.52407	1.62418	1.26021	1.58588	1.6405	1.83769	1.69293	1.57872	1.97579	2.4926	1.5562	1.91558	1.80374	1.81839
ENSMUSG00000000632	0.012165	0.0180303	0.036024	0.0186992	0.00819603	0.0199604	0	0.0166627	0	0.00884438	0.0520653	0.0303996	0.0233645	0.00266157	0.0115577
ENSMUSG00000000673	0.0380271	0.0260132	0.0225218	0.0438395	0.0256204	0	0.0421779	0.0434056	0.0684554	0.110588	0.0101721	0	0.0521688	0.0332797	0.0240859
ENSMUSG00000000682	1.09632	0.68852	1.98092	2.84732	2.25346	1.88015	1.87207	1.12412	1.46345	2.12775	1.25506	1.42206	1.28734	1.58553	1.10338
ENSMUSG00000000686	0.0849671	0.0883248	0.0296014	0.0768269	0.101022	0.0820087	0.101633	0.0969848	0.0524848	0.145351	0.120327	0.132705	0.137136	0.11482	0.0316571
ENSMUSG00000000690	5.29247	6.17384	3.40209	4.67528	4.65287	6.14229	6.51445	5.89369	6.04175	5.94379	4.97227	6.53216	6.78253	6.83466	5.4984
ENSMUSG00000000693	0.727701	0.735052	1.24759	0.840155	0.688114	0.663343	0.67261	0.575609	0.699044	0.758017	0.802533	0.697884	0.718092	0.670372	0.78841
ENSMUSG00000000701	0	0	0	0	0	0	0	0	0	0	0	0	0	0	0
ENSMUSG00000000706	0.0658752	0.0450632	0	0.0886015	0.0443828	0	0.097421	0.060154	0.0592935	0.127716	0.0176214	0.061732	0.054224	0.144128	0.0834491
ENSMUSG00000000708	0.461308	0.335037	0.407193	0.612571	0.530455	0.406358	0.526831	0.467064	0.472443	0.478358	0.482024	0.510925	0.439657	0.460976	0.50044
ENSMUSG00000000711	3.29601	3.26006	4.0972	3.11333	3.41798	2.90922	3.14879	2.76549	2.74899	3.0252	3.73394	3.07334	2.66581	2.86569	3.3009
ENSMUSG00000000724	0	0	0	0	0	0.0481366	0	0	0	0	0	0.027492	0	0	0
ENSMUSG00000000730	0.0108313	0.0092617	0.0160373	0.0156086	0	0.0740503	0.0100113	0.0185449	0.0162485	0.00656229	0.0144866	0.0169168	0.0297186	0.0118489	0.00857551
ENSMUSG00000000731	0	0.0147735	0.0255813	0.00829914	0.0291008	0.0472475	0.0479076	0	0	0.0104676	0.0115539	0.0134921	0.0118511	0.00945015	0.0136789
ENSMUSG00000000732	1.02029	0.787712	0.618549	1.05738	0.838965	0.812883	0.935624	0.880327	0.9762	0.915067	0.902582	0.815587	0.650264	0.966739	1.06858
ENSMUSG00000000738	1.79697	2.72911	1.66729	1.44457	1.40831	1.20779	1.60172	1.58934	1.57292	1.53197	2.22304	1.57969	1.85008	1.79982	1.88984
ENSMUSG00000000739	0.0194311	0.0221537	0	0.0560027	0	0.0531378	0.0239467	0.00739313	0.0582989	0.0313936	0.0519773	0.0606965	0.0533144	0.0354276	0.0307685
ENSMUSG00000000740	41.9278	35.066	51.5133	32.9177	40.7061	44.3555	33.2067	45.3586	44.7097	44.221	31.9978	48.7017	44.7811	47.8629	37.1766
ENSMUSG00000000743	18.3128	19.0679	32.1041	13.4669	15.2597	16.3533	20.1177	15.8742	13.2594	17.0358	19.007	15.897	15.7445	18.0088	17.8885
ENSMUSG00000000751	0.725508	0.843173	1.02571	0.717237	0.591295	0.537609	0.432635	0.844152	0.575782	0.694787	0.779412	0.712775	0.725617	0.652856	0.659645
ENSMUSG00000000753	0.208765	0.393245	0.24191	0.401125	0.305768	0.397152	0.151013	0.37298	0.476576	0.384949	0.412759	0.496176	0.423377	0.327673	0.373692
ENSMUSG00000000759	0.599381	0.858822	0.71957	0.688661	0.620748	0.902621	0.816034	0.725761	0.859669	0.829341	0.76916	0.657827	0.83895	0.750944	0.872147
ENSMUSG00000000766	0.000419709	0.000717775	0	0.000403217	0	0	0	0.00239536	0.000629625	0.000508573	0.0011227	0	0.000575793	0	0.00132919
ENSMUSG00000000776	2.70264	2.5535	2.66776	2.18775	1.686	2.18988	2.17422	1.97091	2.44012	2.27421	2.24247	1.7197	2.40315	2.46379	2.1794
ENSMUSG00000000782	0.160892	0.141944	0.11344	0.191372	0.232284	0.136187	0.198282	0.17053	0.149414	0.273868	0.261301	0.185474	0.220725	0.226295	0.230503
ENSMUSG00000000787	35.3883	25.5901	35.8439	34.6874	41.5309	33.0764	39.6922	32.6405	33.7316	33.1392	31.9221	35.0628	29.1243	32.637	35.1505
ENSMUSG00000000791	0.0361867	0.0567284	0.0535796	0.139059	0.0914266	0.0494795	0	0.0826098	0.0678567	0.0767347	0.0846982	0.0706473	0.111699	0.0791727	0
ENSMUSG00000000792	0.0356843	0.0542457	0.0352239	0.0114274	0.16028	0.0325284	0.0659657	0.0543087	0.0713757	0.0576529	0.0318181	0.0557333	0.0815914	0.0520491	0.0565051
ENSMUSG00000000794	0.0757504	0.123069	0.0919707	0.117166	0.119935	0.0890758	0.0630141	0.13402	0.126137	0.107393	0.198577	0.123043	0.0727446	0.090325	0.123547
ENSMUSG00000000804	0.300033	0.319725	0.399594	0.278828	0.355529	0.290677	0.306583	0.284817	0.25558	0.316971	0.380114	0.315542	0.317498	0.299356	0.334236
ENSMUSG00000000805	35.4344	33.9902	52.6551	29.6178	26.3346	36.0709	39.5964	27.5482	24.5847	31.7591	26.9186	28.3485	30.3995	35.5136	31.3518
ENSMUSG00000000811	0.145146	0.258833	0.253483	0.278886	0.188059	0.152665	0.330234	0.242141	0.245656	0.266071	0.169241	0.197632	0.178701	0.219852	0.212155
ENSMUSG00000000817	0.0751823	0.0685732	0.0890545	0.158902	0.101307	0	0.0833887	0.188795	0.112784	0.200421	0.160888	0.164392	0.0206283	0.18094	0.142859
ENSMUSG00000000823	1.46998	2.06366	1.20195	1.64407	1.2195	1.22997	1.62232	1.69041	1.71148	1.90084	2.49426	1.542	1.4899	1.74008	1.68495
ENSMUSG00000000826	3.79113	3.44937	3.35093	3.44037	4.06304	3.62262	4.4467	3.4611	3.29342	3.68655	4.37727	3.36537	3.42086	3.57654	3.90016
ENSMUSG00000000827	2.78466	2.10156	3.78923	2.65899	2.58253	2.6206	2.52174	2.43214	2.67218	2.6229	2.14117	2.65882	2.21171	2.60228	2.41893
ENSMUSG00000000838	1.67942	1.80949	2.58362	2.42015	2.29709	2.32891	3.07704	1.94075	2.05034	2.04582	1.95546	2.47416	2.33665	2.13362	2.40941
ENSMUSG00000000861	0.0745385	0.0849825	0.0904631	0.0939144	0.0699781	0.0735157	0.0790605	0.104608	0.0953208	0.108088	0.0686416	0.0973326	0.087171	0.0895617	0.0890058
ENSMUSG00000000869	0.0224483	0.0383905	0	0.0718875	0.126036	0.0613889	0.0276651	0.0427056	0.0112252	0.00906707	0.0600483	0.0233738	0.020531	0.032743	0.0355462
ENSMUSG00000000876	2.40652	2.19571	2.03334	1.34445	1.63018	1.7168	1.57154	1.58991	1.7462	1.76706	1.95044	1.40947	1.7225	1.48084	1.83284
ENSMUSG00000000881	1.18573	1.03239	1.26873	1.01455	1.10001	1.20331	1.33999	1.11553	0.86854	1.20948	1.18322	1.06341	1.1247	1.25406	1.26882
ENSMUSG00000000884	0.0241998	0.0295613	0.0358312	0.0199276	0.011646	0.0283623	0.0191723	0.0295956	0.0285239	0.0251345	0.025431	0.0134986	0.0355707	0.0283642	0.024634
ENSMUSG00000000889	0.0653326	0.0670381	0.0773874	0.18202	0.220086	0.107198	0.0241546	0.171518	0.0784068	0.237496	0.305834	0.142855	0.107555	0.0857645	0.134488
ENSMUSG00000000901	1.06999	2.17266	0.36661	0.407781	0.595782	0.967301	0.310591	1.45348	1.33983	1.02866	0.733287	1.17395	1.32233	0.677158	0.560099
ENSMUSG00000000902	1.30858	1.80971	1.46889	1.48409	1.08216	1.17562	1.23135	1.28876	1.14807	1.28225	1.7502	1.27645	1.36748	1.29715	1.30161
ENSMUSG00000000903	0.0355672	0.0202754	0.105325	0.0683394	0.0599076	0.0486325	0.0328746	0.0608967	0	0.172391	0	0.0555504	0.0243971	0.058363	0
ENSMUSG00000000915	1.77568	1.98256	1.74188	1.22204	1.57284	1.5181	1.66504	1.62398	1.52767	1.71062	1.64229	1.68811	1.81567	1.80576	1.40295
ENSMUSG00000000916	1.93565	2.47052	2.38412	1.67857	2.07737	1.1711	2.05827	2.05301	1.79879	2.11716	2.70345	2.03329	2.0445	1.61155	2.19707
ENSMUSG00000000934	0.318202	0.285926	0.15971	0.248704	0.181683	0.117991	0.249248	0.332428	0.339808	0.300617	0.209188	0.235856	0.244165	0.283197	0.239121
ENSMUSG00000000938	0.583423	0.900751	1.25977	1.14435	1.47403	0.997172	0.516786	1.29026	1.27636	0.898416	1.41432	1.13902	1.10054	1.09032	1.1163
ENSMUSG00000000942	0.28178	0.224883	0.333773	0.32485	0.189847	1.07881	0.416717	0.64327	0.253627	0.478017	0.45225	0.352077	0.231942	0.184952	0.089238
ENSMUSG00000000948	0.132897	0.106062	0.179907	0.175097	0.166285	0.145372	0.133365	0.156028	0.131011	0.105823	0.10157	0.142329	0.109392	0.182766	0.138288
ENSMUSG00000000957	2.279	1.83926	2.0221	1.91884	2.27155	1.09708	1.45165	2.19214	1.42131	2.18233	2.68279	1.67973	2.55274	2.25033	1.6219
ENSMUSG00000000958	0.660543	0.580049	0.568119	0.639254	0.662643	0.650826	0.718278	0.731794	0.626605	0.615012	0.662597	0.656168	0.61301	0.587112	0.634491
ENSMUSG00000000959	5.44454	6.38152	5.62334	6.54464	4.92076	4.82987	6.40706	5.56283	4.26309	5.72839	6.90898	5.62061	5.41068	5.85435	5.90872
ENSMUSG00000000976	0.480353	0.883822	0.485719	0.664079	0.723569	0.640786	0.664177	0.66865	0.591712	0.700361	0.835723	0.567251	0.696493	0.704913	0.593657
ENSMUSG00000000982	0.0776386	0.398327	0	0.149176	0.261541	0.424634	0.287044	0.443099	0.116469	0.282231	0.10384	0	0.532557	0.254798	0.245877
ENSMUSG00000000983	2.213	0.630769	2.97879	3.18907	1.6943	1.6505	3.16117	0.74632	1.81081	3.41289	0.739961	1.57107	1.79399	1.43054	0.557489
ENSMUSG00000001014	0	0.164151	0	0	0	0.262488	0	0	0.143991	0.116308	0.128378	0.149913	0	0.105003	0
ENSMUSG00000001016	4.00431	3.75716	3.85808	4.50961	4.1307	4.19159	4.3564	3.92554	4.36877	4.42264	3.62598	3.44125	3.67983	4.28619	4.29287
ENSMUSG00000001017	8.13922	8.7211	8.86948	8.32216	8.51439	8.73884	9.2623	8.71851	8.06763	8.4054	8.77138	7.7386	8.20272	8.38013	8.44521
ENSMUSG00000001018	12.3712	9.76642	9.0142	15.1844	12.3578	14.3009	13.0578	12.9182	13.5823	13.0044	9.7085	12.1904	12.2069	13.1065	14.0895
ENSMUSG00000001020	0.0515998	0	0	0.0495723	0.173824	0	0	0	0.0774073	0	0.0690137	0.161182	0	0.0564475	0
ENSMUSG00000001021	0.0027867	0.00158858	0	0.0026772	0	0	0.00515146	0	0	0	0.00372715	0.00435238	0	0	0
ENSMUSG00000001023	0	0.0205399	0	0	0	0	0	0	0	0	0.048191	0.056275	0	0	0
ENSMUSG00000001025	38.884	27.3598	43.3761	39.0528	39.2301	41.3637	46.6657	41.1228	51.9422	39.136	34.2218	41.9906	38.323	45.8669	41.0752
ENSMUSG00000001027	0.00338328	0.00192866	0	0.00325034	0	0	0	0	0	0.0163984	0	0.00528415	0	0	0
ENSMUSG00000001029	0.236582	0.166976	0.100084	0.292225	0.227707	0.123233	0.166607	0.205748	0.202804	0.327626	0.226017	0.281526	0.231831	0.160215	0.214068
ENSMUSG00000001034	2.83246	1.9974	1.67754	2.03583	2.26174	2.4672	2.90892	2.44277	1.85701	2.28811	2.80619	2.88369	2.33148	2.59361	2.4585
ENSMUSG00000001036	0.5377	0.510152	0.478798	0.428068	0.424337	0.401028	0.319744	0.46997	0.389212	0.394117	0.829803	0.449265	0.397203	0.41751	0.404876
ENSMUSG00000001039	0.467267	0.421036	1.07126	0.637159	0.558546	0.700744	0.390097	0.533357	0.768805	0.547936	0.584641	0.423753	0.45493	0.478188	0.429621
ENSMUSG00000001052	0.540801	0.68197	0.498529	0.520983	0.587191	0.501121	0.572842	0.544169	0.464866	0.545184	0.741244	0.502599	0.566146	0.50523	0.568535
ENSMUSG00000001053	0.422482	0.481678	0.4915	0.188445	0.254145	0.412626	0.446283	0.413346	0.248987	0.402233	0.242169	0.54202	0.331198	0.313617	0.262816
ENSMUSG00000001054	1.54586	1.47784	0.881429	1.08847	0.840971	1.2341	1.11822	1.33708	1.1379	1.37288	1.36125	1.13971	1.05379	1.05037	1.20111
ENSMUSG00000001056	5.81049	5.3636	6.37603	4.7321	4.76925	6.04943	5.83406	5.92532	6.81398	6.21872	4.14212	6.58749	6.02908	5.09801	4.71713
ENSMUSG00000001062	1.36056	1.4396	0.811597	1.3165	1.45083	1.25807	1.35707	1.44127	1.29217	1.47072	1.83281	1.40646	1.28911	1.40272	1.65842
ENSMUSG00000001065	1.08701	1.54484	1.43065	1.13858	1.11889	1.21795	1.70244	1.30969	1.33625	1.30801	1.57501	1.60342	1.69837	1.54422	1.3268
ENSMUSG00000001076	0	0	0	0	0	0	0	0	0	0	0	0	0	0	0
ENSMUSG00000001082	3.02432	4.31009	2.33632	2.14753	2.10405	2.60702	2.12691	2.88924	3.35338	3.98332	3.12166	3.08055	3.51765	2.30153	2.65472
ENSMUSG00000001089	1.86951	2.02047	1.49239	1.94329	1.96283	1.72179	2.58048	1.75096	1.55347	1.84874	2.29545	1.64108	1.68395	1.9666	2.05735
ENSMUSG00000001095	4.16663	5.3043	5.22868	4.17344	3.28873	4.86689	7.7801	3.59362	3.84703	4.13188	5.24166	4.81505	6.69019	4.93621	5.74712
ENSMUSG00000001098	7.39315	7.54032	8.18688	6.28388	6.6523	5.74135	7.12165	7.04686	5.95598	6.44809	8.64637	6.93681	5.84599	7.28425	6.1661
ENSMUSG00000001100	4.26406	4.18243	6.69269	3.64729	3.1504	3.50129	3.25179	3.4947	3.22341	3.46707	4.08002	3.0082	3.39075	3.23968	3.70214
ENSMUSG00000001103	0	0	0	0	0	0	0	0	0	0	0	0	0	0	0
ENSMUSG00000001105	7.94678	5.73733	10.6673	8.03303	7.42802	8.89575	8.03125	7.6005	10.0873	7.88335	5.34353	7.8766	7.57754	8.16794	6.74115
ENSMUSG00000001119	5.69485	9.07681	7.14173	5.89294	4.75624	4.78477	2.94719	7.61841	6.18185	6.06566	9.94785	5.03281	6.15377	6.08207	5.56247
ENSMUSG00000001120	0.0152583	0.0304434	0.0191164	0.0270623	0.0118617	0.0192584	0.0141032	0.0308136	0.0211289	0.0270222	0.0525889	0.0229144	0.0152969	0.0128398	0.0306659
ENSMUSG00000001123	5.59889	5.81082	7.59385	14.7971	12.472	4.95275	5.46143	5.48217	4.28773	6.11107	5.02323	4.33057	5.01319	6.05476	3.82374
ENSMUSG00000001127	1.4209	1.35639	1.27506	1.43521	1.4757	1.55121	1.56077	1.44023	1.48844	1.57656	1.41968	1.42685	1.35861	1.54005	1.56814
ENSMUSG00000001128	1.50056	1.21731	1.08241	1.58945	1.62017	1.84133	1.20914	1.27361	1.76044	1.72502	1.36371	1.50233	2.00581	1.83094	1.4622
ENSMUSG00000001131	0.231183	0.205003	0.380333	0.296132	0.173064	0.140491	0.237424	0.0586403	0.462411	0.404634	0.343558	0.240714	0.211438	0.140501	0.162698
ENSMUSG00000001134	0.601523	0.468195	1.16469	0.561218	0.681945	0.553597	0.833978	0.666796	0.815607	0.60273	0.510564	0.704613	0.610981	0.708653	0.71437
ENSMUSG00000001138	1.06842	1.6228	0.76443	1.07466	0.990377	1.17656	1.12671	1.0231	1.02191	0.990522	1.15086	1.07513	1.22965	1.06682	1.30576
ENSMUSG00000001143	1.01672	0.956323	0.875869	0.914613	1.19876	0.935227	0.897034	0.754341	0.686353	0.744793	1.05079	0.779542	0.862255	0.819012	0.731793
ENSMUSG00000001150	0.58531	1.05517	0.696271	0.663239	0.497146	0.506184	0.70746	0.753748	0.536586	0.62437	0.869822	0.601627	0.748074	0.629353	0.677291
ENSMUSG00000001151	0.261652	0.652928	0.288661	0.298196	0.17715	0.249035	0.206279	0.385038	0.413682	0.349689	0.396272	0.342553	0.395909	0.380242	0.369637
ENSMUSG00000001155	0	0.00455509	0	0	0	0	0	0.00912076	0	0	0	0	0	0	0.0126528
ENSMUSG00000001156	15.5759	25.7299	24.4689	12.0221	18.2708	27.4002	30.6966	15.3801	15.9622	18.2757	23.48	20.5143	18.1139	22.1829	23.4622
ENSMUSG00000001157	0.97599	0.921389	0.852021	0.913251	0.978743	0.863961	1.06375	0.746982	0.710906	0.854505	0.84132	0.951612	0.998406	0.857849	1.04966
ENSMUSG00000001158	2.32976	1.985	7.64091	2.87598	3.41778	3.87064	4.46885	2.65927	3.23191	2.71679	2.06058	3.09095	3.17897	3.06932	2.97508
ENSMUSG00000001166	0.257245	0.179232	0.225712	0.439356	0.353052	0.15633	0.352253	0.195753	0.242978	0.196263	0.203888	0.193448	0.392124	0.312681	0.105607
ENSMUSG00000001168	0.0291386	0.0387582	0	0.111975	0.130879	0	0.0179551	0.0886931	0.0291414	0.0823854	0.0389723	0.0151699	0.133249	0.0850029	0.0922801
ENSMUSG00000001173	0.504835	0.555551	0.41599	0.643151	0.480615	0.510208	0.584286	0.561207	0.523544	0.598425	0.560716	0.5725	0.47577	0.554665	0.691647
ENSMUSG00000001175	102.247	82.1078	100.704	108.518	112.463	127.018	128.322	95.8605	102.03	96.5425	87.9416	103.206	99.606	101.831	106.515
ENSMUSG00000001211	0.514298	0.734154	0.634229	0.384443	0.370236	0.435419	0.421966	0.468024	0.44389	0.500259	0.546522	0.492955	0.61084	0.578029	0.515399
ENSMUSG00000001225	2.98679	11.1949	8.97033	2.49191	2.43802	5.58187	6.31311	3.54639	2.03356	4.47216	5.14235	4.16375	5.82925	4.40395	8.55696
ENSMUSG00000001227	0.108826	0.124075	0.161133	0.0784127	0.0916508	0.0186003	0.113161	0.124219	0.0714243	0.0989009	0.145553	0.0531155	0.121304	0.133932	0.107702
ENSMUSG00000001228	1.00124	2.18351	1.29286	1.0346	0.470634	1.13025	0.882398	1.26246	0.90819	1.23439	1.2535	0.83644	1.45345	0.796006	1.00472
ENSMUSG00000001229	1.12695	1.87514	1.0185	0.829579	0.875136	0.98059	1.18368	1.13599	0.894697	1.31679	1.65409	0.868631	1.65648	1.27285	1.00233
ENSMUSG00000001240	0.425482	0.262349	0.334279	0.508869	0.497275	0.284953	0.401297	0.505485	0.403813	0.420872	0.394867	0.284801	0.33355	0.332468	0.398743
ENSMUSG00000001247	3.81451	3.30437	3.5881	2.47183	3.30067	3.00671	2.53023	3.18442	2.17673	3.0633	3.17114	1.95084	3.48871	3.24829	2.51081
ENSMUSG00000001248	0.665071	0.602452	0.566559	0.695831	0.920723	0.560576	0.69893	0.972321	0.779029	0.667891	0.822501	1.15257	0.862407	1.01658	0.750167
ENSMUSG00000001249	0.191327	0.0727116	0.104921	0.0544619	0.143227	0.0775137	0.0261989	0.0647075	0.0850424	0.0772787	0.0379105	0.0664049	0.126379	0.085271	0.0336622
ENSMUSG00000001260	0	0.00219236	0	0	0	0	0	0	0	0	0.00171458	0.00200221	0	0	0
ENSMUSG00000001270	28.6182	50.8296	31.0504	14.277	17.7939	25.8716	7.79703	40.2699	33.4108	30.8562	45.1301	33.4304	26.8228	27.512	22.3459
ENSMUSG00000001280	3.77437	3.55138	3.10153	3.96892	3.3845	3.49007	4.46029	3.80345	3.71849	3.67103	3.98456	3.62907	3.99659	3.73007	3.89431
ENSMUSG00000001281	0.360836	0.331635	0.348911	0.438629	0.620178	0.422902	0.326713	0.554767	0.408742	0.624622	0.50231	0.368045	0.363693	0.725025	0.384802
ENSMUSG00000001285	2.64679	3.18414	3.24327	2.80584	1.78325	3.29459	2.59826	2.31274	2.27281	2.6321	2.56347	2.59436	2.92991	2.21652	2.65918
ENSMUSG00000001288	0.899398	0.663854	0.661995	0.61433	0.630479	0.554469	0.538188	0.723966	0.499136	0.737049	0.85526	0.747017	0.698956	0.767779	0.477467
ENSMUSG00000001289	18.7562	12.0519	36.8875	20.3108	19.8481	22.524	22.0473	15.5449	18.6867	15.5634	11.8341	19.296	13.5929	17.5521	16.109
ENSMUSG00000001300	1.42018	2.76633	1.61874	1.32318	1.77826	1.98583	2.82346	1.55681	1.31446	1.52605	2.23993	1.89584	1.63218	1.88484	1.95604
ENSMUSG00000001305	0.347441	0.403197	0.24497	0.405316	0.501611	0.656049	0.451123	0.613759	0.632901	0.431028	0.37065	0.406986	0.42558	0.398182	0.406072
ENSMUSG00000001313	1.36997	1.55217	1.92702	0.756783	0.519191	0.468305	0.63313	0.918698	1.05327	1.12052	1.05358	0.722143	0.939724	0.955408	0.650793
ENSMUSG00000001323	4.45829	3.67217	3.63772	4.34068	4.34006	3.53961	4.98481	3.92609	4.0542	3.89919	3.7829	3.71555	3.53494	3.99873	3.97575
ENSMUSG00000001333	0.246629	0.255623	0.182585	0.156164	0.16994	0.199269	0.145064	0.275113	0.210215	0.244511	0.247396	0.262633	0.24607	0.220744	0.221891
ENSMUSG00000001334	0.757352	0.784171	0.915403	0.65335	0.520672	0.718551	0.771447	0.77626	0.626036	0.767875	0.496136	0.458662	0.46649	0.879229	0.636333
ENSMUSG00000001348	14.0449	11.6708	18.4549	10.4681	11.8393	11.5761	12.39	11.1102	9.66256	11.1136	11.2185	10.7741	12.3853	13.3778	10.3441
ENSMUSG00000001349	19.6457	43.4603	42.8231	18.863	21.6425	22.2543	9.81368	26.2068	33.6478	22.617	28.6124	27.9021	21.6943	25.5357	20.8638
ENSMUSG00000001366	1.4819	1.31085	1.47539	1.44004	1.56361	1.43236	1.68459	1.45819	1.45649	1.30547	1.36691	1.31022	1.50138	1.35094	1.40253
ENSMUSG00000001376	0.43428	0.336026	0.724011	0.492294	0.462581	0.399943	0.435455	0.438361	0.460561	0.42883	0.350894	0.444629	0.425778	0.403024	0.450786
ENSMUSG00000001380	2.18926	2.39569	2.39727	2.31289	2.03938	2.67583	2.14715	2.40249	2.27044	2.69544	2.20313	2.11094	2.28878	2.10231	2.03985
ENSMUSG00000001383	12.3363	9.80808	18.3566	13.7581	12.2674	15.777	12.8585	11.4424	14.1483	12.5189	7.68887	13.6438	11.0582	11.6825	10.8199
ENSMUSG00000001403	1.93348	2.59428	2.60962	2.35031	2.48126	2.26605	1.82357	1.5914	2.78211	2.75723	2.07582	2.48567	3.06753	1.95685	2.08272
ENSMUSG00000001415	2.32267	3.20494	2.73258	2.09303	1.98643	2.38807	2.66274	2.08601	2.1946	2.45992	2.76337	2.11613	2.17987	2.44733	2.50182
ENSMUSG00000001416	6.46662	6.10229	7.67109	6.77065	5.42196	5.78185	5.53693	7.07143	5.41477	5.42388	5.80207	5.2656	5.91213	5.28217	6.29613
ENSMUSG00000001418	12.7821	13.8603	14.0354	13.3196	12.6348	11.5325	15.2121	10.7561	10.3853	11.5767	13.1525	12.2404	13.1068	13.5338	13.9464
ENSMUSG00000001419	2.83647	2.65288	2.36312	1.97735	2.72816	2.11747	2.49759	1.99761	1.99718	2.37911	3.10684	2.28293	2.2871	2.66214	2.30829
ENSMUSG00000001420	2.44366	2.75034	2.69045	2.10686	1.84691	2.44173	2.28762	2.05621	1.69193	2.27773	3.31025	1.73705	2.23495	2.34765	1.7611
ENSMUSG00000001424	0.130143	0.203219	0.213853	0.128951	0.0808052	0.108863	0.0943452	0.109228	0.0891946	0.134507	0.168261	0.0948556	0.113076	0.117524	0.12405
ENSMUSG00000001435	0.189883	0.358083	0.145893	0.141007	0.124474	0.218935	0.0721005	0.200338	0.203246	0.243767	0.356923	0.174734	0.283027	0.230178	0.160901
ENSMUSG00000001436	0.379571	0.523494	0.410932	0.266631	0.206236	0.401809	0.399878	0.419282	0.29389	0.35608	0.442163	0.286853	0.369549	0.276821	0.355453
ENSMUSG00000001440	6.72215	7.588	5.72628	6.2258	6.09292	5.36786	6.30955	5.9747	5.72668	6.24667	7.47463	5.61722	6.61493	5.72611	5.99196
ENSMUSG00000001441	1.19278	1.09955	1.22696	1.03735	1.02039	0.862677	1.19242	0.990657	0.97001	1.04976	1.36022	1.01481	1.14545	1.04215	1.00649
ENSMUSG00000001444	0.0136017	0.0271382	0.0201393	0.0653363	0.0687301	0.0371963	0.06286	0.0931532	0.0204046	0.0247224	0.00909601	0.0637312	0.02799	0.0595183	0.0215379
ENSMUSG00000001445	6.45689	7.59766	8.17512	6.36526	6.45823	6.7107	6.94621	5.89962	6.4882	6.05848	6.89236	6.41967	6.29116	5.90582	6.53285
ENSMUSG00000001467	2.87978	4.09985	5.72942	3.55504	3.68609	4.62452	5.24079	3.34954	4.49916	3.76674	3.54565	4.42785	4.12814	5.01115	3.90636
ENSMUSG00000001472	6.73128	7.33854	7.56886	6.48928	7.0196	6.39208	7.14863	6.6099	6.24607	7.36684	8.1418	6.90519	6.82554	6.8941	6.89576
ENSMUSG00000001473	1.88299	3.55395	2.97584	2.08083	1.64333	1.65421	0.937855	3.07364	2.56132	2.06888	3.4841	2.68189	2.0211	2.42278	2.08562
ENSMUSG00000001482	0.555285	0.690337	0.892152	0.4001	0.587046	0.411941	0.535087	0.394454	0.509553	0.486746	0.525408	0.327532	0.437623	0.452358	0.453669
ENSMUSG00000001493	0.076566	0.103166	0.18551	0.193924	0.140688	0.0761395	0.141539	0.143011	0.104418	0.168686	0.130334	0.119584	0.114589	0.137061	0.176349
ENSMUSG00000001494	0	0	0	0	0	0	0	0	0	0	0	0	0	0	0
ENSMUSG00000001496	0	0	0	0	0	0	0	0	0	0	0	0	0	0	0
ENSMUSG00000001497	0	0.00635628	0	0.00535605	0	0.0152462	0	0	0	0	0	0.0174149	0	0	0
ENSMUSG00000001504	0	0.0248815	0	0	0	0	0.0403431	0	0.0327387	0.0264444	0	0	0	0.023874	0
ENSMUSG00000001506	2.31024	5.55436	2.35622	2.46086	2.65687	2.25226	1.00639	3.53724	2.91077	3.65358	4.77955	2.56174	3.76305	3.51224	1.71305
ENSMUSG00000001507	1.95722	3.34098	2.86031	1.9152	2.03059	1.83708	2.96026	1.99365	1.41086	2.05922	3.19083	1.78648	2.42106	2.51052	1.86872
ENSMUSG00000001508	0.112733	0.138415	0.0770387	0.108303	0.0876377	0.0237145	0.0480916	0.0791863	0.143098	0.136602	0.127581	0.121895	0.118967	0.189729	0.151046
ENSMUSG00000001510	0.0226708	0.0775422	0.0671349	0.02178	0	0	0	0.0517548	0.0340096	0	0.0606436	0	0.0622036	0	0.0358986
ENSMUSG00000001517	0.988638	1.45211	0.764879	0.881338	1.14015	0.657634	0.757378	0.945475	0.94865	1.24113	1.03638	0.932022	1.33186	0.837933	1.02955
ENSMUSG00000001518	0.591193	0.885742	0.650898	0.677187	0.587252	0.559635	0.672537	0.484479	0.57988	0.688812	0.740022	0.520864	0.551097	0.505779	0.744107
ENSMUSG00000001520	0.0959289	0.0898397	0.121746	0.078994	0.0923302	0.0187382	0.126667	0.0938546	0.133628	0.0415142	0.109974	0.0535092	0.075202	0.0824538	0.0868003
ENSMUSG00000001521	0.14889	0.131172	0.130268	0.136538	0.113992	0.129553	0.0562984	0.158361	0.13706	0.12711	0.181034	0.100416	0.143911	0.140667	0.128598
ENSMUSG00000001524	1.93371	2.22692	1.79307	1.89526	1.44757	0.961467	1.26376	1.89508	1.81669	2.03544	1.82869	1.83039	1.36661	1.58119	1.76295
ENSMUSG00000001525	39.5313	45.1008	56.9863	39.6494	30.6551	34.4006	29.1418	39.3486	31.6389	39.5015	43.0282	38.4579	41.0874	31.4457	33.82
ENSMUSG00000001542	1.00198	1.11892	1.30343	0.807908	1.21152	1.20369	1.40904	0.949683	0.791824	0.908431	0.928521	0.924992	0.935224	1.00999	1.21262
ENSMUSG00000001552	5.03692	7.82881	5.22535	2.92846	3.25355	4.44658	4.6782	3.93988	3.1545	4.76024	6.63322	3.24604	5.08193	4.71214	4.67191
ENSMUSG00000001555	0.552997	0.982376	0.952083	0.716594	0.736487	0.597874	0.404151	0.851402	0.790991	0.623331	0.928827	0.763264	0.82922	0.759704	0.488737
ENSMUSG00000001558	0	0.0132899	0	0	0.0261784	0	0	0	0.0233155	0	0	0.0121372	0	0	0.0123052
ENSMUSG00000001566	0.129545	0.123081	0.19181	0.0829701	0.145466	0	0.119738	0.0985787	0	0.156974	0.0577547	0.101165	0.177721	0.0472386	0.068377
ENSMUSG00000001569	1.29645	1.14033	1.19974	1.32822	1.14302	1.12178	1.53533	1.27172	1.48904	1.35617	1.30726	1.27344	1.11856	1.22989	1.03446
ENSMUSG00000001576	1.32096	1.23821	0.906913	0.886213	1.06483	0.84424	0.827614	0.923771	0.893027	0.859937	0.978791	0.668501	0.875731	0.851699	0.773189
ENSMUSG00000001583	4.45187	5.11029	4.22945	4.20396	4.45304	4.36286	5.75797	4.28375	3.69253	4.75007	4.79594	4.50885	4.89847	5.05295	4.59534
ENSMUSG00000001588	0.218431	0.210723	0.223905	0.532691	0.339612	0.344618	0.512501	0.652081	0.478914	0.885654	0.449456	0.590459	0.403391	0.514665	0.345878
ENSMUSG00000001604	1.5122	1.09356	1.42018	1.2992	1.76111	1.19335	1.24596	1.15894	1.06944	1.36119	0.9477	1.45757	1.2151	1.37068	0.950965
ENSMUSG00000001622	0.0165641	0	0	0	0	0	0.0306202	0.0189069	0	0.0401423	0	0	0	0.0181202	0
ENSMUSG00000001627	2.33839	1.76357	1.51824	0.872173	3.02456	6.51785	3.43044	1.17898	2.90764	2.00617	1.50189	1.94914	1.27291	1.62787	2.90281
ENSMUSG00000001630	1.3022	1.42124	0.923674	1.58003	1.20506	1.37791	1.57256	1.30712	1.55755	1.21052	0.918967	1.58413	1.40942	1.3959	1.39884
ENSMUSG00000001632	1.83463	1.59708	1.39254	1.45075	1.40563	1.01429	1.91	1.76904	1.38107	1.66128	1.93999	1.52063	1.49924	1.8186	1.34242
ENSMUSG00000001642	1.5293	1.16535	1.36323	1.61913	1.31423	1.66433	1.05293	1.19342	1.50994	1.51273	1.23142	1.57204	1.52	1.6303	1.39613
ENSMUSG00000001655	0	0	0	0	0	0	0	0	0	0	0	0	0	0	0
ENSMUSG00000001656	0.0715354	0.183507	0.211837	0.0687246	0	0	0.0661198	0.0816533	0.214627	0.173363	0.0478386	0.223454	0.0490692	0.078256	0.283185
ENSMUSG00000001657	0.033492	0.114554	0	0.0321761	0	0.27477	0	0.0382291	0.100486	0.0405832	0	0.156928	0	0.0366385	0
ENSMUSG00000001661	0.0775418	0.0687607	0.0510274	0.0744949	0.174143	0.070684	0.031854	0.0983435	0.0904742	0.0730796	0.0691404	0.121108	0.153658	0.131953	0.0545711
ENSMUSG00000001663	2.54296	1.81658	1.90615	1.93153	1.12435	1.76028	1.17522	1.5511	1.77628	1.36736	1.46675	1.99827	1.27554	1.78214	1.57293
ENSMUSG00000001665	4.42221	4.23514	4.38102	3.49145	4.11702	4.61745	3.21049	3.74446	3.1843	3.60482	3.26917	2.93853	3.04442	3.04333	2.72458
ENSMUSG00000001666	1.55803	1.37819	1.43186	1.65165	2.71476	3.08535	2.38358	1.59443	2.33728	2.34361	1.36527	2.34949	2.06374	2.11581	1.70144
ENSMUSG00000001670	2.11795	2.83621	1.9298	4.12966	2.57526	3.52999	5.74542	3.23288	3.51564	2.96121	2.69862	4.5606	3.85119	4.22257	4.08795
ENSMUSG00000001672	3.06412	2.90809	3.4057	2.66751	3.45915	3.01029	4.67723	2.65361	2.35377	3.09573	3.08739	3.33586	3.26824	3.16327	3.14791
ENSMUSG00000001674	0.94542	1.44191	1.05601	1.00388	0.726366	1.6329	1.22645	1.42939	1.18189	1.11544	1.36431	1.10097	1.30839	1.10682	1.18188
ENSMUSG00000001687	1.77224	1.53696	1.99963	1.59487	2.07764	2.0466	2.06843	1.78917	1.68221	1.84913	1.69869	1.89226	1.86278	1.74673	1.65598
ENSMUSG00000001700	2.57185	1.87139	1.7997	2.13874	2.91369	2.29811	2.24997	1.83429	1.9684	1.71104	1.90175	2.46894	2.04956	2.16476	2.2593
ENSMUSG00000001707	0.987995	0.752454	2.34059	1.06307	1.35793	1.46981	1.19812	1.0285	1.26871	0.814083	0.68714	0.975234	0.759033	0.786833	0.976223
ENSMUSG00000001729	5.32221	5.95675	6.38676	3.49082	3.82985	4.58735	4.07967	4.66279	4.09655	5.66573	5.21764	4.07354	5.67297	4.95041	3.79461
ENSMUSG00000001739	19.6983	16.3551	23.0922	17.7164	16.429	12.8506	15.6597	15.236	12.6699	15.1124	16.1202	13.3298	16.3084	15.922	14.0372
ENSMUSG00000001741	0.0558987	0.0695839	0.064186	0.111789	0.0807026	0.0998303	0.0674833	0.119797	0.0684541	0.0857043	0.0671345	0.0819598	0.0657314	0.0985892	0.101159
ENSMUSG00000001750	3.55854	3.24814	2.66583	4.2327	4.81647	2.98316	3.30872	3.84426	3.03459	3.76016	4.15038	3.78796	3.26914	4.04348	2.59941
ENSMUSG00000001751	1.99199	2.30604	3.35781	1.3396	1.34208	1.29901	1.4163	1.69656	1.17232	1.65249	1.92646	0.933353	2.14419	1.6595	1.48007
ENSMUSG00000001755	6.65835	6.60112	8.82992	4.47771	3.80334	4.75003	5.08397	5.32007	4.16911	5.64768	5.4594	4.34057	5.4807	5.79544	5.77589
ENSMUSG00000001761	0.780691	0.915953	0.53764	0.597396	0.565737	0.670272	0.746761	0.797855	0.742183	0.714989	0.837755	0.708905	0.753449	0.734868	0.589351
ENSMUSG00000001763	0.54021	0.340946	0.328513	0.240957	0.178731	0.145092	0.285322	0.319319	0.289427	0.163647	0.348358	0.263663	0.277915	0.284928	0.229127
ENSMUSG00000001767	2.06851	1.81264	2.99334	1.89077	2.25508	2.17848	1.70773	1.9561	2.06871	1.97111	1.66533	2.02833	2.11225	2.09441	1.91861
ENSMUSG00000001768	0.77474	0.778573	0.496688	0.765125	0.880205	0.91112	0.793075	0.755382	0.783944	0.671935	0.615005	0.684312	0.834317	0.741428	0.729923
ENSMUSG00000001773	0	0.0011747	0	0.00395938	0	0	0	0	0	0	0.00826827	0.00321842	0.014135	0	0
ENSMUSG00000001774	3.81129	2.1383	4.16029	3.24727	6.74755	3.4869	3.32562	3.64117	3.82557	2.93837	3.85105	4.78673	4.09642	3.1752	2.90006
ENSMUSG00000001783	7.35406	5.63616	10.9793	7.44128	7.50216	6.60886	6.65029	7.37461	6.23198	6.97617	5.78534	6.45961	6.62243	6.954	6.84938
ENSMUSG00000001785	0.500259	0.381733	0.443257	0.467358	0.384815	0.430882	0.400493	0.478844	0.534778	0.496398	0.400398	0.452185	0.407997	0.361966	0.399191
ENSMUSG00000001786	0.561391	0.666906	0.604524	0.807113	0.727368	0.869603	0.83458	0.676642	0.771497	0.680253	0.777103	0.723517	0.576277	0.644195	0.764617
ENSMUSG00000001794	18.5534	18.3356	31.2323	16.4664	20.878	21.4358	19.0218	18.2779	15.2584	18.0141	19.5002	14.6972	17.0321	18.296	18.2189
ENSMUSG00000001802	0.27314	0.333037	0.22468	0.262408	0.127795	0.145241	0.140257	0.329094	0.239021	0.285003	0.568275	0.308101	0.281038	0.290501	0.240283
ENSMUSG00000001804	0	0.0056318	0	0	0	0.00900561	0.00608762	0	0	0	0	0	0	0.00720499	0.00521454
ENSMUSG00000001815	0	0	0	0	0	0	0	0	0	0	0	0	0	0	0
ENSMUSG00000001819	0	0	0	0	0	0	0	0	0.0535263	0.0432353	0.143167	0	0.14685	0	0
ENSMUSG00000001823	0	0	0	0.0418779	0	0	0.161162	0	0	0	0.0583016	0	0	0.0476859	0
ENSMUSG00000001827	0.0282685	0.048344	0	0.0452629	0.0634854	0.0773053	0.0348379	0.0968003	0.0565425	0.0685074	0.0756171	0.014717	0.103416	0.0412323	0.0746038
ENSMUSG00000001829	0.205628	0.280617	0.260967	0.153079	0.131943	0.153362	0.128353	0.168667	0.136209	0.196312	0.18454	0.145981	0.183181	0.147043	0.145183
ENSMUSG00000001833	2.96543	2.12322	5.93277	3.56214	4.1917	3.45998	3.72674	2.91222	4.0125	2.93951	2.14533	3.69085	2.75423	3.0427	3.00019
ENSMUSG00000001844	1.40669	1.53041	1.11628	1.42208	1.82735	1.78514	1.56363	1.62664	1.42062	1.3703	1.61089	1.33545	1.6271	1.4785	1.64511
ENSMUSG00000001847	12.4158	12.5375	11.8092	11.6414	12.3482	13.826	15.9444	10.8993	10.3844	11.757	13.7235	12.6447	12.6445	12.3245	12.8579
ENSMUSG00000001855	0.270082	0.583879	0.249115	0.286409	0.238642	0.286556	0.237358	0.306597	0.252396	0.330842	0.489534	0.276606	0.342175	0.263165	0.327176
ENSMUSG00000001864	0.0151119	0.0229725	0.0596678	0.0338757	0.0339384	0	0.0279358	0.0632477	0.0604537	0.0305193	0.0404238	0.0550724	0	0.0110211	0.0398822
ENSMUSG00000001865	0	0.0151161	0.0392618	0.00849161	0	0.0241716	0.00816976	0.0252227	0	0.0214207	0.0177328	0.0207075	0.018189	0.0435119	0.0279923
ENSMUSG00000001870	0.0515738	0.0674472	0.049411	0.0784014	0.055187	0.0564152	0.0510343	0.0782603	0.0791887	0.0709484	0.0965705	0.0630187	0.0674238	0.0710217	0.0624501
ENSMUSG00000001891	5.27812	4.36823	10.1029	4.76662	5.32386	6.02752	6.18108	4.24215	5.24815	4.58009	4.12399	4.81578	4.30406	4.66588	5.71045
ENSMUSG00000001901	0.115497	0.126616	0.0394639	0.12803	0.0897867	0.18222	0.156024	0.136904	0.159935	0.156099	0.0772376	0.0971322	0.146261	0.228398	0.15475
ENSMUSG00000001909	2.16487	2.33438	2.85782	1.77076	2.54808	2.4727	2.04115	2.25273	2.09986	2.54948	1.8024	1.88748	2.36165	2.42532	2.06506
ENSMUSG00000001910	4.94414	5.86792	4.62032	3.17956	3.70877	3.25087	3.78323	3.66978	2.85734	4.15766	5.2486	3.42847	4.18829	4.01214	3.50803
ENSMUSG00000001911	0.321314	0.446264	0.269881	0.246951	0.287331	0.239643	0.196553	0.376097	0.341795	0.334129	0.456318	0.293806	0.36066	0.338719	0.255321
ENSMUSG00000001918	7.77052	8.8672	6.58916	8.18441	8.33633	7.75308	10.1871	7.57989	7.97579	7.57628	7.83409	6.67985	8.56815	9.04652	7.91388
ENSMUSG00000001924	10.0745	13.807	12.2803	9.28389	7.93956	7.99522	8.10255	10.4751	6.50444	9.08843	13.8472	7.45799	9.05855	8.36521	9.0421
ENSMUSG00000001930	0.0704811	0.147799	0.104357	0.0564264	0.0367451	0.073426	0.0449813	0.0794921	0.0591595	0.0721866	0.159356	0.0537297	0.112807	0.0862815	0.0850321
ENSMUSG00000001942	0.572218	0.505677	0.606765	0.679365	0.610276	0.60475	0.531208	0.517673	0.558529	0.511703	0.589872	0.517105	0.517632	0.508435	0.587573
ENSMUSG00000001943	4.24414	5.93363	4.56384	1.77673	2.31631	2.01004	2.27919	2.78758	1.74288	2.95923	4.15428	5.29553	3.05761	2.72347	4.28007
ENSMUSG00000001946	0.825235	1.22835	0.95035	1.06809	1.15832	0.814938	0.529695	1.07278	0.825315	0.819411	1.22637	0.877158	0.990612	0.915302	1.17969
ENSMUSG00000001948	0.0900141	0.0962123	0.133279	0.118906	0.0758076	0.3077	0.0831996	0.128432	0.185672	0.190877	0.045147	0.123014	0.0617445	0.0861619	0.195985
ENSMUSG00000001962	3.06793	3.18751	2.34452	3.296	3.05603	4.1498	3.23206	3.44537	2.84554	3.03795	3.30911	2.83376	2.78327	2.99528	3.21253
ENSMUSG00000001964	5.2177	4.78828	5.01527	3.97727	3.9764	4.8654	3.76328	5.17461	4.18312	4.41533	5.26252	5.18344	3.84894	4.28559	4.28002
ENSMUSG00000001983	2.0052	2.22413	2.25551	1.55307	1.04727	1.78535	1.29307	2.12913	1.65562	1.71401	1.78794	1.28671	1.98321	1.56442	1.30453
ENSMUSG00000001985	0.0115565	0.0236564	0.00777774	0.0227094	0.00530868	0.0114921	0.0135948	0.0209857	0.0197005	0.0146398	0.0470722	0.0196902	0.0136922	0.0206872	0.0191311
ENSMUSG00000001986	0.0173286	0.018311	0.0200253	0.0324833	0.0327468	0.0161813	0.0164074	0.0241213	0.0310677	0.0286795	0.0203502	0.030365	0.0226132	0.0295907	0.0220852
ENSMUSG00000001988	0.0373377	0.027366	0.0157954	0.0409949	0.0179685	0	0.0493015	0.0121768	0.00800171	0.0323165	0.0214022	0.0416539	0.0439054	0.0466805	0.0422307
ENSMUSG00000001995	0.106756	0.142441	0.0916332	0.0921563	0.0755741	0.11847	0.075793	0.12627	0.0835562	0.102175	0.128298	0.107532	0.0997604	0.118478	0.0845222
ENSMUSG00000001998	0.228064	0.276977	0.223164	0.270545	0.213782	0.282013	0.227296	0.260321	0.300479	0.25953	0.254635	0.266376	0.285671	0.242982	0.292046
ENSMUSG00000001999	0.804221	0.653485	0.868403	0.960441	0.913038	0.911307	0.796726	0.760748	0.786525	0.839898	0.534843	0.936845	0.725374	0.850612	0.759854
ENSMUSG00000002006	0.178251	0.294256	0.329908	0.146274	0.150119	0.121865	0.171622	0.207702	0.133702	0.211492	0.233441	0.2494	0.178311	0.186873	0.223452
ENSMUSG00000002007	0.285619	0.57727	0.307564	0.873081	0.612288	0.568057	0.335996	0.385293	0.506375	0.471945	0.902933	0.729969	0.427459	0.312453	0.493385
ENSMUSG00000002010	17.8858	15.8632	15.7712	19.3149	17.941	20.1069	17.4753	16.1096	16.445	16.8148	14.9586	17.1676	16.6423	17.6079	20.0055
ENSMUSG00000002012	1.19553	1.97966	1.85445	1.5861	0.86301	1.24548	1.0524	1.8195	2.22049	1.65561	3.08378	2.44518	1.44488	1.71266	1.62264
ENSMUSG00000002014	31.948	21.1508	45.4297	35.2892	35.7704	39.1677	34.237	26.6718	38.5729	33.6254	19.4039	29.794	26.8479	32.9909	30.0599
ENSMUSG00000002015	6.6447	5.12856	4.50783	6.95505	6.12989	7.03087	6.08379	5.31541	6.21093	5.09743	4.76807	6.1791	5.50811	6.15592	6.01681
ENSMUSG00000002017	3.28606	2.92694	2.5497	3.30871	4.12454	2.91623	3.57757	3.20985	2.95063	3.26393	3.24345	2.65251	2.63333	3.06766	3.06448
ENSMUSG00000002020	0.00628956	0.0121904	0.00745008	0.00966788	0.0169501	0.0137599	0.00697609	0.0100508	0.0037741	0.018291	0.011777	0.011788	0.0155314	0.00137609	0.00995932
ENSMUSG00000002028	0.998554	1.05948	0.499524	0.972341	1.24812	0.869055	0.932703	0.919739	1.05062	1.16435	1.37181	1.10323	1.01245	1.09401	1.03266
ENSMUSG00000002031	1.08473	0.938017	1.30665	1.40419	0.789662	1.24437	1.13856	1.13847	1.08254	1.09719	0.952857	1.02655	0.952146	0.970427	1.25911
ENSMUSG00000002032	1.20802	1.65515	1.19243	1.07911	1.1423	1.27505	1.91971	1.16116	1.08096	0.770415	1.67239	1.58883	1.30836	1.34469	1.24168
ENSMUSG00000002033	0.399946	0.264964	0.960288	1.10077	1.05599	0.739003	0.839247	0.641587	0.502684	0.72039	0.477091	0.60777	0.637656	0.733142	0.479256
ENSMUSG00000002043	3.0896	3.41026	4.03641	1.3968	1.63262	3.14769	1.67982	2.61037	2.5219	2.07375	2.18768	2.41273	2.4725	2.68401	2.01447
ENSMUSG00000002052	2.41707	3.10703	1.62996	1.89102	1.8139	1.79155	1.71981	2.00433	1.445	1.99001	2.98073	1.78008	2.07657	1.84567	1.87105
ENSMUSG00000002055	0.874995	1.16706	0.863704	0.975328	0.604635	0.644224	0.570275	0.889915	0.908738	1.03987	0.952735	0.735864	1.06189	0.816074	1.00362
ENSMUSG00000002057	0.0162017	0.0392527	0	0.00778256	0.0136447	0.0110766	0.0149752	0.00462332	0.00607624	0.0196321	0	0	0	0.00443096	0.0192412
ENSMUSG00000002058	1.69381	1.08333	1.95741	0.912853	0.626263	1.58167	1.48921	1.03743	1.39443	0.951132	1.24323	1.32274	0.963494	1.19764	0.752297
ENSMUSG00000002059	1.12275	1.35118	1.57004	1.25841	1.57592	1.53518	1.21071	1.95792	1.45036	1.54942	1.71022	1.21775	1.58307	1.5694	1.38276
ENSMUSG00000002064	7.11489	5.77159	6.88047	6.84689	7.25932	7.47331	8.63481	4.94693	6.48349	4.97439	4.33132	6.91935	5.30156	5.95272	6.86266
ENSMUSG00000002068	0.540796	0.644596	0.291173	0.602202	0.538253	0.605006	0.454414	0.53311	0.534703	0.446794	0.690426	0.691067	0.505848	0.551266	0.583864
ENSMUSG00000002076	0.00130811	0.00745697	0.0154947	0.00628354	0	0.00357726	0.00967262	0.00746563	0.00392471	0.00634028	0.00874784	0.00204306	0.0143566	0.00715501	0.00621404
ENSMUSG00000002083	0.275141	0.170485	0.106275	0.0459705	0.201493	0.327141	0.11057	0.232129	0.197403	0.260919	0.0959989	0.317624	0.311817	0.130865	0.246253
ENSMUSG00000002100	0	0	0	0	0	0	0	0	0	0	0	0.00997899	0	0	0
ENSMUSG00000002102	9.15489	7.9365	12.9646	10.1911	8.98969	11.2193	9.76094	9.09475	9.33149	10.2302	7.45592	9.0923	9.19811	9.67213	9.74452
ENSMUSG00000002103	4.00929	3.86093	3.6269	5.08875	4.33747	4.9811	4.19923	4.33739	4.36564	4.35079	4.34028	4.41438	4.35141	3.92789	4.80703
ENSMUSG00000002104	0	0.0198572	0.0343842	0.011155	0	0.0952591	0.0214644	0.0397606	0	0.0140697	0.0310596	0	0.0159293	0.0635104	0.018386
ENSMUSG00000002105	1.17022	1.27213	1.08796	1.04581	1.421	1.52567	0.754626	1.32021	1.28601	1.1212	1.74714	1.42391	1.64275	1.57787	0.948052
ENSMUSG00000002107	0.0203341	0.0203543	0.0157706	0.0312795	0.0350652	0.0254867	0.0234934	0.0330192	0.0283253	0.0285993	0.030596	0.0293012	0.027398	0.0266139	0.0327734
ENSMUSG00000002108	0.4502	0.581004	0.999878	0.7629	0.758294	0.820768	1.07497	0.913557	0.656606	0.856163	0.878111	0.556653	0.832075	0.807145	0.871295
ENSMUSG00000002109	0.771479	0.782138	0.738724	1.13172	1.05823	0.871693	1.01624	0.790955	0.859336	0.890041	0.803227	0.959614	0.988668	0.87428	1.14115
ENSMUSG00000002111	0.0844352	0.0842327	0.0833457	0.098017	0.0829608	0.0769678	0.0520287	0.100393	0.0633326	0.174784	0.0799924	0.0879163	0.125488	0.130854	0.077992
ENSMUSG00000002129	1.87256	2.75612	2.19302	1.83964	1.67503	1.73589	1.94593	1.61816	1.5712	2.02547	2.92193	1.56146	2.21335	1.67235	1.81762
ENSMUSG00000002147	6.04192	4.40119	5.24183	5.96767	7.06319	4.76926	6.12184	5.47245	4.25262	5.59574	8.27314	5.36607	5.86938	5.895	5.46106
ENSMUSG00000002190	0.00910326	0.0155682	0.00898579	0.014576	0.0102221	0.0331927	0.0112188	0.0415633	0.0409687	0.0147076	0.0202924	0.0236964	0.00416288	0.0232365	0.0240246
ENSMUSG00000002204	0.202633	0.115513	0.0960089	0.171311	0.0819134	0.354648	0.164818	0.240545	0.182388	0.314287	0.15177	0.278504	0.111196	0.19507	0.218187
ENSMUSG00000002205	1.10924	1.41872	1.20641	1.1199	1.16856	1.10306	1.31979	1.16944	0.950003	1.24145	1.22463	1.08987	1.35574	1.09431	1.10496
ENSMUSG00000002210	0.511932	1.1182	0.780504	0.340863	0.443943	0.651472	0.590299	0.561197	0.441014	0.663315	0.583011	0.427486	0.723173	0.526758	0.5859
ENSMUSG00000002221	0.473088	0.635322	0.39065	0.47198	0.551663	0.497594	0.458296	0.599713	0.600517	0.617351	0.544527	0.465358	0.61158	0.582226	0.594254
ENSMUSG00000002222	4.99996	4.25546	3.5094	3.32884	3.74128	4.08038	4.54007	3.64588	3.2644	3.15649	3.76182	3.61371	3.8493	3.67445	4.22136
ENSMUSG00000002227	0.756937	1.02093	1.08413	0.850771	0.916629	0.419408	0.695061	0.542116	0.304289	0.629452	1.15134	1.11267	0.787308	0.681924	0.650214
ENSMUSG00000002228	1.98685	3.9372	3.50216	1.02256	1.75295	3.16948	3.45424	1.26892	1.6677	1.8343	2.72064	2.80761	1.71981	2.45813	3.93264
ENSMUSG00000002233	23.6515	26.5806	38.1044	12.8067	14.0374	29.7546	24.3574	14.4673	16.2644	17.7659	17.8551	18.9521	16.1177	20.0277	22.4526
ENSMUSG00000002240	0	0	0	0	0	0	0	0	0	0	0	0	0	0	0
ENSMUSG00000002249	1.29445	1.35691	0.872013	0.996045	1.01265	0.889168	1.08871	1.27446	1.28844	1.07789	1.4195	1.12105	1.11095	1.5033	1.224
ENSMUSG00000002250	1.67587	2.03145	1.32036	1.51483	1.71495	1.59306	1.65164	1.65356	1.63759	1.88994	2.55447	1.90772	2.48191	2.07813	1.60682
ENSMUSG00000002257	0.067624	0.0578244	0.0667514	0.0757947	0.15187	0.0462325	0.0208348	0.0771887	0.0929921	0.0819419	0.0753714	0.035206	0.123697	0.0493181	0.0624636
ENSMUSG00000002265	0.473274	0.61523	0.510827	0.875361	0.700308	0.495929	0.466063	0.964306	1.08819	0.675312	1.36064	1.00169	0.776706	0.619349	0.889492
ENSMUSG00000002266	0	0.0292315	0	0.0134354	0	0.0382443	0	0.015963	0.0279726	0.00564865	0.0249394	0.0145615	0.0191857	0.0101992	0.0442894
ENSMUSG00000002274	0.869214	1.19964	2.30305	0.747159	0.616446	0.375319	0.422847	1.04437	1.37258	1.33042	0.367123	0.857415	0.815895	1.05097	0.651966
ENSMUSG00000002279	0.197864	0.235988	0.241022	0.177956	0.198545	0.211066	0.1764	0.163381	0.155781	0.204049	0.200826	0.149037	0.234869	0.204172	0.177766
ENSMUSG00000002280	2.62858	2.54176	4.21936	2.26569	1.90339	2.51928	2.33876	2.52367	2.21117	2.56001	2.82569	2.4364	2.15693	2.2843	2.29509
ENSMUSG00000002289	2.26499	0.60711	0.977222	0.461138	1.56644	1.31264	0.360474	1.14714	0.720068	0.599803	1.54478	1.31194	1.76973	0.705594	1.16385
ENSMUSG00000002297	0.734141	0.772021	0.553628	0.779767	0.752683	0.648431	0.809218	0.921254	1.115	0.961408	0.786739	0.726425	0.944601	0.748241	0.916995
ENSMUSG00000002307	3.70644	3.36978	4.50291	4.41905	5.18644	3.11875	3.09204	3.31945	2.48071	3.70812	4.55054	3.14677	3.31165	3.84672	3.13015
ENSMUSG00000002308	1.84409	2.01237	3.01649	1.55229	1.47909	1.39283	1.62332	1.26295	1.21195	1.21303	1.151	1.56353	1.37337	1.19119	1.69642
ENSMUSG00000002319	0.867247	1.02679	1.05361	0.747717	0.749101	0.729736	1.151	0.786851	0.783934	0.673633	0.832767	0.798809	0.793176	0.632482	0.721841
ENSMUSG00000002320	7.70921	8.64433	9.35332	8.25479	7.11024	6.91825	8.41234	7.44975	7.00634	8.3257	8.04852	6.49957	8.02967	7.63107	7.70364
ENSMUSG00000002324	0.542363	0.663824	0.47238	0.796903	1.021	0.479855	0.530792	0.528034	0.382882	0.347927	0.597387	0.423542	0.678407	0.540965	0.353629
ENSMUSG00000002325	4.97906	6.32932	8.28702	13.8091	12.1818	6.26144	8.70037	5.78701	4.82507	6.80394	6.17331	7.86165	7.67831	8.98529	5.49592
ENSMUSG00000002326	4.43041	3.65012	3.44751	3.85244	3.86735	4.59868	3.52708	4.09731	4.58446	3.82061	3.39531	4.34369	3.92631	4.51055	4.32702
ENSMUSG00000002329	25.8882	19.8467	23.3953	29.7165	25.1103	26.7316	31.2719	24.506	23.3686	26.5018	22.148	23.772	23.0239	26.3672	23.1823
ENSMUSG00000002332	4.66321	5.30656	4.32511	4.53069	4.26809	4.42724	3.35055	4.17787	3.64294	3.94471	4.16581	3.82024	4.56266	4.6393	4.45829
ENSMUSG00000002341	0.00844864	0.0192649	0	0.0162333	0.0142305	0	0	0.0144654	0	0	0.0169498	0.0131954	0.00579528	0	0.00668908
ENSMUSG00000002342	1.99001	2.40473	3.56034	1.57326	1.85051	1.67229	1.60943	1.77459	1.66368	1.84619	2.17641	1.94255	2.01911	1.9502	1.73968
ENSMUSG00000002343	0.303842	0.819224	0.632265	0.291903	0.304299	0.538968	0.212527	0.515538	0.578998	0.577136	0.472282	0.474552	0.743545	0.368321	0.35109
ENSMUSG00000002345	1.68107	1.63425	1.8668	1.81689	1.82025	1.84708	2.08099	1.45626	1.7788	1.83693	1.30487	1.80507	1.6679	1.839	1.54486
ENSMUSG00000002346	0.570871	0.650859	0.410198	0.475853	0.395931	0.516557	0.58973	0.498294	0.491165	0.539151	0.640017	0.537589	0.593136	0.633687	0.618147
ENSMUSG00000002365	0.501195	0.53263	0.476644	0.442529	0.458462	0.33639	0.466881	0.461551	0.355321	0.507415	0.574076	0.433292	0.468562	0.486725	0.435148
ENSMUSG00000002372	0.874065	1.0191	0.766586	0.690502	0.728421	0.841181	0.70937	0.851688	0.68074	0.804495	0.961304	0.832409	0.881581	0.869558	0.786065
ENSMUSG00000002379	9.69953	9.3771	13.5041	9.73565	8.22966	12.3223	9.46701	8.81995	9.96289	9.09995	8.44692	10.7966	9.08625	11.9965	11.6911
ENSMUSG00000002384	0.37481	0.226086	0.387181	0.242846	0.26427	0.500574	0.346435	0.169139	0.307287	0.25877	0.343916	0.347152	0.215245	0.214547	0.365762
ENSMUSG00000002393	3.27996	3.39802	4.96733	2.20144	3.48125	2.62127	4.20832	3.62421	3.25781	3.93812	3.10487	3.29823	3.51349	3.93217	3.13046
ENSMUSG00000002395	21.4434	16.26	26.9906	22.2427	18.2305	27.5957	22.2647	19.1352	21.7304	19.0809	17.034	22.8147	18.1978	23.2354	23.3239
ENSMUSG00000002396	4.90579	5.07037	6.07825	4.25152	4.95294	4.93637	5.73191	4.80208	4.89171	4.9214	4.6728	5.34299	5.45205	6.3381	4.17222
ENSMUSG00000002409	1.08	1.82988	1.24374	0.720528	0.555834	1.31264	1.22007	1.14714	1.30512	0.908793	1.00311	0.843392	1.29643	1.16505	1.16385
ENSMUSG00000002413	0.328465	0.315358	0.184866	0.306332	0.362362	0.320427	0.381717	0.374922	0.355871	0.279305	0.373803	0.387007	0.349162	0.279474	0.375638
ENSMUSG00000002416	0.814527	0.786261	0.643213	1.16857	1.28048	1.03949	1.16443	0.880147	0.961235	1.0133	1.03131	1.22128	0.774757	0.796005	1.23819
ENSMUSG00000002428	0.708052	0.630811	1.12285	0.906974	0.821139	0.820016	0.818955	0.788324	0.989628	0.827492	0.566651	0.722136	0.687388	0.829596	0.808719
ENSMUSG00000002455	0.885119	0.760525	0.844635	0.666483	0.768671	0.644129	0.561282	0.846475	0.64044	0.729137	1.01401	0.669653	0.744726	0.672357	0.696408
ENSMUSG00000002458	0.654628	0.613935	0.812937	1.01436	0.640233	0.577483	0.624588	0.602595	0.570216	1.12588	0.932039	0.659629	0.434552	0.924037	0.73564
ENSMUSG00000002459	0.00219133	0.00083279	0	0.00140349	0	0.00199753	0.00135029	0.000833757	0.00219154	0.0017702	0	0	0.00100209	0.00159813	0
ENSMUSG00000002475	0.318129	0.286515	0.373484	0.283927	0.285359	0.319165	0.222709	0.212718	0.19485	0.164231	0.135956	0.244024	0.294401	0.249172	0.23548
ENSMUSG00000002477	3.10489	2.39202	8.72809	3.75023	3.48648	3.9378	4.26316	2.86348	4.03338	3.55781	2.39233	4.16411	3.24097	2.78126	3.02828
ENSMUSG00000002486	0.531831	0.808465	0.405657	0.549641	0.407177	0.661085	0.491569	0.524273	0.76156	0.624906	0.646648	0.604099	0.718557	0.57298	0.548666
ENSMUSG00000002489	0.0456248	0.0749053	0.032426	0.0309747	0.0163943	0.0482441	0.0168683	0.0472173	0.0474544	0.0545477	0.0366134	0.0294536	0.0367207	0.0405944	0.0288982
ENSMUSG00000002496	1.51141	2.08127	1.29362	1.50717	1.34269	1.33414	1.57383	1.47769	1.40154	1.57641	2.30722	1.52392	1.51793	1.70224	1.58037
ENSMUSG00000002500	0	0.00803927	0	0.0135484	0	0.038566	0.0260698	0.0321944	0	0	0.0188619	0.0220259	0	0.0154275	0.0893238
ENSMUSG00000002504	1.68247	1.53578	1.6082	1.30946	1.54249	1.39778	0.98424	1.81105	1.54952	1.89676	1.66634	1.36377	1.91373	1.70075	1.21404
ENSMUSG00000002524	4.95643	7.57819	8.65092	5.41338	4.5704	5.74484	5.279	5.53257	4.71071	5.88652	6.02913	4.73355	5.35867	5.48192	5.16293
ENSMUSG00000002546	3.90956	4.31724	4.38381	3.2837	2.83042	2.78226	3.3917	3.57524	3.36975	3.87158	4.77027	3.3655	3.61485	4.01424	3.47546
ENSMUSG00000002550	4.87037	4.32028	7.68305	4.21985	5.06005	3.92099	3.91266	4.46817	3.38	4.24692	4.8703	4.58538	3.59058	4.28226	5.36963
ENSMUSG00000002565	2.64702	2.84536	3.07661	1.95535	1.74729	2.33675	2.8153	1.84632	1.81872	1.69639	2.17396	2.06834	2.04821	2.85604	2.89584
ENSMUSG00000002578	0.108486	0.092765	0.0688411	0.0893343	0.0783122	0.169528	0.0429742	0.0707601	0.127871	0.0938968	0.114005	0.0605136	0.106307	0.093247	0.0981624
ENSMUSG00000002580	53.575	47.896	63.6228	38.9977	36.958	52.5038	44.6179	36.1072	40.3223	38.109	31.1811	37.2685	40.8884	40.5057	35.1788
ENSMUSG00000002588	0.00453995	0.00776411	0.0268882	0	0.0152937	0	0.00839252	0	0.0068106	0	0	0.00709069	0.0249132	0	0
ENSMUSG00000002602	1.25109	1.59244	1.12804	1.45667	1.35872	1.40938	0.938909	1.66676	1.40621	1.68794	1.79319	1.54571	1.43456	1.45851	1.24777
ENSMUSG00000002603	0.331205	0.251742	0.269238	0.13102	0.262525	0.177596	0.132057	0.29651	0.224073	0.314769	0.225833	0.243431	0.320736	0.319695	0.185101
ENSMUSG00000002608	3.2645	4.4512	2.65628	2.74067	2.87312	3.69963	3.18046	3.25625	3.06628	3.34986	3.73684	3.07755	3.81279	3.57119	2.98046
ENSMUSG00000002617	0.581377	0.359036	0.75321	0.605077	0.612026	0.513398	0.649314	0.629043	0.726792	0.675117	0.534586	0.803974	0.67296	0.65587	0.527422
ENSMUSG00000002625	0.865616	0.991493	0.500745	0.974717	0.949396	1.00192	1.00476	1.02941	1.05696	1.05865	1.1039	0.962089	1.01078	1.04383	1.12842
ENSMUSG00000002633	0.202357	0.134581	0.166455	0.183606	0.189356	0.245948	0.145474	0.128321	0.168647	0.217957	0.15036	0.193142	0.123383	0.20907	0.12461
ENSMUSG00000002635	0.897577	0.764756	1.37186	0.806676	0.845327	0.712622	0.927754	0.914365	0.883186	0.818638	0.774511	0.753696	0.714991	0.71795	0.703002
ENSMUSG00000002658	6.92366	6.51873	6.21703	5.95069	5.46729	7.5736	4.76179	7.00217	5.91919	7.14469	6.39257	6.30216	6.27104	6.22219	6.38943
ENSMUSG00000002660	4.34349	3.80171	4.21156	2.27105	2.91344	4.41486	2.16721	3.59772	3.40209	3.16719	2.08211	3.66208	3.26942	3.72135	2.49548
ENSMUSG00000002661	3.49092	4.11497	5.0812	2.55795	2.59116	4.69237	2.40631	3.03916	2.84035	2.43765	2.29495	2.95716	3.57157	3.75416	3.56026
ENSMUSG00000002664	1.25327	0.357218	1.2371	0.200671	0	0.571215	1.93065	0.238422	0.313348	1.01241	0.558741	0.326235	1.43279	0.457004	0
ENSMUSG00000002668	1.96042	1.95572	2.81895	1.66608	1.77802	1.54648	2.14305	1.42008	1.18768	1.97577	1.91609	1.54565	2.0559	2.13429	1.88047
ENSMUSG00000002679	1.02877	0.745553	1.79873	1.01989	1.14292	1.21214	1.30495	0.762034	1.30525	0.928314	0.651387	1.1709	0.863332	0.975767	1.01381
ENSMUSG00000002688	0.00571948	0.00739032	0.00225827	0.00622738	0.00513792	0.00729911	0.00634378	0.00739889	0.00915206	0.00415827	0.0117295	0.00595528	0.00836957	0.00542257	0.00301887
ENSMUSG00000002699	0.0853724	0.0870111	0.0766097	0.211258	0.200444	0.148569	0.148254	0.132883	0.100904	0.181818	0.141865	0.1495	0.102925	0.200936	0.159764
ENSMUSG00000002718	1.82994	1.62032	1.97289	2.37573	1.9601	2.18789	1.97375	1.95593	2.40039	1.97767	1.46695	1.96294	1.80802	1.94775	2.01315
ENSMUSG00000002728	2.93331	2.19529	6.04163	3.88072	3.69864	3.5851	4.21075	2.85251	3.49081	2.75017	2.19175	3.02011	2.93382	2.94895	2.75055
ENSMUSG00000002731	1.78177	1.27426	1.40063	1.73666	1.74611	1.70097	2.09603	1.57526	1.69123	1.47599	1.33453	1.81138	1.5733	1.89246	1.86724
ENSMUSG00000002732	0.920657	0.478324	1.38042	1.23156	1.33479	1.11544	0.99099	1.01097	1.60839	1.08734	0.950797	1.1649	0.94328	0.981653	0.682782
ENSMUSG00000002733	2.01025	2.44098	2.0327	2.0621	2.31236	2.2794	3.15216	2.32566	2.01044	1.98038	2.17133	2.5611	2.43645	2.40769	2.66557
ENSMUSG00000002741	9.36165	9.12882	12.8835	7.43575	8.63657	7.75469	10.4481	8.49096	7.59008	9.14326	9.27386	8.26625	8.31338	8.89196	9.25723
ENSMUSG00000002748	1.61728	1.67564	1.29918	1.49051	1.50479	1.34155	1.29394	1.66621	1.25646	1.54892	2.16575	1.45763	1.60865	1.62524	1.4115
ENSMUSG00000002763	2.91827	3.39847	2.91354	1.43384	1.4044	2.21175	1.64923	2.19848	1.87622	2.06107	2.43109	1.9664	2.9283	2.28031	1.8748
ENSMUSG00000002767	6.87349	8.02479	13.777	5.73834	4.85339	7.55155	6.60282	7.19472	6.4389	7.49228	7.34649	6.37555	5.92956	6.0745	6.32125
ENSMUSG00000002768	25.2188	26.1354	50.846	29.3255	24.7031	30.8143	29.6467	24.2263	24.8635	21.8893	22.8054	24.7687	24.7825	27.5228	26.7165
ENSMUSG00000002769	0.16746	0.114554	0.0991796	0.0643521	0.225649	0.18318	0.185739	0.114687	0.100486	0.0811665	0.0447949	0.104619	0.0918945	0.0732771	0
ENSMUSG00000002771	0.0353461	0.0849151	0.0523351	0.0654891	0.0255151	0.0621388	0.051339	0.0432273	0.0454495	0.0336521	0.0641586	0.0315458	0.0415636	0.0635241	0.0599673
ENSMUSG00000002778	10.9132	9.69503	14.3985	10.042	10.7873	9.54781	12.4727	7.95817	8.14556	9.64214	9.99821	8.88201	9.84402	9.04468	10.1921
ENSMUSG00000002781	0.602057	0.804086	0.47543	0.247886	0.424945	0.470409	0.370985	0.47123	0.464489	0.479405	0.475474	0.394038	0.652896	0.558258	0.562924
ENSMUSG00000002791	0	0.00428034	0	0.0108204	0	0	0	0	0	0	0	0	0	0	0
ENSMUSG00000002797	0.452761	0.28391	0.469264	0.445845	0.381304	0.433355	0.313864	0.439279	0.407525	0.329174	0.196807	0.353571	0.496909	0.297178	0.32262
ENSMUSG00000002799	0.187113	0.225521	0.0791567	0.118129	0.126066	0.0877192	0.138358	0.18917	0.208518	0.226731	0.193058	0.242143	0.198024	0.152057	0.169308
ENSMUSG00000002803	6.62222	7.52294	5.92542	5.72124	6.41965	5.47198	6.78142	6.74316	5.71758	5.08015	7.51897	5.65509	4.57515	6.04566	6.56323
ENSMUSG00000002804	2.3376	2.17824	3.15054	1.54036	1.76676	2.49967	1.82823	1.86434	2.0456	1.96099	1.924	2.08292	1.91182	2.42608	2.08804
ENSMUSG00000002808	0.216294	0.28691	0.209397	0.359646	0.252218	0.409497	0.238366	0.332348	0.411831	0.226809	0.372738	0.448258	0.194017	0.31852	0.309563
ENSMUSG00000002812	8.61149	13.2809	12.3802	8.74514	7.13201	8.15933	10.1559	9.98244	6.12422	8.34566	14.1821	8.72004	9.05657	9.2153	10.5665
ENSMUSG00000002814	0.292624	0.249323	0.139765	0.202532	0.158994	0.197907	0.122148	0.240633	0.202969	0.171572	0.28617	0.167087	0.250365	0.1962	0.224207
ENSMUSG00000002820	6.38682	7.05115	11.4204	4.5906	5.70361	4.88737	5.68596	4.90664	5.15041	6.01803	5.62354	5.08309	5.41979	6.57525	5.25774
ENSMUSG00000002825	1.18252	1.19753	1.35952	1.14942	0.984174	1.67398	1.51734	1.11158	1.41916	1.04517	1.19085	1.23852	1.12606	1.2023	1.23364
ENSMUSG00000002831	1.01934	1.81588	1.81113	1.62806	1.58815	1.14987	0.94217	1.93434	1.60562	1.2506	4.37975	2.56717	2.79683	1.57508	2.42114
ENSMUSG00000002833	1.09699	1.54742	1.17676	1.10228	0.96157	1.0561	0.869097	1.32243	1.20065	1.16649	1.49715	1.05772	1.37442	1.03474	1.19644
ENSMUSG00000002835	0.374137	0.581671	0.503603	0.36352	0.157544	0.244159	0.290797	0.427054	0.325275	0.391531	0.380986	0.345293	0.530771	0.325568	0.316413
ENSMUSG00000002844	2.43119	3.92831	3.14679	2.22739	1.73562	2.95001	2.50013	2.77506	2.34287	2.59477	2.84252	2.43922	3.02609	2.74766	2.52399
ENSMUSG00000002845	0.989209	0.729879	0.612874	0.89979	1.14623	0.844166	0.791114	0.844839	1.04719	0.930868	0.863264	0.799887	1.00097	0.832713	0.805409
ENSMUSG00000002846	0.89791	0.732016	1.05787	0.755959	0.650492	0.818499	0.687149	0.644701	0.64453	0.620055	0.613381	0.746435	0.761615	0.755183	0.886721
ENSMUSG00000002847	0.0412149	0.0578336	0.093884	0.0670077	0.0640803	0.0433499	0.0293037	0.0579007	0.0428043	0.0307331	0.0296822	0.0198065	0.043494	0.0520234	0.0401616
ENSMUSG00000002870	1.46478	2.29956	1.567	1.2304	0.516692	1.11153	1.1625	1.80326	1.25401	1.47755	1.46677	1.03009	1.32565	1.0403	1.15365
ENSMUSG00000002871	2.39763	2.71347	2.33188	2.29212	2.61311	3.27837	3.12863	2.20013	2.25681	2.34985	3.00242	2.64333	2.74106	2.67431	2.54965
ENSMUSG00000002881	1.21215	1.35578	1.298	1.39067	1.51304	1.34666	1.96068	1.19521	1.16898	1.29832	1.23764	1.04379	1.25834	1.27276	1.37958
ENSMUSG00000002885	3.1432	2.82099	2.50006	2.98227	2.73464	1.79372	1.90882	3.20973	2.28944	2.67554	2.97926	2.26188	2.40552	2.81332	2.2315
ENSMUSG00000002897	0.704927	1.01563	0.629107	0.616927	0.618069	0.580966	0.865772	0.688896	0.572205	0.64356	0.813671	0.550492	0.861098	0.776435	0.596342
ENSMUSG00000002900	0.924012	1.3662	1.05781	1.18711	0.779715	0.95194	0.650231	1.24193	1.16743	0.872312	1.26997	0.848248	1.12012	1.12446	0.940799
ENSMUSG00000002908	0.0276732	0.0567911	0.0327793	0.0425373	0.037289	0.0908127	0.0102313	0.0252698	0.0664221	0.0201194	0.0148049	0.0432211	0.068336	0.0666006	0.0613475
ENSMUSG00000002910	2.99098	4.45932	2.19536	2.94714	2.15293	4.40428	4.11138	3.41402	3.45147	2.63301	3.45332	3.63334	4.87484	2.71266	3.72413
ENSMUSG00000002930	0	0	0	0	0	0	0	0	0	0	0	0	0	0	0
ENSMUSG00000002944	0.438381	0.235533	0.892493	0.677008	0.609169	0.560454	0.382908	0.534161	0.697093	0.347935	0.577531	0.739456	0.93519	0.356078	0.572684
ENSMUSG00000002948	2.49956	3.07631	2.61914	2.9555	2.50449	3.01463	4.12305	2.66289	2.48057	2.64048	3.60027	2.98299	2.8488	2.73439	2.45597
ENSMUSG00000002949	3.24974	3.60997	3.0288	3.58199	3.20114	4.34431	3.72783	3.29539	3.99365	3.69169	3.27925	3.6594	4.08012	3.2535	3.69859
ENSMUSG00000002957	1.28925	1.49162	1.39857	0.959988	1.13322	1.09668	1.16714	1.13113	0.91234	1.04817	1.42292	1.00421	1.25037	1.04056	0.96039
ENSMUSG00000002963	3.26862	3.18934	4.45368	2.73562	2.49943	2.79675	2.70608	2.79248	3.24888	3.5962	3.48664	2.85007	3.2187	3.09309	3.20707
ENSMUSG00000002968	3.08416	3.2016	1.70019	1.77496	2.25646	2.47591	2.13631	2.52056	2.352	2.8274	2.35293	2.41424	2.80728	2.85051	1.98144
ENSMUSG00000002980	1.04883	1.64982	1.16762	0.674268	0.717262	1.2508	0.349867	1.33219	0.674311	0.955557	1.29731	0.726676	1.10349	0.905811	0.724251
ENSMUSG00000002981	3.38877	3.88959	5.163	2.54113	3.29709	3.01232	3.10628	2.71886	2.3208	3.12858	3.44857	2.7395	3.33034	3.24662	2.84965
ENSMUSG00000002983	1.5317	1.1498	1.40714	1.3841	1.68588	1.57595	1.80355	1.45406	1.34984	1.70286	1.88635	1.60274	1.49797	1.86362	1.59292
ENSMUSG00000002984	2.31023	2.77605	3.64211	1.2215	1.87563	2.11349	1.73592	2.14374	1.70791	2.16498	2.08956	1.54452	1.99511	2.06364	1.44748
ENSMUSG00000002985	41.2007	39.8906	36.2297	33.6134	36.9772	55.0325	17.8959	71.956	43.911	49.2313	33.1344	56.67	51.8691	52.6598	37.9008
ENSMUSG00000002992	0	0	0	0	0	0	0	0	0	0	0	0	0	0	0
ENSMUSG00000002996	5.52575	4.12283	4.23758	5.55014	5.34172	7.13913	5.51405	5.17056	6.12824	5.36008	4.20287	5.62521	5.13339	5.34679	6.216
ENSMUSG00000002997	0.0936185	0.0429547	0.0709983	0.126135	0.11538	0.0874203	0.0612049	0.0912218	0.116464	0.0747045	0.105362	0.114121	0.114338	0.0924222	0.0867758
ENSMUSG00000003031	18.6427	11.7661	23.456	16.6971	23.512	17.8311	18.0378	19.943	18.1509	19.0011	17.3496	19.1125	20.0322	17.7319	17.6321
ENSMUSG00000003032	51.9257	68.6911	47.0116	35.4811	53.7765	72.8995	67.4575	47.3657	53.2539	56.7214	56.8867	48.1089	51.9374	45.8292	48.2862
ENSMUSG00000003033	1.09495	1.88026	1.40107	1.48698	1.27506	1.44172	1.22447	1.38097	1.21673	1.30221	1.75375	1.34067	1.47433	1.39006	1.38064
ENSMUSG00000003037	5.45974	4.15572	6.50695	4.85778	5.95657	5.03344	4.88393	4.70348	4.04867	4.62349	4.10754	4.21518	4.37634	4.86976	3.95426
ENSMUSG00000003038	7.28998	8.92708	20.1663	12.1625	12.2283	12.224	10.1487	12.1563	14.1763	13.5955	9.83044	12.8383	14.0343	12.4381	10.0708
ENSMUSG00000003039	22.2562	20.1941	25.577	23.378	23.2767	23.6882	21.7514	21.3749	20.994	19.1722	19.6216	19.9023	18.993	22.1014	22.0411
ENSMUSG00000003051	76.0658	59.817	75.7339	52.685	59.6264	49.3041	72.393	66.4867	44.043	52.2094	73.693	72.3243	59.0778	65.1862	56.5763
ENSMUSG00000003053	0	0	0	0	0	0	0.00353953	0	0	0	0	0	0	0	0
ENSMUSG00000003062	1.43196	1.20426	1.32229	1.60053	1.35897	1.38111	2.31123	1.14239	1.45981	1.29109	0.988497	1.58719	1.43639	1.66081	1.6628
ENSMUSG00000003068	3.98399	3.98455	5.16297	2.33436	2.73732	3.51658	2.7709	3.79107	3.47943	3.77597	3.09159	3.4377	3.60403	3.6247	2.56089
ENSMUSG00000003070	0.0334475	0.0508454	0	0.0107111	0	0	0.0206102	0.0381783	0.0167254	0.0675488	0.0596472	0.0348265	0.0764769	0.0365898	0.0529631
ENSMUSG00000003072	17.1993	19.3671	14.0269	10.5292	11.7749	16.3035	13.8591	13.871	13.5255	16.3283	15.3795	14.9236	16.6938	17.6716	15.4407
ENSMUSG00000003099	2.61146	3.00323	3.31426	1.97124	2.34366	2.26102	2.46036	2.46292	2.19323	2.61458	2.85895	2.40942	2.60743	2.83474	2.46673
ENSMUSG00000003119	0.533688	0.549039	0.373215	0.437978	0.513667	0.47656	0.523486	0.49018	0.513511	0.509052	0.607664	0.422844	0.501625	0.503827	0.48783
ENSMUSG00000003123	0.728178	0.851137	0.761063	0.564356	0.432885	0.669356	0.497719	0.733386	0.46816	0.652497	1.26037	0.640328	1.37674	0.756424	0.775158
ENSMUSG00000003131	1.65842	1.15489	1.41611	1.49141	1.63475	1.32063	1.6548	1.50309	1.47717	1.33304	1.55015	1.57839	1.19252	1.42509	1.46969
ENSMUSG00000003134	0.211219	0.215235	0.200931	0.250233	0.202769	0.224462	0.248841	0.224854	0.238055	0.21483	0.191749	0.229043	0.205691	0.243035	0.214885
ENSMUSG00000003135	1.57861	1.81105	1.75302	1.36493	1.42918	1.64586	1.75093	1.46404	1.5245	1.53028	2.23013	1.32523	1.73254	1.53264	1.87476
ENSMUSG00000003153	0.0524685	0.064352	0.0753331	0.0717917	0.064273	0.0608723	0.0352701	0.0852974	0.042933	0.0789903	0.106327	0.0744978	0.0567122	0.0660945	0.0679764
ENSMUSG00000003154	0.908567	1.14104	0.942368	0.757666	0.870044	0.706294	0.988984	0.900201	0.940943	0.827099	1.22136	0.97964	1.03765	0.953562	1.02972
ENSMUSG00000003161	14.6548	13.6181	27.9418	16.7457	15.7657	21.4778	23.0956	13.0359	15.7118	15.0839	11.3736	15.7678	15.4051	16.3678	18.0044
ENSMUSG00000003166	0.955627	1.13972	1.08108	1.00266	0.875338	0.763446	1.02818	0.88979	0.789274	0.856109	1.23792	0.737884	0.933911	0.888008	0.955529
ENSMUSG00000003184	9.5925	10.3704	10.6941	8.10971	8.43972	11.8509	8.21958	9.97026	8.87111	9.54494	8.57331	9.90572	10.2492	9.30852	8.36312
ENSMUSG00000003190	1.59842	1.19705	0.881707	1.24957	1.00301	1.24278	1.04288	1.66351	1.22244	1.32921	1.27852	1.05244	1.69838	1.56001	1.19108
ENSMUSG00000003198	1.33944	0.910394	1.42386	1.74874	1.79329	1.83147	1.52374	1.31327	1.44261	1.12364	1.03354	1.42148	1.10724	1.10835	1.16925
ENSMUSG00000003199	4.19551	4.36664	8.91023	2.69729	3.17645	3.44781	3.77997	2.93866	2.92443	3.44056	3.99601	2.63102	3.41567	3.59293	3.33851
ENSMUSG00000003200	1.42273	1.33266	1.25869	1.11728	1.07389	1.25923	1.15678	1.06467	0.97416	1.37344	1.23173	0.995783	1.20673	1.20765	0.981528
ENSMUSG00000003206	0.186799	0.106486	0.237071	0.051274	0	0.0729764	0.0986612	0.12184	0.200161	0.194014	0.178457	0.125036	0.183047	0.11677	0.126767
ENSMUSG00000003208	0.763575	1.09966	0.793391	0.617745	0.361018	0.879214	0.52004	0.917447	0.723457	0.649295	0.716678	0.795056	0.863759	0.820657	0.615155
ENSMUSG00000003226	3.97675	3.07107	4.71199	3.43535	4.12648	2.95733	3.83809	3.54776	3.9462	3.67627	3.74006	3.57126	3.42548	3.48678	3.46397
ENSMUSG00000003227	0.014112	0.00804464	0	0.00903831	0.00528211	0.00857594	0	0.0161079	0.0164656	0.0113999	0.00838865	0.00489792	0.0129067	0.00686122	0.0124144
ENSMUSG00000003228	0.057883	0.059724	0.0257112	0.0444869	0.0350983	0.0585679	0.0481509	0.0739983	0.0520998	0.0575135	0.0743206	0.0470101	0.0595567	0.0443247	0.0485776
ENSMUSG00000003233	1.38248	1.59341	0.626391	1.00882	1.27244	1.1156	1.41049	1.25896	1.41661	1.46464	1.90966	1.25069	1.41986	1.53715	1.47137
ENSMUSG00000003234	4.16269	3.12563	4.37144	3.84938	3.83003	3.20948	3.00007	3.51649	3.05355	3.71082	3.5686	3.17913	3.3082	3.98203	3.46997
ENSMUSG00000003235	4.61591	4.55978	7.08418	3.87769	3.40814	4.29414	4.79247	3.59673	3.6678	3.80544	4.00303	3.65404	4.36625	4.08116	4.17189
ENSMUSG00000003269	4.60989	5.87067	7.35065	4.11647	5.17644	5.49517	6.03627	5.04266	4.43302	5.40689	5.57278	4.73071	4.68237	5.52788	5.5449
ENSMUSG00000003271	0.289787	0.34997	0.502173	0.193849	0.267553	0.557668	0.380941	0.230317	0.238293	0.312127	0.341649	0.214567	0.329823	0.328753	0.329706
ENSMUSG00000003273	0.436573	0.539222	0.718232	0.279613	0.326818	0.46429	0.269015	0.581375	0.691308	0.587786	0.681225	0.492453	0.332738	0.610251	0.422461
ENSMUSG00000003279	0.00137726	0.00306196	0.00285493	0.00198472	0.00231979	0.00188318	0.001273	0.00204368	0.00165287	0.000834433	0.00349991	0.00193596	0.00188945	0.00225998	0.00392553
ENSMUSG00000003282	0.0376369	0.0250311	0.0371513	0.0542371	0.116222	0.00857708	0.0405856	0.0537003	0.0141152	0.0380048	0.0503386	0.03429	0.0387252	0.0686214	0.0446977
ENSMUSG00000003283	0.41521	0.224236	0.275032	0.34116	0.276063	0.268926	0.363578	0.480172	0.446667	0.486571	0.369005	0.422373	0.442205	0.505018	0.380641
ENSMUSG00000003299	4.55938	5.09952	4.84236	3.19738	3.43475	4.68224	3.30736	4.34786	4.04035	3.51997	4.47707	4.29666	4.32832	4.39846	4.11245
ENSMUSG00000003308	4.48499	4.80076	5.88276	4.3673	4.06453	3.13291	3.69486	4.15946	3.63831	4.4599	4.17292	3.74987	4.58123	4.10639	3.37723
ENSMUSG00000003309	5.26411	5.43857	7.25541	4.50784	4.50992	4.56751	4.91364	4.56213	3.84122	4.67769	4.6503	4.31386	5.06414	4.49318	4.66173
ENSMUSG00000003316	1.04736	1.54085	0.912217	1.05033	0.890552	0.698436	0.929762	0.996036	0.683932	0.958285	1.35288	0.818781	0.995813	0.873718	0.906391
ENSMUSG00000003341	0	0	0	0	0	0	0	0	0	0.00727927	0.00803471	0	0	0	0
ENSMUSG00000003344	2.18456	2.48602	2.18843	1.27952	1.36787	1.64342	1.11092	1.63146	1.52284	1.6532	1.99856	1.68694	1.93856	2.00778	1.58171
ENSMUSG00000003345	4.87594	4.84183	5.2788	2.17848	4.1064	4.15796	3.14992	3.9797	3.91293	5.03477	3.78666	4.45258	4.85509	4.4737	2.96798
ENSMUSG00000003346	6.28371	6.64386	9.30394	2.12469	4.07986	4.46399	3.34204	4.20732	4.5026	5.65744	4.57778	4.79743	5.99585	4.91553	4.39137
ENSMUSG00000003348	1.36867	2.05658	1.41336	1.61158	1.11128	1.40118	1.88136	1.73049	1.26351	1.5734	1.53955	1.37028	1.39621	1.93491	1.48929
ENSMUSG00000003352	4.05252	3.94088	2.93664	3.10547	2.47337	2.9466	3.29624	3.30874	3.51888	3.42005	3.91527	3.17214	3.81977	3.39013	2.7329
ENSMUSG00000003354	0.0155277	0.0442585	0	0.0298352	0	0	0	0.0354479	0.0232939	0.0376308	0.031152	0.0242519	0.0319534	0.0254798	0.0122938
ENSMUSG00000003355	1.93297	1.41674	1.99889	1.47382	1.86046	2.51717	0.964216	1.82113	2.57755	1.82174	0.820733	0.91049	1.80997	2.21526	1.2146
ENSMUSG00000003360	3.25935	3.73488	3.46528	3.16304	2.53894	2.80235	3.47091	3.6147	2.72741	3.1884	3.88183	2.86023	3.30144	3.07376	3.31859
ENSMUSG00000003363	1.4052	1.76293	1.62189	0.892905	0.838648	1.0439	0.644297	1.29453	0.788428	1.17984	1.54646	0.976383	1.1005	1.16199	1.09503
ENSMUSG00000003378	0.0751318	0.148832	0.0444973	0.0613527	0.0696015	0.077048	0.0868049	0.117918	0.101438	0.132007	0.0929507	0.143746	0.12884	0.141778	0.115995
ENSMUSG00000003379	0.755466	0.305629	0.288665	1.00673	0.985137	0.53315	0.450499	1.3352	0.731167	1.56507	0.684478	1.14186	0.601788	0.906418	0.192945
ENSMUSG00000003380	12.7045	9.73811	15.1644	8.41228	8.95459	12.4005	10.0445	9.63786	13.4876	11.3682	8.73128	11.356	11.1546	13.727	11.3275
ENSMUSG00000003382	3.79626	3.46617	3.15808	2.65313	2.86869	3.69993	4.86975	3.4066	3.02059	3.80925	4.26844	4.77316	3.23182	4.1355	3.81847
ENSMUSG00000003402	8.16391	9.92324	10.809	6.00582	6.51175	6.43902	5.93025	6.26717	5.19806	6.97703	7.90738	5.23519	7.47604	7.13121	6.83812
ENSMUSG00000003410	0.0317106	0.0560384	0.0187809	0.0517899	0.0747765	0.0346874	0.02931	0.0542936	0.0380565	0.0345822	0.106031	0.0445743	0.0174014	0.0277518	0.0301277
ENSMUSG00000003411	0.0694159	0.103093	0.10819	0.0649334	0.0615372	0.114897	0.0506533	0.098	0.0438459	0.0509106	0.119718	0.108417	0.035085	0.0619489	0.109918
ENSMUSG00000003418	0.0344675	0.0121633	0.0243019	0.0236522	0.0221163	0.0157096	0.0379263	0.0262283	0.0320086	0.0318211	0.0120737	0.0448606	0.0202652	0.0197506	0.0246901
ENSMUSG00000003420	6.0089	5.64332	8.00093	5.53399	6.62603	6.20649	5.21436	6.78477	5.38259	6.69184	6.60577	6.38041	5.93059	6.67982	5.64733
ENSMUSG00000003421	1.76285	1.97593	1.78416	1.50065	1.37814	2.15616	1.60877	1.76597	1.65144	1.73051	1.31319	1.74259	1.92862	1.76573	1.33093
ENSMUSG00000003423	4.42019	5.39949	7.17808	3.63986	3.01923	4.73485	3.65253	4.41761	3.85022	4.81305	4.25004	4.70847	5.86838	4.72404	4.64465
ENSMUSG00000003429	168.424	137.377	389.623	209.029	186.884	218.377	216.795	168.515	168.155	165.434	150.683	183.967	156.747	174.9	189.22
ENSMUSG00000003435	3.96121	4.4405	3.29322	3.11064	3.01693	3.31035	2.86539	3.9261	2.84202	3.47024	4.79785	2.80519	3.43612	3.43439	3.14012
ENSMUSG00000003436	0	0.00770422	0	0.0129838	0	0	0	0.0154263	0	0	0.0361516	0	0	0	0
ENSMUSG00000003437	6.23598	6.90185	5.77754	6.60406	5.77389	7.23025	6.03354	6.90986	6.40071	5.83294	7.73081	6.0659	6.00355	6.52263	6.06328
ENSMUSG00000003438	4.52945	5.705	8.42951	3.71509	3.25672	3.28024	3.67357	4.27094	3.78684	4.07838	3.92695	3.29946	4.83848	3.72113	3.79873
ENSMUSG00000003444	1.14474	1.1216	0.635608	0.704534	1.08458	0.831539	0.892754	1.18415	0.912304	0.823599	1.07653	0.83808	0.858842	0.900081	1.04795
ENSMUSG00000003452	0.0562458	0.0472285	0.08328	0.0759422	0.0665724	0.0706715	0.0660385	0.0598633	0.0957793	0.0607866	0.04473	0.0474849	0.0531798	0.0540466	0.0710101
ENSMUSG00000003458	6.79171	7.66359	6.89739	8.70876	7.32795	6.00615	8.689	6.85015	5.29889	6.59394	9.84154	6.16135	7.38871	6.56514	7.54252
ENSMUSG00000003464	8.14821	7.07049	11.5292	7.72382	7.5525	7.87807	8.89055	7.30571	5.8586	6.90846	8.41537	7.04083	7.1436	8.24123	8.45529
ENSMUSG00000003469	0	0.0294615	0	0.00993018	0	0.0282665	0	0	0.015506	0.0125248	0.0138246	0.0161437	0.056721	0.0113074	0.0163672
ENSMUSG00000003476	0.00273202	0.00467224	0	0.00524935	0	0	0	0.00623688	0.00409844	0	0	0.00853398	0.00374803	0.00597738	0.00865215
ENSMUSG00000003477	0.398561	0.514994	0.393418	0.587115	0.447545	0.5813	0.491184	0.394276	0.43846	0.354162	0.426454	0.954484	0.546781	0.348804	1.00978
ENSMUSG00000003484	0.111033	0.145579	0.18084	0.101337	0.0561055	0.15182	0.0615763	0.190106	0.0999394	0.141269	0.0816774	0.11272	0.144708	0.176123	0.123072
ENSMUSG00000003500	1.48109	1.47019	0.981928	0.955678	0.794326	0.987391	0.681079	0.89996	1.13856	1.25003	1.33048	1.04729	1.17263	1.06404	1.21347
ENSMUSG00000003505	0.0122434	0	0	0.0705739	0.0824886	0.100445	0	0.0978256	0.0734675	0.0890139	0.0327506	0.0191222	0.0335931	0.0267873	0.0969351
ENSMUSG00000003518	3.43937	3.66407	3.57021	2.94893	2.89032	3.09473	2.58421	3.05623	2.87381	2.67083	3.71964	2.80717	2.33384	2.73488	2.79919
ENSMUSG00000003526	0.420836	0.647956	0.966691	0.566776	0.35773	0.699115	0.763412	0.619528	0.560514	0.657678	0.547078	0.743278	0.674461	0.705618	0.66638
ENSMUSG00000003527	1.1366	1.28956	1.56853	0.890513	1.04085	1.20708	1.01995	1.09583	0.960133	1.37725	1.38735	1.20644	1.22623	0.977803	1.03093
ENSMUSG00000003528	21.379	26.087	34.0808	14.0175	19.582	19.7372	21.2029	18.0795	15.7432	19.9492	24.1588	19.681	20.1775	19.6746	16.5559
ENSMUSG00000003531	0.556527	0.524001	1.38879	0.4866	0.631945	0.872113	0.577972	0.685204	0.450268	0.704667	0.485078	0.683646	0.549027	0.684057	0.603998
ENSMUSG00000003534	3.1976	3.11737	2.41249	1.91264	2.86446	2.17218	2.39078	2.87107	2.07762	2.96766	3.18711	2.60045	3.40881	2.97442	2.20915
ENSMUSG00000003541	8.04687	5.82842	5.88719	2.63753	4.46476	5.95446	3.32508	6.48354	5.25464	5.39152	4.55825	5.61861	3.76638	3.93539	4.94688
ENSMUSG00000003545	0.590459	1.6284	0.236286	0.0766565	0.913901	2.35661	0.472007	0.400741	0.239399	0.444755	0.640319	0.423715	0.0875721	0.296779	0.277965
ENSMUSG00000003546	5.84764	8.94004	13.1491	4.27362	5.34024	5.94979	6.27961	6.08388	5.24155	6.74273	8.005	6.3919	7.42312	7.13139	6.94147
ENSMUSG00000003549	0.889391	1.05958	0.68063	0.873645	0.639615	0.819843	0.720457	1.27754	0.704586	0.811302	1.00242	0.858425	0.699183	0.798035	0.981079
ENSMUSG00000003555	0	0	0	0	0	0	0	0	0	0.0244827	0	0	0	0	0
ENSMUSG00000003559	0.924383	0.88687	0.568132	1.19972	0.763803	1.00162	0.80604	0.983457	0.905286	1.02288	0.895765	0.909828	0.894881	0.988331	1.08261
ENSMUSG00000003573	1.42475	1.2763	1.80819	1.00703	0.891349	1.14104	0.771323	1.19647	1.11447	1.22082	1.29307	1.03315	1.18672	1.14669	1.0958
ENSMUSG00000003575	0.205137	0.304044	0.164017	0.246346	0.269507	0.201954	0.219944	0.224785	0.212337	0.208799	0.310034	0.182623	0.199811	0.204212	0.204642
ENSMUSG00000003581	1.8677	2.99235	3.37669	2.28538	2.318	2.3656	2.47134	2.40115	2.56587	2.50136	2.91872	1.71952	2.3465	2.49481	2.77065
ENSMUSG00000003585	0.129063	0.157295	0.118612	0.0855117	0.119938	0.085194	0.0904977	0.0965185	0.146879	0.113247	0.0773811	0.0834108	0.0915827	0.131451	0.0704715
ENSMUSG00000003604	0.0978178	0.124283	0.0908276	0.107513	0.136834	0.13375	0.154774	0.119223	0.109434	0.113506	0.102002	0.137239	0.134195	0.109728	0.133889
ENSMUSG00000003617	0.283942	0.280049	0.500496	0.521755	0.417526	0.437546	0.274943	0.432136	0.439476	0.439632	0.316472	0.415315	0.442092	0.414157	0.392519
ENSMUSG00000003623	2.22084	1.54402	3.03277	2.56246	2.5654	2.40059	2.50348	2.35511	2.52683	2.35013	1.96183	3.16393	2.40343	2.16274	2.46521
ENSMUSG00000003644	4.00495	4.63384	4.35946	2.75066	2.91892	2.67863	3.32676	3.06304	2.27365	3.45884	4.71701	2.42147	3.82456	3.48404	3.16168
ENSMUSG00000003657	0.412846	0.52517	0.441478	0.536177	0.424952	0.512232	0.134264	0.623954	0.498904	0.402984	0.838485	0.423896	0.372341	0.439086	0.526614
ENSMUSG00000003660	2.80057	4.42425	3.06798	3.40448	2.44181	2.34265	2.69345	3.32622	2.51527	2.59505	3.66736	2.14986	3.06863	2.71526	3.22886
ENSMUSG00000003662	5.39252	4.56243	5.76089	4.91832	5.23128	5.32005	4.44799	4.69433	4.55678	4.52849	4.88433	4.98406	4.86951	4.49902	5.40435
ENSMUSG00000003665	0	0	0.0293082	0.0285247	0	0.0270654	0	0.0338908	0	0.0119926	0	0	0	0.0108269	0
ENSMUSG00000003680	1.92608	1.69031	1.30084	2.34546	1.67901	2.5643	2.17068	1.82244	2.21774	1.71971	1.46883	2.16382	1.70363	1.96841	1.91287
ENSMUSG00000003721	2.46112	1.64945	2.30215	2.42832	3.47316	3.19466	2.91267	2.23504	2.11419	2.12079	2.27972	2.81149	2.48095	2.74236	2.71876
ENSMUSG00000003731	2.64644	2.43844	2.39091	2.14679	2.59622	1.94032	2.20111	2.14106	1.9575	2.26302	3.08144	1.96795	2.26564	2.12335	2.38262
ENSMUSG00000003746	0.489849	0.509024	0.718211	0.464695	0.444184	0.420371	0.558221	0.48505	0.470424	0.417233	0.567443	0.465229	0.488314	0.476827	0.547398
ENSMUSG00000003752	2.35435	1.88083	3.63962	1.3592	1.72975	1.65815	2.474	1.57125	1.01613	1.54225	2.19911	1.56981	1.44633	1.93016	2.07594
ENSMUSG00000003762	0.437951	0.62817	0.376519	0.294067	0.349001	0.38634	0.348211	0.408515	0.395607	0.370903	0.403097	0.353037	0.458689	0.432731	0.320642
ENSMUSG00000003778	2.12762	2.62402	2.07341	2.80348	2.48041	2.24829	2.53856	2.55745	2.51409	2.71494	2.21127	2.47638	2.5966	2.50541	2.87547
ENSMUSG00000003779	3.17857	4.52217	4.06272	4.11071	2.92858	3.5661	2.71194	3.89172	3.7902	4.18075	3.27021	3.03381	4.86378	2.88279	3.93619
ENSMUSG00000003808	1.81792	2.11082	2.43669	1.56265	1.57935	1.59609	1.45036	1.92214	1.55016	1.93616	2.04752	2.15189	1.7064	1.8003	1.39386
ENSMUSG00000003809	4.02265	3.59081	4.29394	3.34032	2.78375	3.15523	2.76697	3.32803	3.25118	2.98507	3.21144	3.26313	3.14433	3.08722	3.62927
ENSMUSG00000003810	0.712889	1.29016	0.589598	0.543031	0.625498	0.668875	0.661677	0.577945	0.468718	0.614438	0.976414	0.604461	0.79386	0.634659	0.665967
ENSMUSG00000003812	1.3165	0.97423	2.13088	0.99768	0.96411	1.1628	1.26974	0.914692	1.05494	0.96111	0.765564	1.00893	1.02084	1.05554	0.945211
ENSMUSG00000003813	8.84793	9.6749	8.73376	5.10695	5.41387	7.34098	6.59471	7.1764	6.8353	8.11051	8.17273	6.12342	8.43143	7.76652	6.68361
ENSMUSG00000003814	125.354	139.181	142.673	115.682	100.243	114.962	99.8608	116.549	91.2889	106.159	116.898	83.3611	112.177	95.5118	88.6462
ENSMUSG00000003824	0.262307	0.215988	0.40996	0.273	0.392726	0.199257	0.242449	0.274457	0.229541	0.185409	0.136434	0.318641	0.309875	0.255067	0.149989
ENSMUSG00000003847	1.06001	1.15021	0.658502	1.17695	1.53496	1.24607	1.41984	1.21772	1.363	1.26957	1.40314	1.38497	1.15102	1.20437	1.49055
ENSMUSG00000003848	1.69087	1.51241	1.24487	1.23852	1.29026	1.32844	1.31246	1.65279	1.34536	1.60741	1.68676	1.78004	1.67889	1.47161	1.49404
ENSMUSG00000003849	5.14001	5.34208	6.42718	2.92067	3.48414	2.97839	3.09966	2.27168	3.32644	2.8578	2.85047	3.73247	2.63356	2.94859	4.14396
ENSMUSG00000003863	1.44749	1.39844	1.10899	0.933813	1.14816	1.44989	1.15122	1.26798	1.11728	1.5857	1.34506	1.34725	1.33925	1.67554	1.05275
ENSMUSG00000003865	1.00808	1.1862	0.65451	0.79756	0.853516	0.663393	0.627817	0.836841	0.663131	0.790391	1.39875	0.766179	0.917046	0.813818	0.862149
ENSMUSG00000003868	1.85386	2.62973	2.61724	1.28399	0.871409	1.3755	1.35487	2.19809	1.51988	1.90681	1.77794	1.67217	1.89268	1.49351	1.49052
ENSMUSG00000003872	0.305135	0.397587	0.129084	0.335023	0.146844	0.596032	0.0805812	0.398048	0.653923	0.15846	0.583016	0.340408	0.299007	0.429173	0.414147
ENSMUSG00000003873	2.97874	3.02306	6.14791	3.05682	4.029	2.65359	3.54584	2.98793	2.53895	2.67973	2.89746	3.38351	3.15775	2.98704	3.32316
ENSMUSG00000003882	0.211782	0.0795706	0.17104	0.332935	0.259429	0.210602	0.355907	0.43952	0.310483	0.233292	0.231753	0.451049	0.231112	0.25274	0.320106
ENSMUSG00000003923	4.64356	3.66521	6.48219	4.24993	4.28865	4.30803	4.94387	4.52672	4.64401	4.22837	3.40546	4.72057	4.37261	4.13799	4.51038
ENSMUSG00000003929	0.453073	0.353433	0.564918	0.534543	0.656027	0.554294	0.617139	0.576129	0.673714	0.534554	0.287041	0.58969	0.490709	0.408684	0.541217
ENSMUSG00000003934	0.172801	0.262685	0	0.202903	0.0646795	0.315037	0.212959	0.15341	0.172818	0.162857	0.256798	0.449814	0.131702	0.357067	0.243222
ENSMUSG00000003948	0.781684	0.654626	0.930689	1.05678	1.28948	0.947621	0.938514	0.754269	0.846235	0.795833	1.1371	1.095	0.934188	0.890384	0.861336
ENSMUSG00000003949	0.0604656	0.0923274	0.0383691	0.139	0.0872959	0.094488	0.0958081	0.162685	0.149019	0.193636	0.219508	0.0775738	0.0651765	0.17009	0.208588
ENSMUSG00000003955	8.97645	10.1882	24.5342	5.15142	6.44507	11.0558	9.88099	6.09147	5.93115	5.99881	5.87241	7.7851	7.43769	6.52486	9.04157
ENSMUSG00000003970	190.236	180.008	225.77	136.055	128.944	162.511	141.42	184.419	179.235	192.106	149.673	178.777	174.513	170.177	147.267
ENSMUSG00000003974	0	0	0	0	0	0	0	0	0	0	0	0	0	0	0
ENSMUSG00000003992	0.0603491	0.0484387	0.0428906	0.0644713	0.0683081	0.0528114	0.0437318	0.0688848	0.0615621	0.0579163	0.0736127	0.0784208	0.0496752	0.0665469	0.0649814
ENSMUSG00000004018	0.134172	0.140484	0.247313	0.247278	0.193708	0.202179	0.260684	0.190655	0.252624	0.202396	0.120856	0.171066	0.167165	0.191709	0.210289
ENSMUSG00000004031	0.00317104	0.00361535	0.00626023	0.00507739	0.00712151	0.0115624	0.00195398	0.00482606	0.00317134	0.00640405	0.00706866	0	0.0058004	0.00115632	0.00502124
ENSMUSG00000004032	13.3528	12.3517	17.5874	12.5133	11.5903	15.3455	14.0834	9.86481	14.3167	9.62854	9.313	12.6665	9.32781	11.9636	10.6367
ENSMUSG00000004035	1.43419	1.17145	1.7115	0.925414	0.937428	0.760996	0.712271	0.733004	1.05969	0.830017	1.14519	0.869246	1.08656	0.81959	1.05076
ENSMUSG00000004038	7.16354	11.7839	9.70462	2.72457	2.97225	3.73416	3.41741	2.87745	2.8678	3.15646	4.13026	3.77319	3.83304	3.49312	4.22461
ENSMUSG00000004040	1.7077	2.04286	1.69205	1.5536	1.31471	1.40926	1.52262	1.79419	1.26797	1.54934	2.52627	1.4986	1.65651	1.49074	1.35205
ENSMUSG00000004043	0.350091	0.430246	0.471236	0.266447	0.321641	0.261106	0.252146	0.275055	0.163695	0.30852	0.41351	0.269843	0.305636	0.298427	0.26638
ENSMUSG00000004044	4.40367	6.67061	6.90092	4.63697	4.05089	4.30903	2.48356	5.3389	6.05874	4.66276	7.78653	5.41419	4.82396	4.69944	4.26788
ENSMUSG00000004054	3.29122	4.2933	3.59472	1.51935	2.04464	3.17937	2.37043	3.37617	2.61613	3.69802	3.40721	3.23108	3.54177	3.14219	2.42303
ENSMUSG00000004056	0.717083	0.784964	1.05822	0.572182	0.714258	0.521194	0.53288	0.715174	0.582538	0.707252	0.7456	0.602775	0.696146	0.787058	0.667707
ENSMUSG00000004069	1.01947	1.06545	1.45299	0.857817	0.905295	0.796548	0.823701	0.908367	0.720459	0.915983	1.00177	0.706763	1.00851	0.796603	0.815384
ENSMUSG00000004070	1.125	0.846802	1.32569	1.2735	1.14575	1.32759	1.04789	1.0419	1.07278	1.01799	0.995334	0.980692	0.89731	1.05261	1.17379
ENSMUSG00000004071	1.12261	1.04202	1.27058	1.16603	1.28698	1.27782	1.33642	0.952661	0.996344	1.12884	1.48968	1.1383	1.0442	1.07698	1.28901
ENSMUSG00000004085	0.170505	0.234894	0.150588	0.219125	0.181383	0.161561	0.200452	0.230472	0.232223	0.192107	0.278057	0.223086	0.228784	0.189796	0.19065
ENSMUSG00000004096	7.21237	6.63075	17.3795	8.54801	7.62237	8.66933	9.47669	7.50609	8.34454	7.1829	6.46246	8.22756	7.37241	7.64501	8.11756
ENSMUSG00000004098	0.185141	0.319596	0.154438	0.212938	0.24596	0.206799	0.130151	0.303596	0.336415	0.218021	0.439442	0.354323	0.314807	0.265291	0.239486
ENSMUSG00000004099	0.842317	1.5434	0.71267	0.762123	0.495439	0.712978	0.551988	0.910583	0.6318	0.812747	1.15341	0.654303	0.819288	0.738624	0.659834
ENSMUSG00000004100	3.19567	3.92756	3.47277	2.11246	3.65426	4.16913	3.19763	4.1831	3.21064	3.41045	3.41147	3.66322	3.57968	2.82238	1.85697
ENSMUSG00000004105	0.45622	0.619521	0.735911	0.744744	0.762187	0.537591	0.411397	0.736668	0.673269	0.615737	0.833424	0.556132	0.625882	0.677615	0.528593
ENSMUSG00000004110	0.0204457	0.0345592	0.0232326	0.0347167	0.0376413	0.0292566	0.0167005	0.0379914	0.0378045	0.0253508	0.0556454	0.0427011	0.0277231	0.0330297	0.0267283
ENSMUSG00000004113	0.0368533	0.0651264	0.019644	0.0580646	0.0446932	0.0685318	0.0449636	0.047955	0.0597082	0.0518012	0.0759075	0.0575591	0.047525	0.062086	0.0583561
ENSMUSG00000004127	0.344125	0.306517	0.339684	0.289278	0.289813	0.176451	0.477109	0.327331	0.451708	0.295365	0.30684	0.268734	0.413088	0.227441	0.374626
ENSMUSG00000004151	0.105658	0.149109	0.160257	0.200537	0.212689	0.165612	0.133388	0.229438	0.187496	0.134274	0.279183	0.185145	0.12197	0.138137	0.212193
ENSMUSG00000004187	2.22164	2.48865	0.920128	1.67166	2.25045	2.37921	2.24013	2.03933	2.70352	2.01431	2.32725	2.20809	1.66246	2.6513	2.04186
ENSMUSG00000004207	24.1774	35.1437	33.5081	23.5255	21.1099	21.6749	19.8139	25.6492	16.7279	21.9311	33.0033	22.2251	24.8814	22.705	23.977
ENSMUSG00000004221	1.04471	1.04966	1.38327	1.06511	1.03164	0.964686	0.931584	1.04203	0.805418	0.969981	0.904733	0.853678	0.909394	0.975354	1.00054
ENSMUSG00000004231	0	0	0	0	0	0	0	0	0	0	0	0	0	0	0
ENSMUSG00000004233	0.147157	0.184145	0.148801	0.159765	0.153152	0.14723	0.172509	0.137927	0.12025	0.20151	0.131213	0.162567	0.180546	0.149203	0.174291
ENSMUSG00000004263	0.243495	0.239321	0.348097	0.209728	0.311133	0.321459	0.263865	0.182095	0.151149	0.325572	0.437969	0.249162	0.184302	0.220445	0.398862
ENSMUSG00000004264	25.055	26.5645	41.73	22.5554	23.2215	24.8332	26.6613	21.8047	20.3385	25.1509	29.8023	21.8106	25.16	23.4297	23.6432
ENSMUSG00000004266	1.63621	1.91006	2.33577	1.75353	2.02029	1.85398	1.74732	2.2099	1.52554	2.18011	1.70015	1.49664	1.95851	1.93255	1.44511
ENSMUSG00000004267	0.427049	0.827705	0.903296	0.867426	0.493234	0.600604	0.29322	1.04454	0.878586	0.680099	1.55032	0.914719	0.753251	0.560603	1.19787
ENSMUSG00000004268	8.3684	7.20118	7.85956	9.00099	7.91487	10.3517	9.51778	7.83033	9.05093	8.06648	7.17721	8.76626	8.09802	8.10744	8.15275
ENSMUSG00000004270	2.38511	2.25369	2.35154	1.92085	2.33112	2.41202	2.59513	1.76102	1.79965	1.97256	2.329	2.06413	1.96482	2.13451	2.00289
ENSMUSG00000004285	15.2459	12.5458	16.0442	17.2696	14.9974	18.0324	15.2175	14.2862	19.4688	16.6418	10.9539	16.4649	13.0795	16.4945	16.0278
ENSMUSG00000004296	0.00840238	0.00957968	0	0.0484334	0.0283051	0.0229778	0	0.0287724	0.0378144	0.0203628	0.022476	0.0524927	0.0115271	0.036767	0
ENSMUSG00000004317	0.165219	0.18473	0.144888	0.194832	0.150489	0.157071	0.276583	0.179684	0.151052	0.183875	0.19537	0.189381	0.173157	0.175311	0.186389
ENSMUSG00000004319	1.50376	1.41709	1.40648	1.60863	1.73557	1.44855	1.74707	1.56943	1.57717	1.45537	1.50736	1.61688	1.76922	1.50941	1.57554
ENSMUSG00000004328	0.186025	0.164478	0	0.102123	0.102312	0.197259	0.147379	0.19067	0.210723	0.124207	0.218339	0.112659	0.192706	0.128746	0.168323
ENSMUSG00000004341	0	0	0	0	0	0	0	0	0	0	0	0	0	0	0
ENSMUSG00000004344	0	0	0	0	0	0	0	0	0	0	0	0	0	0	0
ENSMUSG00000004347	0.0206895	0.0140727	0.0104434	0.0171661	0.0174242	0.0102871	0.0165155	0.022274	0.0218672	0.0139595	0.0185527	0.0143209	0.0106439	0.011831	0.0126578
ENSMUSG00000004356	0.67186	1.35927	0.624179	0.705929	0.670606	0.604435	0.741408	0.721776	0.522609	0.665124	0.767431	0.573822	0.740987	0.738182	0.711564
ENSMUSG00000004359	0.0458374	0.02613	0	0.0990818	0.0386031	0	0.0423673	0.0130802	0.0343814	0.0555425	0.0306533	0.0357954	0.110046	0.0250719	0.0725821
ENSMUSG00000004360	0.214282	0.115173	0.16317	0.229389	0.391862	0.217654	0.113177	0.426284	0.238794	0.111279	0.335728	0.401609	0.277172	0.200925	0.222974
ENSMUSG00000004364	1.31748	1.42592	1.58726	1.2881	1.58059	1.49979	1.99606	1.3389	1.51727	1.40817	1.27587	1.47291	1.39607	1.40217	1.4687
ENSMUSG00000004366	10.0301	11.7002	7.42552	10.3498	7.19569	18.7941	4.12035	17.4912	23.2666	12.4914	20.7437	17.5511	9.55569	15.0363	10.5883
ENSMUSG00000004371	0.0223919	0.0446764	0.0663089	0.0215121	0.0754316	0.0306174	0	0.0894565	0.0503867	0.0406994	0	0.0349726	0.0614383	0.0122478	0.0531853
ENSMUSG00000004383	0.0383354	0.0381193	0.0322506	0.0299237	0.0205451	0.0244218	0.0306014	0.0278457	0.0274474	0.0266572	0.0384546	0.0227929	0.0325711	0.027402	0.032076
ENSMUSG00000004393	2.79752	3.03833	2.86611	2.53475	1.51856	2.61053	2.00976	2.55758	2.2674	2.40983	2.57126	1.9465	2.20087	2.33514	2.68726
ENSMUSG00000004394	20.521	13.8981	13.8988	16.0824	14.0542	14.7605	15.28	15.7149	13.6907	13.8706	13.078	13.2764	13.8795	13.2069	14.1621
ENSMUSG00000004415	0.000829896	0	0	0	0	0	0	0	0.00124497	0	0	0	0	0	0
ENSMUSG00000004446	0.937271	0.706133	0.571842	1.01356	1.20583	1.01753	0.905495	0.827914	0.748948	0.901725	1.0457	0.94894	0.665529	0.860449	0.96208
ENSMUSG00000004451	1.8039	1.54831	2.72133	1.22946	1.42174	1.49854	1.466	1.50737	1.34284	1.63319	1.53865	1.27581	1.38212	1.42976	1.5845
ENSMUSG00000004455	1.85105	1.68518	3.1089	1.81149	2.09405	1.92659	2.17056	2.16016	1.98938	2.42709	1.71824	2.2438	2.14146	2.07028	2.11081
ENSMUSG00000004460	6.04457	5.72757	8.79032	5.53275	6.27929	6.71806	5.9654	5.70654	5.12384	5.78377	5.21673	5.04007	5.70568	5.06247	5.30606
ENSMUSG00000004462	0.748986	0.642711	0.540775	0.676332	0.633006	0.607957	0.807257	0.703875	0.698769	0.660632	0.509726	0.624167	0.729795	0.709332	0.6831
ENSMUSG00000004473	0.529033	0.301579	0.247361	0.320997	0.187595	0.152288	0.257359	0.254256	0.334159	0.438609	0.335165	0.478364	0.458383	0.456896	0.264539
ENSMUSG00000004500	1.14608	0.756911	1.15889	0.819074	0.847495	0.764432	0.594252	0.909347	0.90158	0.880664	0.953366	0.720366	0.958716	0.764485	0.619683
ENSMUSG00000004508	0.115654	0.102132	0.0856214	0.119046	0.085226	0.088953	0.0925819	0.113743	0.11076	0.101978	0.142946	0.113702	0.117582	0.101103	0.100561
ENSMUSG00000004530	2.57707	3.41239	4.41325	1.79394	1.908	2.05713	2.24128	2.02031	1.84006	2.27126	3.45625	1.97932	2.39177	2.19184	2.38789
ENSMUSG00000004535	11.7673	9.87537	17.7246	11.3389	10.8754	12.5379	14.5578	10.2619	10.9939	11.1727	8.34573	11.7674	11.3532	11.1082	12.1897
ENSMUSG00000004540	0	0.0174472	0	0	0	0	0	0	0	0	0.0204675	0	0	0	0
ENSMUSG00000004542	0	0	0	0	0	0	0	0	0	0	0	0	0	0	0
ENSMUSG00000004552	0.135692	0.0359779	0.0560685	0.0879176	0.106304	0.00862965	0.0466678	0.0864471	0.0852104	0.0573565	0.0168824	0.0640718	0.0692667	0.0966588	0.0849464
ENSMUSG00000004558	7.71327	6.70845	7.23566	6.63618	7.38577	6.68196	6.51895	7.97506	6.37992	6.14557	9.11512	6.53916	6.19683	7.03641	7.8218
ENSMUSG00000004561	2.16221	2.52231	1.65374	2.42117	2.21892	2.34952	2.62058	2.43535	2.16959	2.15154	2.41312	2.52719	2.51449	2.522	2.99299
ENSMUSG00000004562	0.74142	0.82355	0.548889	0.738474	0.661135	0.596337	0.614746	0.889844	0.817822	0.759675	1.02809	0.834427	0.89	0.697762	0.59564
ENSMUSG00000004565	1.91829	2.56703	1.85342	1.83901	1.90305	1.8783	1.84068	1.9623	1.63396	1.82705	2.7831	2.08201	2.67628	2.11185	2.29747
ENSMUSG00000004567	2.582	3.7001	3.74068	2.36606	2.38191	3.04164	3.14288	2.26707	2.00224	2.2719	3.02834	2.5685	2.86646	2.73766	3.48467
ENSMUSG00000004568	0.620211	0.83233	0.491952	0.523134	0.503671	0.620886	0.631266	0.636296	0.506739	0.561408	0.86902	0.619834	0.645741	0.56136	0.572882
ENSMUSG00000004591	1.34137	1.30675	1.66366	1.28371	1.64512	1.61387	1.76028	1.28253	1.30477	1.2928	1.25635	1.46509	1.33287	1.36871	1.52823
ENSMUSG00000004609	0.255536	0.178777	0.240773	0.39056	0.489104	0.444696	0.375757	0.430888	0.365916	0.43631	0.264098	0.244906	0.239022	0.425667	0.395437
ENSMUSG00000004610	0.599014	0.424402	0.557496	0.575477	0.490061	0.795654	0.522028	0.459081	0.462142	0.518458	0.503592	0.521243	0.422629	0.43998	0.514911
ENSMUSG00000004612	0.79789	1.25082	1.47674	6.80303	3.6958	1.09099	4.24054	3.87066	1.79543	4.83413	3.33488	3.42699	1.64192	2.72766	2.05308
ENSMUSG00000004626	7.43745	8.14206	8.24546	7.02968	7.79059	8.70228	8.08853	7.10617	7.10512	8.47412	7.7204	7.64295	8.40125	9.29994	8.55442
ENSMUSG00000004630	1.13342	1.44606	2.39741	1.50369	1.27271	1.77116	1.0975	1.17051	1.78126	1.24259	1.29936	1.26444	1.25874	1.18086	1.53834
ENSMUSG00000004631	0.15951	0.157061	0.248105	0.255404	0.14112	0.237932	0.110203	0.235405	0.227203	0.163997	0.202566	0.236547	0.16799	0.207985	0.252579
ENSMUSG00000004633	0.167407	0.15463	0.180269	0.147499	0.158327	0.155458	0.192796	0.146635	0.122882	0.137766	0.121531	0.14751	0.155975	0.169424	0.155932
ENSMUSG00000004637	0.0088712	0.00879495	0.00875672	0.0075345	0.00736282	0.00843822	0.00522873	0.00704413	0.00810058	0.00732211	0.00808199	0.00542168	0.00952456	0.00731363	0.00855051
ENSMUSG00000004642	2.01833	1.9252	1.91338	2.50218	2.73761	2.3681	2.65977	2.48628	2.11846	2.13895	1.87092	2.17437	2.18407	2.03306	2.14119
ENSMUSG00000004651	0	0	0	0	0	0	0	0	0	0	0	0	0	0	0
ENSMUSG00000004654	0.0383752	0.00546902	0	0.00921682	0.0323186	0	0.017735	0.0109507	0.0143921	0.0348752	0	0.0449519	0.0263232	0.0419804	0.0151915
ENSMUSG00000004655	14.1654	9.3225	13.7341	10.1205	10.1113	7.59928	8.09027	10.3888	8.03235	9.18651	9.64778	5.62553	8.56764	8.63253	7.60457
ENSMUSG00000004661	0.164301	0.208937	0.119765	0.15056	0.229908	0.179725	0.168218	0.178884	0.144094	0.214403	0.270461	0.185551	0.201129	0.182502	0.236151
ENSMUSG00000004665	5.24243	5.12696	4.64801	4.46343	4.6001	4.50694	2.58236	4.94479	5.34497	6.33338	5.08029	4.78033	4.41426	4.73906	3.62868
ENSMUSG00000004667	12.0227	11.5677	12.1989	8.56015	9.2515	14.0192	8.74339	12.8525	11.5814	10.0573	9.55016	10.6756	11.7215	11.8504	10.9201
ENSMUSG00000004668	0	0.000543705	0	0.000229074	0	0	0.000881565	0.000816503	0	0.000577855	0	0	0.000327116	0.000521688	0
ENSMUSG00000004677	0.437543	0.6882	0.395028	0.479303	0.440388	0.488831	0.530183	0.525314	0.55432	0.538265	0.665492	0.522947	0.541697	0.583719	0.612568
ENSMUSG00000004698	0.00823535	0.0124677	0.0111941	0.011284	0.0113698	0.00627636	0.00549054	0.00940015	0.00891125	0.00817951	0.00975064	0.00927773	0.0107423	0.00930442	0.00833731
ENSMUSG00000004707	0.0999752	0.131793	0.148028	0.180088	0.0841966	0.119613	0.115508	0.378008	0.121857	0.280142	0.183858	0.283014	0.19716	0.232406	0.118731
ENSMUSG00000004709	0.0394751	0.0370639	0.0412578	0.0847713	0.0391117	0.0762012	0.0772658	0.0848158	0.0522515	0.0815976	0.06522	0.0797873	0.073269	0.0812869	0.0735383
ENSMUSG00000004730	0.138223	0.11042	0.103025	0.156278	0.183718	0.138855	0.090387	0.170652	0.14811	0.194833	0.0993519	0.126298	0.147057	0.216012	0.141447
ENSMUSG00000004748	2.16073	2.0754	3.41839	2.21801	2.39304	2.10454	2.35281	1.41899	1.46529	2.08022	2.21693	1.84916	2.15214	1.91041	1.92163
ENSMUSG00000004768	0.496931	0.728855	0.413875	0.661405	0.627754	0.566228	0.46888	0.644027	0.551337	0.50806	0.595402	0.557842	0.482894	0.503978	0.499993
ENSMUSG00000004771	3.77884	2.91988	5.74215	4.10235	4.91232	4.94541	4.87924	3.6332	3.94386	3.76194	3.71894	3.78769	4.07991	4.04237	3.55048
ENSMUSG00000004788	4.02357	4.06307	6.07905	2.91882	3.92795	4.17671	3.70378	3.56165	2.90711	3.62178	3.82192	3.46271	3.37951	3.17991	3.09458
ENSMUSG00000004789	7.78752	8.94834	10.6837	6.60798	6.76842	7.58006	7.77181	6.81879	5.91821	6.90103	7.95068	6.33721	7.55832	6.79178	7.43903
ENSMUSG00000004791	0.0631353	0.0479877	0.0311603	0.0606546	0	0.0575516	0.0583557	0.0360326	0.126283	0.0510019	0.0281474	0.0657383	0.0866145	0.0575556	0.0999728
ENSMUSG00000004798	0.376888	0.381671	0.328257	0.396157	0.36844	0.331431	0.469939	0.431882	0.4124	0.324157	0.500127	0.406277	0.354837	0.409062	0.430626
ENSMUSG00000004814	0.301676	0.236462	0.223337	0.398506	0.63516	0.30937	0.139419	0.344345	0.113139	0.274162	0.252178	0.412274	0.206932	0.123757	0.238847
ENSMUSG00000004815	2.62569	3.24402	4.46254	2.65011	2.82219	2.65424	4.47609	2.74633	2.32963	2.92783	3.80559	3.08765	2.95039	3.51501	3.51867
ENSMUSG00000004821	0	0	0	0	0	0	0	0	0	0	0	0	0	0	0
ENSMUSG00000004837	0.120276	0.106275	0.213704	0.144438	0.182329	0.0822293	0.0778195	0.212796	0.189454	0.196752	0.160867	0.21603	0.0990032	0.0855244	0.180931
ENSMUSG00000004842	0.00809863	0.00461669	0.0239824	0	0	0	0	0.00924409	0	0	0.0108318	0	0.0111104	0.017719	0
ENSMUSG00000004843	6.55569	4.4783	6.96281	6.4991	8.25638	6.87955	9.47585	5.94198	6.0083	5.82498	6.27625	7.50026	6.48554	6.19066	6.79953
ENSMUSG00000004846	3.07188	2.87689	2.56296	1.94403	1.68364	1.80013	1.4422	2.33757	2.08469	2.52583	2.38036	1.86581	2.64228	2.24032	1.64071
ENSMUSG00000004849	8.87033	7.699	14.1321	6.99353	6.21052	8.12425	8.62724	7.23897	7.58582	8.70597	7.39731	7.89779	7.92002	7.43334	7.52339
ENSMUSG00000004864	18.5359	20.8053	17.1369	13.3647	12.7578	15.2103	15.6654	14.3809	13.2751	15.9177	14.3934	14.4653	16.6155	15.7104	12.7458
ENSMUSG00000004865	2.6222	2.46959	2.33251	2.7617	2.77815	2.91806	3.09883	2.63959	2.37839	2.45544	2.73277	2.74432	2.51676	2.71021	2.72902
ENSMUSG00000004872	0	0	0	0	0	0.00334859	0	0	0	0	0	0	0	0	0
ENSMUSG00000004880	1.99518	2.44619	3.0106	2.40107	1.95499	1.98091	2.40404	2.34991	2.31311	2.30469	2.15294	2.06421	2.2955	1.94166	2.24707
ENSMUSG00000004885	0	0	0	0	0	0.0681433	0	0	0	0	0.0333276	0.0778366	0.0341849	0	0
ENSMUSG00000004891	0.788942	0.920902	0.927097	0.625604	1.1812	0.308215	0.601892	0.743294	0.807805	0.834589	1.12219	0.880145	0.618479	0.835663	0.694036
ENSMUSG00000004892	0.138649	0.173884	0.164232	0.0444004	0.155689	0.10111	0.0854351	0.105506	0.11093	0.123204	0.210166	0.0866192	0.0507229	0.131452	0.102455
ENSMUSG00000004894	0	0	0	0	0	0	0	0	0	0	0	0	0	0	0
ENSMUSG00000004895	1.06814	1.1727	0.885137	0.755901	0.918068	0.793362	0.901954	0.888069	0.659408	0.990692	1.22284	0.933677	1.11561	0.88478	0.877003
ENSMUSG00000004896	7.21663	5.4907	7.79446	8.2391	8.52579	8.18674	9.97203	6.76816	7.22457	7.18494	6.9441	7.47651	6.58704	7.91044	7.53424
ENSMUSG00000004897	12.9928	13.3469	20.4422	10.9306	12.5745	11.582	13.5131	13.26	10.8044	12.9748	15.2814	12.0336	12.9499	12.5905	12.4465
ENSMUSG00000004902	0.00565488	0.0225653	0.0167457	0.016298	0.0190496	0	0	0.0129094	0.00848314	0	0.00756328	0	0.00775785	0.00618614	0.0179086
ENSMUSG00000004929	1.05908	1.44256	1.33221	0.504233	0.631458	0.717656	0.658379	0.834448	0.89984	1.04483	1.05298	0.702636	1.10578	0.8715	0.742047
ENSMUSG00000004931	2.14726	2.70358	1.60348	0.825154	2.20149	1.88927	1.48421	2.53621	2.18481	2.51139	2.29753	2.4788	2.7921	2.65538	2.06963
ENSMUSG00000004933	0.371379	0.461908	0.266609	0.324352	0.492844	0.400086	0.291254	0.5909	0.540241	0.668197	0.541868	0.544882	0.463173	0.504759	0.427685
ENSMUSG00000004934	1.09717	1.12308	1.37551	0.55396	0.809354	0.810332	0.829056	0.822716	0.624729	0.980125	1.02828	0.788011	1.04375	0.981227	0.811604
ENSMUSG00000004936	1.97719	2.37256	2.57663	1.85796	2.01624	1.9679	2.36953	1.88169	1.56219	1.75023	2.19562	1.81285	2.01953	1.96614	2.27348
ENSMUSG00000004937	3.75338	4.10479	2.99992	2.11453	2.97073	3.90641	2.49246	3.06969	2.29598	3.70028	4.09403	2.89125	3.56945	3.18115	2.64277
ENSMUSG00000004939	0.0604789	0.0172382	0	0.0581026	0.101868	0.0826953	0	0	0.0907273	0	0.0404447	0	0.0414851	0.0661608	0.0478833
ENSMUSG00000004945	1.08642	0.831078	2.04624	1.1435	1.00915	1.19059	1.18138	0.961978	1.26429	1.10349	0.795983	1.27885	1.09044	1.27588	1.0752
ENSMUSG00000004947	0.144914	0.156431	0.146088	0.109599	0.197346	0.126477	0.0911955	0.179488	0.12951	0.138235	0.152581	0.192624	0.190346	0.17202	0.136704
ENSMUSG00000004948	0	0	0.0407723	0	0	0	0	0	0	0	0	0	0	0	0
ENSMUSG00000004951	6.49389	21.0723	8.24155	6.17017	9.13502	11.5139	3.29795	8.14548	11.0264	7.78236	11.3579	10.3653	6.65719	8.74336	5.98893
ENSMUSG00000004952	1.22662	1.40567	1.03249	1.50127	1.04718	1.09133	1.26577	1.53916	1.37378	1.48632	1.41584	1.4762	1.45802	1.87492	1.30374
ENSMUSG00000004961	0.362267	0.783029	0.357592	0.580054	0.559336	0.701735	0.530166	0.465194	0.52081	0.585292	0.524902	0.707255	0.434865	0.429326	0.693147
ENSMUSG00000004980	79.4603	77.7896	63.2185	97.1622	88.7259	92.514	100.791	98.9363	94.1121	87.5874	77.3032	99.5167	87.4312	84.4038	91.6452
ENSMUSG00000004988	0.0283961	0	0	0	0.095658	0	0.157478	0	0.0851967	0	0.0759585	0.0443503	0.0389563	0	0
ENSMUSG00000004994	0.643563	0.680567	0.469539	0.734762	0.691237	0.714178	0.586221	0.745234	0.559675	0.565089	0.536411	0.670096	0.806121	0.601992	0.708913
ENSMUSG00000004996	1.80332	1.6502	2.20164	1.36773	1.59864	1.29776	2.0177	1.55281	1.63738	2.03179	1.60793	1.6306	1.54079	1.88621	1.50289
ENSMUSG00000005034	0.458768	0.636964	0.60426	0.575938	0.445621	0.527233	0.476066	0.690711	0.603774	0.605353	0.846983	0.696741	0.561806	0.543434	0.652908
ENSMUSG00000005043	1.38596	1.51938	1.34894	0.977674	0.979484	0.689118	1.12874	1.36073	1.45394	1.36231	1.84073	1.1353	1.62215	1.27231	0.966861
ENSMUSG00000005045	0.0432718	0.119442	0.0337211	0.115963	0.0690488	0.0311407	0.0336808	0.114382	0.0888298	0.102108	0.20104	0.09604	0.0468663	0.06976	0.086551
ENSMUSG00000005054	27.3949	20.3085	36.8261	18.1228	19.2261	24.6435	19.8792	16.9377	23.7025	22.2757	15.6685	20.6426	19.0386	22.8051	21.309
ENSMUSG00000005057	0.00826396	0.00706641	0.012236	0.0158785	0	0.0225993	0.00763834	0.0188656	0.0123972	0.030041	0.0276322	0.012907	0.0396803	0.0316412	0.0327143
ENSMUSG00000005069	1.66579	1.52522	1.52367	0.951549	1.64663	0.897007	1.39106	1.25536	1.14815	1.34046	2.17634	1.336	1.13822	1.51974	1.38506
ENSMUSG00000005078	1.14631	1.26898	0.810313	1.33573	1.32041	1.55728	1.44916	1.0974	1.44227	1.11121	1.12762	1.37453	1.02473	1.40772	1.52238
ENSMUSG00000005087	1.64819	1.13102	1.01762	1.3243	1.79542	1.17026	1.03319	1.19746	1.32088	1.20992	1.17419	1.05115	1.2293	1.14339	0.981519
ENSMUSG00000005089	0.0168809	0.0136749	0.010524	0.0179247	0.0329228	0.0121484	0.0131393	0.00709892	0.0133283	0.0118424	0.0130714	0.0152641	0.0121888	0.0126352	0.00984802
ENSMUSG00000005102	0.309002	0.264224	0.184614	0.2578	0.260234	0.296499	0.305652	0.275359	0.239907	0.267682	0.299087	0.241306	0.265877	0.253524	0.236063
ENSMUSG00000005103	6.94813	8.62562	6.90303	7.11497	5.99546	7.26532	7.05689	7.43772	5.59129	6.70805	8.38741	6.51113	7.1612	6.60978	8.19928
ENSMUSG00000005107	0.0564553	0.0443601	0.058739	0.0505723	0.0719603	0.033381	0.0761566	0.0531197	0.0526459	0.0758039	0.0918338	0.0631518	0.058611	0.0659321	0.056778
ENSMUSG00000005124	0.106778	0.0776613	0.109035	0.109657	0.0868249	0.11076	0.0884847	0.10507	0.121518	0.053539	0.147738	0.115014	0.070718	0.100698	0.0757944
ENSMUSG00000005125	5.36289	9.0221	10.8115	3.51869	3.18753	6.32173	6.3347	3.40632	3.13594	5.0484	4.60271	4.0152	3.24327	3.857	5.81345
ENSMUSG00000005131	0.0256165	0.016689	0.0108368	0.0175786	0.0123278	0.0300227	0	0.0208855	0.0109796	0.0177373	0.0146835	0.0171467	0.0301225	0.0120099	0.0115894
ENSMUSG00000005142	5.46562	6.7485	5.07092	6.17483	6.63781	5.00362	5.7818	5.97092	4.24624	5.20163	8.53374	5.16582	5.30989	5.25203	5.8069
ENSMUSG00000005148	15.7204	17.0388	16.992	15.6547	16.4025	16.2613	18.7055	12.173	13.2728	13.671	16.3576	13.1345	15.271	13.5049	15.5907
ENSMUSG00000005150	4.26735	4.81193	5.20993	4.74699	4.22436	5.37427	4.84387	4.78547	3.45352	4.1503	4.18049	4.35559	3.92856	4.01307	4.47518
ENSMUSG00000005161	28.2066	21.6772	20.7992	25.3576	23.0579	28.4443	24.686	24.3833	27.281	25.3156	22.2585	28.0187	25.3474	26.5499	26.919
ENSMUSG00000005198	3.47772	8.81534	2.87794	3.65229	3.12945	4.67705	4.05988	3.64877	3.32321	3.83882	6.6521	3.28131	5.22853	3.63246	4.3904
ENSMUSG00000005202	0	0	0	0	0	0	0	0	0	0	0	0	0	0	0
ENSMUSG00000005204	5.67972	5.28935	6.70446	5.28053	6.08385	5.40407	6.38678	5.64653	5.43814	5.7088	6.16123	4.80333	5.88883	5.85541	5.55369
ENSMUSG00000005220	0	0.000654627	0	0.000551615	0.00193422	0.00157019	0	0.00131077	0	0.000695744	0.00307179	0	0.00157541	0.000628118	0.00181838
ENSMUSG00000005225	1.98777	1.81514	2.60398	1.61621	2.37758	1.93643	2.65647	1.7248	1.56908	1.77493	2.11698	2.24802	1.72699	2.19983	2.09228
ENSMUSG00000005232	0	0	0	0	0	0	0	0	0	0	0	0	0	0	0
ENSMUSG00000005233	1.26933	1.14796	2.20445	1.57705	1.22172	1.59207	1.05856	1.13295	1.6608	1.61904	0.868002	1.60985	1.66282	1.13801	1.51124
ENSMUSG00000005237	0.0201288	0.0172119	0.00541885	0.011427	0.0123287	0.0175146	0.018605	0.0114879	0.0178432	0.013304	0.00978979	0.01429	0.0138072	0.00700633	0.0188343
ENSMUSG00000005251	1.30822	0.89307	1.48264	0.812016	1.17882	0.927514	1.30372	0.774278	0.904535	0.750199	1.06567	1.00059	1.00445	1.16021	0.997399
ENSMUSG00000005262	2.03956	1.75255	1.67277	2.35322	2.17234	2.20094	2.03301	2.07697	2.15974	1.84143	1.84532	2.06119	1.74878	2.04524	1.96308
ENSMUSG00000005267	0.10046	0.116657	0.0991639	0.164429	0.0752045	0.101751	0.0962939	0.16988	0.139542	0.157799	0.0995285	0.127847	0.132715	0.109898	0.153184
ENSMUSG00000005268	0.281282	0.204326	0.254739	0.238747	0.250688	0.248315	0.289016	0.254048	0.245805	0.207646	0.237414	0.242052	0.26881	0.241984	0.261619
ENSMUSG00000005299	2.89767	3.36727	3.67405	2.37866	2.46555	2.90926	3.26426	2.64912	1.8653	2.72982	3.27513	2.4562	2.904	2.77999	2.94259
ENSMUSG00000005312	3.27519	3.22074	2.97476	2.48693	3.42407	2.42202	2.52728	2.81569	2.46109	2.83062	3.28736	2.43697	3.2863	2.53598	2.5366
ENSMUSG00000005320	0.436934	0.759687	0.431296	0.57368	0.73595	0.47795	0.538475	0.548607	0.524372	0.82064	0.730488	0.580059	0.649376	0.701042	0.495841
ENSMUSG00000005338	0.177254	0.295362	0.161507	0.258708	0.206693	0.186435	0.138629	0.31905	0.291474	0.202392	0.483264	0.207632	0.229143	0.201364	0.237495
ENSMUSG00000005339	0.0197925	0	0	0	0	0	0.0365883	0.022592	0	0.0239832	0.0529443	0.0618257	0	0.021652	0
ENSMUSG00000005354	8.56877	9.34755	7.89376	7.58579	7.33679	7.81861	8.3631	7.65949	6.47136	7.6013	6.86059	8.28725	7.3947	8.74825	8.77484
ENSMUSG00000005355	0	0	0	0	0	0	0	0	0	0	0	0	0	0	0
ENSMUSG00000005357	0.00342543	0.00390539	0.0101437	0	0	0.0281024	0	0.0117298	0.0102773	0.00415069	0.00458145	0	0	0.00374725	0.00542407
ENSMUSG00000005360	0.029102	0.0200824	0.0272145	0.0367874	0.0309587	0.0376979	0.0198202	0.0402114	0.0252752	0.0185598	0.0327775	0.0382759	0.035722	0.0100535	0.019403
ENSMUSG00000005362	2.59855	2.03682	5.70134	3.89786	4.21771	4.02147	3.42807	2.99979	3.40207	2.39018	2.18799	3.35751	2.66559	2.86206	2.97383
ENSMUSG00000005364	0.0303481	0.00692008	0	0.0087467	0	0.00829924	0	0.0103922	0.00455266	0.0183868	0.004059	0.0331793	0.00416342	0.00663985	0.0240277
ENSMUSG00000005370	1.95723	1.99903	1.40508	1.81623	1.79818	1.4192	1.58978	2.14944	1.35685	1.74279	1.99307	1.93372	1.85109	1.36253	1.53787
ENSMUSG00000005371	0.682892	0.628435	0.906038	0.804544	0.966936	0.690066	0.927111	0.725474	0.80914	0.760593	0.706637	0.803006	0.713996	0.769477	0.804136
ENSMUSG00000005373	0.464785	0.592007	0.29391	0.63955	0.660538	0.701719	0.635447	0.602365	0.642773	0.536793	0.676681	0.650303	0.637632	0.632915	0.643976
ENSMUSG00000005374	1.74218	1.64555	1.35993	1.74376	1.69437	1.57482	1.61703	1.63081	1.45439	1.66058	1.80366	1.20681	1.79006	1.51512	1.23506
ENSMUSG00000005378	2.55259	2.99387	2.43276	2.09525	1.71319	2.03264	2.38646	2.6457	2.21539	2.78492	2.48531	2.52035	2.40166	2.43933	1.98225
ENSMUSG00000005397	0.686562	0.982481	0.660644	0.849764	0.682733	0.743278	0.56924	0.941479	0.883819	0.742452	1.38475	0.863731	0.905245	0.694347	0.796083
ENSMUSG00000005410	1.40586	2.6525	3.61053	1.72712	0.775352	1.59908	1.36843	2.16564	1.27847	1.92966	1.72223	1.29218	1.92015	1.40184	1.77303
ENSMUSG00000005413	0.909605	1.05626	1.04751	0.534028	0.453954	0.644902	0.591634	0.57681	0.530655	0.734796	0.608289	0.841872	0.785699	0.608093	0.426765
ENSMUSG00000005417	1.3815	1.74131	1.05838	1.54607	1.42891	1.46608	1.60817	1.71476	1.65561	1.49078	1.87925	1.65162	1.64337	1.72182	1.64184
ENSMUSG00000005442	1.54413	2.34985	0.683265	1.04013	1.42001	1.32263	1.19756	1.65617	1.76394	1.77429	1.97623	1.69789	1.83836	1.94646	1.33496
ENSMUSG00000005447	11.667	10.8419	12.5419	9.44287	9.1527	11.6914	7.82933	11.6754	10.2496	12.9753	10.3139	12.8553	12.3333	12.4135	10.3128
ENSMUSG00000005465	0.105017	0.065308	0.084814	0.220124	0.128644	0.13054	0.176484	0.130767	0.114575	0.289208	0.153227	0.357861	0.117876	0.135771	0.22676
ENSMUSG00000005469	2.04735	2.27429	2.4014	1.62546	1.60197	1.69745	1.66564	1.55985	1.15644	1.7105	2.49057	1.57927	1.70309	1.80161	1.69626
ENSMUSG00000005470	0.783077	0.810807	0.851847	0.652512	0.672947	0.546292	0.472682	0.811748	0.683261	0.639039	0.769481	0.698881	0.745427	0.594407	0.531419
ENSMUSG00000005474	0	0	0	0	0	0	0	0	0	0	0	0.023065	0	0	0.0233844
ENSMUSG00000005481	4.89958	5.35762	7.53641	6.11245	4.72542	4.46626	5.09359	5.53539	4.68963	5.80341	5.45421	4.72601	5.51204	5.30508	4.85491
ENSMUSG00000005483	8.8154	9.13553	8.0263	7.50836	13.031	8.49153	10.7019	9.2813	7.46093	7.52514	9.81949	12.2065	8.41146	9.52845	8.58369
ENSMUSG00000005493	0.0023962	0	0	0	0	0	0	0	0	0	0	0	0	0	0.0037943
ENSMUSG00000005501	0.447847	0.448355	0.339771	0.481809	0.355346	0.445352	0.468679	0.437258	0.408099	0.410365	0.544533	0.398869	0.502687	0.441334	0.533329
ENSMUSG00000005503	0	0	0	0	0	0	0	0	0	0	0	0	0	0	0
ENSMUSG00000005505	3.83515	3.02189	3.43233	4.01196	5.2252	3.77565	5.10452	3.67717	3.50311	3.24268	3.96676	3.83353	3.13345	4.38192	3.83263
ENSMUSG00000005506	1.87548	2.06129	1.92451	1.80606	1.96935	1.64334	2.01327	1.8613	1.78514	1.97412	2.34966	1.80526	1.92564	1.77574	2.02057
ENSMUSG00000005510	5.51595	4.71334	4.74002	5.26603	6.01283	6.95959	7.55708	5.17886	5.66621	5.48381	5.25202	6.40283	5.37133	6.07196	6.72854
ENSMUSG00000005514	2.31385	2.78769	2.96546	1.06915	1.34453	1.74047	1.24632	1.44266	1.21368	1.54021	2.37334	1.28325	1.48974	1.38657	1.54869
ENSMUSG00000005533	0.0693866	0.107702	0.042085	0.109226	0.0971581	0.077729	0.0873146	0.0839717	0.0890409	0.0962335	0.133614	0.0985784	0.0676655	0.0882514	0.0986196
ENSMUSG00000005534	0.747296	0.747097	0.430236	0.670691	0.579784	0.572539	0.716203	0.580001	0.567792	0.48481	0.719476	0.588816	0.594885	0.552609	0.624104
ENSMUSG00000005540	0.0377489	0.00537976	0	0.117863	0.127165	0.103231	0.122119	0.193896	0.0849433	0.423108	0.0504884	0.221092	0.0906275	0.0309715	0.0448306
ENSMUSG00000005547	0	0	0	0	0	0	0	0	0	0.0172543	0	0	0	0	0
ENSMUSG00000005553	0.0264272	0.0200867	0.0260862	0.0338517	0.0296751	0	0.0162844	0.02011	0.0396447	0.0533709	0.0235639	0	0.0241701	0.0385466	0
ENSMUSG00000005566	2.62198	3.2514	3.12537	2.26105	2.08119	2.19231	2.13457	2.57308	1.9253	2.22354	3.48225	1.99299	2.47707	2.05569	2.15452
ENSMUSG00000005575	17.4076	14.4609	32.7137	10.5058	14.7855	15.6646	15.7459	15.3693	10.7134	16.3608	16.1683	13.3616	14.441	15.1774	14.9601
ENSMUSG00000005580	0.0688606	0.100149	0.0496718	0.0661549	0.0654276	0.0531135	0.0424317	0.0544155	0.0648942	0.0599058	0.0980034	0.042744	0.0690349	0.0907821	0.0740903
ENSMUSG00000005583	0.0583179	0.0726456	0.0575654	0.091994	0.0800374	0.0630048	0.0585612	0.0953295	0.0885654	0.105562	0.0712584	0.080963	0.0642019	0.0819119	0.101465
ENSMUSG00000005609	1.98167	2.26178	2.02793	1.89559	1.35532	1.67376	1.72484	1.87601	1.5474	1.74778	2.3585	1.65783	1.85548	1.65749	1.85022
ENSMUSG00000005610	53.2444	57.07	60.1706	50.8054	51.4466	52.478	65.1967	46.5701	51.2252	47.7902	53.5512	51.1482	52.3784	48.1116	52.5985
ENSMUSG00000005611	0.334089	0.65339	0.316587	0.397993	0.35668	0.376695	0.254639	0.391902	0.481135	0.366211	0.716314	0.406197	0.383589	0.408208	0.476931
ENSMUSG00000005615	2.07127	2.41605	2.06291	1.63482	1.74661	1.57058	1.69574	1.73296	1.35217	1.81712	2.29375	1.82721	1.92962	1.90228	1.8904
ENSMUSG00000005621	0.852764	0.874765	0.546919	0.764494	0.798828	0.7046	0.847216	0.772977	0.643056	0.729401	1.09481	0.78346	0.769503	0.790703	0.772646
ENSMUSG00000005625	8.48386	8.87665	12.5441	7.27521	7.61325	8.63957	6.91197	8.14412	7.0469	6.92511	7.12154	7.41064	6.91515	7.33929	6.91369
ENSMUSG00000005628	0.223174	0.254444	0.146863	0.190582	0.167068	0.203437	0.366718	0.339653	0.0743986	0.210332	0.23216	0.271104	0.204113	0.244141	0.196327
ENSMUSG00000005640	0.686525	0.758258	0.471946	0.365108	0.640121	0.569933	0.509907	0.468776	0.524139	0.35652	0.360727	0.382944	0.580237	0.657145	0.465896
ENSMUSG00000005649	0	0	0	0	0	0	0	0	0	0	0	0	0	0	0
ENSMUSG00000005656	1.55077	1.20943	1.70449	1.5104	1.6185	1.6391	1.662	1.5149	1.6092	1.48138	1.07523	1.57136	1.46182	1.57417	1.44624
ENSMUSG00000005667	0.574813	0.721551	0.808109	0.541071	0.430305	0.555733	0.472264	0.675996	0.61842	0.605055	0.458174	0.571306	0.613338	0.552595	0.478084
ENSMUSG00000005672	1.25846	1.37507	0.896607	1.35652	1.21815	0.867237	0.997396	1.16292	0.917028	0.89721	1.34538	0.865094	1.12604	1.08628	1.06339
ENSMUSG00000005674	5.25221	5.093	8.71199	4.05748	4.92489	4.4422	6.20587	4.14093	4.08846	4.61463	4.34519	4.05928	4.45697	4.91638	4.17265
ENSMUSG00000005677	3.34801	3.90658	7.38418	3.80279	3.58325	4.05332	4.803	2.88607	3.3745	3.61316	3.35842	2.91411	3.61227	3.37641	3.7276
ENSMUSG00000005681	0.354116	0.252334	1.57296	0.595354	0	0.484198	0.490962	0.404202	0.664033	0.429093	0.236812	0.829611	0.485807	0.387385	0.560732
ENSMUSG00000005682	2.17533	3.22268	1.56223	2.44651	3.07163	3.04566	3.03403	2.63912	2.64778	2.62801	2.85719	2.57357	2.9843	3.05656	3.19705
ENSMUSG00000005683	15.5501	17.9967	17.1803	13.6995	13.0719	14.1662	14.329	13.3473	10.6461	12.7954	18.0761	11.5062	13.7057	12.5325	14.8655
ENSMUSG00000005686	1.16593	1.62604	0.896588	1.27321	1.30624	1.35817	1.60054	1.17017	1.01995	1.07166	1.61269	0.958201	1.38819	1.32195	1.3794
ENSMUSG00000005687	6.01637	5.924	5.55311	7.83674	6.15917	7.00849	7.97304	7.33109	7.59544	6.74107	4.84897	7.44408	7.80357	6.54741	6.33466
ENSMUSG00000005696	0.008735	0	0	0.0209794	0.0294256	0	0.00807371	0.00997046	0.00655189	0.0317533	0.0292072	0.0272854	0.00599171	0.0143334	0
ENSMUSG00000005698	1.48146	1.71502	1.28986	1.40378	1.64647	1.47509	1.47932	1.61873	1.493	1.47599	1.57836	1.49507	1.47652	1.44888	1.41151
ENSMUSG00000005699	1.79907	1.31046	1.62787	1.00822	0.841742	1.91329	1.75526	0.741554	1.42441	0.847773	1.00259	1.56104	1.23406	1.4214	0.553929
ENSMUSG00000005705	0.00996291	0.00473286	0	0.00957144	0	0.00454089	0.0153478	0.011372	0.00747291	0.00402411	0.00888346	0.0129671	0.00683399	0.00908242	0.0105173
ENSMUSG00000005716	0	0	0	0	0	0	0	0	0	0	0	0	0	0	0
ENSMUSG00000005718	0.756095	0.87981	0.807892	0.614058	0.656458	0.618172	0.619603	0.925317	0.783453	0.831175	0.604672	0.681757	1.0052	0.724803	0.580112
ENSMUSG00000005732	5.02405	4.80075	6.83673	5.60798	5.25853	6.60054	6.54726	5.58492	5.88383	5.78578	4.43877	6.10532	5.77668	5.38125	4.81895
ENSMUSG00000005763	0.103349	0.135202	0.0588549	0.140021	0.156222	0.115949	0.110221	0.143677	0.101371	0.134864	0.154176	0.122096	0.116335	0.1348	0.100707
ENSMUSG00000005774	2.39891	2.33282	1.71792	2.60591	1.90146	2.31538	2.37671	2.05813	2.32858	2.48885	2.41161	2.05702	2.34459	2.4013	1.96137
ENSMUSG00000005779	37.3568	32.9113	57.1902	39.5447	34.4589	40.9531	36.6088	35.3547	36.3988	33.4167	31.1933	37.768	34.5217	38.4046	36.4768
ENSMUSG00000005800	0	0	0	0.0449759	0	0	0.0216356	0	0	0.0283638	0	0	0	0	0
ENSMUSG00000005802	8.63811	6.38245	11.1274	6.90418	9.63208	7.20508	10.4903	6.08974	6.70519	6.55766	6.43234	8.19577	7.76257	7.68795	8.17048
ENSMUSG00000005803	13.0383	12.7157	23.2492	12.0503	12.2115	14.743	16.2364	9.88937	9.91075	10.7454	11.1239	12.4192	12.6851	13.0321	15.1321
ENSMUSG00000005804	3.88339	3.38467	3.168	3.83358	3.78404	3.94952	3.93548	3.26038	3.22577	2.95559	3.29094	2.72351	4.21215	3.35879	3.93008
ENSMUSG00000005813	2.4008	2.20727	2.94616	2.37289	2.66567	2.30053	2.03797	2.20983	2.08602	1.99216	2.15781	2.09382	2.32398	1.95821	2.31137
ENSMUSG00000005823	7.28612	8.286	10.952	6.62769	6.30707	7.38999	6.64928	6.35856	4.73183	6.33662	6.6735	5.79072	6.56682	7.46617	6.57191
ENSMUSG00000005824	0.0999486	0.0712206	0	0.0960213	0.0841742	0.0683319	0.184764	0.171128	0.262391	0.242221	0.0334198	0.039026	0.171398	0.0820039	0.118699
ENSMUSG00000005836	0.701659	0.856536	0.83952	0.742178	0.561075	0.581458	1.04159	0.720001	0.595405	0.785809	0.748867	0.697378	0.845917	0.752071	0.740703
ENSMUSG00000005846	6.6727	4.92108	11.3728	7.79274	7.40372	7.21853	7.03665	7.18975	7.86866	6.43819	5.22748	7.37835	6.06134	5.86197	6.44006
ENSMUSG00000005864	0	0	0	0.0061392	0	0	0	0	0	0.00774329	0	0	0	0.00699064	0
ENSMUSG00000005871	1.12444	1.38773	0.744914	0.944393	1.09342	0.919328	1.32218	1.11941	0.970362	1.00855	1.45741	0.970438	0.978046	0.952363	1.03711
ENSMUSG00000005873	3.46074	2.4326	2.42497	2.76734	2.7586	2.66703	2.3886	2.52702	3.44462	2.59288	2.4767	2.33944	2.29202	2.73249	2.05907
ENSMUSG00000005881	9.23289	9.67659	16.167	9.8618	10.1229	10.3819	11.2584	10.1984	7.89747	9.88135	9.98642	9.65534	10.5265	10.7402	9.44397
ENSMUSG00000005882	0.674079	0.533477	0.537583	0.531323	0.535693	0.504142	0.522892	0.469041	0.470775	0.520092	0.472428	0.463761	0.532847	0.544973	0.592743
ENSMUSG00000005883	0.0147874	0.00842966	0.0218948	0.0284127	0.0249071	0.0202194	0.0136679	0.0253183	0.0443665	0.0268774	0.0296667	0.0230955	0.0101433	0.0485299	0.0702461
ENSMUSG00000005886	0.231803	0.3332	0.230784	0.235173	0.215413	0.217222	0.241959	0.240069	0.219585	0.208845	0.316045	0.229396	0.236449	0.241557	0.243647
ENSMUSG00000005891	0	0	0	0	0	0	0	0	0	0	0	0	0	0	0
ENSMUSG00000005892	0	0.0258374	0	0	0	0	0	0	0	0	0	0	0	0	0
ENSMUSG00000005893	0.828333	1.16233	0.788292	0.821631	0.791807	1.08034	1.07056	0.888923	0.883641	0.881895	0.912816	0.875752	0.93047	0.791528	1.12106
ENSMUSG00000005897	0.279221	0.293856	0.31802	0.30264	0.345694	0.287158	0.273523	0.266956	0.300728	0.309421	0.335149	0.216186	0.327401	0.284567	0.306095
ENSMUSG00000005899	0.930822	1.27665	0.832388	1.16872	0.900338	1.12153	0.979612	0.952021	0.912479	1.00506	1.15867	1.00039	1.07469	1.13925	0.897491
ENSMUSG00000005907	0.499021	0.412889	0.371547	0.408186	0.38424	0.428894	0.453335	0.514269	0.504773	0.407725	0.46148	0.432005	0.43032	0.439841	0.483141
ENSMUSG00000005917	0	0	0	0	0	0	0	0	0	0	0	0	0	0	0
ENSMUSG00000005936	2.66128	2.61972	2.48867	2.53748	2.38169	1.95167	2.36733	2.32204	2.16125	2.31147	2.57811	2.47931	2.61698	2.2765	2.1968
ENSMUSG00000005947	0.0867045	0.112975	0.0978122	0.148746	0.146041	0.0959727	0.167913	0.27334	0.0898098	0.222632	0.223648	0.164437	0.152934	0.178409	0.212479
ENSMUSG00000005949	1.09433	1.27366	1.10271	1.37257	1.02402	1.1638	1.05363	1.3879	1.03743	1.12344	1.24003	1.2344	1.34491	1.05581	1.14319
ENSMUSG00000005950	0.0382844	0.141858	0	0.00919503	0	0.0523478	0.0884653	0.0327745	0.0430742	0.0463903	0.076807	0.0747428	0.0787828	0.0209406	0.0303111
ENSMUSG00000005951	0.716933	0.507528	0.610549	0.468179	0.505126	0.397242	0.571705	0.502768	0.414737	0.52805	0.739531	0.578164	0.443562	0.48185	0.519391
ENSMUSG00000005952	0	0.00496597	0	0.00418452	0	0	0	0.00994346	0	0	0	0	0.00597548	0	0.00689706
ENSMUSG00000005958	1.05044	1.12187	0.824509	0.790309	0.980579	0.84794	0.725262	0.765633	0.911312	0.789777	0.981765	0.70171	1.09383	0.892994	0.711427
ENSMUSG00000005968	1.15058	1.27842	1.16086	0.873046	1.21767	1.7403	1.78814	0.921064	1.06159	0.87291	1.04181	1.09332	0.946379	1.13615	1.52363
ENSMUSG00000005973	1.12623	1.03237	1.01387	1.78311	1.73004	1.28123	1.0493	1.94372	1.44623	1.51753	1.37376	1.73086	1.19897	1.64601	1.28402
ENSMUSG00000005980	0.647299	1.36746	0.676531	1.17057	0.897876	1.1454	0.91504	1.39078	1.08528	1.24573	1.32409	1.72461	1.04473	1.12465	0.723514
ENSMUSG00000005981	2.06518	2.59141	3.59038	2.12703	1.70268	1.57726	1.82858	2.0989	1.5909	2.0027	2.16906	1.95176	2.24188	1.95051	2.27339
ENSMUSG00000005982	1.37654	1.41247	0.954717	1.29809	1.2325	1.20857	1.37947	1.31074	1.19553	1.39145	1.87016	1.35219	1.18774	1.26017	1.49711
ENSMUSG00000005983	1.62474	1.67409	1.5952	1.42735	1.34636	1.37809	1.831	1.18016	1.18609	1.28442	1.81282	1.34343	1.41843	1.32115	1.45834
ENSMUSG00000005986	0.11777	0.175586	0.053654	0.139252	0.0915536	0.148645	0.117228	0.144768	0.190263	0.109773	0.205981	0.141491	0.149139	0.128834	0.11476
ENSMUSG00000005994	0	0	0	0	0	0	0	0	0	0	0	0	0	0	0
ENSMUSG00000006005	2.22246	2.47878	1.83255	2.23587	1.78686	2.16459	2.19673	2.15194	2.07875	2.26453	2.24931	1.87204	2.34666	2.1951	2.40582
ENSMUSG00000006007	0	0	0	0.0077831	0	0	0	0	0.0121533	0	0	0	0	0	0
ENSMUSG00000006010	1.54052	1.38572	3.03034	1.87039	1.7174	2.19228	1.85755	1.62347	1.93415	1.58915	1.11173	1.73674	1.66235	1.84286	1.70229
ENSMUSG00000006014	0.308293	0.311548	0.269734	0.329836	0.28324	0.306576	0.479241	0.295914	0.388908	0.339607	0.327994	0.339242	0.355657	0.275937	0.221897
ENSMUSG00000006019	0.353711	0.545761	0.307249	0.276381	0.285971	0.296635	0.261547	0.398356	0.339596	0.302878	0.296464	0.265172	0.407611	0.294075	0.276311
ENSMUSG00000006021	1.15511	1.87886	2.59966	1.22809	0.985772	1.55836	1.3666	1.54702	1.29385	1.32503	1.33894	1.27489	1.90161	1.12884	1.36571
ENSMUSG00000006024	4.19807	4.30286	4.64853	3.86555	4.19399	4.81913	4.43617	3.80327	3.69923	3.92086	4.91499	3.99227	3.49847	4.11217	3.72375
ENSMUSG00000006050	6.80131	5.39107	7.37119	6.79187	6.10975	7.71812	7.64633	5.88319	6.27447	6.2679	5.3342	6.01223	5.54759	6.07369	6.93068
ENSMUSG00000006056	0	0	0	0	0	0	0	0	0	0	0	0	0	0	0
ENSMUSG00000006057	16.9741	16.2513	21.7679	18.176	14.6721	22.409	18.5532	13.362	16.244	15.3738	16.716	15.1375	15.0205	18.3804	18.591
ENSMUSG00000006058	3.72398	3.5897	5.43077	3.7035	3.87696	3.58228	4.35879	3.58853	3.24243	3.37867	3.80439	3.60959	3.77389	3.56205	4.16332
ENSMUSG00000006095	4.61369	4.66016	9.56373	3.2689	3.73983	4.77079	3.22496	4.49277	3.39572	4.40255	3.741	4.00826	4.15371	4.22698	3.35603
ENSMUSG00000006127	1.81165	2.15904	1.63277	1.98009	1.76896	2.04633	2.18413	2.12033	2.02846	1.93275	1.8963	2.41944	2.06214	2.22599	2.54648
ENSMUSG00000006134	1.0996	1.06034	0.710079	0.960953	0.957786	0.749419	0.987856	0.817198	0.745126	0.838464	1.20496	0.791821	0.953987	1.01553	0.992633
ENSMUSG00000006143	0	0.0136083	0	0	0	0	0.0220646	0.0408723	0	0.0289261	0.015964	0.018642	0.0163747	0	0.0567004
ENSMUSG00000006154	0.231059	0.22966	0.0877219	0.375658	0.199581	0.226826	0.295707	0.256977	0.284408	0.244085	0.221872	0.222078	0.349497	0.33054	0.27206
ENSMUSG00000006169	4.4591	4.00999	4.14835	3.43289	3.90218	3.32121	3.76402	3.56629	2.92826	3.63048	4.32622	3.52759	3.92887	3.38721	3.74463
ENSMUSG00000006179	0.0620289	0.10608	0.367371	0.134081	0	0.296851	0.171999	0.106203	0.0232631	0.150324	0.0622218	0.121099	0.127645	0.186605	0.0736656
ENSMUSG00000006191	0.0194492	0.0159252	0.032986	0.0203836	0.0190599	0.0198243	0.0192842	0.0173564	0.0183017	0.0162827	0.018209	0.0140837	0.0179497	0.018375	0.0201581
ENSMUSG00000006200	0	0.0680993	0	0	0	0	0	0	0	0.0965022	0.0532586	0	0	0.0435611	0
ENSMUSG00000006204	0	0	0	0	0	0	0	0	0	0	0	0	0	0	0
ENSMUSG00000006205	0.393273	0.544265	0.505125	0.436997	0.422984	0.447035	0.258392	0.562473	0.497563	0.456445	0.668584	0.469923	0.435521	0.406895	0.401402
ENSMUSG00000006215	0.625352	0.756097	1.12007	0.46512	0.373756	0.606823	0.540719	0.55262	0.582542	0.598872	0.81616	0.661636	0.671108	0.546178	0.574969
ENSMUSG00000006216	0.030198	0.0114764	0	0.00967047	0	0.0275273	0.0372158	0	0	0	0.0134631	0	0	0	0.0318784
ENSMUSG00000006218	0.0147142	0.0125819	0	0.007068	0	0.0402385	0.0136002	0	0	0.0178296	0.00983995	0	0.0100931	0.00804826	0
ENSMUSG00000006219	3.09547	2.61794	1.89813	2.45943	2.93609	2.38349	2.41318	2.45368	2.25734	2.33482	3.20965	2.13652	2.48793	2.71074	2.32702
ENSMUSG00000006221	1.45021	4.63546	1.68712	1.61714	1.65752	1.91212	1.10106	2.15784	2.71942	1.56899	2.70163	2.54813	1.70531	1.81309	1.80429
ENSMUSG00000006235	0.127321	0.116128	0	0.0978543	0.085781	0.0696362	0.0470727	0.174394	0.1146	0.215989	0.102173	0.119313	0.0698677	0.194995	0.201608
ENSMUSG00000006241	0.209574	0.318585	0.124122	0.25503	0.188265	0.19104	0.103311	0.271112	0.272473	0.118509	0.280302	0.174572	0.249177	0.275116	0.199113
ENSMUSG00000006262	2.78004	2.48442	2.54911	2.42895	2.81774	2.42066	3.72801	2.51202	2.46492	2.53551	2.70451	2.74809	2.34701	2.41935	2.81186
ENSMUSG00000006269	0.00739882	0	0	0	0	0	0	0.0084453	0	0	0	0	0	0.00809392	0
ENSMUSG00000006270	0	0	0	0	0	0	0	0	0	0	0	0	0	0	0
ENSMUSG00000006273	3.32977	3.55071	3.39775	3.70285	3.10794	3.63722	3.66206	3.53345	3.21769	3.34813	3.76449	3.54751	3.43087	3.60673	3.88584
ENSMUSG00000006276	0.58066	0.74602	0.436356	0.557844	0.584855	0.63038	0.590641	0.601172	0.520894	0.634656	0.632224	0.487629	0.700527	0.635212	0.579859
ENSMUSG00000006281	2.72635	4.42509	2.54166	2.9345	2.41512	2.55427	3.3226	2.70856	2.59029	2.67652	3.91655	2.50362	3.19306	2.97144	3.05394
ENSMUSG00000006288	1.46555	1.32473	1.76363	1.85671	1.45552	1.54883	1.67301	1.53287	1.50656	1.74754	1.42129	1.53205	1.41781	1.64794	1.72893
ENSMUSG00000006289	1.10913	0.912068	2.52941	1.13904	1.05219	1.08077	1.26084	1.17142	1.15705	1.08908	1.04864	1.13495	1.06687	0.997165	1.28188
ENSMUSG00000006299	19.9843	20.7764	28.5962	13.3518	13.7225	17.4305	15.0606	14.6328	12.9767	15.9404	18.2998	14.6331	17.2255	17.1172	16.0119
ENSMUSG00000006301	8.18133	8.31094	10.9833	6.16587	7.12339	7.99971	8.52985	6.38503	5.73627	6.3116	8.25873	6.44701	6.95119	6.99146	7.3707
ENSMUSG00000006304	10.1436	7.84463	9.81433	10.3839	11.0292	13.0704	12.7396	9.06328	9.98198	9.6391	8.52328	9.78755	9.1937	9.96933	10.3339
ENSMUSG00000006307	2.47553	3.13561	1.36467	2.07743	2.50776	2.21351	2.61031	2.65707	2.17147	2.83501	3.19244	2.44532	2.85308	2.90846	2.5821
ENSMUSG00000006310	0.546945	0.710592	0.527331	0.684312	0.771276	0.660899	0.822969	0.479117	1.01131	0.724399	0.561405	0.576116	1.01209	0.695731	0.86607
ENSMUSG00000006311	0	0	0	0	0	0	0	0	0	0	0	0	0	0	0
ENSMUSG00000006313	1.09496	0.740799	0.57011	0.947901	0.810681	1.18459	1.46806	0.824066	0.92058	0.641528	0.949505	0.845683	0.841872	0.934572	0.685914
ENSMUSG00000006315	24.6901	19.421	28.15	19.7973	20.4173	24.7746	23.9413	20.6087	21.7256	18.7855	17.6632	19.3308	17.855	20.6586	17.578
ENSMUSG00000006333	143.252	111.585	160.47	132.033	116.389	130.177	128.261	129.381	126.636	138.327	120.2	140.427	131.331	142.741	127.207
ENSMUSG00000006335	0.635463	0.661804	0.868518	0.657455	0.699839	1.16967	0.632537	0.809036	0.751631	0.725585	0.882608	0.668024	0.821488	0.628321	0.774028
ENSMUSG00000006342	1.28593	2.26331	0.952004	1.17364	1.57032	1.1429	0.594291	1.65129	1.4227	1.53872	2.88085	1.75737	1.27901	1.14298	1.11993
ENSMUSG00000006344	0.235951	0.276217	0.286973	0.335971	0.283874	0.391759	0.311554	0.423222	0.455092	0.321646	0.343756	0.289549	0.289015	0.327256	0.340261
ENSMUSG00000006345	1.46516	0.780815	1.35675	0.632729	0.62701	0.522052	0.397009	0.550201	0.651512	0.67661	0.434054	0.335426	0.549977	0.548193	0.377857
ENSMUSG00000006356	3.3629	4.1007	2.57206	2.82424	2.70086	4.01964	1.31743	3.71144	3.94232	3.80505	4.7361	2.64355	3.42194	3.11848	3.06807
ENSMUSG00000006360	47.6604	35.8304	43.7977	41.3148	41.9813	58.6533	55.0833	30.6108	48.4955	34.2635	38.5251	39.243	36.9825	43.87	46.7164
ENSMUSG00000006362	0.537997	0.395349	0.253778	0.329325	0.433039	0.355877	0.305108	0.427508	0.404727	0.469218	0.348106	0.242909	0.522528	0.555554	0.291506
ENSMUSG00000006369	0.30299	0.421009	0.284701	0.496803	0.35822	0.426241	0.188497	0.452258	0.388972	0.44304	0.51045	0.352641	0.439648	0.458938	0.320619
ENSMUSG00000006373	20.1116	20.2269	26.0475	19.2211	19.1849	16.4711	21.6895	18.0041	16.4606	15.0663	16.1114	18.6278	16.669	17.0267	18.2719
ENSMUSG00000006378	0.745139	1.05045	1.9382	0.628796	0.271368	0.743491	0.6515	0.678126	0.709965	0.610071	0.915802	0.644802	0.911733	0.804128	0.701565
ENSMUSG00000006386	0.0787281	0.0749637	0.0563627	0.110543	0.0553738	0.066245	0.0511775	0.0938133	0.0791684	0.0587058	0.0983545	0.0729657	0.108006	0.0709817	0.094525
ENSMUSG00000006389	0	0	0	0	0	0	0	0.0088743	0	0	0	0	0.0106659	0.00850507	0
ENSMUSG00000006390	12.6059	16.2995	17.7352	14.941	15.6195	21.6613	20.3122	12.8728	10.7596	16.3869	16.9571	12.409	12.2912	15.6131	16.5195
ENSMUSG00000006392	5.77296	5.06615	5.93216	6.92828	6.19617	7.52009	7.40632	5.36305	5.08143	5.05336	4.72529	5.7455	5.49642	5.73758	6.11343
ENSMUSG00000006395	4.21836	3.1577	2.52359	5.52628	6.45926	4.07833	5.11991	4.66909	5.11366	4.44029	4.73013	4.72502	5.20255	5.08079	4.6555
ENSMUSG00000006398	2.9532	6.3582	6.48087	4.05308	2.57593	3.31695	2.5834	3.55148	3.91601	4.9843	4.19671	3.08868	5.06431	2.79797	4.21702
ENSMUSG00000006403	0.425117	0.229242	0.0680482	0.187649	0.425756	0.062841	0.169917	0.340983	0.241306	0.236679	0.199773	0.39479	0.2522	0.238812	0.145548
ENSMUSG00000006411	0.190362	0.0904309	0.112743	0.0914409	0.128254	0.0520578	0.03519	0.1014	0.0951901	0.0922665	0.101842	0.138747	0.156693	0.0902398	0.110525
ENSMUSG00000006412	1.80599	1.59108	2.35417	2.01729	1.89211	2.36307	2.10855	1.87403	1.65926	1.86378	1.83761	1.66002	1.43441	1.73934	1.7651
ENSMUSG00000006418	3.80672	3.29916	5.55513	4.51032	4.48745	3.05619	4.02118	3.22326	2.64201	3.36734	3.64339	3.28054	3.29222	3.58582	3.66567
ENSMUSG00000006423	0.689773	0.51144	0.66247	0.783563	0.832114	0.656385	0.753864	0.672958	0.730625	0.703103	0.548548	0.691521	0.623401	0.683197	0.719546
ENSMUSG00000006435	0.0553306	0.0547828	0.0431183	0.0391679	0.0343354	0.0238913	0.0323001	0.0465363	0.0546079	0.0617525	0.0564764	0.0295639	0.049939	0.0318572	0.0276676
ENSMUSG00000006442	4.40505	3.60377	2.68859	2.71363	3.28504	3.67829	2.42429	3.56957	3.93467	4.11534	3.14822	3.0461	3.92118	3.20034	1.4909
ENSMUSG00000006445	0.759101	1.94729	0.494048	0.4007	1.18024	1.53982	1.77336	0.576058	0.707034	0.667125	0.820036	0.644912	0.343319	1.15893	0.87179
ENSMUSG00000006456	1.84582	3.13852	1.50786	1.47774	1.71531	2.43683	1.68647	1.99791	1.76643	1.91527	2.51131	1.87221	2.45948	1.68269	2.01572
ENSMUSG00000006457	0.035174	0.0320819	0.020832	0.00675838	0.0473962	0.0192379	0.0130045	0.0240894	0.0211064	0.0596698	0.0282267	0.0439489	0.0289528	0.0615656	0.0334181
ENSMUSG00000006462	0.00308953	0	0	0	0	0	0	0	0	0	0	0.00482535	0.00423848	0	0
ENSMUSG00000006463	1.5524	1.77986	1.23967	1.94385	2.1741	1.47871	2.51507	1.33396	1.6485	1.712	1.60972	1.49835	1.79471	1.69825	2.04388
ENSMUSG00000006464	0.220143	0.417183	0.0880954	0.245789	0.200431	0.0976249	0.120986	0.217323	0.223139	0.194658	0.310352	0.195146	0.195899	0.21479	0.197848
ENSMUSG00000006469	0.0214724	0	0	0	0	0	0.0396937	0	0	0	0	0	0	0	0
ENSMUSG00000006471	0.974579	0.830363	1.02407	0.966488	0.741337	0.888387	0.949229	0.70573	0.786027	0.914264	1.26143	0.851088	0.790706	1.08907	0.962435
ENSMUSG00000006476	5.64439	7.22005	7.29738	4.53648	4.73038	7.0025	6.71859	5.0599	5.14241	5.92198	5.81846	5.07437	5.72261	5.75299	5.95121
ENSMUSG00000006488	0	0	0	0	0	0	0	0	0	0	0	0	0	0	0
ENSMUSG00000006490	0	0	0	0	0	0	0	0	0	0	0	0	0	0	0
ENSMUSG00000006494	1.29901	1.29753	1.4638	1.43203	1.3683	1.20508	1.48047	1.45212	1.19566	1.49511	1.40427	1.6518	1.42462	1.42105	1.54725
ENSMUSG00000006498	17.0779	24.8528	18.7842	15.8509	13.1116	14.3056	15.1243	17.8873	14.6907	18.1088	20.0792	14.9759	18.9611	17.1803	15.5786
ENSMUSG00000006517	1.47006	2.46636	2.61904	1.56156	1.00654	1.56884	1.4361	1.43242	1.775	1.91165	1.85428	1.792	1.72162	2.02655	1.32476
ENSMUSG00000006519	4.62073	4.67735	9.25009	2.57223	3.24895	3.18858	2.66101	3.4176	3.73582	3.7676	3.63877	4.38407	3.77187	3.81081	3.19112
ENSMUSG00000006522	0.0309144	0.0572747	0.0915464	0.089099	0.0520706	0.0634057	0.071435	0.0705737	0.0579701	0.0561897	0.0413474	0.0603542	0.084822	0.0676374	0.0734279
ENSMUSG00000006526	0.238777	0.246306	0.377113	0.198809	0.168534	0.211441	0.222802	0.19987	0.197863	0.242488	0.261571	0.166931	0.212144	0.248771	0.151238
ENSMUSG00000006527	0.167586	0.12407	0.116011	0.129637	0.131972	0.104158	0.0844903	0.132909	0.122437	0.106809	0.145547	0.0917799	0.132869	0.0869033	0.112006
ENSMUSG00000006529	0.0083196	0.00474266	0.0246367	0.0079927	0	0	0.0153795	0	0	0	0	0	0	0	0
ENSMUSG00000006538	6.68371	10.262	8.91204	4.09744	5.10018	6.96779	7.06513	5.5005	6.61974	6.53276	7.38359	6.34408	7.21892	7.73579	6.02263
ENSMUSG00000006542	0.0227941	0.0324849	0.0337499	0	0.0767865	0	0.0421369	0.013009	0.0854862	0.0414304	0.0609733	0.0356008	0	0.0249356	0.0721875
ENSMUSG00000006546	0.10971	0.145929	0	0.210798	0.123193	0.400029	0.135206	0.0417424	0.109721	0.221564	0	0.17135	0.0501698	0.120017	0.289537
ENSMUSG00000006567	0.00347713	0.00792866	0.00514839	0.00835126	0.0234268	0.00475442	0.0128556	0.00992233	0.0182567	0.00210667	0.0139518	0.00271536	0.00238511	0.0057057	0.00825889
ENSMUSG00000006570	0	0	0	0	0	0	0	0	0	0	0	0	0	0	0
ENSMUSG00000006574	0	0	0	0	0	0	0	0	0.0101324	0	0	0	0.0277984	0	0
ENSMUSG00000006575	0.910594	1.06012	1.36725	0.616066	0.691271	0.771606	0.734968	0.878355	0.84655	0.994606	0.87483	0.761179	0.809361	0.84181	0.568635
ENSMUSG00000006576	0.243532	0.643653	0.240389	0.368668	0.248601	0.262356	0.163705	0.496988	0.420687	0.420285	0.819232	0.495618	0.323973	0.39558	0.29214
ENSMUSG00000006585	1.3985	2.27089	1.31771	1.13998	0.78519	1.50661	0.62673	1.88654	1.04898	2.00272	1.36034	1.35688	1.62789	1.08947	1.30856
ENSMUSG00000006586	0.0132852	0.0240565	0.0185136	0.020271	0.0157955	0.0299195	0.0115571	0.0312205	0.0316531	0.0217797	0.0250852	0.0170877	0.0160816	0.0213725	0.027224
ENSMUSG00000006587	0.107928	0.0922878	0.159803	0.086406	0.242385	0.147574	0.166262	0.123193	0.0269846	0.196169	0.0962343	0.0842832	0.0493549	0.0787117	0.0569668
ENSMUSG00000006589	24.5099	25.3262	33.158	16.805	22.2495	27.7985	20.5082	21.0855	20.3581	19.4453	19.6689	22.8878	25.6256	22.6919	26.8815
ENSMUSG00000006599	1.89871	1.36022	1.78217	1.80782	2.69839	2.43392	2.20938	1.65447	1.97731	1.7923	1.79692	2.19764	1.83733	1.85918	1.7583
ENSMUSG00000006611	1.59696	1.21381	1.14285	1.50864	1.38975	1.45572	1.27925	1.29117	1.57715	1.30618	1.29934	1.2471	1.42405	1.57229	1.70689
ENSMUSG00000006638	4.74136	3.22212	3.94242	3.76971	5.66503	3.32137	3.75636	3.89236	3.679	4.52827	4.43591	2.91833	3.68488	4.29253	3.36557
ENSMUSG00000006641	1.1749	1.06954	0.997913	1.10248	0.981799	0.871736	1.22906	1.19553	0.806113	0.893924	1.23032	0.91039	0.887129	1.07605	0.980683
ENSMUSG00000006642	0.477593	1.44135	0.998323	0.472322	0.473197	0.806687	0.908841	0.448942	0.337158	0.52765	0.544834	0.329085	0.578121	0.630028	0.778497
ENSMUSG00000006649	0.0162426	0.00231481	0	0.00780221	0	0	0	0	0.00609158	0.00492041	0.00543105	0.00634211	0	0.00444215	0.0128599
ENSMUSG00000006651	3.23672	3.35419	2.96439	2.88514	3.33476	3.31547	3.31039	3.23747	2.10241	2.87076	3.97202	2.32785	3.43331	3.29745	3.15265
ENSMUSG00000006673	1.47015	1.3335	1.29884	1.36816	1.42281	1.51782	1.4114	1.3505	1.22253	1.39101	1.47381	1.13327	1.38172	1.28839	1.28615
ENSMUSG00000006675	0.0561792	0.138777	0.0554543	0.0719624	0.0630836	0.204843	0.0230783	0.12825	0.121734	0.0680739	0.166975	0.0877431	0.102762	0.116086	0.118611
ENSMUSG00000006676	6.49164	9.80747	6.42762	6.41914	6.87388	6.42812	6.13887	6.83894	5.67198	7.02979	9.52526	7.04568	7.41005	6.90455	6.44634
ENSMUSG00000006678	0.0652585	0.0596853	0.0690175	0.0912857	0.0410683	0.0539305	0.0570039	0.0564803	0.0484107	0.0499653	0.0474775	0.0666422	0.0609965	0.0631521	0.0630229
ENSMUSG00000006699	11.5738	10.1667	14.3164	13.1358	12.6357	12.25	13.9876	10.9591	10.2952	10.1226	9.57521	11.2731	10.262	10.9286	11.6394
ENSMUSG00000006705	0.514003	0.547059	0.453395	0.386115	0.40525	0.471037	0.44982	0.427544	0.336322	0.374362	0.479034	0.427017	0.506361	0.478547	0.489211
ENSMUSG00000006711	0.0460056	0.116824	0.0619254	0.0642879	0.0845341	0.108655	0.0541199	0.076382	0.0658781	0.0684159	0.0922974	0.10778	0.0803275	0.0686287	0.105961
ENSMUSG00000006715	2.43421	1.57355	2.79369	2.48403	1.68711	1.97474	2.08845	2.06061	2.20149	2.11694	1.29294	2.16469	1.70968	2.08955	1.93647
ENSMUSG00000006717	2.83262	2.04798	4.44984	2.7711	3.60743	3.944	2.96939	2.85868	2.9279	2.31266	1.62862	2.96739	2.10888	2.73029	3.06318
ENSMUSG00000006720	0.0598697	0.0639923	0.0664843	0.136604	0.151262	0.0818623	0.110675	0.128133	0.112267	0.0725458	0.0600559	0.0935071	0.0205336	0.081868	0.0592512
ENSMUSG00000006724	0.0246772	0.0562698	0.0730764	0.0237076	0.16626	0	0	0.0845027	0.111058	0	0.0660106	0	0	0	0
ENSMUSG00000006728	22.9856	20.2267	23.6927	26.1184	19.741	19.0989	22.7541	20.861	21.0342	21.6593	19.2903	19.7679	21.5853	21.9836	21.0162
ENSMUSG00000006731	18.5682	24.5507	22.1607	15.1248	15.8047	18.5675	21.0104	17.2535	13.7541	19.3569	22.2937	15.7388	20.2383	19.7705	17.1862
ENSMUSG00000006732	2.79725	3.22973	3.43974	3.21114	2.55541	3.63031	3.0237	2.24584	2.63157	3.30333	2.59986	1.88824	2.69926	2.82665	2.55251
ENSMUSG00000006736	26.5847	22.6202	24.2231	24.8223	25.0386	20.7563	22.2458	19.5266	20.5894	21.7774	21.092	20.822	20.5555	21.4675	22.1067
ENSMUSG00000006740	5.90754	5.22537	5.33599	4.95778	5.26332	4.67036	6.18765	5.21679	5.35922	5.32384	5.22045	5.06308	5.04183	5.09331	5.55757
ENSMUSG00000006763	0.635365	0.54193	0.877089	0.738905	0.563251	0.274345	0.494539	0.556191	0.48732	0.5094	0.523929	0.537206	0.714358	0.433757	0.642984
ENSMUSG00000006764	0.00110347	0.000629043	0	0.00212023	0	0	0	0.00125955	0.00331074	0.00133711	0.00295174	0	0	0	0
ENSMUSG00000006777	0.549635	0.202998	0.252168	0.290049	0.391174	0.381061	0.429317	0.406468	0.545817	0.403357	0.258847	0.350631	0.297366	0.355682	0.33097
ENSMUSG00000006782	3.71857	2.75614	4.73113	3.55235	3.19632	2.93816	3.05659	3.30483	2.76303	3.55061	3.27524	2.94205	3.06279	3.03759	2.94964
ENSMUSG00000006784	0.0653084	0.0173738	0.0257862	0.0418282	0	0.0119065	0.00804856	0.0248485	0.0261259	0.0369301	0.023293	0.00680009	0.0119461	0.0190517	0.027577
ENSMUSG00000006800	0.301382	0.702618	0.488337	0.264956	0.268183	0.400428	0.28645	0.321291	0.275109	0.339354	0.490555	0.315287	0.485622	0.315699	0.315151
ENSMUSG00000006818	7.28476	6.28768	5.68047	6.29647	7.50052	7.24417	7.23984	6.03431	5.63539	5.57576	6.39876	7.13331	6.34406	6.9324	6.79816
ENSMUSG00000006850	1.97145	2.24768	2.46811	2.07877	1.67381	2.45457	1.95554	1.8661	1.65907	1.55373	1.77929	1.45193	2.28682	1.75339	2.4111
ENSMUSG00000006906	0.878861	0.847849	0.824341	0.997148	0.897563	0.902636	0.96303	0.971392	0.668159	0.804729	0.957387	0.819859	0.927459	0.804816	0.850103
ENSMUSG00000006920	1.70361	1.88363	1.18992	1.56648	1.43194	1.4258	1.60226	1.56172	1.29527	1.47681	2.04314	1.61306	1.59	1.72198	1.80892
ENSMUSG00000006930	0.560141	0.691845	0.434432	0.781572	1.03333	0.765904	0.295849	0.974274	0.740259	0.808022	1.49836	0.645724	0.530596	0.568996	0.696902
ENSMUSG00000006931	0.993424	1.30041	1.30747	0.724629	0.929597	1.00618	0.578137	1.13393	0.938325	0.691047	1.00882	0.632122	1.00953	0.865378	0.728267
ENSMUSG00000006932	35.6535	30.6751	27.9504	33.5643	33.2743	33.0646	40.3747	30.4152	31.183	32.2609	33.06	31.0183	32.8091	34.337	36.5505
ENSMUSG00000006941	4.3183	3.60615	9.53471	5.16758	8.16677	4.76511	6.16214	4.8426	5.56888	4.9113	5.21834	6.56702	5.40455	6.29866	4.49862
ENSMUSG00000006948	0	0	0	0	0	0	0	0	0	0	0	0	0	0	0
ENSMUSG00000006958	0.240916	0.310814	0.375485	0.158361	0.170858	0.450778	0.140639	0.318411	0.304345	0.230467	0.373098	0.277254	0.243533	0.360647	0.301171
ENSMUSG00000006998	15.4184	16.0598	15.3968	14.4387	10.9259	12.4992	11.2903	14.9565	12.0066	12.939	13.8413	12.0328	13.2664	12.4128	13.3214
ENSMUSG00000007021	0.482688	0.591594	0.643219	0.394163	0.0813015	0.395999	0.312302	0.578506	0.253436	0.233954	1.06521	0.376941	0.297987	0.369624	0.802537
ENSMUSG00000007029	3.01588	3.71772	2.94674	1.91933	1.95972	1.61181	1.65556	2.61241	1.84875	2.80111	3.31703	2.23561	3.03482	2.07666	1.99991
ENSMUSG00000007030	0.103956	0.151445	0.102615	0.0332905	0.116732	0.0631749	0.0854099	0.11866	0.138622	0.0559851	0.12359	0.0360807	0.0792311	0.101087	0.0731606
ENSMUSG00000007033	0.267484	0.304962	0.105613	0.291237	0.300357	0.53642	0.494467	0.386734	0.508268	0.129647	0.286203	0.529171	0.587131	0.370643	0.310605
ENSMUSG00000007034	30.2239	31.0397	35.6309	35.2362	28.227	31.0953	36.1698	30.7737	23.012	30.4243	34.5648	30.5248	33.0641	33.9639	35.2189
ENSMUSG00000007035	0.187658	0.173375	0.0383247	0.080817	0.0871948	0.106176	0.131584	0.0886344	0.174733	0.14898	0.0605834	0.111173	0.142039	0.0849467	0.092219
ENSMUSG00000007036	3.10473	3.79329	4.05245	2.24322	2.36262	2.50269	2.78273	2.84095	2.48916	3.07807	2.9285	3.04571	2.83956	3.08765	2.88474
ENSMUSG00000007038	41.0527	50.8902	69.3622	39.0318	34.9941	47.6652	54.3321	37.8806	36.5614	39.4871	41.7815	43.3692	46.3848	46.1114	46.184
ENSMUSG00000007039	1.8408	1.85825	2.27131	1.43689	1.03352	2.0975	0.708936	2.01362	1.95605	1.71938	1.94911	2.09639	2.10448	1.80398	1.03234
ENSMUSG00000007041	23.6811	20.5922	41.039	19.926	19.2683	23.0607	23.8399	18.3966	18.0231	20.2258	18.3567	20.956	19.929	20.9498	20.3362
ENSMUSG00000007050	2.2138	3.18819	3.36411	1.51116	1.76628	3.26599	2.80007	2.16118	3.40842	2.71782	2.41548	2.27474	2.95716	2.38992	2.85974
ENSMUSG00000007080	0.158297	0.358338	0.163048	0.231421	0.131381	0.200761	0.127229	0.21211	0.185845	0.216831	0.227061	0.179155	0.226607	0.180697	0.214331
ENSMUSG00000007097	0.592382	0.79218	0.778185	1.14249	0.585163	0.779537	0.601054	1.28116	0.875296	0.879717	2.02543	0.91825	0.977661	0.867295	0.909807
ENSMUSG00000007107	0.00336341	0	0	0	0	0	0	0	0	0	0	0	0	0	0
ENSMUSG00000007122	0.0588419	0.0670866	0.0348496	0.0339179	0	0.0643655	0.0217549	0.0268658	0.0353086	0.0285201	0.0472199	0.0551411	0.0161449	0.025748	0.0186349
ENSMUSG00000007207	0.165763	0.188988	0.088105	0.126583	0.0429542	0.151102	0.172856	0.121287	0.0765132	0.164807	0.153487	0.11949	0.139943	0.12089	0.168256
ENSMUSG00000007209	0	0.0159179	0	0	0	0	0	0	0.0418891	0.101506	0.0373469	0	0.0383076	0	0
ENSMUSG00000007216	0.160846	0.1075	0.131396	0.111898	0.0934208	0.0606706	0.0307591	0.050647	0.124806	0.0873695	0.0816002	0.112614	0.0989174	0.12135	0.105391
ENSMUSG00000007279	0.0262797	0.0818958	0.0103762	0.0690087	0.0295095	0.0574932	0.0323869	0.0839906	0.0683339	0.0721793	0.156997	0.05199	0.0456668	0.0517475	0.0721293
ENSMUSG00000007338	9.14169	8.70173	11.6381	7.5513	8.25054	7.78804	8.00214	8.84185	6.8783	7.2813	8.76066	7.69493	8.86881	8.10012	7.57601
ENSMUSG00000007379	0.0244685	0.0408492	0.0155268	0.0386188	0.0412136	0.0286773	0.0355397	0.0339142	0.0340845	0.0381204	0.0350638	0.0327566	0.0407612	0.0439749	0.0304426
ENSMUSG00000007411	0.671011	0.670835	0.931832	0.619798	0.663126	0.671917	0.749036	0.641272	0.560428	0.729511	0.737958	0.619383	0.737229	0.691612	0.646161
ENSMUSG00000007415	2.14412	1.84307	2.0639	1.84598	2.21742	1.76037	2.61258	1.82863	1.81518	1.81808	1.98734	2.01078	1.76622	1.94316	1.83936
ENSMUSG00000007440	0	0	0	0.000618109	0	0	0	0	0	0.000779613	0	0	0	0	0
ENSMUSG00000007457	0	0	0	0	0	0	0	0	0	0	0	0	0	0	0
ENSMUSG00000007458	22.6893	17.9899	22.4224	25.2839	22.6388	21.7455	21.0685	18.1678	18.7873	19.2072	16.9604	20.8285	18.8165	20.2637	20.5361
ENSMUSG00000007476	0.261106	0.259196	0.33328	0.272471	0.333637	0.307776	0.432746	0.246651	0.249876	0.245474	0.331161	0.224996	0.234688	0.270862	0.320783
ENSMUSG00000007480	0	0	0	0	0	0	0	0.0635339	0	0	0	0	0	0	0
ENSMUSG00000007564	9.93533	12.0419	13.5635	8.93197	7.56127	7.88303	8.18272	8.72002	6.64889	8.23534	12.2444	8.1769	8.95651	8.44446	9.3185
ENSMUSG00000007570	0.783258	0.805757	1.1464	0.735183	0.606565	0.713986	0.882068	0.955699	0.769828	0.88364	0.854931	0.632754	0.926328	0.748507	0.570236
ENSMUSG00000007589	5.26706	5.28258	4.19177	5.47124	5.76652	4.90627	5.11173	5.69264	5.72849	5.12574	5.32747	5.96408	5.6	5.63585	5.78603
ENSMUSG00000007591	0.847039	0.681686	0.737743	0.574416	0.335696	1.49883	0.828968	0.853097	1.19594	1.50938	1.06626	1.01166	0.615198	0.926616	1.18346
ENSMUSG00000007594	0.301162	0.280109	0.281629	0.228417	0.106792	0.346771	0.146506	0.199018	0.261561	0.288099	0.0847995	0.0495123	0.282688	0.242756	0.200792
ENSMUSG00000007603	3.4061	5.88766	4.09965	3.58894	3.92341	4.62725	3.65602	4.86609	5.17558	4.89946	4.14412	4.11855	4.55219	4.20688	3.89721
ENSMUSG00000007610	0.848649	0.926757	0.999182	0.707251	0.757766	1.0066	0.661544	1.16709	0.674895	1.00355	1.01197	1.10188	1.00995	0.928378	0.534286
ENSMUSG00000007613	0.878853	0.97163	0.856245	1.0088	0.954823	0.837542	1.13232	0.990129	0.97311	0.972728	0.781088	1.08147	0.955154	0.903151	0.981977
ENSMUSG00000007617	0.174702	0.26642	0.177939	0.218082	0.288636	0.234312	0.302382	0.237516	0.206992	0.217084	0.25152	0.260691	0.212193	0.217895	0.236109
ENSMUSG00000007646	0.13269	0.106371	0.122792	0.0876402	0.167623	0.0566978	0.0383266	0.12306	0.0870866	0.0954659	0.0776435	0.103621	0.130839	0.0680421	0.0590938
ENSMUSG00000007653	0	0.00063954	0	0	0	0	0	0.000640282	0.000841496	0	0.0015005	0.000876104	0.0015391	0	0.000888235
ENSMUSG00000007655	3.54328	3.58623	4.52373	4.968	4.41416	4.77174	2.5706	4.5023	6.11777	3.84389	5.33816	6.1762	4.01719	4.54535	4.51501
ENSMUSG00000007656	3.501	3.02462	5.09951	3.90497	4.07645	4.20017	4.4357	3.69514	4.10387	3.48404	3.17471	3.54573	3.23509	3.99963	3.60301
ENSMUSG00000007659	0.692001	0.625141	0.68761	0.472656	0.627318	0.559547	0.667238	0.593064	0.458697	0.710372	0.916313	0.52424	0.608717	0.618689	0.604307
ENSMUSG00000007670	4.07774	5.91063	3.45961	3.62613	4.20048	3.87071	3.65483	4.85965	3.37037	4.51915	6.11498	3.98269	4.77742	3.8464	3.75323
ENSMUSG00000007682	0.084532	0.159021	0.0500647	0.0324842	0.0569526	0.0924672	0.0468795	0.0771905	0.0507242	0.0921868	0.0678359	0.0264051	0.0231937	0.0462368	0.0803123
ENSMUSG00000007721	4.52368	5.06375	2.86186	1.73837	2.77072	4.77964	2.01459	4.97575	3.76325	4.18585	2.42013	4.36763	4.68269	4.00393	2.63733
ENSMUSG00000007739	13.2331	10.0111	9.54119	13.538	15.2372	13.3134	14.6776	12.104	13.6637	11.6052	10.1695	13.2856	12.4591	11.5714	12.3202
ENSMUSG00000007777	6.59454	3.50993	13.2514	7.36978	8.04728	8.37291	6.03311	6.0295	7.26817	6.27848	4.68004	6.04315	6.46212	7.03005	5.86045
ENSMUSG00000007783	0.189583	0.237761	0.269476	0.254987	0.255459	0.186641	0.140184	0.2943	0.341282	0.2481	0.354988	0.284254	0.239279	0.190802	0.168111
ENSMUSG00000007805	0.00252082	0.00862209	0.0149298	0.00726532	0	0	0	0.00575473	0	0.0061091	0.0067431	0.00393712	0	0	0.00798328
ENSMUSG00000007812	3.0349	2.18512	2.65379	2.82883	4.43956	2.32715	3.43856	2.68192	3.2875	3.0022	2.47777	3.1757	2.75847	3.00697	3.1839
ENSMUSG00000007815	6.3002	6.23406	6.78723	7.1802	7.42262	7.75155	7.51188	6.21813	6.33957	5.98834	5.75087	6.08149	6.06084	6.54486	6.97806
ENSMUSG00000007817	0.5339	0.87534	0.336639	0.412946	0.466785	0.592371	0.601169	0.502896	0.475975	0.559906	0.954629	0.473467	0.651757	0.653354	0.607194
ENSMUSG00000007827	0.192698	0.150493	0.125539	0.192531	0.188251	0.210787	0.149612	0.219953	0.202352	0.154108	0.198452	0.207665	0.182408	0.187613	0.183079
ENSMUSG00000007833	2.8543	4.23147	4.82638	1.93086	2.10512	2.54029	2.37284	3.14235	2.55899	3.21306	3.29802	2.38726	3.55664	2.82684	2.83484
ENSMUSG00000007836	15.0792	17.292	20.25	13.855	16.6863	11.1483	17.1789	17.4121	18.4782	18.5374	15.1261	14.1034	18.7625	14.4339	15.6869
ENSMUSG00000007837	3.36911	3.65721	4.47241	2.17022	2.60909	2.75344	3.26916	2.97631	2.57549	2.98754	3.07314	2.41932	3.24074	3.82684	3.35219
ENSMUSG00000007850	28.7106	27.2755	19.5696	39.0387	45.0214	40.0143	41.9952	36.9714	41.7224	32.1201	27.1251	39.3827	34.2552	34.3427	35.7384
ENSMUSG00000007867	0.129259	0.149883	0.256633	0.169337	0.128652	0.212893	0.190072	0.140835	0.1256	0.133489	0.155201	0.178942	0.149118	0.171933	0.179094
ENSMUSG00000007872	24.1639	25.2094	20.6205	12.2312	13.4793	20.3215	17.0991	25.5649	21.2819	21.9128	17.5146	25.8905	24.0962	28.2531	14.4
ENSMUSG00000007877	0	0.117093	0.304133	0.296003	0	0.28086	0.379712	0.117229	0.15407	0.373344	0.274727	0.481218	0.281794	0.337055	0.162627
ENSMUSG00000007880	0.851415	1.16262	0.639262	0.874522	0.920456	0.767859	0.898584	0.861559	0.840175	0.925588	1.2821	0.872371	1.03343	1.02719	0.872498
ENSMUSG00000007888	0.0967143	0.0551327	0.0318221	0.0103238	0	0.0881609	0.019865	0.0245319	0.0967237	0.0260425	0.0143726	0.0503508	0.0147423	0.0235112	0.068064
ENSMUSG00000007891	9.89217	10.903	18.6309	9.10362	7.30383	8.94672	9.859	8.40771	6.92616	7.35382	10.4213	7.39242	8.44531	8.49203	9.21137
ENSMUSG00000007892	398.975	301.587	266.724	178.795	226.151	376.609	185.808	351.745	404.516	332.845	199.531	391.299	293.821	317.526	283.327
ENSMUSG00000007907	0	0	0	0	0	0	0	0	0	0	0	0	0	0	0
ENSMUSG00000007908	0.0135268	0.0187269	0.0171672	0.019493	0.0162742	0.021138	0.0267917	0.0220572	0.02609	0.0222447	0.0271378	0.0226358	0.0198828	0.0243104	0.0061198
ENSMUSG00000007944	0.342044	0.272979	0.101289	0.131442	0.345673	0	0	0.273296	0.0513117	0.290125	0.228739	0.213688	0.187698	0.261925	0.0541617
ENSMUSG00000007946	0.239354	0.121285	0.15751	0.153299	0.26877	0.0727284	0.294978	0.242851	0	0.161129	0.426841	0.290758	0.182425	0.232747	0.21056
ENSMUSG00000007950	1.53682	0.962723	1.00021	0.502962	0.853367	0.785123	0.561947	0.944563	1.54542	1.12551	1.0842	1.08144	1.08893	1.6073	0.748773
ENSMUSG00000007987	1.2459	1.44814	2.5395	1.64774	1.5262	1.10621	1.19645	1.20049	1.16511	1.50969	1.64472	1.51628	1.35407	1.16824	1.48604
ENSMUSG00000007989	0.19952	0.179686	0.16881	0.265775	0.254164	0.224668	0.21076	0.24305	0.249005	0.245827	0.217519	0.248771	0.170211	0.199923	0.257525
ENSMUSG00000008028	0.00910774	0.00519194	0	0.0131248	0	0	0	0.0103959	0.0273259	0.0165541	0.00609071	0	0.0124948	0	0.00721091
ENSMUSG00000008035	10.7653	14.8629	16.5712	6.07521	6.50912	11.1171	8.99936	10.3975	9.07236	9.30456	8.75986	8.50484	10.3967	10.6512	7.8279
ENSMUSG00000008036	5.19814	5.41007	5.62075	3.63663	3.95995	5.3086	4.02711	5.02243	4.43287	4.91354	3.99547	4.95206	4.61609	4.88425	5.25971
ENSMUSG00000008090	1.26729	1.96482	1.79274	0.635888	1.06048	0.971259	1.55185	0.921358	0.932395	0.93897	1.43587	0.819457	1.07415	1.26272	1.112
ENSMUSG00000008129	0.00955708	0.0190683	0.0424519	0.00459078	0	0	0.00883356	0	0.00716851	0.00579029	0.031956	0.00746332	0.0131112	0	0.00756667
ENSMUSG00000008136	0.285886	0.244457	0.150505	0.30517	0.331722	0.260602	0.372876	0.308193	0.383601	0.336793	0.291024	0.302634	0.23968	0.333594	0.316884
ENSMUSG00000008140	7.13988	8.56659	7.96167	3.57507	5.69813	7.35242	5.10175	6.62547	6.00984	7.24921	6.9299	6.53509	6.98603	6.89519	4.93394
ENSMUSG00000008153	0.0241429	0.0589836	0.0204269	0.0364481	0.0116186	0.0188637	0	0.0629889	0.0362179	0.0334338	0.087646	0.0592544	0.0425845	0.0452761	0.0218454
ENSMUSG00000008167	2.00907	2.07288	2.2126	1.59515	2.06954	2.04329	1.84163	1.72466	1.99266	1.93146	1.75438	1.73749	2.07286	1.85271	2.15592
ENSMUSG00000008193	0.926913	0.792591	0.629029	1.13167	1.17093	1.05617	1.3922	1.23435	1.27463	2.31653	1.42052	1.38737	0.980206	1.01399	0.886758
ENSMUSG00000008200	1.66279	1.46031	1.21881	2.20164	2.37368	1.63879	2.3921	2.00696	1.86218	1.67571	1.92889	2.05704	1.60359	1.94147	1.91347
ENSMUSG00000008206	0.986978	1.18067	1.12412	1.21077	0.930953	1.14607	1.36979	1.22363	1.02048	1.09291	1.32006	1.05771	1.29153	1.21259	1.50033
ENSMUSG00000008226	0.819279	0.589103	0.675454	0.720006	0.784064	0.916554	0.722835	0.834202	0.998593	0.620464	0.684855	0.625251	0.670543	0.646725	0.751846
ENSMUSG00000008301	1.08703	0.966577	1.073	1.27638	1.34581	1.3593	1.15931	1.09231	1.3171	1.12017	0.894693	1.25518	1.19175	1.04686	1.10338
ENSMUSG00000008305	0.28024	0.379413	0.25726	0.309613	0.283213	0.287387	0.406668	0.347066	0.30479	0.346366	0.372941	0.387356	0.3364	0.323429	0.268469
ENSMUSG00000008307	0.312036	0.230196	0.108709	0.264507	0.401912	0.501951	0.305378	0.335218	0.275352	0.278016	0.282319	0.229341	0.226629	0.281112	0.392372
ENSMUSG00000008318	0.0200096	0.0342199	0.0592542	0.0448545	0.0449375	0.0182399	0.0246597	0.0837457	0.0300173	0.0404103	0.0535249	0.0937555	0.0640521	0.014593	0.0105615
ENSMUSG00000008333	2.89437	1.99768	7.72105	4.22842	4.35136	4.48091	4.68723	3.76792	4.82642	4.37675	2.09555	4.61395	3.23239	3.59806	3.73091
ENSMUSG00000008348	7.8666	8.96884	5.41369	7.66394	10.2642	11.8168	7.93672	6.32341	6.60693	7.85398	8.52087	9.21479	9.38607	7.27238	9.64941
ENSMUSG00000008373	2.3662	2.4194	2.86397	2.22812	1.58155	2.0799	2.06556	2.27216	2.14105	2.1959	1.80842	2.36109	1.94511	1.99273	2.45326
ENSMUSG00000008384	6.27089	10.9796	5.81585	3.14465	4.99101	9.9878	7.3885	5.85998	5.53063	7.05585	5.8526	5.75809	4.67962	6.4831	6.11062
ENSMUSG00000008393	6.23851	7.04851	5.30392	4.60518	4.72197	4.30649	4.35066	4.13821	4.78967	4.61321	4.81423	4.17582	4.83124	5.08296	4.45286
ENSMUSG00000008398	0.19159	0.150174	0.17457	0.198221	0.173764	0.156174	0.132815	0.21238	0.207269	0.198671	0.243929	0.210039	0.199657	0.177345	0.116684
ENSMUSG00000008429	0.671734	0.845504	0.556976	0.727944	0.814634	0.867054	0.993409	0.6594	0.685236	0.745587	0.740307	0.713417	0.744607	0.705449	0.867955
ENSMUSG00000008435	1.42802	1.63451	2.24757	1.65817	1.4962	1.47597	1.4758	1.55298	1.47595	1.32843	1.50389	1.64202	1.54258	1.41457	1.70927
ENSMUSG00000008438	0.035605	0.00676563	0.0351455	0	0	0	0.0219397	0.0270939	0	0	0	0.0185364	0.016282	0	0
ENSMUSG00000008450	0.494575	0.510341	0.389319	0.601446	0.48506	0.701933	0.613369	0.528798	0.619845	0.531017	0.435407	0.44978	0.429431	0.554737	0.61462
ENSMUSG00000008461	0.498073	0.301676	0.460918	0.628035	0.209732	0.510777	0.575458	0.675118	0.466989	0.565808	0.416352	0.437575	0.384356	0.851353	0.690098
ENSMUSG00000008475	22.1531	18.045	21.381	25.1806	26.637	26.941	34.4103	20.2558	22.0905	22.7283	19.7992	25.6512	22.6736	22.6462	24.2206
ENSMUSG00000008482	0	0	0	0.101647	0	0	0.0977942	0.0603844	0	0	0	0	0	0	0
ENSMUSG00000008489	0	0.000446057	0	0.00150346	0.00527186	0	0.00289296	0.0071452	0.00469532	0.0018963	0.00523274	0.00122211	0.00322041	0.00599193	0.00371709
ENSMUSG00000008496	0.00635342	0.0137629	0.00376286	0.0280774	0.0214028	0.0104247	0.0187918	0.0130537	0.0209683	0.0492711	0.0118966	0.0178615	0.0261485	0.0278012	0.0140846
ENSMUSG00000008540	9.81103	6.85064	12.2218	9.55587	10.8244	9.60726	9.50388	6.41439	10.3047	9.32721	6.37957	11.1412	7.86613	7.38951	9.57681
ENSMUSG00000008575	0.126548	0.128177	0.175662	0.1441	0.12751	0.122051	0.147254	0.122522	0.13899	0.110899	0.153388	0.125295	0.120519	0.126694	0.134633
ENSMUSG00000008590	0.00391521	0.0245508	0.0347821	0.0300909	0.0131892	0.0214137	0.00723761	0.0223448	0.0176201	0.0142325	0.0314191	0.00611493	0.0161136	0.00856606	0.0371976
ENSMUSG00000008601	20.4945	16.623	19.8975	18.6643	16.1408	17.6583	19.2717	13.6728	15.8637	16.3064	12.8419	14.8792	15.2007	16.6665	17.8118
ENSMUSG00000008604	3.38907	2.77432	2.35117	2.62026	3.12041	2.37229	2.97621	2.62649	2.26082	3.06438	3.64788	2.53751	2.6424	2.58155	2.53773
ENSMUSG00000008658	0.000389185	0.00144208	0.00230498	0.00224336	0.00131105	0.0021286	0.00107917	0.00244327	0.00204342	0.00070738	0.00494501	0.00303923	0.00160175	0.00127725	0.00154066
ENSMUSG00000008668	80.5276	48.7975	89.2725	76.7155	68.7568	82.8421	73.347	63.5321	82.4858	70.5003	47.2627	71.2216	61.5938	72.8547	66.6819
ENSMUSG00000008682	193.006	131.477	172.017	210.462	148.379	175.844	181.803	164.609	179.436	158.586	129.983	182.713	148.017	172.845	186.043
ENSMUSG00000008683	25.5203	16.5811	59.9231	31.9616	26.5039	25.8351	34.4138	22.9048	29.3726	24.0986	16.2892	27.462	20.0335	25.3098	26.1906
ENSMUSG00000008690	5.13254	5.18672	11.0944	4.68037	4.41495	3.99684	4.27465	5.08309	4.37475	4.5314	5.59819	4.69398	4.67848	4.38369	4.54168
ENSMUSG00000008730	3.3641	3.80831	3.27143	2.61517	3.27829	2.44416	3.04023	2.8534	2.46717	2.64428	4.15051	2.94773	3.04358	2.71979	3.19689
ENSMUSG00000008734	0.202702	0.248436	0.0600258	0.321316	0.187781	0.22173	0.196724	0.237156	0.22046	0.233338	0.481219	0.2691	0.257227	0.24392	0.328996
ENSMUSG00000008763	0.797856	0.810868	0.826093	0.761933	0.728063	0.666542	0.932819	0.791161	0.772701	0.744124	1.02127	0.785148	0.893418	0.797822	0.866878
ENSMUSG00000008789	0	0.0027944	0	0	0	0	0	0.00279764	0.00367683	0	0	0	0	0	0
ENSMUSG00000008813	0	0	0	0	0	0	0	0	0	0	0	0	0	0	0
ENSMUSG00000008822	0.468358	0.308709	0.65013	0.274191	0.39444	0.460291	0.338204	0.350833	0.504998	0.345834	0.234907	0.457188	0.281109	0.464326	0.382403
ENSMUSG00000008843	0	0.104724	0	0	0	0	0	0	0	0.111302	0	0.286923	0	0	0
ENSMUSG00000008845	0.453732	0.4035	0.456835	0.49693	0.489116	0.570774	0.209691	0.637026	0.667051	0.599282	0.521898	0.389762	0.566447	0.486432	0.783133
ENSMUSG00000008855	0.883666	1.50748	0.914417	0.621718	0.641839	0.871393	0.801587	1.16239	0.891966	1.01504	0.887512	1.06718	0.991463	1.06371	0.884289
ENSMUSG00000008859	1.04725	1.00164	1.5506	1.28065	1.45338	1.33615	1.48603	1.0228	1.1921	1.07908	0.885285	1.2584	1.10535	1.14362	1.21744
ENSMUSG00000008874	0	0.0172449	0	0	0.0509535	0	0	0.0172649	0	0	0	0	0	0	0
ENSMUSG00000008892	9.65682	7.07208	17.9845	9.62772	9.4498	10.9699	11.2009	8.14893	8.67936	7.49504	6.92219	10.4931	8.72621	10.518	10.1831
ENSMUSG00000008932	0.00259706	0.00296095	0	0	0	0	0.0048009	0.00296438	0.00389597	0.00314693	0.00347351	0	0.00712573	0.00284105	0
ENSMUSG00000008958	2.47855	2.31963	3.09192	1.88431	2.30104	2.64184	2.00229	1.96033	2.21042	2.22294	2.40143	2.027	2.12853	2.38049	2.05506
ENSMUSG00000008976	1.68426	1.58397	1.67457	1.87604	1.97348	1.96919	2.09071	2.1268	2.252	1.82889	1.67045	2.07775	2.03155	1.78019	2.02922
ENSMUSG00000008999	0.125003	0.105501	0.0624964	0.0966972	0.120314	0.0799117	0.0930323	0.0870927	0.114462	0.0885215	0.0803379	0.0938145	0.0757231	0.10478	0.0719778
ENSMUSG00000009013	26.4051	22.2088	37.9795	21.9176	28.4643	35.0732	22.7605	30.3465	34.496	26.8033	19.5753	31.5314	25.5437	27.4993	18.1104
ENSMUSG00000009030	6.27582	5.16762	7.09591	6.94275	6.44918	7.24634	5.01557	6.4833	6.61879	5.23872	5.07019	5.64349	5.18322	5.89456	6.50459
ENSMUSG00000009035	0.807019	1.00645	0.611728	0.748848	0.862902	0.640238	0.661912	0.719953	0.56607	0.634125	0.95412	0.632369	0.721718	0.774365	0.636764
ENSMUSG00000009047	0	0	0	0	0	0	0	0	0	0	0	0	0	0	0
ENSMUSG00000009070	0	0	0	0	0	0	0	0	0	0	0	0	0	0	0.00247481
ENSMUSG00000009073	1.383	1.86463	1.83174	1.18178	1.23797	1.2658	1.60241	1.21518	1.16571	1.30361	1.64713	1.24213	1.39509	1.35028	1.53918
ENSMUSG00000009075	0.451179	0.399334	0.421917	0.273758	0.319976	0.487038	0.197537	0.311706	0.445286	0.417223	0.238201	0.333791	0.34206	0.519543	0.357214
ENSMUSG00000009076	0.348696	0.340761	0.410928	0.314485	0.251711	0.340562	0.276256	0.365524	0.411003	0.40959	0.328365	0.405677	0.331931	0.443734	0.321148
ENSMUSG00000009079	4.75464	6.30999	4.17224	5.63923	5.54844	5.53525	5.81068	6.17914	5.48345	5.75652	5.54708	5.49821	5.49921	5.7614	6.24679
ENSMUSG00000009090	1.7178	2.24665	2.04967	1.34402	1.1941	1.08407	1.29114	1.45801	1.0289	1.43088	2.29192	1.11052	1.56821	1.34457	1.32185
ENSMUSG00000009092	1.99595	1.37595	0.824732	1.07024	1.56366	1.01549	0.943874	1.64246	1.60156	2.02483	0.620823	1.59493	1.65566	2.08191	1.10251
ENSMUSG00000009093	0	0	0	0.0445114	0	0	0.0285496	0.0176283	0	0	0	0	0	0.0168949	0
ENSMUSG00000009097	0	0.0381884	0.066126	0.107264	0	0	0	0.127443	0.066997	0.13529	0.0298661	0.0697523	0.0612688	0.048856	0.0353591
ENSMUSG00000009108	0.271609	0.162575	0.201078	0.339218	0.365988	0.334244	0.251047	0.170514	0.346336	0.230382	0.090818	0.0636317	0.242201	0.193132	0.15053
ENSMUSG00000009112	1.09034	1.15803	0.951454	0.870258	0.851918	0.867308	0.754888	1.01031	0.901793	0.911774	1.25592	0.883843	0.981098	0.886643	0.955164
ENSMUSG00000009114	0.0390323	0.0445013	0.0288965	0.00937465	0	0.0800556	0.054116	0.0556912	0.0731927	0.0591206	0.0522049	0.0457217	0.0401609	0.0213496	0.0463548
ENSMUSG00000009115	0	0.0337548	0	0.0142216	0	0.0404821	0.0547302	0	0.022207	0	0	0.0231203	0.0406167	0.0323879	0.0234405
ENSMUSG00000009145	4.20001	6.3776	3.92568	5.99891	4.88313	5.65814	8.03893	4.45465	4.92527	4.62388	5.73342	5.39873	5.57497	6.39719	6.63096
ENSMUSG00000009185	8.21364	8.03855	40.2512	14.874	14.4468	8.34859	6.58406	7.46711	7.74193	10.5692	4.08313	14.0772	9.57296	17.0959	14.9627
ENSMUSG00000009207	0.236188	0.280597	0.293875	0.301273	0.2407	0.23882	0.286185	0.278657	0.297746	0.262146	0.201749	0.285191	0.318578	0.269234	0.267141
ENSMUSG00000009210	0.00971206	0.00553643	0	0.00933044	0	0	0.0179536	0.0110857	0.0437085	0.0117684	0.0259794	0.0151687	0	0	0
ENSMUSG00000009214	0	0	0	0	0	0	0	0.012708	0	0	0.0148906	0.0173885	0	0	0
ENSMUSG00000009216	0.00365563	0.00625176	0	0.00351199	0.0123147	0	0	0	0	0	0.014668	0	0	0	0
ENSMUSG00000009246	0.465137	0.475179	0.381855	0.508802	0.496446	0.390416	0.519314	0.504642	0.56651	0.619424	0.751462	0.445952	0.511756	0.544102	0.495882
ENSMUSG00000009248	1.49387	0.906537	0.998921	1.38888	1.46102	1.05426	1.24716	0.990097	0.795204	0.934281	1.03124	0.827908	1.18999	1.21249	1.1446
ENSMUSG00000009281	24.3961	23.3589	35.0546	30.8734	22.6227	41.6064	23.5662	22.823	33.0689	24.7341	17.6594	29.9252	23.3708	31.0461	29.6187
ENSMUSG00000009291	13.3998	13.9203	11.8511	13.2578	11.5058	11.699	12.3216	11.806	9.47117	10.192	11.3512	11.6496	11.3687	11.4582	13.2859
ENSMUSG00000009292	0.0429643	0.0553735	0.038722	0.0358923	0.0755133	0.0664094	0.0276255	0.0810244	0.0364298	0.0814868	0.102436	0.0583508	0.0922572	0.0817403	0.0562008
ENSMUSG00000009293	1.78665	1.23574	3.07775	1.05079	1.6839	1.2587	1.30831	1.27672	1.03943	1.07947	1.5688	1.53051	1.17462	1.32105	1.22255
ENSMUSG00000009350	0	0	0	0	0	0	0	0	0	0	0	0	0	0	0
ENSMUSG00000009356	2.19079	1.80291	2.05121	0.490066	0.542654	0.528626	0.69483	0.355484	0.684687	0.631127	0.38063	0.243206	0.589315	0.511041	0.408122
ENSMUSG00000009376	0.387815	0.462196	0.4701	0.406354	0.344553	0.43704	0.557378	0.459692	0.362813	0.435069	0.478795	0.412678	0.457494	0.412594	0.543236
ENSMUSG00000009378	0.0238092	0.011876	0.0352529	0.0228736	0.0150386	0.00813881	0.0247575	0.0152869	0.0245556	0.012622	0.0258735	0.0209172	0.0244976	0.0195345	0.0188505
ENSMUSG00000009394	0.030324	0.0459455	0.023631	0.0521317	0.0349468	0.0174582	0.0147517	0.0455433	0.0442933	0.0377113	0.0992596	0.0411295	0.0164214	0.0349188	0.0391718
ENSMUSG00000009406	0.463721	0.369309	0.525051	0.334125	0.459452	0.35433	0.340371	0.490389	0.398975	0.504061	0.492526	0.426035	0.477129	0.499826	0.507522
ENSMUSG00000009418	0.161761	0.168153	0.0664189	0.15214	0.178589	0.137542	0.116848	0.156712	0.183528	0.164715	0.227261	0.150738	0.180891	0.173241	0.156054
ENSMUSG00000009470	1.83543	1.71652	1.95764	1.67553	1.85128	1.60574	1.99454	1.80976	1.89877	1.70304	1.69288	1.64108	1.79357	1.65803	1.78934
ENSMUSG00000009471	0	0	0	0	0	0	0	0	0	0	0	0	0	0	0
ENSMUSG00000009487	0	0.00189981	0	0	0.00561337	0	0.00308036	0	0	0	0	0	0	0	0
ENSMUSG00000009535	1.35129	1.05713	1.48994	1.39487	1.50122	1.15316	1.43501	1.19236	1.40174	1.2774	0.974159	1.48932	1.1307	1.14275	1.17609
ENSMUSG00000009545	0.176077	0.172785	0.148511	0.150167	0.128248	0.132141	0.165115	0.157108	0.12246	0.154806	0.173809	0.105771	0.145637	0.133351	0.129262
ENSMUSG00000009549	12.0976	9.79005	16.7421	14.8637	13.0042	16.3753	13.0361	12.2474	14.5003	11.1232	8.90325	13.53	11.4675	13.0347	11.0702
ENSMUSG00000009551	0.0279599	0.0159388	0.124196	0.0134306	0	0.0382307	0.0516864	0.0478718	0.020972	0.0338798	0.0560937	0.0218345	0.0191789	0.0611733	0.0664104
ENSMUSG00000009555	4.95763	5.26689	6.95916	4.28346	5.25966	6.03046	5.80228	4.17063	4.24981	5.59771	4.86541	4.14805	5.3218	5.61708	4.74074
ENSMUSG00000009563	6.48911	4.74081	6.38225	4.47867	3.94582	5.76573	5.80297	5.90949	5.06059	5.70567	5.38916	4.86624	5.88131	5.94552	6.23195
ENSMUSG00000009566	0.490554	0.50336	0.629491	0.408442	0.422313	0.44717	0.473569	0.503944	0.539662	0.561395	0.721717	0.434162	0.575775	0.572417	0.362496
ENSMUSG00000009569	0.31343	0.449591	0.202899	0.296913	0.311844	0.223252	0.292396	0.307841	0.256964	0.29765	0.486474	0.305101	0.360991	0.313372	0.317405
ENSMUSG00000009575	2.07918	2.22079	1.46905	2.17737	2.09714	1.72239	1.85209	2.0818	2.23625	1.97721	2.09459	2.11552	2.06507	1.73182	2.19102
ENSMUSG00000009580	0	0	0	0	0	0	0	0	0	0	0	0	0	0	0
ENSMUSG00000009585	0.977924	1.10391	0.860173	1.84179	1.61455	1.07237	1.41401	1.40359	1.07485	1.74227	1.40508	1.6181	1.57406	1.38756	1.18055
ENSMUSG00000009588	0	0	0	0	0	0	0	0	0	0	0	0	0	0	0
ENSMUSG00000009596	0	0	0	0	0	0	0	0	0	0	0	0	0	0	0
ENSMUSG00000009614	0.113581	0.089307	0.0985839	0.0507962	0.10555	0.0642635	0.0289606	0.0469406	0.0763807	0.0593228	0.0497643	0.039761	0.0671637	0.0685525	0.0527151
ENSMUSG00000009621	0.19075	0.160268	0.181263	0.182571	0.18702	0.145982	0.177625	0.186857	0.137738	0.157829	0.188487	0.158966	0.208959	0.193098	0.156659
ENSMUSG00000009628	0.0153462	0.0194404	0.0252469	0.0163813	0	0	0.0126083	0.0097315	0.0127897	0.0041323	0.0091223	0.0213051	0.0304102	0.0186532	0.0297002
ENSMUSG00000009630	3.40612	2.90746	4.21001	2.97066	4.19057	3.79065	3.99692	2.73165	3.19021	3.28747	3.41473	3.02536	3.08811	3.71963	3.69571
ENSMUSG00000009633	3.5539	1.51944	3.61766	2.45399	2.61888	3.64454	1.84773	2.66211	5.33136	2.42232	0.891237	2.94877	3.50429	2.42986	2.11031
ENSMUSG00000009640	1.74701	1.85078	2.60959	1.72292	1.19786	1.64887	1.62904	1.85293	1.85541	1.70476	1.71625	1.7144	1.7604	1.48832	2.03191
ENSMUSG00000009646	0.256351	0.211896	0.151826	0.172395	0.129536	0.297941	0.284333	0.212142	0.144212	0.248502	0.120003	0.19018	0.211011	0.0981522	0.182666
ENSMUSG00000009647	0.744973	0.915995	0.696441	0.595421	0.724682	0.807717	1.02423	0.620583	0.599772	0.662151	0.809506	0.609314	0.761057	0.739292	0.915673
ENSMUSG00000009654	0	0.0248888	0.01847	0	0	0	0	0.0142387	0.00935665	0.0151155	0	0	0	0.0272925	0
ENSMUSG00000009670	0.00106225	0	0.00157282	0	0	0	0	0	0	0	0	0.00165907	0	0	0
ENSMUSG00000009681	0.216217	0.287956	0.162167	0.148761	0.229007	0.209144	0.185012	0.199378	0.195464	0.220809	0.332121	0.172535	0.23445	0.212774	0.159973
ENSMUSG00000009687	1.1306	0.966758	1.21099	2.31101	2.47156	2.49977	1.66756	1.51017	1.91258	1.61774	1.27085	1.50282	1.56755	1.9868	1.54267
ENSMUSG00000009731	0.168832	0.125536	0.152162	0.183354	0.098912	0.10037	0.176405	0.142439	0.165178	0.169	0.206174	0.126112	0.140985	0.232874	0.0813644
ENSMUSG00000009733	0.238548	0.190381	0.15541	0.210841	0.184827	0.182659	0.20726	0.236891	0.211136	0.182105	0.210575	0.182562	0.21272	0.169624	0.215308
ENSMUSG00000009734	0	0.000241943	0	0	0	0	0	0.000484448	0.000636691	0	0.000567652	0	0	0.000464292	0
ENSMUSG00000009739	0.375959	0.260438	0.126834	0.301751	0.336663	0.390428	0.299111	0.478023	0.33554	0.351761	0.585583	0.512861	0.359082	0.421692	0.308963
ENSMUSG00000009741	1.53749	1.96552	1.70548	1.84513	1.87174	1.78311	2.28876	1.87079	1.89541	1.93988	2.03261	2.06053	2.06053	1.9123	1.91632
ENSMUSG00000009772	2.8193	2.88287	3.18334	1.9161	2.232	2.20018	2.47463	2.23026	1.54164	2.22013	2.41437	2.23861	2.45793	2.40373	2.24819
ENSMUSG00000009828	1.43481	1.29975	1.45313	1.19022	1.25707	1.29601	1.797	1.28635	1.23156	1.29773	1.48731	1.18021	1.39247	1.31243	1.47132
ENSMUSG00000009863	12.717	10.9802	28.4035	10.6063	11.232	14.2035	11.5794	11.0525	11.7558	11.0215	9.35527	12.9118	11.7711	12.2415	12.4397
ENSMUSG00000009876	0.0864351	0.129342	0.223964	0.0518992	0.0363967	0.118186	0.0399457	0.0739953	0.0810408	0.0916438	0.0722532	0.101248	0.103757	0.141833	0.10265
ENSMUSG00000009894	0.628878	0.656231	0.5287	0.606727	0.421905	0.706858	0.300486	0.59616	0.463709	0.429448	0.538169	0.412028	0.489866	0.478073	0.53588
ENSMUSG00000009900	0	0	0	0	0	0	0	0	0	0	0	0	0	0	0
ENSMUSG00000009905	0.579938	0.581103	0.539996	0.669155	0.594147	0.604948	0.867601	0.644903	0.609891	0.59768	0.543758	0.784379	0.553645	0.699826	0.643766
ENSMUSG00000009907	5.40974	4.66166	4.80062	5.59776	5.57006	5.55386	6.4986	4.83734	5.3168	5.10473	4.6874	5.28283	5.26166	5.04109	5.7601
ENSMUSG00000009927	98.6872	57.2137	235.801	102.902	101.478	94.0913	100.42	78.7092	91.6114	78.323	51.8421	83.4497	65.7107	76.801	78.784
ENSMUSG00000009941	0.00580304	0	0	0	0.0195487	0	0	0.0132476	0	0.0070317	0	0	0	0	0.00918893
ENSMUSG00000009995	8.87545	7.09795	5.90624	8.92362	8.87844	7.32431	9.66516	8.82988	8.14256	8.23428	7.71693	8.52194	7.83727	8.08847	7.78271
ENSMUSG00000010021	0.0231519	0.0369543	0.0274238	0.040036	0.0155984	0.0126626	0.0256791	0.0105706	0.0208388	0.0280538	0.00619305	0.0144639	0.0127047	0.025327	0.0146642
ENSMUSG00000010025	2.88357	3.66589	3.38564	3.55373	3.1422	3.37436	3.24168	3.18495	2.60266	2.92898	3.21156	3.02188	3.44407	3.39646	3.82754
ENSMUSG00000010044	0	0.0499146	0	0.02804	0.0983218	0.0798168	0.0539546	0	0	0.0353665	0.0780737	0.0911706	0.120123	0.0957868	0.0462165
ENSMUSG00000010045	6.32995	5.99992	6.39529	4.69805	5.10097	4.14092	4.81826	4.81684	4.31968	4.54195	6.14213	4.49734	5.14227	5.53971	5.50298
ENSMUSG00000010047	7.84216	5.27324	9.63426	4.5484	7.93354	5.97561	5.38586	5.04379	4.55278	5.70742	6.00748	5.23298	5.82894	6.42755	4.72877
ENSMUSG00000010048	4.27131	4.89309	3.93377	2.82728	2.75383	3.52097	3.70239	4.22227	3.58703	4.55657	4.5921	2.80889	4.57005	3.71125	3.88335
ENSMUSG00000010051	0.466221	0.783331	0.36332	0.400755	0.82661	0.939449	0.498967	0.532163	0.773021	0.6244	0.492285	0.651515	0.504949	0.348962	0.854812
ENSMUSG00000010054	15.526	11.9649	19.9477	9.62827	14.5284	13.0296	14.0469	10.1737	10.1052	10.1034	11.1519	10.4566	10.4809	12.3116	9.69088
ENSMUSG00000010057	4.51888	3.47955	4.69358	4.53571	4.3169	4.88774	3.92742	4.1957	3.7942	3.88199	3.96913	3.68689	3.93244	4.27937	3.68455
ENSMUSG00000010064	0	0.0106237	0	0	0.0418532	0.0339761	0.0229672	0	0	0	0.0249256	0	0.0170445	0.0135914	0.0196733
ENSMUSG00000010066	0.0714841	0.0861426	0.024116	0.0695446	0.0457231	0.0717608	0.0752724	0.0568065	0.0597267	0.0756548	0.0774551	0.0593566	0.0906199	0.0801797	0.0616113
ENSMUSG00000010067	4.30637	2.42365	2.95284	3.82135	3.6544	3.83562	4.84125	3.77727	3.84652	3.71776	3.20959	3.78223	3.44248	3.96774	3.59169
ENSMUSG00000010080	2.62475	1.70264	2.64672	0.749963	1.06714	1.2685	1.08754	1.14932	1.18804	1.67249	1.89146	1.18389	1.75386	1.98023	0.985308
ENSMUSG00000010086	0.123785	0.29402	0.122188	0.376584	0.138998	0.338513	0.038138	0.470977	0.43329	0.224991	0.745021	0.676665	0.141516	0.157984	0.490025
ENSMUSG00000010095	3.10419	3.61219	4.68053	2.39398	2.54232	2.70634	2.27692	2.79559	2.40313	2.77794	3.21859	2.09053	2.51999	2.57023	2.3675
ENSMUSG00000010097	8.20805	8.0678	5.61959	8.89594	9.78164	8.6701	9.74925	9.04712	8.7462	8.25595	9.10255	9.99863	8.89758	9.03754	9.52162
ENSMUSG00000010110	6.05489	4.71633	5.05178	5.81698	5.69284	5.45369	5.27078	5.35716	5.8272	5.1824	5.36673	5.41638	5.39491	5.57235	5.25042
ENSMUSG00000010122	0.104137	0.120644	0.189007	0.0387273	0.0678982	0.0918652	0.0745189	0.0728536	0.0403151	0.0691988	0.139282	0.115426	0.0599109	0.0955465	0.111705
ENSMUSG00000010136	0	0	0	0	0	0	0	0	0.00995487	0	0	0	0	0	0
ENSMUSG00000010142	0.171273	0.112429	0.138324	0.144599	0.0874194	0.113546	0.0959436	0.272512	0.101217	0.220114	0.0555332	0.218865	0.106803	0.164653	0.0657469
ENSMUSG00000010154	1.1132	1.0237	1.68131	0.496424	0.752154	0.872274	0.707568	0.811903	0.746457	0.877359	0.866024	0.802065	0.87955	0.928164	0.792968
ENSMUSG00000010175	0.147071	0.157516	0.112179	0.1627	0.187666	0.146252	0.140057	0.246722	0.237343	0.221413	0.351684	0.226222	0.155909	0.199892	0.225826
ENSMUSG00000010205	0	0	0	0	0	0	0	0	0	0	0	0	0	0	0
ENSMUSG00000010277	10.1159	11.371	8.5967	8.78874	8.99871	8.00556	10.2069	8.8549	7.83772	8.86809	11.3219	8.27436	9.05293	9.26486	10.0629
ENSMUSG00000010290	1.66843	1.33543	1.53263	1.53091	1.94995	1.58295	1.42253	1.74895	1.64476	1.42756	1.50284	1.75495	1.66296	1.53464	1.66063
ENSMUSG00000010307	1.37709	1.63412	2.08059	1.97097	0.662713	1.61395	1.71443	1.95681	1.43343	2.0773	1.05247	1.44849	1.42654	2.15209	2.04707
ENSMUSG00000010311	0.619499	1.2763	1.12646	0.856191	0.805472	1.04026	0.522372	0.942827	1.38586	0.935038	1.20651	0.950585	0.775331	1.04627	0.843279
ENSMUSG00000010342	0.00233597	0.00044388	0.00461166	0.00299225	0.00262306	0.00638814	0.00719709	0.00533274	0.0070086	0.00377408	0.00104144	0.0060807	0.00534115	0.00511086	0.0061649
ENSMUSG00000010358	3.57005	2.91941	5.23531	7.26498	5.07185	2.96319	4.21697	2.70798	2.73769	3.66253	3.4019	3.29563	2.89481	4.45446	2.88974
ENSMUSG00000010362	2.59665	1.85594	3.55197	2.45663	2.04252	1.76624	1.97366	1.91075	2.27394	2.14021	1.76293	1.97631	1.95294	2.07638	2.06629
ENSMUSG00000010376	6.43965	5.78806	9.4467	7.77615	8.46076	10.1235	8.55963	6.182	8.16046	6.62037	4.88754	6.87865	6.14003	7.55247	6.48384
ENSMUSG00000010392	1.68888	1.73369	1.94597	1.65301	1.33678	1.66684	1.75468	1.61974	1.4668	1.57716	1.6729	1.38829	1.53302	1.46206	1.63373
ENSMUSG00000010406	7.87269	5.8507	6.10296	5.82101	10.275	10.821	6.55283	9.55077	11.3774	6.79256	5.84363	8.49769	7.97309	8.43195	7.17946
ENSMUSG00000010435	0.00847089	0.0048289	0.0376271	0.0325522	0.0285359	0.0115826	0.0469776	0.009669	0.0190614	0.0205288	0.0113296	0.0264604	0.0116211	0.0324335	0.0335335
ENSMUSG00000010453	2.44942	2.93265	2.13031	2.25878	2.41157	2.11124	2.69213	2.04683	2.04782	2.428	3.10239	2.428	2.39267	2.64115	2.47273
ENSMUSG00000010461	0.00236841	0.00567054	0.00701353	0.00318548	0.00159569	0.0077722	0.00175129	0.00919153	0.00426355	0.00803562	0.00760247	0.0096176	0.00259935	0.00673638	0.00600048
ENSMUSG00000010476	0.0106918	0.0177308	0.0115133	0.0196097	0.0130973	0.0106323	0.00898401	0.0133135	0.0189556	0.0188445	0.0169001	0.0258075	0.0173349	0.0138229	0.0169302
ENSMUSG00000010492	0.473699	0.790105	0.363678	0.589926	0.472815	0.383827	0.454054	0.801035	0.605341	0.488958	0.750889	0.822048	0.481378	0.86367	0.444496
ENSMUSG00000010505	0.0273143	0.0363317	0.0215695	0.0419857	0.024537	0.0248986	0.033662	0.0457272	0.0382438	0.0330975	0.0389678	0.0255964	0.034974	0.0298804	0.0317177
ENSMUSG00000010517	0.196893	0.173717	0.217739	0.171889	0.18302	0.156393	0.19709	0.145942	0.171583	0.158394	0.146968	0.17226	0.16588	0.17562	0.170764
ENSMUSG00000010529	0.193234	0.0550773	0	0	0	0.264217	0	0	0	0.117073	0	0	0.132547	0.317082	0
ENSMUSG00000010538	0.0164838	0.0563804	0.07322	0.0791807	0.0555291	0.022539	0.0914156	0.0564459	0.0370922	0.0299609	0.0330702	0.0643628	0.0226139	0.126227	0.0652541
ENSMUSG00000010554	0.394717	0.380432	0.28318	0.390935	0.431804	0.344971	0.289611	0.343715	0.366268	0.318038	0.307503	0.330487	0.354491	0.309382	0.370503
ENSMUSG00000010592	0	0.00942121	0.0244703	0.00793869	0	0.0225977	0	0.0188643	0	0.0200259	0.0110521	0	0	0.00903971	0
ENSMUSG00000010601	2.80269	1.54854	1.53223	5.70617	6.0643	1.7982	2.98905	2.76845	2.10222	2.82137	3.14301	4.24267	2.38092	3.74995	2.33847
ENSMUSG00000010607	7.60356	6.45747	4.82493	3.72694	3.92053	6.3653	4.87652	6.90777	8.72942	6.76906	4.3584	7.27075	5.74781	8.40277	4.91428
ENSMUSG00000010608	2.64471	2.35109	2.6999	3.09285	3.64295	3.20479	3.44612	2.89998	3.4957	2.8099	2.74446	3.13064	2.91748	2.7521	3.131
ENSMUSG00000010609	0.360852	0.34713	0.40072	0.300244	0.379875	0.343623	0.268018	0.327306	0.289999	0.366981	0.448158	0.392503	0.397806	0.334835	0.382632
ENSMUSG00000010651	2.09647	2.5599	1.95445	0.745962	1.48223	2.79581	1.79422	2.15665	1.18424	1.72493	4.72525	3.49669	1.43806	1.72715	2.82789
ENSMUSG00000010660	1.26599	1.46773	1.26547	1.51902	1.04369	1.53383	1.69844	1.5548	1.33022	1.57934	1.75753	1.43498	1.49496	2.14459	1.83548
ENSMUSG00000010663	1.85533	2.34022	1.91426	2.54863	1.69685	2.02031	1.64504	2.32856	1.95207	2.18712	3.37974	2.5306	2.25737	1.79086	1.74145
ENSMUSG00000010721	0.162746	0.133758	0.133352	0.179121	0.167666	0.168517	0.137281	0.175845	0.180144	0.181887	0.155327	0.143132	0.148485	0.143466	0.148867
ENSMUSG00000010751	0.047411	0.166667	0.0233996	0.0910962	0.0266189	0.129654	0.0438217	0.108233	0.0948312	0.0957487	0.0951169	0.0617071	0.0650425	0.10373	0.100098
ENSMUSG00000010755	0.668278	0.849347	1.01381	0.647282	0.498223	0.719027	0.602497	0.684643	0.636843	0.670384	0.674019	0.577482	0.653784	0.551292	0.659205
ENSMUSG00000010760	0.511661	0.166672	0.216454	0	0.246233	0.19989	0.270243	0.750895	0.548262	0.177141	0.391049	0.456648	0.100277	0.959538	0.462971
ENSMUSG00000010796	0.00202054	0	0.00598341	0	0.00680661	0.00552554	0.00373516	0	0	0	0	0	0.00277196	0.00663111	0
ENSMUSG00000010797	0.0056375	0.00482055	0	0	0	0.00770838	0.00521071	0	0.0126856	0	0.00754004	0	0	0	0
ENSMUSG00000010803	0	0.0012871	0.00668611	0.00216912	0.00760598	0.00617447	0	0.00515437	0.00338709	0.00273589	0	0.00352639	0	0.00493992	0.0107257
ENSMUSG00000010825	0.0168591	0.015377	0	0.00971797	0.0227172	0.0184417	0	0	0	0	0.0180389	0.00526624	0.018503	0.0184429	0.00533916
ENSMUSG00000010830	2.75553	1.5649	2.60749	2.58754	2.79174	2.12467	2.47032	1.89189	2.40873	2.04605	1.73189	1.42378	1.73381	2.19847	1.73876
ENSMUSG00000010841	0	0.00837952	0.0435292	0	0	0	0	0	0	0.0178117	0	0	0	0	0
ENSMUSG00000010911	0.476489	0.261044	0.531424	0.422097	0.250153	0.439989	0.297424	0.360234	0.73337	0.434906	0.364168	0.502577	0.466921	0.358785	0.313561
ENSMUSG00000010914	0.494729	0.490033	0.908189	0.546261	0.429846	0.593818	0.500727	0.526375	0.507091	0.499112	0.473064	0.419559	0.568153	0.53631	0.531711
ENSMUSG00000010936	0.179865	0.262906	0.143401	0.161721	0.139826	0.223865	0.191825	0.177668	0.141831	0.187211	0.237482	0.131456	0.211956	0.19424	0.206305
ENSMUSG00000011008	0.66814	0.486352	0.547907	0.856672	0.53672	0.688695	0.688815	0.613046	0.747876	0.650797	0.340264	0.541832	0.525289	0.632518	0.52492
ENSMUSG00000011034	2.48581	1.73082	2.31149	3.48799	2.91268	2.35901	2.80821	3.26918	2.60015	2.6532	2.97137	2.54766	2.65242	2.56609	2.71288
ENSMUSG00000011052	0	0	0	0	0	0	0	0	0	0	0	0	0	0.0177226	0
ENSMUSG00000011096	2.02616	2.62223	2.64867	1.35031	1.90623	2.24631	2.02462	2.16689	2.40972	2.58787	1.97753	2.33777	2.55428	2.65582	1.79206
ENSMUSG00000011114	12.4529	9.66606	10.1238	14.14	12.8579	13.2164	12.868	11.7694	10.4837	11.5958	11.9729	11.3223	10.774	11.8956	10.979
ENSMUSG00000011118	0	0	0	0	0	0	0	0	0	0	0	0	0	0	0
ENSMUSG00000011148	0.0165213	0.0313937	0.0326163	0.0158722	0.0185518	0.0150602	0.0101804	0.0377162	0.0165229	0.0133462	0.0294626	0.0258037	0.0377757	0.036147	0
ENSMUSG00000011154	0.00564916	0	0	0.00542719	0	0	0	0	0.00847457	0.00684525	0	0.0088231	0	0	0
ENSMUSG00000011158	0.598219	0.754526	0.54771	0.699651	0.691211	0.695471	0.796007	0.752103	0.75435	0.913977	0.722801	0.812455	0.892052	0.825139	0.851162
ENSMUSG00000011171	0.220953	0.175753	0.0963707	0.215563	0.190409	0.18736	0.186811	0.181822	0.179863	0.170188	0.125997	0.147133	0.204432	0.2211	0.132897
ENSMUSG00000011179	24.2405	24.8254	21.9078	17.9281	18.9712	26.6403	26.6407	18.6656	21.3568	20.2177	16.3743	16.3076	19.7707	20.6441	17.6134
ENSMUSG00000011254	0.868347	1.24525	0.602678	1.14706	1.00554	1.37284	1.20391	0.898243	1.22123	1.03576	0.79846	1.18669	0.800386	0.816343	1.18164
ENSMUSG00000011256	0.222309	0.28569	0.175045	0.330855	0.264061	0.267074	0.22092	0.281621	0.385545	0.342562	0.297334	0.256897	0.304983	0.351438	0.262489
ENSMUSG00000011257	0.600187	0.971536	0.627292	0.619773	0.627098	0.658284	0.860308	0.758348	0.707777	0.843937	0.755519	0.626603	0.86742	0.695196	0.655608
ENSMUSG00000011263	0.115873	0.0980804	0.10398	0.0539732	0.106456	0.0480113	0.0519276	0.148293	0.126419	0.148916	0.0892294	0.0548409	0.0433539	0.149806	0.0722803
ENSMUSG00000011267	0.104501	0.119143	0.103153	0.234255	0	0.190518	0.128787	0.119282	0.261278	0.337672	0.0931788	0.163214	0.191152	0.266744	0.165474
ENSMUSG00000011305	0.117468	0.0558029	0	0	0	0	0	0.0223471	0.0293698	0.0474464	0.0261852	0	0.107435	0.0428346	0.0310011
ENSMUSG00000011306	0.922106	1.00146	0.953363	0.801868	1.17825	0.793455	0.808213	0.807542	0.739346	0.91988	1.04724	0.564899	0.965126	0.765248	0.824467
ENSMUSG00000011349	0	0	0	0	0	0	0	0	0	0	0.0206723	0	0	0	0
ENSMUSG00000011350	0	0	0	0	0	0	0	0	0	0	0	0	0	0	0
ENSMUSG00000011382	0.283279	0.187774	0.234104	0.297465	0.332889	0.12611	0.158318	0.24063	0.237187	0.271413	0.22909	0.246942	0.325362	0.266652	0.281656
ENSMUSG00000011427	1.19817	0.575182	0.583576	1.21168	1.11529	0.819156	0.772313	0.953751	0.733165	0.811896	1.14919	1.00955	0.724552	0.853706	1.13587
ENSMUSG00000011463	0.00427338	0.00487214	0	0.0328437	0.0143957	0.0350589	0.0631978	0.0292668	0.0192321	0.0258908	0.0571555	0.020023	0.0117252	0.0140245	0.027067
ENSMUSG00000011486	0	0	0	0	0	0	0	0	0	0	0	0	0	0	0
ENSMUSG00000011589	0.0452761	0.064525	0.100557	0.0543714	0	0	0.0418485	0.0516799	0.0169802	0.0548623	0.136251	0.0530356	0	0.0495297	0.0716933
ENSMUSG00000011632	0	0.0150009	0	0	0	0	0	0	0	0	0	0	0.0361007	0	0
ENSMUSG00000011658	2.83039	3.79884	2.65241	2.68476	2.71559	3.0373	2.18562	3.02624	3.11732	3.2343	3.97727	2.79786	2.85079	3.35106	2.75151
ENSMUSG00000011751	0.0192855	0.0205219	0	0.00988146	0.0129934	0.0140639	0.0071302	0.00440265	0.0096437	0.00311584	0.00859799	0.00401612	0.010583	0.00703245	0.0061076
ENSMUSG00000011752	2.72999	3.56559	4.45148	3.05431	3.08491	2.55155	3.19407	2.68223	2.15137	3.28707	3.72064	3.26533	3.72153	3.3267	3.17374
ENSMUSG00000011831	0.331505	0.283979	0.256091	0.316748	0.379327	0.280836	0.381345	0.33315	0.382439	0.278347	0.290366	0.317971	0.275591	0.313376	0.329506
ENSMUSG00000011832	0.288936	0.275516	0.264466	0.22459	0.256608	0.215495	0.184516	0.248852	0.27583	0.270541	0.38996	0.278969	0.248643	0.278726	0.195487
ENSMUSG00000011837	3.66259	2.89747	2.65616	2.29791	2.51799	2.04408	2.41808	2.55956	2.35475	2.67189	3.69897	3.4439	2.51232	2.61661	3.60995
ENSMUSG00000011877	3.68055	4.17743	2.71257	2.01373	2.97457	2.52756	2.70017	2.54328	2.51308	3.17987	3.85203	2.70666	3.48695	3.13259	2.6004
ENSMUSG00000011884	3.59994	4.20665	3.39782	3.05099	3.95688	3.94085	3.80993	3.10356	3.1489	3.72957	4.00752	3.66059	3.72268	3.88461	3.45296
ENSMUSG00000011958	2.23546	1.75	1.89928	2.4587	2.74793	2.36697	2.68206	2.5161	2.47544	2.27868	2.2903	2.38273	2.27233	2.55447	2.50447
ENSMUSG00000011960	1.83541	1.41789	1.1539	1.7353	2.12232	1.75276	2.23502	1.79572	1.77003	1.51357	1.9434	1.86558	1.63868	1.72499	1.82221
ENSMUSG00000012017	0.373309	0.395214	0.031585	0.276666	0.215583	0.554192	0.276038	0.53568	0.528017	0.452349	0.370903	0.433122	0.438975	0.373376	0.320895
ENSMUSG00000012042	0	0	0	0	0	0.0107914	0	0	0	0	0	0	0	0	0
ENSMUSG00000012076	0.467268	0.390542	0.270501	0.506287	0.390562	0.557248	0.441635	0.541378	0.574479	0.442744	0.441702	0.537746	0.390407	0.465046	0.728778
ENSMUSG00000012114	0.748111	0.981713	0.509002	0.607055	0.849245	0.787896	0.711145	0.723125	0.660596	0.743851	1.04875	0.669867	0.768058	0.787951	0.775052
ENSMUSG00000012117	1.17423	1.22964	1.70046	0.922982	0.855604	1.11735	0.952643	1.12603	0.900083	1.04372	1.09295	0.914104	1.08572	1.03891	0.903447
ENSMUSG00000012123	1.66694	2.17291	1.62349	1.09254	1.49745	1.57017	2.44465	1.34458	1.37258	1.5755	2.13536	1.61995	1.52457	1.90864	1.92394
ENSMUSG00000012126	0.755264	0.633783	0.958523	0.838257	0.742734	0.859517	0.78047	0.530104	0.62632	0.61959	0.765456	0.564158	0.675741	0.780033	0.609111
ENSMUSG00000012187	0.00431849	0.00492358	0.0255766	0	0	0	0	0	0.00647837	0.00523284	0.0057759	0.0067448	0.0177734	0	0
ENSMUSG00000012211	0	0	0	0	0	0	0	0.00929475	0	0	0	0	0	0	0.0128942
ENSMUSG00000012282	0	0	0	0	0	0	0	0	0	0	0	0	0.0270165	0	0
ENSMUSG00000012296	0.578182	0.645904	0.483272	0.447955	0.455516	0.535548	0.499933	0.436425	0.454663	0.502849	0.611162	0.502492	0.671661	0.606997	0.494683
ENSMUSG00000012350	15.4227	6.67912	8.91613	14.4431	15.6013	10.4091	12.2755	10.1522	12.2245	10.8488	7.80579	10.1183	9.91426	11.7473	9.58664
ENSMUSG00000012396	0.0164296	0	0	0	0	0	0	0	0	0	0	0.0256605	0.0225396	0	0
ENSMUSG00000012405	44.8639	32.7563	63.9925	47.7462	48.6418	57.2067	45.1765	44.8646	50.2302	46.4715	29.0345	48.6999	43.1379	48.6111	40.9369
ENSMUSG00000012422	1.42492	0.852594	2.25256	1.48009	1.66019	1.43562	1.85773	1.25469	1.60721	1.31378	0.828234	1.25163	1.04061	1.29391	1.18075
ENSMUSG00000012428	0.258983	0.452134	0.335529	0.611651	0.363516	0.634462	0.339118	0.572752	0.461359	0.451112	0.671121	0.682579	0.547747	0.289217	0.316113
ENSMUSG00000012429	2.31843	2.56985	2.36479	3.68747	2.60336	4.22677	3.80962	3.70488	3.55527	2.96537	2.65295	3.09798	2.79187	3.32529	4.24222
ENSMUSG00000012443	0.828961	1.10852	0.879442	1.14869	1.00044	0.854517	0.763817	0.922626	1.20095	1.18284	0.794409	0.992204	1.32147	0.887064	0.940516
ENSMUSG00000012483	3.95166	3.69935	14.4933	7.17482	5.86214	6.74168	7.64009	5.58649	7.28771	4.26118	3.49118	7.24769	5.37149	5.711	5.79807
ENSMUSG00000012519	0.987851	0.946164	1.33088	2.27427	1.70886	1.11952	1.29145	1.01583	0.967921	1.14848	1.0058	1.00773	1.18429	0.93949	1.00054
ENSMUSG00000012520	0.263366	0.641482	0.425402	0.805058	0.403274	1.11307	0.132779	0.792535	1.11343	0.609245	1.53708	0.822673	0.427001	0.680985	0.568681
ENSMUSG00000012535	1.22555	1.19669	0.785239	1.14964	0.961985	1.17604	1.04008	1.17383	1.00213	1.10605	1.25494	1.07785	1.11932	1.14544	1.14392
ENSMUSG00000012609	0.0430497	0.07193	0.0307716	0.0432597	0.0400059	0.0284169	0.0265271	0.0513978	0.0415693	0.0437702	0.0522836	0.0432789	0.0461613	0.0481768	0.0462288
ENSMUSG00000012640	2.18329	1.39333	2.2771	2.18985	2.56726	1.48326	2.43684	1.81813	2.2144	1.75538	1.74472	2.2733	1.49761	1.99785	1.80469
ENSMUSG00000012705	0.297463	0.0616622	0.560555	0.883303	0.910966	0.591611	0.0999794	0.123467	0.365104	0.0983029	0.289346	0.760238	1.40975	0	0.342562
ENSMUSG00000012777	0.516146	0.524503	0.598092	0.495866	0.90717	0.736432	0.871174	0.435458	0.87529	0.489466	0.420204	0.420594	0.615734	0.638285	0.461953
ENSMUSG00000012819	0.000894413	0.00186951	0.00264861	0.00257781	0.00100434	0	0.0016534	0.00238214	0.0026835	0.00325135	0.00239252	0.000465644	0.00122703	0.00260918	0.000944183
ENSMUSG00000012848	101.932	70.8911	122.305	101.902	102.707	124.7	103.296	94.9257	111.34	99.833	70.7367	112.5	91.895	112.15	103.912
ENSMUSG00000012889	0.215427	0.245611	0.0531617	0.258703	0.544281	0.196374	0.0663726	0.204914	0.26931	0.348051	0.0720322	0.168231	0.197027	0.196388	0.170561
ENSMUSG00000013033	0.580637	0.762731	0.340564	0.633276	0.633099	0.559969	0.326675	0.633946	0.698515	0.700175	1.01294	0.924387	0.592615	0.613707	0.630713
ENSMUSG00000013076	0.28923	0.276527	0.141625	0.225355	0.20714	0.217978	0.138929	0.26645	0.285272	0.288377	0.32135	0.236536	0.26713	0.260347	0.216371
ENSMUSG00000013083	1.31162	0.830774	0.647345	0.490031	0.245469	1.19562	0.404107	0.415869	0.327936	0.264887	0.194918	0.113808	0.299898	0.398566	0.115383
ENSMUSG00000013089	0.759673	0.658752	0.553476	0.573433	0.663473	0.549593	0.449532	0.43356	0.545692	0.491917	0.553719	0.304469	0.405294	0.43311	0.420067
ENSMUSG00000013091	0.751962	0.571549	0.247419	0.561879	0.562919	0.456972	0.308904	0.381475	0.376018	0.607449	0.670489	0.65247	0.687737	0.457004	0.264602
ENSMUSG00000013150	0.592043	0.40022	0.60509	0.322141	0.30887	0.365361	0.27119	0.33191	0.286881	0.285688	0.381908	0.360052	0.388139	0.386879	0.26963
ENSMUSG00000013155	0.489123	0.675059	0.304934	0.247318	0.173443	0.422399	0.333122	0.52892	0.540663	0.405521	0.58533	0.603105	0.706338	0.704047	0.32611
ENSMUSG00000013158	0.226446	0.232357	0	0.0870193	0	0	0	0	0.271762	0.109756	0	0	0.434921	0.049544	0.071714
ENSMUSG00000013160	1.83496	1.87964	2.20698	1.36961	1.70227	1.86053	1.48208	1.45326	1.46952	1.56669	1.83123	1.4991	1.59175	1.66765	1.59585
ENSMUSG00000013236	0.496622	0.747977	0.39615	0.422531	0.462999	0.425973	0.250685	0.541762	0.558067	0.557359	0.88236	0.601053	0.527951	0.653537	0.493304
ENSMUSG00000013275	0.757955	0.682558	0.45541	0.664853	0.666084	0.510681	0.619348	0.846351	0.642676	0.871847	0.741947	0.626216	0.670613	0.72702	0.47834
ENSMUSG00000013338	0.0277771	0.0217725	0	0.0166786	0.0233932	0.0284856	0.0641857	0.0277427	0.0572959	0.0631093	0.0464392	0.0325376	0.0476338	0.0455801	0.0439842
ENSMUSG00000013353	0	0.00481535	0	0	0	0	0	0	0	0	0	0	0	0	0
ENSMUSG00000013367	0.102542	0.124703	0.0404874	0.0591075	0.0921152	0.112167	0.0505486	0.093636	0.123062	0.0745515	0.237722	0.0533846	0.0844052	0.0972185	0.0757733
ENSMUSG00000013415	0.0192529	0.0548763	0.0142533	0.0184964	0.0243214	0.00658131	0.0133465	0.016482	0.0108308	0.0262454	0.093345	0.015035	0.0297143	0.0315925	0.0266755
ENSMUSG00000013418	13.9671	17.0329	11.7321	12.734	11.7951	11.2082	13.3043	11.9843	8.35375	11.3246	14.6296	11.7013	13.8775	12.9785	15.133
ENSMUSG00000013419	0.803844	0.93804	1.00818	0.545124	0.828302	0.568961	0.262231	0.917539	0.695157	0.870906	1.41664	1.00438	0.8952	0.662109	0.569044
ENSMUSG00000013465	5.96018	5.96577	7.0245	4.76846	3.92831	4.30647	5.84061	4.47099	4.64999	4.90331	5.94539	4.203	5.44201	4.55755	5.3186
ENSMUSG00000013483	0.480696	0.471535	0.332761	0.332861	0.241846	0.256081	0.403913	0.534433	0.477621	0.416052	0.580299	0.390011	0.492454	0.382441	0.454723
ENSMUSG00000013495	2.30914	2.65381	2.98021	2.74632	2.30868	2.7015	3.77788	2.45251	2.21366	2.31924	2.95631	2.55542	2.58343	2.83678	2.96231
ENSMUSG00000013523	0.802875	0.89799	0.769585	0.78946	0.630921	0.905241	0.928623	0.823629	0.740517	0.897218	0.914599	0.648524	1.0178	0.925951	0.811535
ENSMUSG00000013539	0.523895	0.41896	0.75732	0.598723	0.418209	0.645047	0.546197	0.504468	0.521462	0.514473	0.435031	0.422693	0.470066	0.567681	0.617263
ENSMUSG00000013562	0	0.100984	0.174861	0.170187	0.198919	0	0.218315	0.202203	0.177165	0.214654	0.078977	0.0922254	0	0.129193	0
ENSMUSG00000013584	0.0569038	0.166351	0.0993768	0.0995236	0.108134	0.159604	0.0512473	0.111585	0.100686	0.0742559	0.0780592	0.0934324	0.122102	0.0877882	0.064691
ENSMUSG00000013593	12.7854	13.9172	17.911	11.7851	12.4834	13.9584	14.9605	12.0736	10.4046	12.4386	13.9669	12.5733	12.466	12.511	14.6472
ENSMUSG00000013611	0.00455776	0.00129909	0	0	0	0.012464	0	0	0.010256	0	0.00609591	0.0071185	0	0.00249297	0
ENSMUSG00000013622	9.61509	6.40352	5.94795	8.73701	8.20722	9.25637	8.31991	7.83324	9.09523	7.45926	6.41756	8.80121	7.09293	8.28045	8.03961
ENSMUSG00000013629	0.728113	1.44567	0.733385	0.594816	0.433827	0.419904	0.512755	0.706714	0.720753	0.858267	0.960587	0.433218	0.958117	0.71524	0.533335
ENSMUSG00000013643	518.549	475.401	623.648	996.667	797.601	619.438	670.57	405.362	382.222	469.53	400.16	567.149	458.481	573.596	534.345
ENSMUSG00000013646	1.47039	1.66067	1.6354	1.18713	1.25577	1.05718	0.944333	1.33954	1.10808	1.42202	1.66193	1.4771	1.46792	1.30646	1.23521
ENSMUSG00000013653	531.55	405.462	457.274	590.806	591.003	625.518	736.643	391.972	463.691	403.836	404.912	679.537	377.378	515.005	579.475
ENSMUSG00000013662	4.20388	3.01115	5.87889	4.5666	4.93616	4.92005	4.95329	3.76662	4.30327	3.5332	2.79352	4.18033	3.46926	3.80381	4.54696
ENSMUSG00000013663	1.55918	1.20946	1.68588	1.35666	1.5665	1.34648	1.80775	1.28014	1.31825	1.50812	1.41997	1.43121	1.39552	1.45131	1.62157
ENSMUSG00000013668	0	0	0	0	0	0	0	0	0	0	0	0	0	0	0
ENSMUSG00000013698	5.09073	4.66181	4.96754	5.21525	4.19899	3.91841	3.42402	5.34536	5.55724	4.43234	5.18836	5.49468	4.28303	4.56224	4.64845
ENSMUSG00000013701	0.729061	0.532593	0.607707	0.778238	0.836855	1.06333	0.778691	0.702729	0.93977	0.896511	0.455049	0.666337	0.68161	0.70303	0.752527
ENSMUSG00000013707	0.785353	0.565512	1.95845	0.833915	0.556972	0.791254	0.611282	1.13234	1.05413	1.35232	0.386987	1.03292	1.07741	0.949571	0.916324
ENSMUSG00000013736	3.46324	3.05657	6.27312	4.60228	6.0998	5.12002	5.29717	4.00324	4.81296	3.97283	3.4211	4.5304	4.06381	4.01938	4.53746
ENSMUSG00000013766	2.34409	2.42638	0.730687	0.770416	1.24682	1.51824	1.48243	1.47864	1.75824	1.34545	1.32007	1.34883	1.60791	1.01223	2.63733
ENSMUSG00000013787	5.77758	5.26024	6.46888	3.87888	3.93319	3.70792	4.87371	4.80635	4.68956	5.45829	5.51093	4.80007	6.05573	5.28208	4.8904
ENSMUSG00000013822	9.81988	7.80507	13.2935	8.51758	7.75022	8.82353	9.12833	8.10235	8.16532	8.29531	8.55579	6.87978	7.96758	8.87018	8.7077
ENSMUSG00000013833	1.09826	1.71345	1.73617	0.698114	0.695432	0.880691	0.793773	0.951977	0.91668	1.23073	1.40263	0.99307	1.26879	1.01174	0.967595
ENSMUSG00000013846	3.90665	4.68878	2.72021	1.95772	2.45423	2.71417	2.49835	2.37423	1.63145	2.66116	3.61518	3.9083	3.04187	3.36119	3.41069
ENSMUSG00000013858	5.34215	6.52571	5.81659	3.49762	4.34098	5.88468	4.44048	5.25519	4.99233	5.38172	4.78565	4.84592	5.88708	5.61136	4.27909
ENSMUSG00000013878	0.582911	0.454065	0.750508	0.476528	0.512257	0.495055	0.662601	0.487653	0.657197	0.504521	0.440661	0.576785	0.461931	0.491128	0.498776
ENSMUSG00000013921	0.373897	0.655515	0.313363	0.528642	0.308946	0.540183	0.2217	0.507305	0.571484	0.547093	1.06621	0.396658	0.425841	0.370437	0.458004
ENSMUSG00000013928	0	0.0263876	0	0.0111176	0	0.0316466	0.0213925	0	0.0347203	0.0420675	0.0154777	0.0361483	0.0158759	0.0126595	0
ENSMUSG00000013936	0	0	0	0	0	0	0	0	0.0140634	0.0113595	0	0	0	0	0
ENSMUSG00000013973	3.89904	2.98387	3.71692	3.08732	4.34824	3.77331	3.80134	3.31248	2.84444	3.14972	3.84568	3.18388	3.3462	3.6421	2.98833
ENSMUSG00000013974	0.13393	0.019087	0.198303	0.128668	0.112792	0.0915639	0.123791	0.229309	0.150686	0.121715	0	0.313766	0.137802	0.109884	0.0530185
ENSMUSG00000013997	11.9095	9.25073	10.603	9.46329	12.5277	10.464	10.6812	9.45441	8.99066	8.67729	10.9754	9.48041	9.86636	9.48132	8.68702
ENSMUSG00000014030	0.00568837	0.0007206	0	0.00789368	0.00425831	0.00172843	0.0105155	0.0173145	0.00189631	0.0314003	0.00845342	0.0128329	0.00260126	0.00207426	0.00200163
ENSMUSG00000014039	0.229398	0.297004	0.115138	0.300694	0.3078	0.212654	0.323438	0.288472	0.247891	0.270901	0.301615	0.194323	0.240032	0.265836	0.252424
ENSMUSG00000014074	1.37581	1.16109	1.11641	1.07245	1.08858	1.11132	1.26713	1.29097	1.31474	1.25775	1.17873	1.40704	1.47772	1.20512	1.27922
ENSMUSG00000014075	0.649528	0.477076	0.776773	0.612006	0.925719	0.649014	0.461812	0.484759	0.805743	0.499474	0.467778	0.604774	0.479811	0.642227	0.514253
ENSMUSG00000014077	11.5626	15.0508	13.0897	11.7505	12.5379	14.9203	16.8502	10.401	9.35782	11.5912	13.2931	13.8029	13.4303	12.3615	16.4563
ENSMUSG00000014104	0	0	0	0	0	0	0	0	0	0	0	0	0	0	0
ENSMUSG00000014158	0.0258924	0.0295203	0.00958435	0.0217656	0.0436118	0.0442546	0.0119661	0.0443319	0	0.0392182	0.0432882	0.0454948	0.0310812	0.0318655	0.0409998
ENSMUSG00000014164	0.0134615	0.0194798	0.00306642	0.00895332	0.0139532	0.0141588	0.0191422	0.0200933	0.0186408	0.010038	0.0166195	0.00485187	0.0213088	0.0101951	0.0262349
ENSMUSG00000014177	2.64493	1.6225	2.19791	2.27814	2.12949	2.42535	2.37784	1.66567	2.18912	1.84065	1.16516	1.92549	1.85526	2.16404	2.04179
ENSMUSG00000014195	4.51317	3.465	4.48596	4.67703	4.63729	4.64977	4.42714	4.16856	3.66338	4.18153	3.96393	4.62888	4.04435	4.14296	4.56359
ENSMUSG00000014198	0.0198926	0.0319579	0.0160657	0.024323	0	0.0148363	0.0200581	0.0165136	0.00813866	0.0241044	0.0314433	0.00564891	0.0297713	0.0237397	0.0171814
ENSMUSG00000014226	5.6969	3.8716	6.8473	6.43888	10.3482	7.54522	6.81433	6.80867	7.52399	5.75257	4.69121	7.20535	6.39032	5.45004	5.00569
ENSMUSG00000014232	0.257664	0.233772	0.279415	0.285891	0.23228	0.248109	0.187843	0.260969	0.337537	0.24186	0.145614	0.192713	0.194168	0.293781	0.275833
ENSMUSG00000014243	0.340091	0.260072	0.196509	0.342666	0.36326	0.499047	0.383347	0.388194	0.360864	0.371894	0.410488	0.36275	0.307251	0.462784	0.538524
ENSMUSG00000014245	0.23076	0.181773	0.105608	0.167277	0.240275	0.183579	0.17451	0.193957	0.160499	0.149977	0.218851	0.134335	0.207213	0.167528	0.212597
ENSMUSG00000014294	37.4951	27.4169	29.0468	26.5984	23.9828	36.4864	35.4851	28.472	36.8658	27.5415	20.384	36.6523	29.0113	33.691	25.9701
ENSMUSG00000014301	0.729812	0.56518	0.448548	0.687907	0.64942	0.79079	0.84002	0.911624	1.09483	0.93439	0.681435	0.967798	0.661182	0.903822	0.523306
ENSMUSG00000014303	0.2953	0.245862	0.172593	0.220239	0.222516	0.138134	0.186752	0.21732	0.338074	0.240118	0.275431	0.224538	0.159915	0.22528	0.209189
ENSMUSG00000014313	25.3374	17.8977	39.1749	26.1757	28.0248	32.5932	37.1477	18.1245	25.5013	21.0702	17.1092	25.1707	19.0346	24.279	26.8125
ENSMUSG00000014329	0.0416295	0.0384219	0.0484302	0.0471355	0.0400678	0.04879	0.0284004	0.0480832	0.0565026	0.0528456	0.0563414	0.0448938	0.0469125	0.0498776	0.0447307
ENSMUSG00000014349	5.1579	5.21727	6.27222	4.14506	4.71272	4.0224	5.54689	4.1115	3.70699	4.45182	5.30728	3.83902	4.48419	4.42673	4.91699
ENSMUSG00000014351	0	0	0	0	0	0	0	0	0	0	0	0	0	0	0
ENSMUSG00000014353	2.86134	2.40318	3.24119	2.88932	3.24947	2.4869	3.39821	2.99171	2.76742	2.57381	2.62806	2.89138	2.54418	3.03067	3.22456
ENSMUSG00000014355	1.26521	1.50916	0.953529	1.33223	1.13076	0.934559	1.21576	1.32454	1.07318	1.19261	1.46873	1.18611	1.28564	1.17638	1.22658
ENSMUSG00000014361	0.503716	0.641897	0.377929	0.551196	0.677226	0.549766	0.624256	0.600744	0.43543	0.513201	0.714495	0.610329	0.69569	0.579456	0.71893
ENSMUSG00000014402	1.71803	1.50358	2.25243	1.6796	2.00141	2.45261	2.18957	1.69754	1.87904	1.67826	1.61455	1.80856	1.54706	1.86287	1.78566
ENSMUSG00000014418	1.64878	2.03206	1.71864	1.99266	2.14393	1.86668	2.28593	1.94973	1.84516	1.82206	2.49188	2.25066	2.37503	2.00208	2.08341
ENSMUSG00000014426	0.420354	0.466021	0.30547	0.344376	0.360527	0.278568	0.300337	0.365007	0.324968	0.328112	0.515651	0.376596	0.40332	0.334305	0.275639
ENSMUSG00000014444	0.335486	0.563167	0.294546	0.229985	0.261241	0.248955	0.168289	0.296343	0.255432	0.382004	0.331456	0.260671	0.275224	0.254505	0.234916
ENSMUSG00000014453	0.010623	0.00302787	0	0.0331682	0.0447322	0.00726264	0.0098188	0.0303138	0.0159361	0.0611429	0.0390722	0.0497744	0.0109302	0.00871577	0.0042053
ENSMUSG00000014470	2.04763	1.80151	2.03289	1.45548	2.03347	1.58602	1.7504	1.79684	1.89987	1.85012	1.9788	1.75617	1.3802	1.83861	1.38691
ENSMUSG00000014496	0.400544	0.376496	0.479722	0.406184	0.383804	0.360252	0.4854	0.428749	0.424618	0.427108	0.39167	0.387863	0.394419	0.386567	0.487667
ENSMUSG00000014498	1.66107	2.27511	1.14444	1.30663	1.84018	0.975569	1.5731	1.42519	1.4271	1.85516	2.28626	1.36971	1.58037	1.78054	1.37691
ENSMUSG00000014503	0.629746	0.489352	0.604256	0.723298	0.580725	0.711952	0.858474	0.73488	0.765269	0.622401	0.635234	0.670362	0.608136	0.873645	0.802203
ENSMUSG00000014504	5.99905	4.31547	7.43226	7.09635	9.96703	9.48617	8.93973	6.75439	8.26481	6.74999	4.77596	6.75629	5.65464	6.87516	6.26825
ENSMUSG00000014529	0	0	0	0	0	0	0	0	0	0	0	0	0	0	0
ENSMUSG00000014542	0	0	0	0	0	0	0	0	0	0	0	0	0	0	0
ENSMUSG00000014543	0.00515783	0.00147013	0	0.0173431	0.0173752	0.00705251	0.00953471	0.00883102	0	0.0218746	0.013797	0.00402786	0	0.0056424	0
ENSMUSG00000014547	0.102381	0.101055	0.106675	0.107466	0.105384	0.069995	0.103393	0.107123	0.11519	0.112571	0.128058	0.108083	0.0884349	0.121333	0.114083
ENSMUSG00000014550	1.3439	1.20015	1.2321	1.18717	1.24743	0.989899	1.19986	1.22529	1.03611	1.09403	1.41903	0.981248	1.01031	1.03776	1.03437
ENSMUSG00000014551	4.10204	4.7875	4.69601	4.74147	4.11558	5.46507	5.62368	4.71917	4.61221	4.34311	4.38263	4.59971	5.21685	4.22189	5.099
ENSMUSG00000014554	0.697677	0.640348	0.480772	0.826236	0.886892	0.75597	0.738141	0.851449	0.783317	0.744372	0.633823	0.877211	0.80664	0.777622	0.687863
ENSMUSG00000014592	0.0115581	0.0103437	0.0172974	0.0151634	0.0113039	0.0125751	0.00941948	0.0127673	0.0156608	0.0146076	0.0142951	0.0147521	0.0134694	0.0129158	0.0120044
ENSMUSG00000014599	0.489577	0.89239	0.572752	0.76648	0.65155	0.56198	0.547485	0.731298	0.689101	0.805626	0.735638	0.500321	0.713103	0.905843	0.65081
ENSMUSG00000014601	1.60497	2.09874	2.57594	1.742	1.89852	1.49095	1.85717	1.73409	1.40602	1.66272	2.5317	1.88482	1.65558	1.84957	1.97882
ENSMUSG00000014602	0.0936533	0.19266	0.0602901	0.126484	0.128025	0.077947	0.0551998	0.156476	0.124204	0.111838	0.346732	0.131432	0.0949647	0.11433	0.135402
ENSMUSG00000014603	0	0	0	0	0	0	0.0201941	0	0	0	0	0	0	0	0
ENSMUSG00000014606	22.5199	23.3727	35.4611	22.0128	16.0155	22.9721	22.8635	19.0952	17.8032	20.6176	22.5183	18.4237	19.6648	21.2727	25.1881
ENSMUSG00000014609	0	0	0.0802087	0	0	0	0.0500704	0	0	0	0	0	0	0	0
ENSMUSG00000014633	0.347466	0.312428	0.297015	0.347578	0.349945	0.46041	0.291362	0.388433	0.403028	0.303839	0.287461	0.363656	0.422626	0.313492	0.397052
ENSMUSG00000014668	1.54652	1.56689	1.69334	1.57628	1.49945	1.13728	1.6817	1.42779	1.34522	1.38185	1.61652	1.33457	1.38175	1.40392	1.45595
ENSMUSG00000014686	0.0382667	0.0218143	0	0.0122544	0	0.0348824	0.0471597	0.0291194	0	0.0309126	0	0.0199222	0.0349984	0	0
ENSMUSG00000014704	0.486085	0.775871	0.575775	1.21416	0.818738	0.797573	0.898573	0.943222	1.02088	0.824604	0.715142	0.759188	0.86691	1.22303	0.615761
ENSMUSG00000014725	0	0.00940325	0.0139563	0.00452774	0	0.00644418	0	0.00537952	0.00353504	0.00856618	0	0	0	0	0.00746277
ENSMUSG00000014747	0.0619688	0.0117753	0.183508	0.0396893	0.0695848	0.0564883	0	0.0235779	0.0619749	0.100119	0.0276274	0.0645237	0	0.158178	0.0327086
ENSMUSG00000014748	15.705	13.3084	16.8569	13.0372	12.727	11.9996	14.657	12.2603	10.2677	12.3584	14.9551	11.1927	11.7141	12.5286	12.9573
ENSMUSG00000014763	1.20738	1.06826	0.940406	1.12369	1.23926	1.19518	1.1276	1.13769	0.990527	0.960106	1.2616	1.1393	1.12583	1.14883	1.19989
ENSMUSG00000014767	1.14539	1.03342	1.31768	1.40912	1.65164	1.53233	1.6756	1.3215	1.33504	1.3829	1.19579	1.46716	1.34525	1.22144	1.30481
ENSMUSG00000014769	7.20804	5.04354	8.56886	7.21981	8.38027	8.35434	8.28345	6.42164	8.38505	7.12609	4.7333	7.81951	6.71854	7.481	6.87295
ENSMUSG00000014771	1.82741	1.53779	1.71794	1.46301	1.75886	2.02275	2.03761	1.98655	1.74056	1.66953	1.61002	1.63093	2.18865	1.87217	1.53869
ENSMUSG00000014773	0.801589	0.977175	1.24165	0.971501	0.830865	0.741938	1.20824	0.985347	0.666	0.941421	0.923663	1.02082	0.812078	1.17369	0.95685
ENSMUSG00000014776	0.546469	0.911481	0.719223	0.544441	0.61363	0.830232	0.673465	0.854783	0.698334	0.95647	0.730891	0.948331	0.666394	0.730655	0.76917
ENSMUSG00000014778	1.49306	1.48147	0.647483	1.42239	1.66253	1.29837	2.22883	1.76841	1.70563	1.66536	1.93845	2.03922	2.0226	2.06387	1.49371
ENSMUSG00000014782	0	0.0209361	0.0362524	0.0352833	0.04124	0.100435	0.0452613	0.0279472	0.0550949	0.0445023	0.0982415	0.0382405	0.0671791	0.0535689	0.03877
ENSMUSG00000014786	0.167389	0.365781	0.165229	0.257298	0.263145	0.289911	0.361005	0.248383	0.393402	0.317766	0.246267	0.261434	0.375075	0.347917	0.326901
ENSMUSG00000014791	8.59947	10.1546	13.137	8.37086	6.82075	8.70993	10.7662	8.07594	7.67885	8.87648	10.1628	7.46167	9.86246	8.98429	10.4109
ENSMUSG00000014813	0.158799	0.111824	0.0553234	0.0897406	0.188804	0.204359	0.310822	0.159934	0.210195	0.158464	0.0749612	0.20425	0.0768895	0.132843	0.103539
ENSMUSG00000014837	0.533815	0.764302	0.257336	0.524766	0.710941	0.543186	0.573724	0.396765	0.484205	0.707009	0.880005	0.484729	0.544992	0.570385	0.550414
ENSMUSG00000014846	10.7379	14.8303	17.9241	10.6235	8.62658	13.2897	5.91735	14.15	15.8902	8.21589	14.4785	12.6805	11.0983	13.4976	10.506
ENSMUSG00000014850	0.122202	0.153351	0.123864	0.177283	0.129853	0.141299	0.197096	0.174124	0.17963	0.167952	0.122857	0.151151	0.14852	0.181235	0.174023
ENSMUSG00000014852	0.00648329	0.00184792	0	0.00622854	0	0.00886486	0.00599247	0.00370014	0.0145888	0.015712	0.00867126	0.00506293	0	0.0177309	0.0153991
ENSMUSG00000014856	3.99861	4.02298	6.54785	5.11351	3.96967	4.48983	4.94418	3.49113	4.36977	4.04304	2.69174	4.75627	4.54109	4.35978	4.48668
ENSMUSG00000014859	5.5588	6.52867	6.04329	5.69153	6.10516	5.58084	6.98201	5.47585	5.14049	5.79459	6.68112	5.42325	6.05904	6.16434	5.54658
ENSMUSG00000014867	16.3799	16.531	21.9502	13.9906	13.268	13.1285	15.1087	14.037	12.6412	14.7068	16.1991	12.4614	14.8534	12.7503	12.7812
ENSMUSG00000014873	7.10427	6.48677	9.56263	7.41604	7.66658	7.48521	9.43748	6.45919	7.75087	7.006	6.37568	7.7334	7.5101	7.5362	7.3535
ENSMUSG00000014905	13.8366	14.7367	33.7563	11.8028	24.6327	20.9392	16.9308	16.2152	16.8419	14.0216	14.1595	13.3817	15.1993	13.0896	16.4519
ENSMUSG00000014907	0.14312	0.220505	0.14891	0.141213	0.117275	0.0846245	0.214517	0.207515	0.168279	0.154674	0.248329	0.163117	0.196345	0.131177	0.110251
ENSMUSG00000014932	0.880186	0.686058	1.06733	0.951116	1.10995	1.01527	1.23534	0.895206	1.02802	0.879104	0.852406	1.07271	0.916778	0.927341	0.962641
ENSMUSG00000014956	9.01595	7.67858	13.0883	8.33447	9.86753	9.42397	11.1816	7.64976	9.44362	8.01157	7.77113	9.77568	8.0425	8.4186	9.56523
ENSMUSG00000014959	2.17256	2.24238	1.83817	1.77136	1.94391	2.03072	1.92946	1.91565	1.77961	2.00854	2.29078	1.59786	2.05955	1.74792	1.55081
ENSMUSG00000014980	0.33111	0.302003	0.217892	0.367582	0.470951	0.543288	0.244835	0.319151	0.441523	0.320972	0.373965	0.333269	0.312925	0.305872	0.279628
ENSMUSG00000015001	0	0	0	0	0	0	0	0	0	0	0	0	0	0	0
ENSMUSG00000015002	1.29451	1.11348	0.977384	1.3905	1.28501	1.11714	1.45282	1.30468	1.32508	1.24242	1.31889	1.32676	1.25261	1.2356	1.29587
ENSMUSG00000015013	3.78752	3.10538	5.12332	4.62698	4.6468	5.69031	4.92703	3.86955	4.13862	4.41946	2.87683	5.03913	3.59232	5.03851	3.66509
ENSMUSG00000015016	0.418111	0.577717	0.557577	0.340499	0.223866	0.424043	0.271289	0.32554	0.419537	0.362363	0.548105	0.203259	0.436849	0.451334	0.412147
ENSMUSG00000015023	0.818459	0.962482	1.0213	0.811026	0.884366	0.591229	0.742224	0.863713	0.579155	0.829576	0.970747	0.803964	0.854482	0.664474	0.83955
ENSMUSG00000015027	0.600693	0.886289	0.805703	0.543144	0.404711	0.483148	0.437642	0.641289	0.445263	0.565175	0.60965	0.513244	0.693199	0.479316	0.598683
ENSMUSG00000015053	0.151851	0.0560118	0.158708	0.06007	0.0902717	0.097709	0.0165123	0.122349	0.0803995	0.151531	0.107522	0.111608	0.23283	0.107487	0.113153
ENSMUSG00000015083	0.956253	1.09024	0.339809	0.698196	0.386559	0.523009	1.06063	0.392942	1.03285	0.926975	1.33013	1.07533	1.0495	0.92056	0.787382
ENSMUSG00000015085	1.52986	2.05129	2.16946	1.53185	1.52431	1.59097	2.07127	2.04138	2.03642	1.72322	2.21907	2.15382	2.24659	2.21573	2.286
ENSMUSG00000015087	2.12189	2.18043	2.79419	1.57421	1.98469	1.49787	1.71024	1.77053	1.75383	2.03015	2.24699	1.90504	1.90698	1.89324	1.61073
ENSMUSG00000015090	0	0.0601428	0	0	0	0	0	0.0401417	0	0.0426136	0.047036	0	0.048246	0	0
ENSMUSG00000015092	23.6109	24.2336	42.4272	12.6728	16.8972	30.6169	19.1596	22.7434	20.7447	20.8531	22.1647	23.8919	25.8524	23.3129	21.9847
ENSMUSG00000015093	0.181624	0.759265	0.35856	0.69795	0.407891	0.662245	0.223832	0.276417	0.272462	0.513517	0.809728	0.756448	0.166112	0.596061	0.191731
ENSMUSG00000015094	5.41585	5.0994	4.35216	3.45758	3.70345	4.58876	4.32128	4.24012	4.61781	4.6134	4.28733	4.17512	5.6677	5.00051	3.35337
ENSMUSG00000015095	9.27283	9.28248	6.55201	7.21276	7.20219	6.73047	7.85851	7.49135	7.53336	7.80205	10.5735	6.3289	7.98064	8.48506	7.95178
ENSMUSG00000015112	0.219493	0.260516	0.201515	0.196768	0.258455	0.240827	0.208426	0.230739	0.168139	0.17785	0.236461	0.19381	0.213255	0.2153	0.247201
ENSMUSG00000015120	3.29803	3.53895	3.28283	4.4021	4.17017	4.32006	4.81589	4.11248	3.86656	4.67916	3.73148	3.737	3.91618	4.37594	4.27149
ENSMUSG00000015126	2.72376	2.21451	3.83458	2.87412	2.25628	2.68639	2.55883	3.66965	2.81334	3.30046	3.10549	3.69617	3.55292	3.37043	2.05044
ENSMUSG00000015127	0.142763	0.16858	0.143437	0.142052	0.145996	0.139433	0.127243	0.186235	0.1568	0.13901	0.190943	0.111487	0.153886	0.11992	0.125141
ENSMUSG00000015133	0.170152	0.263217	0.183029	0.173945	0.137174	0.149138	0.184155	0.208328	0.174532	0.194724	0.22563	0.143096	0.194524	0.211592	0.165803
ENSMUSG00000015134	0.304467	0.297799	0.189813	0.298662	0.194335	0.210346	0.248832	0.278024	0.307702	0.361164	0.291483	0.280312	0.263807	0.294505	0.360317
ENSMUSG00000015143	1.23934	2.05244	1.26954	1.15177	1.07356	1.03405	0.984209	1.26595	1.11741	1.29487	1.73371	1.06461	1.20404	1.13719	1.14543
ENSMUSG00000015149	1.89519	2.09665	2.1244	1.50184	1.78545	1.99111	1.5043	2.01048	1.25288	1.94615	2.11232	1.84791	1.66723	2.13767	1.94131
ENSMUSG00000015165	11.2292	11.3352	12.7896	11.2481	13.973	11.8577	14.4976	11.363	11.7906	12.6016	13.3603	12.2888	11.6155	12.7239	11.6329
ENSMUSG00000015176	4.31044	5.56504	3.95518	4.61933	4.21301	4.18379	4.53404	5.72395	3.24225	4.72284	5.68392	4.22897	4.51419	3.66605	4.34521
ENSMUSG00000015189	1.74772	1.4795	1.30818	1.77984	1.82299	1.6913	1.78639	1.64824	2.05025	1.71294	1.38849	1.5826	1.64769	1.78203	1.59139
ENSMUSG00000015202	0.312451	0.48838	0.287277	0.246917	0.322557	0.296302	0.309758	0.214274	0.298621	0.283954	0.229169	0.222354	0.373338	0.271515	0.299248
ENSMUSG00000015214	0.668493	0.653982	0.606652	0.679517	0.682851	0.707658	0.709571	0.814735	0.792566	0.718577	0.761424	0.666865	0.570967	0.710066	0.874148
ENSMUSG00000015217	3.7987	4.16222	6.57411	6.0192	2.65905	5.86867	4.74229	4.84278	5.06954	5.38011	4.35487	5.2395	4.06081	4.50637	4.33557
ENSMUSG00000015222	0.0307405	0.0312926	0.0390135	0.0417676	0.0399428	0.0384299	0.0243542	0.0511288	0.0415037	0.0340563	0.0693078	0.0397812	0.0301232	0.0293048	0.0521535
ENSMUSG00000015224	0.218045	0.213909	0.300323	0.414084	0.290396	0.221873	0.243721	0.318342	0.281458	0.153611	0.264503	0.380152	0.257394	0.244078	0.377386
ENSMUSG00000015242	0	0	0	0	0	0	0	0	0	0	0	0	0	0	0
ENSMUSG00000015243	0.190029	0.149274	0.175012	0.299611	0.300166	0.241186	0.25548	0.233512	0.208688	0.211534	0.25416	0.254193	0.238245	0.265571	0.305224
ENSMUSG00000015247	4.81965	5.08087	6.146	5.4943	4.69988	5.83334	7.41753	5.26444	4.96426	5.2533	5.49005	5.72669	5.34655	5.84005	6.00682
ENSMUSG00000015289	7.56544	4.1985	6.08306	8.13458	5.56972	9.59096	7.87258	6.86264	7.14027	5.76748	4.9588	8.7642	6.59852	7.1252	7.6162
ENSMUSG00000015290	5.28965	4.96918	7.7394	5.21712	5.69373	4.96449	6.79859	4.8767	5.44668	5.7459	5.7352	5.52403	5.1957	5.56404	5.03056
ENSMUSG00000015291	13.8508	15.3528	9.97553	18.4156	20.1037	16.1797	17.6702	15.3219	14.083	14.6699	18.5709	16.2379	14.4272	16.3118	16.8689
ENSMUSG00000015305	0.288008	0.422296	0.250346	0.295275	0.294442	0.270373	0.389373	0.300939	0.312755	0.282141	0.357416	0.318904	0.346953	0.335443	0.307437
ENSMUSG00000015312	3.63401	3.32711	4.07627	1.9043	2.2258	1.80688	1.93391	2.57679	2.64318	1.8014	3.09299	2.66588	1.88843	2.52981	2.0053
ENSMUSG00000015314	0.0164614	0.0168911	0.0194988	0.0853988	0.0998164	0.00900334	0.0304304	0.063885	0.0197556	0.107712	0.0176134	0.0771304	0.0316164	0.043219	0.0208529
ENSMUSG00000015316	0.00689351	0	0.0102068	0.0298019	0.0464443	0.00942578	0.0191149	0.015737	0.00517064	0.0250592	0.00921993	0.037683	0.00945711	0.0150823	0.00545783
ENSMUSG00000015335	3.86236	4.65092	4.62642	3.1686	2.33908	4.03504	4.25186	3.17026	3.71083	3.57583	5.28191	3.79566	4.58428	3.56058	4.5354
ENSMUSG00000015337	3.87199	4.12887	6.87964	2.49449	3.06908	3.98632	3.62097	3.22374	3.28012	3.58784	3.59463	3.27273	3.93708	2.84045	3.6787
ENSMUSG00000015340	0.201163	0.179657	0.29785	0.354307	0.346358	0.238383	0.231384	0.344422	0.291714	0.446883	0.185346	0.324657	0.288238	0.325202	0.276064
ENSMUSG00000015341	3.47042	2.75691	4.28757	3.28386	3.82151	3.10226	3.58709	3.39902	3.38119	3.28277	3.35394	3.76503	3.25592	3.23311	3.20263
ENSMUSG00000015342	0.771099	0.813041	0.669581	0.802069	0.849591	1.02264	1.16822	0.67832	0.674052	0.576072	0.736663	0.81949	0.759591	0.732549	0.959365
ENSMUSG00000015354	0.0620945	0.05199	0.097686	0.0838893	0.032684	0.0689847	0.0502194	0.0620174	0.075685	0.0399721	0.0545016	0.0454602	0.0718761	0.0530688	0.052235
ENSMUSG00000015355	0.227206	0.118007	0.65787	0.422005	0.37419	0.193304	0.364009	0.363078	0.181782	0.318138	0.195836	0.354859	0.242434	0.336925	0.223859
ENSMUSG00000015357	1.54481	1.11596	1.62357	1.21456	1.41236	1.19946	1.34738	1.21849	1.16114	1.16847	1.27679	1.17867	1.22557	1.19601	1.15925
ENSMUSG00000015363	5.98045	3.997	6.77568	3.01896	4.06896	3.97452	3.48545	4.81989	4.77304	4.95011	4.89906	4.18713	5.38883	4.27559	3.10997
ENSMUSG00000015365	0	0	0	0	0	0	0	0	0	0	0	0	0	0	0
ENSMUSG00000015377	0.444595	0.750948	0.365715	0.474584	0.499236	0.675459	0.669675	0.545069	0.666958	0.678399	0.517555	0.411489	0.474393	0.549411	0.573632
ENSMUSG00000015396	0.409246	0.444716	0.359781	0.589748	0.710854	0.664499	0.661962	0.598509	0.527595	0.557881	0.248022	0.599229	0.491259	0.545627	0.546774
ENSMUSG00000015401	0	0.00222833	0	0	0	0	0	0	0.00586399	0	0	0	0.00536263	0	0
ENSMUSG00000015405	0.143482	0.0654343	0.162875	0.709897	0.628351	0.405456	0.490692	0.461301	0.466361	0.43755	0.358221	0.511685	0.2887	0.389788	0.333225
ENSMUSG00000015437	1.2346	1.73993	2.64044	3.03111	1.61738	2.3446	5.64226	2.62271	1.08038	4.48799	2.2934	0.91056	1.88192	3.45149	3.52976
ENSMUSG00000015441	0	0	0	0	0	0	0	0	0	0	0	0	0	0	0
ENSMUSG00000015443	0	0	0	0	0	0	0	0	0	0	0	0	0	0	0
ENSMUSG00000015451	0.0490042	0.0465587	0.0483719	0.0470787	0.0825403	0.0446703	0.0301962	0.0652579	0.0245045	0.0593798	0.0546185	0.0127561	0.0560235	0.0714774	0.0258656
ENSMUSG00000015452	0.267228	0.39172	0.565243	0.366755	0.514407	0.104398	0.0705708	0.130725	0.400882	0.231291	0.357413	0.357744	0.104745	0.459382	0.302248
ENSMUSG00000015461	4.23426	5.35925	3.02511	2.41797	3.39143	2.59118	2.29896	3.7347	3.50915	3.94674	4.43554	3.44536	4.08249	3.6441	2.90698
ENSMUSG00000015467	1.52163	1.37767	2.38553	1.16088	1.80915	1.83582	0.992781	0.970594	0.939925	1.24728	1.07744	1.25817	1.59633	1.22396	1.55906
ENSMUSG00000015468	0.159839	0.173952	0.0717165	0.130292	0.0978999	0.172194	0.1164	0.176918	0.152588	0.228896	0.194347	0.121039	0.205991	0.180154	0.161064
ENSMUSG00000015474	0.584521	0.457459	0.792122	0.704321	0.600735	0.487671	0.531113	0.520186	0.564762	0.70828	0.556525	0.541568	0.733939	0.520219	0.345128
ENSMUSG00000015476	0.620591	0.558588	0.386894	0.690344	0.660184	0.982541	0.966078	0.820214	0.538987	0.831143	1.09214	0.663181	0.627332	0.85755	0.568923
ENSMUSG00000015478	19.9111	19.5866	15.7768	18.2178	16.1222	24.3237	19.9478	20.9751	20.9967	20.0783	17.8142	17.0651	19.3254	22.0286	20.4471
ENSMUSG00000015484	0.00363827	0.0155552	0.0134674	0.0131074	0.00612812	0	0.00672567	0.0166114	0.0081869	0.0176344	0.0328462	0.0099442	0.00499129	0.0129352	0.0144027
ENSMUSG00000015488	5.50987	3.99811	4.0168	4.43471	4.81738	4.39955	5.57869	3.48065	4.30632	4.20464	4.20502	3.30098	4.06796	4.70468	3.67969
ENSMUSG00000015501	0.176116	0.191764	0.123817	0.172239	0.215545	0.173245	0.16981	0.167762	0.169164	0.187305	0.294016	0.216688	0.166868	0.196127	0.198623
ENSMUSG00000015519	0	0	0	0	0	0	0.0309654	0	0	0	0.0112019	0	0	0	0.0397866
ENSMUSG00000015522	0.765751	0.882627	0.564137	0.775137	0.660625	0.776343	0.742306	0.744015	0.638811	0.812462	0.874297	0.668	0.673872	0.774354	0.84878
ENSMUSG00000015533	1.02428	1.12185	0.817981	1.09793	0.934512	0.992053	1.2689	0.879575	0.819863	0.814507	0.775359	0.777666	0.660314	0.884479	0.780925
ENSMUSG00000015536	4.35612	2.79782	5.9423	4.75527	5.85852	5.71622	4.79143	3.96062	5.05477	3.779	3.0529	4.57054	3.46408	3.85071	4.07777
ENSMUSG00000015542	3.66551	3.1676	4.35568	2.69158	3.46058	3.2562	2.46008	2.07865	3.43237	2.63101	2.93528	2.62545	2.9147	2.7073	3.47514
ENSMUSG00000015568	2.73029	1.53409	3.1077	1.89928	2.34706	2.36975	1.18331	1.51101	1.35875	0.997261	3.16249	2.60482	3.3215	0.971782	1.7514
ENSMUSG00000015575	3.38804	2.41206	7.7004	3.05118	3.53794	3.74198	3.9856	2.43215	3.06013	2.741	2.07325	3.10712	2.44522	3.44672	3.42199
ENSMUSG00000015579	0	0	0	0	0	0	0	0	0	0	0	0	0	0	0
ENSMUSG00000015597	0.533446	0.536215	0.37389	0.570102	0.45723	0.440231	0.583504	0.569263	0.468783	0.523997	0.671255	0.522572	0.528301	0.528313	0.494821
ENSMUSG00000015599	0.0181686	0.0147959	0.00768604	0.0174547	0.017487	0	0.00479803	0.0177757	0.0155746	0.0188703	0.0277715	0.00405377	0.0249252	0.0141967	0.0123297
ENSMUSG00000015605	4.07918	5.72011	5.25687	2.95127	2.92643	3.99385	2.88596	4.31123	4.00403	4.51569	5.65788	3.7361	3.76532	3.98036	3.56853
ENSMUSG00000015619	0.0178095	0.0121829	0.0105478	0.0376414	0.0359969	0.058444	0.0065845	0.0325255	0.0320602	0.0561087	0.0238199	0.0222525	0.00977305	0.0233792	0.0225606
ENSMUSG00000015627	0.147243	0.16088	0.218015	0.223975	0.413348	0.167776	0.34024	0.182075	0.147258	0.237891	0.164112	0.153314	0.185167	0.375845	0.330303
ENSMUSG00000015647	0.351075	0.697762	0.295032	0.36007	0.375577	0.343812	0.219255	0.476545	0.505313	0.560503	0.970839	0.544619	0.439329	0.472288	0.450743
ENSMUSG00000015652	0.324829	0.216033	0.240478	0.476767	0.243167	0.493502	0.216838	0.381072	0.284253	0.393604	0.241362	0.394591	0.358978	0.256639	0.285754
ENSMUSG00000015653	0.647123	0.506109	0.40897	0.64065	0.59816	0.517953	0.525189	0.702619	0.568261	0.549852	0.591082	0.517677	0.579221	0.548205	0.631064
ENSMUSG00000015656	174.55	99.5036	98.6667	111.675	177.484	130.222	98.992	143.619	109.696	101.027	124.032	131.93	144.948	93.2385	102.476
ENSMUSG00000015659	0.178214	0.183579	0.175914	0.165204	0.263311	0.188103	0.150273	0.26052	0.225134	0.212158	0.225812	0.219743	0.197307	0.218898	0.202983
ENSMUSG00000015665	0	0	0	0	0	0	0	0	0	0	0	0	0	0	0
ENSMUSG00000015668	10.0638	8.27862	9.99679	10.7392	9.87017	12.9768	10.8326	8.03377	11.4184	9.37747	7.79494	8.75435	9.52465	10.4518	10.0859
ENSMUSG00000015671	2.00727	1.36148	4.90687	2.29078	2.28854	2.28411	2.42631	1.59921	2.10177	1.82128	1.36679	2.03191	1.71086	1.87163	1.91682
ENSMUSG00000015672	5.51368	4.8893	10.6757	6.49679	8.09633	7.34577	7.27416	6.67007	7.74112	6.05295	4.12843	7.50746	6.40043	6.341	6.41747
ENSMUSG00000015697	1.27923	1.2856	1.08381	1.45333	1.26815	1.09619	1.30804	1.14585	1.0824	1.12772	1.44988	1.21402	1.15244	1.19732	1.37433
ENSMUSG00000015702	0.201282	0.211367	0.156856	0.20355	0.142749	0.231765	0.176252	0.193474	0.190707	0.128368	0.170028	0.132366	0.145334	0.197014	0.117424
ENSMUSG00000015709	0.0229194	0.0379713	0.0275726	0.0412853	0.0193021	0.017628	0.0383965	0.036789	0.0171912	0.0312436	0.0383178	0.0335592	0.0294776	0.0282067	0.0204143
ENSMUSG00000015711	1.02085	0.803413	0.85673	0.631326	0.584759	0.700751	0.473694	0.603849	0.458808	0.580936	0.768365	0.555138	0.572671	0.746012	0.582458
ENSMUSG00000015714	9.00844	10.1795	8.48442	9.16658	10.4149	10.6412	11.9477	9.24824	8.37627	9.10725	11.0861	9.38678	8.81187	9.11129	10.0654
ENSMUSG00000015721	0	0	0	0	0	0	0	0	0	0	0	0	0	0	0
ENSMUSG00000015733	10.1927	7.65216	19.7001	9.94628	11.99	12.5009	12.7849	8.10349	10.8334	9.02359	6.85456	10.2173	8.66026	9.16586	10.7034
ENSMUSG00000015745	1.87563	2.26215	2.57058	1.75726	2.71536	2.28909	1.14621	2.60095	2.32539	2.16005	2.67448	2.49365	2.1053	2.52665	1.66909
ENSMUSG00000015747	0.378386	0.314993	0.403146	0.346207	0.357446	0.306597	0.299777	0.290221	0.264295	0.293537	0.281157	0.262657	0.285643	0.245294	0.307506
ENSMUSG00000015748	1.00703	0.909153	1.13347	1.08128	1.48896	0.996889	1.03609	1.21188	0.950164	0.988344	0.993402	1.14581	1.01896	0.932155	1.08952
ENSMUSG00000015749	5.02682	4.86079	4.19563	4.84174	4.53313	4.61764	3.52805	4.9772	5.32818	5.15043	4.11011	4.73895	5.13889	4.7772	4.0465
ENSMUSG00000015750	12.2824	11.1377	18.025	10.0768	11.3509	10.032	12.5582	9.33609	8.47897	11.8866	14.7557	9.03988	10.6991	11.7717	11.5746
ENSMUSG00000015755	2.2583	2.20029	1.5808	1.88638	2.18921	2.19609	2.31687	2.12734	1.91846	2.09803	2.35612	1.95386	2.20021	1.97027	2.1316
ENSMUSG00000015757	1.48653	1.11292	1.27579	1.7749	1.92201	1.63457	1.65741	1.493	1.71182	1.47206	1.30298	1.84284	1.26728	1.68988	1.727
ENSMUSG00000015759	4.81622	4.06358	4.54659	4.83769	5.47997	4.99841	5.13582	3.97441	4.74357	4.36312	4.10697	4.52472	4.61383	4.8288	4.78997
ENSMUSG00000015766	1.07191	1.18933	0.992195	0.801233	1.01071	1.50362	1.61381	0.967805	0.890263	1.04502	1.2507	1.06931	1.04896	1.05405	1.43154
ENSMUSG00000015776	7.08759	6.78332	10.6547	4.87257	5.62217	4.68257	6.09025	6.65512	4.77971	5.83054	7.94308	5.72104	5.64966	6.42565	5.11384
ENSMUSG00000015787	0.381254	0.336425	0.340247	0.250872	0.228716	0.171387	0.270327	0.17884	0.250712	0.189853	0.069852	0.10604	0.315255	0.234246	0.140588
ENSMUSG00000015790	21.6146	19.7782	29.2446	19.4406	20.0864	24.5608	24.3184	16.3344	17.7779	16.2113	16.548	19.6149	18.4563	20.9953	20.4766
ENSMUSG00000015804	5.42317	4.47457	5.26354	5.50922	4.37058	5.07364	5.49229	4.82778	5.39126	5.07791	3.93904	5.04561	4.94812	5.19463	5.15656
ENSMUSG00000015806	5.89988	5.70725	10.4828	4.69441	4.77974	4.85019	5.59375	5.25528	4.76743	4.32452	5.29615	5.04264	5.20398	4.83864	5.53659
ENSMUSG00000015812	0.0826882	0.219973	0.326485	0.211838	0.278552	0.0753752	0.305713	0.220228	0.248089	0.23379	0.479239	0.430486	0.26469	0.42213	0.480092
ENSMUSG00000015829	0.00258972	0.00180436	0.0017042	0.00221153	0.00387733	0.000786896	0.00265963	0.00525513	0.00302164	0.00104601	0.00423342	0.00179766	0.000789513	0.00346258	0.000455639
ENSMUSG00000015837	30.3664	21.8061	32.967	11.9743	19.9416	30.2202	20.2011	16.3897	18.1448	18.2924	21.4373	19.211	17.4646	19.5282	23.1259
ENSMUSG00000015839	9.79288	9.98419	8.47311	12.277	11.5123	11.9244	14.8028	9.58638	8.98373	8.67754	8.9744	8.67971	9.25502	9.76064	11.0525
ENSMUSG00000015843	0.0085395	0.00973602	0	0.0164079	0.019178	0	0.015786	0.0129964	0.00854033	0.0206951	0.0228428	0.0311205	0.00781014	0.00311392	0.00450734
ENSMUSG00000015846	1.09631	1.60263	1.2094	0.865531	0.809019	0.949882	1.1011	0.929238	0.818244	1.13114	1.49715	0.926065	1.28065	1.1904	1.2096
ENSMUSG00000015850	0.801499	1.3193	0.712041	0.539004	0.810003	0.794544	0.35189	1.05209	1.14225	0.946919	1.23279	1.11099	1.1408	1.05216	0.650439
ENSMUSG00000015852	0.479289	0.515514	0.482031	0.477832	0.639739	0.593525	0.284191	0.609012	0.773268	0.547894	0.423328	0.522589	0.632717	0.751851	0.458227
ENSMUSG00000015854	0	0	0	0	0	0	0	0	0	0.0107818	0	0	0	0	0.028179
ENSMUSG00000015869	4.98044	6.8443	6.42922	4.91993	5.34987	5.29129	5.79721	4.8416	3.88271	4.62821	6.8965	6.10676	5.49503	5.40436	6.15949
ENSMUSG00000015879	0.00640831	0.00852392	0.00632562	0.0102609	0.00719589	0.00876234	0.00592317	0.0121912	0.00961341	0.0103535	0.0185705	0.0200175	0.0102567	0.0105155	0.00676491
ENSMUSG00000015880	0.705227	0.801855	1.24849	1.01627	0.64557	0.817546	0.871479	0.743725	0.994697	0.952072	0.651031	0.957785	1.05688	0.708589	0.82539
ENSMUSG00000015882	0.407555	0.341612	0.654362	0.370452	0.460929	0.484231	0.605967	0.403395	0.385275	0.385678	0.306311	0.434261	0.423605	0.364199	0.447226
ENSMUSG00000015889	3.14879	2.92218	2.62942	3.40141	3.40591	3.13218	3.25525	3.262	2.79837	3.20971	3.35818	3.24559	3.45481	2.93445	3.4973
ENSMUSG00000015890	0.007031	0	0	0.00675474	0	0	0	0	0	0	0.00940382	0	0	0	0
ENSMUSG00000015932	48.0499	40.235	98.0995	54.9972	50.5804	66.6462	61.789	44.65	58.4804	46.7798	36.2451	51.9033	42.5083	50.0145	54.2482
ENSMUSG00000015937	1.44625	1.56037	1.23552	1.59074	1.645	1.33028	1.51488	1.53549	1.3809	1.62551	1.56148	1.25068	1.50668	1.50025	1.28873
ENSMUSG00000015942	0.203716	0.288665	0.249922	0.206894	0.147055	0.135295	0.166774	0.262425	0.209556	0.225689	0.299712	0.186358	0.19164	0.241956	0.202763
ENSMUSG00000015943	0.248771	0.280734	0.24055	0.0926721	0.153925	0.194374	0.112623	0.336113	0.342729	0.246076	0.0882744	0.293388	0.250741	0.161064	0.168824
ENSMUSG00000015944	0.373475	0.440798	0.280386	0.242569	0.274661	0.352433	0.262548	0.330232	0.29197	0.264519	0.404537	0.188959	0.335563	0.279088	0.233223
ENSMUSG00000015947	0.297162	0.217799	0.345707	0.621951	0.429021	0.29023	0.137333	0.290736	0.286577	0.360079	0.18453	0.34809	0.276635	0.48762	0.218468
ENSMUSG00000015950	0.539553	0.440394	0.762573	0.824652	0.578325	0.469479	0.838733	0.797828	0.404704	1.14414	0.721642	1.11083	0.47104	0.845121	0.427183
ENSMUSG00000015957	0.081829	0.0766348	0.0519256	0.0280763	0.0393796	0.0479521	0	0.0266865	0.00876825	0.0212474	0.0703573	0.0547732	0.0400929	0.0383643	0.0462763
ENSMUSG00000015961	2.73268	2.46932	2.61107	3.00179	2.88779	3.90395	4.61177	2.588	3.03388	3.06959	2.42412	2.85262	2.56328	2.88989	3.27442
ENSMUSG00000015962	0.0149789	0.0113851	0.0147856	0.00959356	0.0336396	0.0409625	0.0184599	0.00569916	0.0374509	0.0363007	0.026712	0.0233947	0.0205493	0.0163861	0.0316248
ENSMUSG00000015966	0.367935	0.335591	0.190673	0.397662	0.278879	0.276701	0.4251	0.325481	0.441565	0.523858	0.405987	0.402259	0.517384	0.543377	0.364133
ENSMUSG00000015968	0.0309387	0.0370522	0.0277165	0.0434606	0.0385363	0.0376824	0.0495032	0.0365017	0.0452426	0.0396946	0.043814	0.0430426	0.0324575	0.0449375	0.0354049
ENSMUSG00000015970	2.19465	3.38789	2.07438	2.47712	2.02087	1.98697	2.9205	2.18608	2.21909	2.14461	2.34226	1.7575	2.46386	2.75138	2.56065
ENSMUSG00000015971	0.904995	0.921932	0.930539	0.921763	0.649251	0.779127	0.913935	0.961261	0.835945	0.883378	0.862979	0.772168	0.959902	0.944183	1.0416
ENSMUSG00000015980	0.0469684	0.0513182	0.0463623	0.0376024	0.0131852	0.0214072	0.0217063	0.0178705	0.076331	0.0379419	0.0732891	0.0366786	0.026848	0.017127	0.0371865
ENSMUSG00000015981	0.0128447	0.0115935	0.00633946	0.00925498	0.00360582	0.0117087	0.0118723	0.017105	0.00963444	0.0142672	0.0157479	0.00835889	0.0146845	0.0175643	0.00847464
ENSMUSG00000015994	3.08573	2.5773	4.06578	3.44413	3.34039	3.58399	3.06363	3.35596	3.68244	3.08368	2.91216	3.79056	2.82535	3.29977	3.21718
ENSMUSG00000016018	1.27408	1.09893	1.85458	1.52673	1.52956	1.41295	1.36033	1.35376	1.47679	1.39206	1.12819	1.38163	1.23239	1.41733	1.45035
ENSMUSG00000016024	0.124693	0.190399	0.171438	0.119794	0.0750096	0.194855	0.0493942	0.198245	0.153655	0.129509	0.202512	0.132152	0.201612	0.160766	0.155137
ENSMUSG00000016028	0.224596	0.324052	0.185607	0.143011	0.146627	0.11665	0.152878	0.16594	0.16324	0.179323	0.222383	0.148199	0.234076	0.231411	0.128196
ENSMUSG00000016087	0.0272415	0.0249577	0.0460972	0.0364527	0.0196647	0.026606	0.0341718	0.0266525	0.0218927	0.0459773	0.04164	0.0471056	0.0280292	0.0383153	0.0354332
ENSMUSG00000016128	0.155462	0.151339	0.150504	0.108568	0.151068	0.11119	0.0972687	0.133087	0.122886	0.130415	0.171939	0.125139	0.135348	0.11643	0.135393
ENSMUSG00000016150	0	7.42503e-05	0	0.000125133	0	0.000356193	0	0.000743364	0.000390789	0	0.000174207	0	0	0	0.000412495
ENSMUSG00000016179	0.0196033	0.0167625	0.0435383	0	0	0	0.0452981	0.022376	0.0147039	0.0296924	0.0262191	0.022963	0	0.0107225	0
ENSMUSG00000016181	0.278721	0.288731	0.204125	0.276407	0.393744	0.139329	0.254851	0.294197	0.260765	0.228788	0.308649	0.294893	0.250804	0.216385	0.308468
ENSMUSG00000016194	0.237866	0.160825	0.384957	0.271035	0.279523	0.279861	0.163615	0.205211	0.219909	0.254714	0.0924828	0.302391	0.22008	0.187595	0.223364
ENSMUSG00000016200	0.00730929	0.0106483	0.0168349	0.0187256	0.0164152	0.00666286	0.00600528	0.0213213	0.0158383	0.00787277	0.0282419	0.0177581	0.00445667	0.0222111	0.014146
ENSMUSG00000016206	1.78906	1.55333	2.77121	3.04088	3.05976	1.957	1.98434	2.48193	2.0645	2.63477	1.14119	2.1494	1.9635	2.28834	1.78692
ENSMUSG00000016239	0.124335	0.0905666	0.092048	0.0564068	0.139616	0.0850042	0.089384	0.0709605	0.0984416	0.0669601	0.0877672	0.075519	0.061596	0.0717863	0.120316
ENSMUSG00000016252	41.5545	34.2094	60.1525	30.6661	34.54	50.0474	36.2629	38.9083	44.0544	41.2574	24.1667	42.1196	39.3855	39.3212	33.5741
ENSMUSG00000016253	2.91994	3.64367	2.31769	3.15224	2.67036	2.3873	2.39283	3.10387	2.93528	2.68707	3.59669	2.88361	3.00093	2.72226	3.09831
ENSMUSG00000016255	0	0	0	0	0	0	0.0301899	0	0	0	0	0	0.0224047	0	0.0258602
ENSMUSG00000016256	7.23837	9.62028	10.2057	5.93821	6.54118	7.67319	5.58159	5.94132	5.15479	7.51442	6.94814	6.01779	7.99159	7.03981	6.55186
ENSMUSG00000016257	18.6447	18.2013	25.7194	18.306	23.0906	30.4001	26.5063	17.4701	19.0273	18.6879	15.4753	21.0451	17.6014	21.614	22.9599
ENSMUSG00000016262	0.302094	0.279101	0.308478	0.390301	0.456194	0.427309	0.231082	0.368603	0.421931	0.391301	0.390112	0.423014	0.371566	0.341871	0.296911
ENSMUSG00000016283	0.825464	0.470562	0.128654	1.46084	3.07345	1.42571	1.92751	1.48771	0.782094	2.21105	1.04593	2.37492	0.953635	1.37828	0.963123
ENSMUSG00000016308	3.61619	2.81989	3.56952	3.48502	4.40539	3.54515	3.69979	3.14117	3.32653	3.25193	2.52475	3.33902	3.38533	3.32148	2.93509
ENSMUSG00000016319	287.618	249.594	241.696	310.789	302.256	380.001	337.915	259.328	274.89	262.05	232.799	302.747	279.24	301.418	324.073
ENSMUSG00000016327	0	0	0	0	0	0	0	0	0	0	0	0	0	0	0.00902957
ENSMUSG00000016344	17.8586	18.0791	10.4857	9.53983	13.2249	17.0511	13.6607	19.418	16.975	15.7635	13.3841	19.1159	16.2629	16.7575	14.7487
ENSMUSG00000016346	0.0314496	0.0425792	0.0232828	0.0490975	0.0397291	0.0215012	0.0109008	0.0650648	0.0560251	0.0404901	0.118303	0.0306996	0.0107863	0.0301037	0.0653618
ENSMUSG00000016349	0.23824	0.807716	0.482709	0.409573	0.29568	0.30861	0.0927175	0.558185	0.357395	0.410232	1.25779	0.430845	0.17202	0.31549	0.536086
ENSMUSG00000016356	0.191783	0.208143	0.163824	0.170074	0.211212	0.211803	0.177264	0.18944	0.210244	0.147477	0.172648	0.132486	0.217567	0.149281	0.151841
ENSMUSG00000016382	0.746068	0.805756	1.68902	0.589526	0.503539	0.652595	0.530824	0.576208	0.625499	0.62599	0.648866	0.67375	0.575617	0.651206	0.890703
ENSMUSG00000016386	0.0033523	0.00343981	0.00198543	0.00128823	0.00225858	0.00550049	0.00247881	0.00229587	0.00402316	0.00162483	0.00538037	0.00523577	0.00275939	0.0014669	0.00424661
ENSMUSG00000016409	0.71065	0.628622	0.507968	0.720395	0.627384	0.603124	0.679501	0.744033	0.632295	0.593872	0.806269	0.773119	0.705985	0.686269	0.465638
ENSMUSG00000016427	18.3832	14.7274	36.4539	22.7699	28.0885	32.6768	28.218	17.9107	25.2137	20.3661	15.1035	23.8921	19.365	26.1074	21.8319
ENSMUSG00000016458	0.00997193	0.0454766	0.0590595	0.00239503	0.0335925	0.0681751	0.00921701	0.0398382	0.0149594	0.00906245	0.0100029	0.0155746	0.0205205	0.0354535	0.0157902
ENSMUSG00000016477	0.268778	0.262661	0.188049	0.232679	0.203971	0.197891	0.34398	0.214081	0.192742	0.20758	0.25875	0.182216	0.235017	0.232639	0.250216
ENSMUSG00000016481	1.86698	1.62577	2.42895	2.59811	2.75156	2.41201	2.75341	2.24464	2.24471	2.04602	1.82688	2.26734	1.90683	2.33522	2.42373
ENSMUSG00000016487	0.244529	0.26667	0.28093	0.270277	0.22591	0.28627	0.226773	0.321123	0.28463	0.255673	0.271268	0.277177	0.271515	0.238873	0.268065
ENSMUSG00000016493	0.148262	0.137643	0.250884	0.246211	0.263995	0.220101	0.234922	0.19099	0.241479	0.148855	0.161471	0.254718	0.215021	0.192312	0.221353
ENSMUSG00000016494	1.17071	1.20961	1.54768	1.75233	1.32046	1.7008	0.956481	1.8195	1.99144	1.52624	1.26522	1.86111	1.58457	1.68663	1.53102
ENSMUSG00000016495	5.40347	5.09227	12.2645	6.72149	6.41828	8.25107	9.15736	4.71314	5.52895	5.18504	4.28609	7.68812	6.38456	6.38264	6.80541
ENSMUSG00000016496	0.563033	0.486306	0.218939	1.23481	1.0154	0.311054	0.704392	0.506345	0.298607	0.496177	0.357507	0.950429	0.522747	0.528828	0.44127
ENSMUSG00000016498	0.00389746	0.00888712	0	0.0093608	0	0	0.00360241	0	0.00877015	0.00708399	0.00521278	0.00913083	0	0.00852724	0.00617151
ENSMUSG00000016503	4.33589	4.85686	6.44489	3.71169	3.6942	4.15235	4.52224	4.06331	3.66984	4.49752	4.21963	4.71667	5.34657	4.52176	3.98053
ENSMUSG00000016510	4.08003	3.76514	5.771	3.08043	3.0076	3.3604	3.76228	3.29832	2.9091	3.26878	3.26133	3.58351	3.55595	3.75971	4.04357
ENSMUSG00000016520	0.346692	0.397503	0.348019	0.278499	0.343112	0.278536	0.242598	0.324184	0.287959	0.308546	0.434877	0.336512	0.322456	0.402833	0.322562
ENSMUSG00000016524	0	0	0	0	0	0	0	0	0	0	0	0	0	0	0
ENSMUSG00000016526	0.107835	0.0491779	0.159666	0.0310795	0.10898	0	0.059803	0.0738525	0.0647075	0.0653336	0.0576911	0.0336844	0.0591751	0.117966	0.102452
ENSMUSG00000016528	1.67863	1.50286	2.21367	1.28554	1.29944	1.14945	1.48024	1.32089	1.20921	1.49571	1.55487	1.25478	1.3321	1.38525	1.30586
ENSMUSG00000016529	0	0.0260892	0	0.0439677	0.231258	0.125155	0.0423012	0.0783585	0.0686556	0.0277279	0	0.107219	0.188357	0.200262	0
ENSMUSG00000016534	5.21987	3.50274	8.33446	5.91538	5.90685	5.63996	5.36822	4.01994	5.09147	4.21327	3.24852	5.20769	4.04527	4.78497	4.95593
ENSMUSG00000016541	0.174073	0.200563	0.185464	0.207935	0.158235	0.151122	0.160043	0.210258	0.203105	0.15736	0.221732	0.188442	0.162996	0.193449	0.204177
ENSMUSG00000016552	0.137671	0.223049	0.300398	0.132261	0.073227	0.019815	0.0669728	0.264661	0.0652188	0.0877997	0.232587	0.147119	0.178928	0.0634124	0.172103
ENSMUSG00000016554	7.75186	7.96667	10.3755	7.22795	6.15227	7.0301	6.62373	7.16019	5.82191	7.36057	8.08462	5.79781	6.95815	6.15651	6.89968
ENSMUSG00000016559	65.9601	62.5395	55.6682	58.6157	58.6215	67.9608	63.2977	66.0776	72.1461	68.9477	52.1019	60.3572	56.9021	57.7468	61.7459
ENSMUSG00000016619	2.96961	3.00189	2.91942	2.31583	2.91606	2.30148	3.14484	2.3398	2.00197	2.57129	3.18386	2.16881	2.69673	2.5581	2.46536
ENSMUSG00000016624	0.136212	0.0918526	0.0590286	0.0718132	0.111916	0.0817673	0.0829097	0.0758426	0.0971849	0.112718	0.0910902	0.111559	0.102549	0.101762	0.0815402
ENSMUSG00000016626	0	0	0	0	0	0	0	0	0	0	0	0	0	0	0
ENSMUSG00000016637	0.480974	0.580354	0.56972	0.392764	0.216034	0.526124	0.237099	0.384301	0.384816	0.466247	0.343089	0.400642	0.395905	0.324465	0.380803
ENSMUSG00000016664	1.06046	1.59026	1.02725	1.07708	1.03084	1.16506	1.60681	1.06592	0.969548	1.0964	1.3125	1.09388	1.3535	1.23368	1.27612
ENSMUSG00000016756	0.717766	0.481453	0.498348	0.390276	0.577458	0.518007	0.384889	0.369885	0.432111	0.325322	0.210425	0.206603	0.287784	0.366483	0.291267
ENSMUSG00000016757	1.47037	1.70645	1.00615	0.793531	0.730159	0.656816	0.790528	0.815767	0.676672	0.922788	1.31629	0.86004	1.02065	0.813868	0.909053
ENSMUSG00000016758	0.237764	0.139305	0.117348	0.107866	0.0889952	0.12643	0.134301	0.150774	0.118894	0.128047	0.0883348	0.237252	0.0724857	0.144501	0.0941232
ENSMUSG00000016763	0.0594431	0.107124	0.0738183	0.106846	0.0839741	0.0865228	0.0336747	0.118192	0.0791054	0.0871317	0.170549	0.133271	0.0776032	0.111176	0.0865355
ENSMUSG00000016831	4.44225	4.09517	4.99599	3.70564	4.37709	3.36724	4.09966	3.58744	2.85747	3.28078	4.704	3.50623	3.76108	3.61678	3.56555
ENSMUSG00000016833	2.02846	1.24793	5.59054	2.97137	3.99171	3.67982	3.41565	2.36121	3.5853	2.33626	1.28936	3.60728	2.5624	2.76829	2.89398
ENSMUSG00000016918	0.0653261	0.0895337	0.0576232	0.0854594	0.0608688	0.0874225	0.0359714	0.101536	0.0708927	0.0690522	0.0771479	0.0607833	0.0705519	0.0638609	0.0737298
ENSMUSG00000016921	23.7969	32.6938	30.574	33.0832	33.2252	33.0549	38.7925	31.5701	37.084	31.429	27.5898	30.5464	30.5738	29.5678	32.3318
ENSMUSG00000016933	0.726078	0.65623	0.578579	0.682329	0.649285	0.541525	0.722359	0.744389	0.5862	0.678252	0.949926	0.643298	0.695456	0.649875	0.769268
ENSMUSG00000016940	2.54851	1.9931	2.21417	2.09427	1.98665	1.98713	2.08303	2.05551	2.38552	2.28418	2.22544	2.33559	2.42716	2.35017	2.03442
ENSMUSG00000016942	0	0.00462035	0	0.00389329	0	0	0	0	0	0	0	0.00632941	0	0.00443326	0
ENSMUSG00000016946	2.00117	1.79043	2.32182	1.63788	2.3802	1.84496	2.48589	1.77429	1.47025	2.04926	2.46923	1.91517	2.03245	2.13432	1.86229
ENSMUSG00000016982	0	0	0	0	0	0	0	0	0	0	0	0	0	0	0
ENSMUSG00000016984	1.08694	0.916151	1.24152	1.08898	1.28155	0.934194	0.918541	1.16978	1.29281	0.940769	0.955329	1.11559	1.21423	0.815353	1.06956
ENSMUSG00000016995	0.0521136	0.0424397	0.0220462	0.0429136	0.0250793	0.0610774	0	0.0254934	0.0335049	0.0180421	0.0497863	0.0465104	0.0306403	0.0325769	0
ENSMUSG00000016998	0	0	0	0	0	0	0	0	0	0	0	0	0	0	0
ENSMUSG00000017000	0	0	0	0.132445	0	0	0	0	0	0	0	0	0	0	0
ENSMUSG00000017002	0.0636785	0.24455	0.109172	0.0869349	0.169353	0.559082	0.142498	0.298391	0.170943	0.300522	0.125512	0.16227	0.142534	0.370303	0.334341
ENSMUSG00000017003	0	0	0	0	0	0	0	0	0	0	0	0	0	0	0
ENSMUSG00000017004	0	0	0	0	0	0	0	0	0	0	0	0	0	0	0
ENSMUSG00000017007	0	0.00543702	0	0.0183258	0	0	0.0176312	0	0	0	0	0	0	0.0104337	0.0151026
ENSMUSG00000017009	8.63642	9.88741	12.4777	9.21004	8.55692	7.50214	9.54598	8.15242	6.71555	7.63329	8.76121	7.66384	9.18337	7.71516	8.54601
ENSMUSG00000017049	0	0	0	0	0	0	0	0	0	0	0	0	0	0	0
ENSMUSG00000017057	1.96675	1.41305	2.02169	2.36231	2.69428	2.03523	2.54243	1.96176	2.06022	1.94068	1.83683	2.25964	1.73161	1.9279	1.92011
ENSMUSG00000017064	0	0	0	0	0	0	0	0	0	0	0	0	0	0	0
ENSMUSG00000017119	10.0126	8.43138	6.98678	8.21525	7.41726	7.28153	7.44879	8.18265	7.71696	7.23559	8.12346	8.05279	8.20275	8.09642	9.03748
ENSMUSG00000017132	0.297064	0.285301	0.438355	0.254434	0.305304	0.242336	0.25689	0.27931	0.226596	0.261124	0.363646	0.27838	0.273534	0.289721	0.251939
ENSMUSG00000017144	3.92891	4.06373	3.07154	3.61751	4.40472	4.81345	5.4966	3.05671	4.29079	4.15139	2.37939	4.15307	3.56172	3.69974	3.91196
ENSMUSG00000017146	0.202486	0.172613	0.165032	0.144559	0.1189	0.106683	0.113324	0.188717	0.144912	0.171075	0.139137	0.165379	0.198783	0.152414	0.164727
ENSMUSG00000017165	0	0	0	0	0	0	0	0	0	0	0	0	0	0	0
ENSMUSG00000017167	0.918105	0.963934	0.705504	0.714556	1.05704	0.905767	0.923792	0.69643	0.845553	0.978712	1.04142	0.689741	1.06821	0.883582	0.791304
ENSMUSG00000017176	0.752961	0.779484	1.08811	0.862263	0.588468	0.658914	0.567902	0.721945	0.93075	0.773701	0.926504	0.780868	0.752007	0.784162	0.724912
ENSMUSG00000017188	60.6905	53.2084	80.3143	57.9125	68.6091	78.3666	68.6773	60.3962	62.7947	61.8831	55.7119	64.2583	62.4805	68.5195	57.5313
ENSMUSG00000017195	0.0155093	0.0353647	0	0.0297997	0.0522461	0	0.114681	0.0177029	0.0465323	0.056379	0.0207433	0.024223	0	0.050899	0.0982337
ENSMUSG00000017204	0.166971	0.155299	0.182166	0.28705	0.325644	0.120161	0.194944	0.150464	0.210932	0.191675	0.164552	0.192156	0.132617	0.249953	0.180901
ENSMUSG00000017210	1.15287	1.74536	1.06337	1.00771	0.732168	0.969077	0.847233	1.25661	0.992321	1.12788	1.65569	1.02575	1.36122	1.06994	1.34671
ENSMUSG00000017211	0	0	0	0	0	0	0	0.0119573	0	0	0	0	0	0	0
ENSMUSG00000017221	4.69523	6.37987	6.96492	3.49436	4.47702	4.27999	3.62053	4.41121	3.38405	4.95831	5.18053	3.79634	4.86998	4.18942	3.73815
ENSMUSG00000017264	1.38088	2.02099	1.81258	1.53361	1.1547	1.32571	1.65653	1.71034	1.3296	1.61392	1.72901	1.26956	1.55181	1.26956	1.76788
ENSMUSG00000017286	0.513596	0.359295	0.699559	0.569679	0.534832	0.538792	0.578143	0.436676	0.535167	0.491381	0.319797	0.528795	0.440864	0.461405	0.513401
ENSMUSG00000017288	0.406485	0.39272	0.325681	0.342333	0.296391	0.315196	0.33505	0.334425	0.299614	0.369945	0.39657	0.281704	0.339177	0.331099	0.303716
ENSMUSG00000017291	1.29398	1.14518	1.38778	1.27038	1.48821	1.20811	1.51468	1.26405	1.265	1.17732	1.28952	1.32635	1.22851	1.25718	1.34235
ENSMUSG00000017299	0.991002	0.910984	0.737501	0.727755	0.926359	0.837143	1.17974	0.888352	0.747216	0.792167	1.0895	0.8995	0.989404	1.01599	1.01055
ENSMUSG00000017300	0	0	0	0.0401771	0	0	0.0773086	0.0477353	0.125473	0	0.0559338	0	0.114745	0.0457492	0
ENSMUSG00000017307	2.49023	2.46907	2.95545	1.31255	1.43622	1.96085	1.57627	2.33368	1.71523	1.8551	1.6718	1.77064	1.96737	2.04579	1.59569
ENSMUSG00000017309	0.407603	0.327197	0.246332	0.391587	0.224178	0.38672	0.199906	0.446264	0.311971	0.493904	0.478406	0.428738	0.524949	0.382197	0.381987
ENSMUSG00000017310	0	0	0	0	0	0	0	0	0	0	0	0	0	0	0
ENSMUSG00000017311	13.6971	11.6255	7.51133	11.9893	11.6208	10.2661	8.81525	14.0131	16.5904	11.9254	6.37795	12.2018	12.6665	10.3223	6.90835
ENSMUSG00000017314	0.115523	0.106217	0.110353	0.0930829	0.0878751	0.1121	0.0482219	0.076565	0.0894456	0.112889	0.134572	0.0349216	0.0562362	0.089686	0.0649094
ENSMUSG00000017316	0.928983	0.722146	1.25045	0.405673	0.85349	0.461904	0.780595	0.481989	1.39361	0.716338	0.112954	0.923315	0.463439	0.64671	0.133729
ENSMUSG00000017344	0.435583	0.372461	0.537453	0.557957	0	0.39706	0.201304	0.870085	0.544532	0.307888	0.631132	0.510234	0.59757	0.754466	0.287388
ENSMUSG00000017376	0.108188	0.106387	0.0934431	0.0996065	0.127559	0.125741	0.108331	0.128636	0.113609	0.104876	0.131435	0.112649	0.122448	0.123284	0.122774
ENSMUSG00000017386	5.7776	5.20931	6.56913	3.54665	4.46143	4.39137	6.12058	5.06419	4.0977	4.53352	4.93758	4.88676	4.13344	5.70465	4.56122
ENSMUSG00000017390	1.56064	1.69591	1.58864	1.5696	2.13579	1.8005	1.44249	1.36387	1.28034	1.4774	2.15256	1.21874	1.53886	1.49385	1.42868
ENSMUSG00000017400	0.0627379	0.0238428	0.0412856	0.0468788	0.0234828	0.0190631	0	0.0397842	0.0418294	0.0591277	0.0466171	0.0435496	0.0573795	0.0305031	0.066229
ENSMUSG00000017404	46.4531	31.3102	62.7617	48.6524	47.8764	47.1818	42.6209	41.3349	44.5025	39.2553	32.3724	39.4992	37.2068	39.9206	45.8933
ENSMUSG00000017405	0.977321	0.911667	1.15107	1.03495	1.04755	0.850392	1.06758	0.811311	1.03295	0.834356	1.03978	0.88463	1.05129	0.971944	1.10791
ENSMUSG00000017412	0.0122816	0.00753979	0.00979176	0.0154295	0.00795636	0.0103342	0.0130983	0.0172538	0.0120466	0.0200334	0.0195853	0.0177064	0.0123127	0.0170527	0.0186996
ENSMUSG00000017417	0.0222867	0.0317618	0.0109996	0.0178425	0.0312822	0.0304735	0.0240327	0.0275588	0.0278611	0.0180036	0.022356	0.0464111	0.0280269	0.0203171	0.0441129
ENSMUSG00000017418	1.22495	1.24276	0.914746	1.11542	1.75825	1.58269	1.63433	1.29284	1.24638	1.06268	1.22045	1.51946	1.1252	1.51871	1.36621
ENSMUSG00000017421	7.7737	5.58179	8.11201	9.49728	10.8835	9.64999	9.88628	7.98409	8.72862	8.87482	7.09692	9.34071	8.03971	8.45255	8.87403
ENSMUSG00000017428	1.48861	1.40632	1.70564	1.38464	1.3467	1.53197	1.43426	1.24885	1.20731	1.35125	1.44223	1.34733	1.52985	1.31485	1.34933
ENSMUSG00000017446	0.280514	0.461276	0.159747	0.34723	0.436138	0.339301	0.189472	0.480284	0.267054	0.37259	0.598847	0.269611	0.377432	0.359979	0.307513
ENSMUSG00000017453	0.165436	0.134016	0.232059	0.501901	0.351981	0.333357	0.289727	0.278283	0.274302	0.274318	0.279495	0.475971	0.238904	0.285755	0.358474
ENSMUSG00000017466	1.19382	1.68056	1.36069	1.42952	1.31643	1.32703	0.924829	1.5661	1.44948	1.52204	2.37209	1.53927	1.51996	1.45396	1.38039
ENSMUSG00000017478	1.35388	1.68315	1.23688	1.0101	1.17416	1.00832	1.19813	1.27575	1.14514	1.2845	1.5565	1.08426	1.36733	1.21637	1.27717
ENSMUSG00000017485	1.96585	1.53101	2.23559	2.06671	2.11555	1.85441	2.30331	1.84163	2.08714	1.94492	1.84519	1.98516	1.89036	1.89656	2.00207
ENSMUSG00000017491	0.00634836	0.00792718	0.00268562	0.00667976	0.00712857	0.00661361	0.00447067	0.00621108	0.00680248	0.00476201	0.00808648	0.00472149	0.0033178	0.00694477	0.00574424
ENSMUSG00000017493	3.53535	3.45562	4.01847	2.62452	2.40596	2.88088	2.17847	3.30168	3.13391	3.59153	3.74933	2.92815	4.12748	3.3694	2.26186
ENSMUSG00000017499	0.421846	0.526561	0.301533	0.510082	0.19601	0.457468	0.564698	0.572833	0.5019	0.458284	0.418294	0.363507	0.518857	0.278478	0.575845
ENSMUSG00000017548	1.60553	1.37858	1.81363	1.78989	2.121	1.72963	2.04213	1.65294	1.82894	1.82409	1.4354	1.74771	1.68827	1.54973	1.6133
ENSMUSG00000017550	0.197357	0.258185	0.224781	0.235788	0.161948	0.186822	0.135643	0.265705	0.220151	0.229945	0.233504	0.229205	0.201328	0.199291	0.168274
ENSMUSG00000017561	0.425337	0.391826	0.5542	0.542653	0.56167	0.586233	0.603858	0.605899	0.398154	0.490654	0.518818	0.414529	0.443471	0.51741	0.425657
ENSMUSG00000017588	0	0.0483169	0	0.0610706	0	0.115893	0.0783413	0.0725594	0.127149	0.0256759	0.141702	0.165473	0.174417	0.115901	0.100659
ENSMUSG00000017607	5.93183	10.6514	6.41433	5.94217	5.4224	9.4015	11.5166	5.73308	6.95344	9.19841	9.52842	5.61772	5.85458	8.18476	9.16473
ENSMUSG00000017615	9.06346	8.18929	9.48793	7.34393	8.5349	7.07141	9.43151	7.12549	6.30847	7.97572	9.90969	7.88693	7.13075	7.77195	8.63032
ENSMUSG00000017631	0.589286	0.809546	0.508972	0.523891	0.509747	0.466901	0.663954	0.524029	0.459997	0.526546	0.817944	0.537776	0.618076	0.652769	0.669999
ENSMUSG00000017639	0.250579	0.286942	0.338473	0.242845	0.236947	0.345632	0.373825	0.282257	0.22917	0.330268	0.333674	0.211131	0.26084	0.394348	0.360238
ENSMUSG00000017652	0.0406615	0.0618117	0.0802735	0.201829	0.114147	0.185327	0.0626386	0.0928251	0.0813308	0.0656941	0.0815758	0.0952601	0.0278914	0.0667223	0.0536551
ENSMUSG00000017664	1.97102	2.06978	2.36542	1.44509	1.32795	1.70214	1.51497	1.50381	1.75853	2.18721	1.63722	1.74984	1.9355	2.05405	1.65908
ENSMUSG00000017667	0.226459	0.267752	0.198699	0.306197	0.367309	0.275241	0.108534	0.28721	0.314557	0.172775	0.426282	0.235795	0.218624	0.192682	0.159374
ENSMUSG00000017670	0.479341	0.555206	0.406853	0.448773	0.483398	0.400767	0.378146	0.515773	0.384731	0.49944	0.620691	0.47685	0.498436	0.504334	0.449611
ENSMUSG00000017677	9.8285	14.0311	8.63381	14.1745	14.138	17.8136	20.6368	11.7704	15.0435	12.6997	8.20948	11.5039	12.7468	13.0936	16.0126
ENSMUSG00000017679	1.82762	1.61487	1.33221	1.5262	1.89437	1.69162	1.97514	1.78925	1.42358	1.43948	1.94613	1.97616	1.71653	1.60715	1.79204
ENSMUSG00000017686	0.723606	0.571587	0.743784	0.821569	0.893119	0.730477	0.784903	0.693982	0.684801	0.714977	0.658536	0.747212	0.650864	0.702179	0.757559
ENSMUSG00000017688	0.242568	0.36086	0.252568	0.272127	0.23987	0.335953	0.352941	0.276877	0.242983	0.18963	0.215589	0.267641	0.247972	0.245669	0.271347
ENSMUSG00000017692	0.159949	0.121573	0.031577	0.102443	0.122132	0.134139	0.141926	0.15336	0.150367	0.126625	0.156881	0.113249	0.146288	0.163311	0.114818
ENSMUSG00000017697	0.248118	0.178216	0.382069	0.204997	0.183884	0.312121	0.155947	0.237898	0.230772	0.306665	0.298668	0.302266	0.197426	0.157428	0.149297
ENSMUSG00000017707	45.275	33.5972	27.0498	46.9629	43.1992	38.3583	42.2098	39.8853	40.8433	37.9687	29.7924	39.1179	35.0012	38.4432	40.4248
ENSMUSG00000017713	1.42226	1.57314	1.06865	0.815747	0.7151	1.33518	1.05952	1.67188	1.71962	1.41473	0.908535	1.25987	1.51435	1.11466	1.14286
ENSMUSG00000017715	0.980322	1.00059	0.783353	0.78334	0.754836	0.782983	1.03555	0.927152	0.873038	0.897511	1.17796	0.850615	0.994791	0.909004	0.783546
ENSMUSG00000017716	3.56164	4.09161	4.3366	3.63013	2.19255	3.95531	2.57345	3.32248	4.52933	4.16239	2.80498	4.37676	5.43183	3.2238	3.69304
ENSMUSG00000017718	0.335759	0.248822	0.347997	0.290309	0.226214	0.298413	0.356891	0.344923	0.226659	0.294965	0.437844	0.209761	0.356982	0.367302	0.33229
ENSMUSG00000017720	0.23999	0.136808	0	0.0329372	0.115494	0	0.316889	0.078267	0.102863	0.0415433	0.0917092	0	0.0940684	0.262537	0
ENSMUSG00000017721	7.06602	8.88776	7.64116	5.1462	6.30843	5.65706	5.45432	5.76635	4.50789	6.75469	8.8245	4.60826	6.70648	5.63363	5.84439
ENSMUSG00000017723	4.73563	2.49108	3.76242	4.42009	3.6964	2.73749	2.63339	2.61482	2.88786	2.40262	2.11127	3.42755	2.56172	2.65344	2.86536
ENSMUSG00000017724	0.232826	0.295419	0.155686	0.0938005	0.227707	0.225928	0.222142	0.162883	0.236605	0.227518	0.120542	0.046921	0.206072	0.0903774	0.118927
ENSMUSG00000017733	0	0	0	0	0	0	0	0	0	0	0	0	0	0	0
ENSMUSG00000017734	0.423084	0.315393	0.144562	0.359561	0.822256	0.3115	0.391055	0.594369	0.390577	0.374638	0.587631	0.45747	0.379508	0.42723	0.463805
ENSMUSG00000017737	0.179149	0.319697	0.230658	0.0897966	0.104957	0.127804	0.0575955	0.0711263	0.140218	0.103821	0.260444	0.15815	0.138915	0.127813	0.0863366
ENSMUSG00000017740	0.0211078	0.037817	0.00892947	0.00579384	0.0507899	0.0164923	0.0111485	0.0172095	0.0180942	0.0146154	0.0201652	0.00941916	0.0206839	0.00659739	0.023874
ENSMUSG00000017747	2.57371	3.42338	2.82277	1.53391	2.00695	1.82474	2.24671	2.2305	2.28796	2.82987	2.45422	1.67488	2.45197	2.08556	1.84902
ENSMUSG00000017754	1.01943	1.36089	1.1655	0.973178	1.15197	1.2704	0.62022	1.22254	1.00663	1.10237	1.51017	1.18911	1.47821	1.34107	0.909287
ENSMUSG00000017756	1.20391	1.70535	1.14267	1.21053	1.04463	1.0322	1.17243	1.13555	0.957749	0.996344	1.67401	1.08918	1.27241	1.32469	1.27312
ENSMUSG00000017760	16.1267	19.6	19.0427	15.2581	13.5694	17.7035	13.2437	15.731	12.3444	13.9978	18.6637	14.4249	17.6044	15.4857	16.5153
ENSMUSG00000017764	1.76673	1.53469	1.07958	1.02378	1.79493	0.690207	1.19234	1.69652	1.38828	1.52914	2.10042	1.00738	1.03875	1.59526	1.46539
ENSMUSG00000017765	0.281635	0.532188	0.494223	0.310653	0.210832	0.342303	0.241031	0.363141	0.445965	0.436061	0.523168	0.309538	0.307666	0.376559	0.371633
ENSMUSG00000017767	0.600877	0.68507	0.323522	0.944619	0.736064	0.59753	0.908817	0.561162	0.655567	0.595718	0.949782	0.511896	0.899275	1.01587	0.432487
ENSMUSG00000017774	4.2027	4.57142	4.23262	3.26667	2.99033	2.79783	3.10577	3.51483	2.99434	3.90751	5.23198	2.82767	3.2681	3.2863	2.90653
ENSMUSG00000017776	7.40849	5.72622	7.87027	6.93385	8.62411	6.59461	8.56249	6.37739	6.72562	6.90901	6.90487	7.28071	6.66313	6.78085	6.72943
ENSMUSG00000017778	37.4253	27.5492	90.1926	48.6955	51.1113	66.6941	59.4193	40.4737	57.7451	44.2598	29.8379	54.7662	42.9402	51.6992	44.4019
ENSMUSG00000017781	3.4489	3.64118	5.70436	3.19703	4.02173	3.82471	3.97676	3.56147	2.97194	3.69692	4.41614	3.44097	3.33895	3.45746	3.31053
ENSMUSG00000017801	19.9022	16.0681	24.4627	21.5903	22.0541	19.2705	25.6129	18.9128	17.5352	18.2601	18.2765	18.3679	16.9177	21.4594	20.6578
ENSMUSG00000017802	4.86052	4.70124	5.89894	4.23416	4.22762	3.5409	4.92524	4.07573	3.51127	4.08533	4.09634	3.81902	4.13339	4.05869	4.57373
ENSMUSG00000017817	0.370692	0.637199	0.720558	0.473009	0.409846	0.265128	0.267075	0.46001	0.499057	0.451481	0.716993	0.483953	0.352071	0.463746	0.39734
ENSMUSG00000017830	0.912808	1.11199	1.5552	5.11749	3.32771	0.889071	1.43314	1.02764	0.844117	1.7576	1.20414	0.859303	0.926336	1.46365	0.594001
ENSMUSG00000017831	2.79873	1.98841	3.78942	2.66496	3.10097	2.88986	3.44913	2.55377	2.79281	2.65601	2.38507	2.95279	2.57101	2.59202	2.76491
ENSMUSG00000017832	0.161694	0.18435	0	0.15534	0	0.442181	0	0.369127	0	0.391857	0	0.25254	0.443651	0.176884	0
ENSMUSG00000017837	7.53685	7.88881	11.8867	5.62267	6.05185	7.63792	7.26464	5.76728	4.80047	6.02038	7.6213	5.91857	7.12419	6.67885	6.75614
ENSMUSG00000017843	1.10185	1.03866	0.994725	1.03948	1.14321	1.25393	1.32812	1.05071	1.00265	1.07774	1.12838	1.15447	1.13608	1.02211	1.2443
ENSMUSG00000017858	1.08875	1.14832	1.05055	1.27711	0.824198	1.05937	1.23624	0.958822	1.1378	1.20069	1.01988	1.07632	0.978981	1.01707	1.25265
ENSMUSG00000017861	0.140858	0.289962	0.13904	0.187949	0.0922656	0.107001	0.137428	0.174179	0.140872	0.175423	0.193628	0.152776	0.203977	0.115569	0.111522
ENSMUSG00000017868	4.08266	2.84926	4.74776	2.50401	3.86626	3.74954	2.5994	2.74006	2.34601	3.06273	4.55821	2.97614	3.34734	3.23465	3.30868
ENSMUSG00000017897	0.0179377	0.0121191	0.00590208	0.00446778	0.00671408	0.00726724	0.00491251	0.00834158	0.00797309	0.0104653	0.0079971	0.0041505	0.0145828	0.00436065	0.00736394
ENSMUSG00000017922	0	0	0	0	0	0	0	0	0	0	0	0	0	0	0
ENSMUSG00000017929	0.578388	0.795272	1.00711	1.11132	1.18464	0.759219	1.37713	0.74734	0.555307	0.686832	1.11396	0.794948	0.688743	1.02249	0.776649
ENSMUSG00000017943	0.0418029	0.0834053	0	0.066934	0.0704108	0.114318	0.0128794	0.103384	0.0209035	0.0422115	0.167732	0.054408	0.0477907	0.0152434	0.121355
ENSMUSG00000017950	9.70685	11.7219	11.3328	7.3225	9.11708	9.38258	12.0447	8.47909	6.75603	9.63602	11.8878	8.24594	9.53558	10.1059	10.292
ENSMUSG00000017969	0.110654	0.209807	0.299185	0.120172	0.0810349	0.184194	0.0667024	0.151017	0.147954	0.163231	0.218779	0.135254	0.125404	0.157891	0.118081
ENSMUSG00000017978	0.0616823	0.0384118	0.0488297	0.0676683	0.0644627	0.0595674	0.0587061	0.0664564	0.0607722	0.055995	0.0661625	0.0613638	0.0625582	0.0630233	0.058023
ENSMUSG00000017999	1.69949	1.86648	1.26697	1.12463	1.38122	1.33252	1.21932	1.87204	1.22126	1.49049	1.72464	1.25292	1.61412	1.04009	1.30791
ENSMUSG00000018001	0.26739	0.292661	0.30485	0.339086	0.33328	0.310771	0.257033	0.398298	0.302849	0.264063	0.391604	0.31948	0.271453	0.312987	0.347191
ENSMUSG00000018008	0.253836	0.351034	0.51504	0.460628	0.475053	0.359935	0.42579	0.477531	0.324377	0.541113	0.421232	0.396451	0.425619	0.637642	0.372168
ENSMUSG00000018012	1.26781	1.31161	1.80765	0.721773	0.632721	0.770455	1.21523	0.696764	0.704406	0.967261	1.19325	1.24674	0.644181	0.975978	0.520472
ENSMUSG00000018040	6.40261	6.7926	10.7601	6.12696	4.60071	5.85921	6.74016	5.60628	5.75164	6.66509	5.91559	6.43827	6.35999	6.86706	6.82503
ENSMUSG00000018042	5.41496	6.67122	3.38542	3.57244	4.3067	4.77358	3.63588	4.7777	3.98324	4.49098	5.07214	3.67667	4.67983	4.14187	4.53539
ENSMUSG00000018068	0.675876	0.53655	0.518898	0.62046	0.539691	0.486036	0.462747	0.605748	0.578306	0.658215	0.552426	0.562993	0.625018	0.531253	0.535114
ENSMUSG00000018076	0.230468	0.321587	0.157888	0.199932	0.266518	0.246145	0.313702	0.217912	0.238231	0.204238	0.253038	0.191618	0.237525	0.238322	0.236938
ENSMUSG00000018102	10.0677	11.1019	10.5365	6.7977	9.98841	13.9687	9.31802	6.86118	10.6753	7.82262	6.34514	9.15667	9.20786	11.0283	8.92067
ENSMUSG00000018126	1.78169	1.76457	0.928083	1.73643	1.96691	1.98416	1.71426	2.1562	2.4345	2.55429	2.10161	2.20606	2.13211	2.37176	1.97147
ENSMUSG00000018143	3.80376	5.46595	5.30438	2.74325	4.25941	5.35951	4.47996	4.02905	4.09392	3.99627	4.36872	3.29134	4.27873	4.12653	3.48708
ENSMUSG00000018160	1.09001	1.3875	0.81118	1.23358	1.42262	1.20949	1.23958	1.30606	1.2542	1.15137	1.54945	1.14089	1.46796	1.15183	1.26512
ENSMUSG00000018166	12.4922	18.2674	13.9333	12.0166	9.00619	12.0982	16.523	11.7645	9.72418	11.4541	15.1401	12.825	16.4684	13.0449	14.7245
ENSMUSG00000018167	1.78059	1.73586	2.048	1.45279	1.63431	1.73602	1.69826	1.61416	1.55623	1.73858	1.60147	1.20913	1.54354	1.51877	1.25856
ENSMUSG00000018168	0.0463018	0.0346431	0.0299935	0.0778444	0.0974856	0.0316552	0.0508209	0.0990951	0.039071	0.115717	0.0986974	0.0655365	0.073446	0.0823092	0.0458234
ENSMUSG00000018169	0.113426	0.0950876	0.118549	0.0833296	0.134859	0.218954	0.0863384	0.190396	0.0700643	0.105103	0.124934	0.12505	0.146455	0.109485	0.084521
ENSMUSG00000018171	1.86115	1.45857	2.39233	2.44118	2.40106	2.67487	2.92605	1.75044	1.9817	1.80416	1.38047	2.03019	1.57546	1.70587	2.17172
ENSMUSG00000018189	0.882512	0.71584	1.11673	0.892655	0.864372	0.978113	0.963031	0.838705	0.944807	0.885641	0.639568	1.04438	0.901362	0.79105	0.991129
ENSMUSG00000018196	0.830977	0.626254	0.750741	0.832153	0.806582	0.741437	0.898249	0.791764	0.71309	0.780788	0.866527	0.912898	0.72458	0.758822	0.908812
ENSMUSG00000018199	1.08103	0.850523	1.11117	1.02568	1.47472	0.855117	1.07351	1.14215	1.0856	1.05009	1.20089	1.0535	1.05406	0.928477	1.1176
ENSMUSG00000018209	0.781192	0.633037	0.550794	0.725348	0.770451	0.595303	0.583245	0.772163	0.603519	0.714535	0.777633	0.65201	0.625635	0.655633	0.719943
ENSMUSG00000018211	0	0	0.0482343	0.0156483	0	0	0.0301103	0	0	0	0	0	0.0223457	0	0
ENSMUSG00000018217	9.25183	15.9076	10.5199	10.0911	12.3425	24.4396	23.1446	10.8322	11.6495	12.3369	14.1411	10.3531	12.3078	14.4022	20.5185
ENSMUSG00000018238	0.0170575	0.0194475	0.101024	0.0163873	0	0.0466468	0.0315323	0.0778803	0	0.0620071	0.0456281	0	0.0234009	0.03732	0.05402
ENSMUSG00000018239	0.775972	0.543236	1.45129	0.745482	1.10064	0.893489	0.85564	0.776952	1.06196	0.709324	0.637275	0.744177	0.747049	0.804196	0.883822
ENSMUSG00000018259	0	0	0	0	0	0	0	0	0.0206111	0	0	0	0	0	0
ENSMUSG00000018263	0	0	0	0	0	0	0	0	0	0	0	0	0	0	0
ENSMUSG00000018286	32.1738	27.6591	68.2136	27.1534	34.594	38.7753	28.8237	28.2826	32.7894	31.0517	25.0756	29.9442	31.6662	31.7953	28.7178
ENSMUSG00000018287	5.30187	5.65361	3.81734	6.43185	5.95347	7.6759	6.22651	4.69901	6.14453	4.98837	4.3103	5.32561	4.53528	6.23212	7.14427
ENSMUSG00000018293	87.6957	110.638	144.149	83.2412	99.6054	118.646	111.259	94.4903	90.6655	104.533	98.4168	86.785	96.4542	92.7643	86.8561
ENSMUSG00000018322	1.38497	1.60939	1.04504	1.36254	1.36826	1.6388	1.53861	1.52766	1.24859	1.31513	1.46943	1.45594	1.3428	1.38397	1.37066
ENSMUSG00000018326	9.20079	9.23253	9.81275	9.48837	9.33858	10.0536	11.1768	8.32459	8.16079	8.98169	10.1131	8.59728	8.93522	8.89671	9.25127
ENSMUSG00000018334	0.160677	0.288877	0.169933	0.145034	0.175468	0.197972	0.164833	0.214642	0.172171	0.187209	0.263314	0.209586	0.228909	0.218267	0.222274
ENSMUSG00000018339	8.66535	7.74317	7.45693	6.70259	8.28325	10.0864	4.95621	7.89587	9.66614	8.9385	5.26986	7.38003	8.1691	8.16691	6.63783
ENSMUSG00000018340	1.06938	1.54557	1.44582	1.32623	1.07709	1.14613	0.491215	1.70642	1.18615	1.05758	1.93303	1.18095	1.05214	1.06113	1.11178
ENSMUSG00000018341	0.017981	0.0102502	0.00819183	0.0252473	0.0279566	0.0189124	0.0127844	0.022103	0.0228243	0.0184361	0.029599	0.0259232	0.0341555	0.0166441	0.0219018
ENSMUSG00000018347	0.691622	0.530741	0.72471	0.598002	0.698961	0.523763	0.639263	0.522248	0.598578	0.60598	0.583481	0.515175	0.583894	0.616919	0.572854
ENSMUSG00000018362	10.8322	9.79899	10.7349	12.0187	11.8494	11.2371	9.72378	9.08594	10.6181	11.0662	7.99922	11.9116	11.0974	12.0028	10.8331
ENSMUSG00000018363	0.677629	0.640932	0.652767	0.694702	0.667924	0.666605	0.819295	0.71889	0.642119	0.688256	0.701965	0.681278	0.705623	0.741291	0.759044
ENSMUSG00000018372	0.547173	0.492965	0.611875	0.731531	0.773396	0.920826	0.728562	0.580888	0.642895	0.621296	0.60389	0.663359	0.666669	0.724154	0.745252
ENSMUSG00000018377	3.4965	3.25828	3.06398	3.71559	3.94224	3.47347	3.68029	3.51049	3.32913	3.58831	4.29474	3.48834	3.38713	3.46591	3.92081
ENSMUSG00000018378	0.175932	0.21312	0.123011	0.146718	0.156397	0.170396	0.13777	0.231496	0.210773	0.193936	0.209161	0.190818	0.192752	0.233893	0.179918
ENSMUSG00000018379	30.4555	29.8582	43.6232	35.3544	37.6059	36.1107	43.0407	35.6657	41.3561	37.3049	32.3458	35.3303	37.139	33.5782	35.47
ENSMUSG00000018381	4.04139	4.5483	4.37228	1.5003	2.48691	3.33887	2.71191	2.37672	2.18654	2.2593	2.70897	1.9956	2.38912	2.61951	2.6377
ENSMUSG00000018387	0.100029	0.0950372	0.0329127	0.0427105	0.0374409	0.0607883	0.0410917	0.0634317	0.100039	0.0673377	0.0445956	0.0520765	0.0914856	0.024317	0.0175992
ENSMUSG00000018395	0.410655	0.427566	0.351755	0.368435	0.342985	0.361962	0.21331	0.41063	0.386936	0.328993	0.367675	0.386947	0.302638	0.337854	0.322443
ENSMUSG00000018398	1.73515	1.69787	1.4222	1.33953	1.47434	1.37692	1.55367	1.54732	1.40607	1.3704	1.94257	1.49414	1.60466	1.69902	1.32471
ENSMUSG00000018401	2.88842	2.62786	2.77915	2.21434	2.34246	1.52925	2.3012	2.27013	1.68508	1.95622	3.54453	2.16449	2.21478	2.1544	2.39466
ENSMUSG00000018405	1.96407	2.09413	1.93873	1.72966	1.53157	1.49197	1.98347	1.47382	1.22766	1.7629	1.45939	2.01664	1.42209	1.57165	1.95818
ENSMUSG00000018411	0.0734406	0.14221	0.0690409	0.0716749	0.0706856	0.0669456	0.079733	0.109109	0.0891866	0.0593267	0.146558	0.0801098	0.0767636	0.0803402	0.0553766
ENSMUSG00000018412	0.344467	0.461312	0.333187	0.404103	0.387774	0.409465	0.401586	0.386272	0.350559	0.4174	0.553324	0.335238	0.409639	0.378722	0.387847
ENSMUSG00000018415	1.02854	0.942882	0.679135	1.02819	1.06521	0.87423	1.03418	0.991572	0.834037	0.791579	1.04104	0.944317	0.972478	0.786862	0.896868
ENSMUSG00000018417	0.490573	0.353693	0.353253	0.431288	0.454166	0.409224	0.443648	0.392374	0.407674	0.396864	0.395567	0.427748	0.428015	0.430101	0.36102
ENSMUSG00000018425	1.2131	0.858397	0.99191	1.08136	1.26053	1.17183	1.05432	1.06089	1.02761	1.08234	0.883894	0.881348	1.08465	0.947431	1.11336
ENSMUSG00000018427	0.444696	0.419389	0.273084	0.230346	0.310655	0.403499	0.367465	0.444437	0.285904	0.315364	0.353574	0.473699	0.534165	0.412495	0.395889
ENSMUSG00000018428	1.93478	2.48706	1.74867	1.68523	1.74352	1.75734	1.85573	1.99037	1.57368	2.00771	2.60632	1.62213	1.8156	1.82016	2.02961
ENSMUSG00000018433	0.955899	1.1134	0.765052	1.19136	0.90512	1.01737	1.14621	1.22675	1.12394	1.13325	1.05044	1.1056	1.15544	0.915698	0.850909
ENSMUSG00000018442	4.36114	3.45732	6.3339	3.91402	5.02189	5.21618	4.60439	4.98854	4.91718	4.21863	4.07438	4.65663	4.42055	4.27453	4.51585
ENSMUSG00000018446	7.64355	10.3646	11.5852	8.38604	8.60834	10.4513	10.2002	8.23421	9.05782	10.0018	9.64843	8.54734	10.9825	8.28743	8.02114
ENSMUSG00000018449	1.47873	0.869304	2.2807	1.15426	1.60858	1.4322	1.39526	1.28349	1.70995	1.28787	1.23611	1.49158	1.11998	1.4997	1.02442
ENSMUSG00000018451	2.38809	1.9144	1.10497	3.72817	4.02238	2.24492	0.689782	3.66287	4.36616	2.44157	5.78917	3.84638	1.43333	2.36753	3.42696
ENSMUSG00000018459	0.018933	0.0215858	0.0101938	0.00165355	0.00579814	0.00470688	0	0.00589386	0.00516404	0.0062568	0.00230204	0	0.00708379	0.00376576	0
ENSMUSG00000018470	0.25952	0.138079	0	0.0498646	0.291415	0	0.127932	0.118491	0.155727	0.104823	0.231402	0.0810659	0.0474709	0.132487	0.0821884
ENSMUSG00000018474	4.15495	4.22244	2.89975	3.95285	5.43226	4.6801	4.40919	4.62982	4.54169	4.89859	5.92964	5.07223	5.17016	5.15952	4.65881
ENSMUSG00000018476	2.37596	2.11769	1.16883	1.606	2.32035	2.05296	2.01726	2.17315	2.25235	2.15692	2.92938	2.06697	2.16596	2.87857	1.78922
ENSMUSG00000018479	0	0	0	0	0	0	0	0	0	0	0.0146161	0	0	0	0
ENSMUSG00000018481	1.3831	1.32526	1.32168	1.45833	1.57787	1.32784	1.38266	1.37439	1.33909	1.37879	1.44644	1.27926	1.28852	1.35745	1.46783
ENSMUSG00000018486	0	0	0	0.00502169	0	0	0.00966272	0	0	0	0	0	0	0	0
ENSMUSG00000018500	0.107512	0.103424	0.139289	0.0580992	0	0.0367514	0.0745296	0.0536893	0.0705616	0.040711	0.0359488	0.0209896	0.0368735	0.0588062	0.0212802
ENSMUSG00000018501	1.56034	1.89857	1.00533	1.23081	1.27164	1.3734	1.38342	1.40861	1.1239	1.25813	1.83724	1.23463	1.46409	1.2741	1.32235
ENSMUSG00000018507	0.270587	0.318784	0.347224	0.233959	0.303842	0.246656	0.141725	0.226496	0.236787	0.262302	0.295555	0.239481	0.247476	0.320675	0.228515
ENSMUSG00000018509	1.37758	1.57995	1.89401	1.18953	1.79549	1.50241	1.65225	1.09508	1.2055	1.29168	1.57927	1.43438	1.63115	1.4173	1.68795
ENSMUSG00000018537	2.10145	1.51893	0.833703	1.55521	1.86294	1.56731	1.93307	1.7904	2.15696	2.0103	2.23238	2.08863	1.54493	1.8369	1.7832
ENSMUSG00000018541	0.802055	0.860458	0.841186	0.60466	0.750523	0.594036	0.751632	0.680265	0.584889	0.749151	0.819448	0.713333	0.947504	0.597123	0.652654
ENSMUSG00000018543	0.026451	0.0150786	0	0.0254117	0	0	0.0488971	0	0	0	0	0.0413123	0.0362878	0	0
ENSMUSG00000018547	0.429067	0.351036	0.294118	0.393124	0.468416	0.336798	0.359864	0.448941	0.262233	0.462145	0.478224	0.421937	0.392421	0.469377	0.490688
ENSMUSG00000018548	0.263354	0.246638	0.300806	0.23373	0.219678	0.164615	0.194734	0.23762	0.274668	0.240095	0.253271	0.23308	0.264948	0.219502	0.218436
ENSMUSG00000018554	1.31331	1.32456	1.01715	0.757023	0.952892	1.04982	1.04581	1.107	1.5155	1.19965	0.86475	0.788916	1.57996	1.32618	0.959808
ENSMUSG00000018559	5.87818	5.1645	5.9618	4.20258	5.10745	4.21415	5.62845	4.07114	3.93367	4.63807	6.21642	3.64902	5.23405	4.52713	4.8409
ENSMUSG00000018565	3.3995	2.47622	3.52585	2.79261	2.43422	3.05394	3.08143	2.3057	2.89479	2.31833	2.0098	2.35977	1.97138	2.25468	2.62649
ENSMUSG00000018566	2.90877	5.7799	7.19859	3.53302	3.56955	3.80682	2.45811	4.55339	4.11423	3.82675	8.39219	3.86158	3.42043	4.11393	4.34275
ENSMUSG00000018567	63.5796	48.4894	89.9863	64.812	74.8542	78.4648	79.4186	52.4856	56.0344	55.3068	52.7613	58.2908	54.9219	63.5853	64.3684
ENSMUSG00000018569	108.209	144.607	181.252	93.4667	114.931	126.57	136.405	108.419	87.8524	114.088	131.386	107.752	121.497	121.392	119.774
ENSMUSG00000018570	1.5497	1.2331	1.81652	1.17864	1.19636	1.32435	1.07428	0.994998	1.25925	1.44748	1.51134	0.65552	0.885837	1.05956	1.53369
ENSMUSG00000018572	7.40445	4.2842	11.0044	5.24854	7.47367	5.53619	8.76634	6.39419	4.40982	5.77983	7.26984	6.10714	4.7176	8.22143	5.44518
ENSMUSG00000018574	43.2606	38.6489	42.2149	33.3004	31.4606	35.1781	37.5578	35.4906	30.3101	32.3987	40.8054	38.3588	36.989	36.4453	42.2671
ENSMUSG00000018581	0.0087751	0.0127142	0.0151583	0.0112404	0.0110853	0.0179978	0.0155457	0.0100162	0.0104214	0.00974694	0.0117365	0.010279	0.0130416	0.00999948	0.0121582
ENSMUSG00000018583	3.32594	4.28689	3.56979	2.85199	2.44105	2.76697	2.926	3.52573	2.46965	3.09543	3.82757	2.57643	3.34881	2.56076	2.84477
ENSMUSG00000018585	2.37208	1.94811	2.21447	2.32522	2.19409	2.88061	1.9621	1.78058	2.14714	2.14355	1.65621	2.16009	1.86428	2.34863	1.96082
ENSMUSG00000018589	0	0.000674664	0	0.001137	0	0	0.00218781	0	0	0.00071704	0	0	0	0	0
ENSMUSG00000018593	4.50586	6.59997	5.88988	6.71535	5.25264	6.00995	3.44981	6.85287	6.26215	5.62848	7.8109	4.9409	5.37304	5.57386	4.67234
ENSMUSG00000018595	0	0.00297841	0	0	0	0	0	0	0.00783788	0	0.00698799	0	0	0.0057156	0.00827322
ENSMUSG00000018599	2.0364	1.93968	3.43502	0.866754	2.34457	1.33936	1.23894	1.79481	1.58546	1.65546	2.10307	1.73118	1.73281	1.97393	1.55106
ENSMUSG00000018604	1.93756	3.3469	1.70647	2.27063	3.26353	2.58079	3.13404	2.45946	2.0171	2.30732	3.21697	2.15223	2.38314	2.43022	2.18203
ENSMUSG00000018620	0.00502212	0	0.00743597	0.0024124	0.00845901	0.00686695	0.0185677	0.00859867	0.00376696	0.0121709	0.00335849	0.00392188	0.00688978	0	0.00397619
ENSMUSG00000018623	0.485469	0.151764	0.417372	1.68504	1.21336	0.899344	1.82382	0.64351	1.33909	1.08163	0.31418	1.12511	1.18163	0.788051	0.595142
ENSMUSG00000018634	0.00275117	0	0.008147	0.00264307	0	0	0.00508578	0	0	0	0	0	0	0	0
ENSMUSG00000018648	0.193612	0.0946028	0.0982869	0.0637729	0.0931743	0.514339	0.143164	0.0947126	0.21576	0.120654	0.110979	0.129596	0.0607116	0.127081	0.192706
ENSMUSG00000018651	0.259419	0.240312	0.137181	0.251451	0.163857	0.259702	0.226935	0.222084	0.253654	0.244179	0.241639	0.224292	0.225611	0.235648	0.238401
ENSMUSG00000018654	0.0507348	0.0586046	0.0593054	0.111592	0.0539717	0.0438137	0.0542982	0.0914379	0.0701009	0.119718	0.0982137	0.081325	0.071434	0.089094	0.0676522
ENSMUSG00000018656	0	0	0	0	0	0	0	0	0	0.0110894	0	0	0	0	0
ENSMUSG00000018659	25.4135	23.8375	30.6893	12.5369	15.5947	18.0777	16.0588	15.0258	11.5458	14.2891	15.3388	12.4372	14.7664	13.7546	14.5098
ENSMUSG00000018661	3.48507	3.9659	3.20687	3.34182	3.36064	2.99736	3.63981	3.22884	2.6879	3.22885	4.00284	2.83944	3.72765	3.64016	3.06583
ENSMUSG00000018666	3.04994	2.50337	2.04862	3.0977	2.7155	2.79665	3.1471	3.33026	2.8517	2.86471	2.63098	3.43876	2.81421	2.64549	2.791
ENSMUSG00000018669	6.92354	6.54361	8.73755	5.73148	4.53388	5.41468	4.09083	6.02681	5.84352	5.6766	4.72525	4.52751	5.66348	5.50707	5.40988
ENSMUSG00000018672	1.14966	0.856118	0.889457	1.08459	1.1165	1.07631	0.899881	1.3832	1.25853	1.41818	0.914277	0.77647	0.909378	1.22368	1.00043
ENSMUSG00000018677	30.755	30.5869	36.3597	15.9779	20.5615	22.1908	20.4235	16.1753	16.2189	20.7547	23.6047	19.5833	22.4269	22.0241	20.791
ENSMUSG00000018678	0.336882	0.831431	0.316886	0.327453	0.360483	0.671982	0.44692	0.357387	0.392407	0.489852	0.455874	0.328074	0.456727	0.429231	0.420478
ENSMUSG00000018697	0.107462	0.181564	0.122689	0.138067	0.104676	0.145166	0.179505	0.17143	0.124305	0.147472	0.147191	0.115262	0.145649	0.128888	0.13736
ENSMUSG00000018698	0	0	0	0	0	0	0	0	0	0	0	0	0	0	0
ENSMUSG00000018707	3.36249	6.19184	3.03602	3.31647	2.64463	2.29393	2.81304	3.61098	2.59471	3.01889	6.53973	2.95897	3.24087	3.14506	3.18442
ENSMUSG00000018727	0.0792771	0.0395435	0.117381	0.0856824	0.100148	0.0812991	0.0732755	0.09049	0.0445977	0.0720467	0.106032	0.0154773	0.163139	0.0650438	0.0627664
ENSMUSG00000018733	1.62528	1.75194	1.44388	1.81692	1.59275	1.81826	1.80269	1.7371	1.66238	1.53971	1.77855	1.79998	1.6216	1.42238	1.61434
ENSMUSG00000018736	0.907922	0.899772	1.07545	0.691088	0.776392	0.916754	0.865009	0.714807	0.687992	0.744719	0.865597	0.789006	0.574876	0.743641	0.803618
ENSMUSG00000018740	10.4681	11.9456	10.872	9.82164	10.7821	10.6579	12.1119	9.41282	9.9419	10.4715	8.71278	9.23336	10.5383	11.6575	11.3587
ENSMUSG00000018750	1.74996	1.78455	1.68899	1.58157	1.65935	1.43567	1.282	1.8717	1.87652	1.92413	2.62659	1.90308	1.805	1.85055	1.7447
ENSMUSG00000018752	0.0434069	0.0593867	0	0.0417013	0.0877349	0.142445	0.0481449	0.0693648	0.07814	0.0315584	0.0580558	0.0271179	0.0595493	0.0569819	0.0687335
ENSMUSG00000018761	7.81808	9.67882	12.6281	7.77642	7.18275	6.64074	8.64955	7.88725	7.61152	7.51172	8.52893	7.61621	7.55661	7.06235	7.69041
ENSMUSG00000018765	1.95958	1.80577	2.10547	1.43831	1.83043	1.32785	1.89137	1.80127	1.28339	1.68805	2.33484	1.67924	1.64947	1.9097	1.57435
ENSMUSG00000018770	120.08	110.486	127.342	106.825	117.537	146.132	137.663	118.826	123.149	124.958	100.964	130.569	125.201	116.334	114.434
ENSMUSG00000018774	3.50778	3.34422	3.76101	4.532	3.87097	3.30781	2.68322	3.52068	3.81054	4.1039	3.23557	4.81738	3.8996	3.90349	2.873
ENSMUSG00000018776	0	0.128752	0	0.108492	0	0.154412	0.10438	0	0	0.0684195	0.0755201	0	0.0774628	0.0617692	0
ENSMUSG00000018796	0.43695	0.440533	0.470521	0.42325	0.371029	0.385139	0.413884	0.348302	0.278989	0.367562	0.681008	0.437104	0.58706	0.375289	0.491761
ENSMUSG00000018800	0.0772888	0.110637	0.0712053	0.123753	0.0983592	0.112725	0.117475	0.137232	0.154593	0.0894906	0.128641	0.166315	0.0848251	0.10146	0.149581
ENSMUSG00000018809	0.088135	0.105158	0.127462	0.118147	0.0690466	0.0784719	0.0644124	0.107619	0.0645703	0.0794758	0.082241	0.0544209	0.0815447	0.0784774	0.08763
[truncated: 51,466 more rows]

## Sheet: CO_VIV
gene	ens	baseMean	log2FoldChange	lfcSE	stat	pvalue	padj	PC_CO_1	PC_CO_2	PC_CO_3	PC_CO_4	PC_VIV_1	PC_VIV_2	PC_VIV_3
Gnai3	ENSMUSG00000000001	1715.4	0.0660867	0.0824785	0.80126	0.422981	0.694392	1544.91	1689.06	1673.96	1776.29	1787.8	1459.73	1529.98
Cdc45	ENSMUSG00000000028	90.784	-0.301406	0.19046	-1.58251	0.113532	0.353201	98.7157	70.7573	61.5379	58.9733	85.6904	101.047	96.2122
H19	ENSMUSG00000000031	3.89	-0.603321	0.636419	-0.947994	0.343133		0.946768	0	2.43707	4.44755	2.18198	4.09777	3.90209
Scml2	ENSMUSG00000000037	8.41865	-0.917913	0.440172	-2.08535	0.0370376		7.88373	5.95374	3.11806	8.50375	8.58083	18.9511	10.8549
Apoh	ENSMUSG00000000049	19.8743	-0.281583	0.342276	-0.822678	0.410691	0.684833	12.7394	9.33104	18.3356	13.3748	16.8501	18.1742	10.8906
Narf	ENSMUSG00000000056	444.503	-0.0244009	0.138977	-0.175575	0.860628	0.944401	385.045	276.249	361.082	401.718	334.457	401.677	362.416
Cav2	ENSMUSG00000000058	147.707	0.255912	0.249574	1.0254	0.305176	0.594778	202.219	249.442	131.982	182.562	168.311	120.207	196.89
Klf6	ENSMUSG00000000078	1773.99	0.265964	0.22798	1.16661	0.243367	0.530911	1771.26	2501.81	3507.79	2351.36	2352.64	2528.7	1403.37
Scmh1	ENSMUSG00000000085	107.419	-0.252111	0.168487	-1.49632	0.13457	0.38912	135.253	96.8232	139.734	150.515	127.68	202.845	130.525
Cox5a	ENSMUSG00000000088	1606.12	0.399489	0.142529	2.80287	0.00506503	0.0592892	1688.17	2000.12	2218.34	2175.08	1605.13	1529.84	1436.13
Tbx2	ENSMUSG00000000093	53.1233	0.0401329	0.312161	0.128565	0.897702	0.961482	24.258	24.8411	34.0895	38.8357	24.3756	31.9299	30.6069
Tbx4	ENSMUSG00000000094	2.44021	-0.977332	0.647015	-1.51052	0.13091		3.46722	0	0	0	6.25371	0.952423	5.44822
Ngfr	ENSMUSG00000000120	26.6316	-0.870446	0.411061	-2.11756	0.0342125	0.179911	20.7491	34.5355	14.0701	8.00393	30.0644	50.8601	21.3938
Wnt3	ENSMUSG00000000125	30.0748	0.886644	0.551537	1.60759	0.107926	0.343468	0.770872	0	1.41615	1.41191	0.123485	1.08897	0
Wnt9a	ENSMUSG00000000126	8.33216	-1.34626	0.537878	-2.50291	0.0123176		8.15064	0	10.5727	0	3.14223	14.1273	27.7017
Fer	ENSMUSG00000000127	100.097	-0.208396	0.152941	-1.36259	0.173013	0.445257	115.733	103.874	85.6008	103.161	121.188	103.505	157.99
Xpo6	ENSMUSG00000000131	327.448	-0.0771708	0.136854	-0.56389	0.572829	0.796113	302.876	347.629	262.458	251.368	296.779	373.952	212.781
Tfe3	ENSMUSG00000000134	268.569	-0.158843	0.158648	-1.00123	0.316715	0.605143	166.056	233.27	233.804	210.759	256.742	224.519	196.273
Axin2	ENSMUSG00000000142	377.862	0.44933	0.205774	2.18361	0.0289908	0.163377	214.596	225.887	191.221	203.354	159.416	169.711	108.32
Brat1	ENSMUSG00000000148	99.8119	-0.431529	0.20698	-2.08489	0.0370795	0.187116	80.7783	55.8682	87.9712	85.6558	89.0668	144.152	64.678
Gna12	ENSMUSG00000000149	278.597	-0.424584	0.169421	-2.50608	0.0122078	0.0979854	235.236	301.466	268.181	209.572	327.125	408.59	251.052
Slc22a18	ENSMUSG00000000154	532.423	-0.411707	0.149576	-2.75249	0.00591448	0.0647056	576.737	574.908	784.377	625.254	734.81	962.015	858.765
Itgb2l	ENSMUSG00000000157	72.7278	0.428871	0.31984	1.3409	0.179954	0.454574	65.4206	20.0752	41.0384	82.7166	41.2667	48.1449	20.7757
Igsf5	ENSMUSG00000000159	559.439	0.550876	0.162978	3.38006	0.000724694	0.0172709	717.139	601.555	720.902	716.645	560.311	386.204	463.127
Pih1d2	ENSMUSG00000000167	8.64596	-0.973875	0.411586	-2.36615	0.017974		7.13386	12.1628	7.27888	4.16601	18.7767	10.2151	21.8585
Dlat	ENSMUSG00000000168	413.357	-0.364733	0.168159	-2.16897	0.0300848	0.166662	338.884	293.742	333.444	388.945	382.348	469.584	472.492
Sdhd	ENSMUSG00000000171	2733.22	0.209501	0.150035	1.39635	0.16261	0.430515	2850.7	2502.93	2920.84	2760.23	2902.41	1994.59	2250.07
Fgf23	ENSMUSG00000000182	0.0486821	0.0198295	0.19081	0.103922	0.917231		0	0	0	1.25342	0	0	0
Fgf6	ENSMUSG00000000183	0.045698	0	0.19081	0	1		0	0	0	0	0	0	0
Ccnd2	ENSMUSG00000000184	1591.86	0.156037	0.200802	0.777068	0.437119	0.70542	1648.13	1583.06	1167.9	1088.99	1321.11	1356.52	992.308
Gpr107	ENSMUSG00000000194	830.368	-0.161769	0.135067	-1.19769	0.231037	0.517667	703.702	673.132	645.184	722.088	769.925	837.633	688.168
Nalcn	ENSMUSG00000000197	5.88769	-0.183799	0.587753	-0.312715	0.754497		9.23697	3.82292	3.02636	5.1096	7.33326	9.17072	2.09764
Btbd17	ENSMUSG00000000202	0.451335	0.0987379	0.377283	0.261708	0.793547		0	3.29092	0	2.46386	0	1.12329	0
Slfn4	ENSMUSG00000000204	272.454	1.80367	0.358468	5.03161	4.86391e-07	0.000105958	3027.81	1598.03	352.889	750.483	316.523	457.573	379.629
Th	ENSMUSG00000000214	3.29751	-0.313908	0.641075	-0.489658	0.624376		1.04545	0	1.40317	0	1.85724	1.0855	0
Ins2	ENSMUSG00000000215	22.8931	0	0.250677	0	1	1	0	0	0	0	0	0	0
Scnn1g	ENSMUSG00000000216	1.90953	-1.76297	0.633387	-2.78339	0.00537933		0.121668	0	1.22361	1.22636	6.2361	4.23665	14.9207
Drp2	ENSMUSG00000000223	10.2793	-0.338042	0.391834	-0.862716	0.388294		14.4898	9.7975	4.47473	11.8609	15.084	12.9384	13.825
Tspan32	ENSMUSG00000000244	19.0732	0.0306257	0.529898	0.0577955	0.953911	0.983938	16.9916	5.66341	7.63679	13.7342	11.1135	12.063	9.51609
Lhx2	ENSMUSG00000000247	0.0413418	-0.0308349	0.19081	-0.1616	0.871621		0	0	0	0	0	0.9582	0
Clec2g	ENSMUSG00000000248	1.77236	-1.24723	0.645601	-1.93189	0.0533731		0.0901829	0	0	0	2.14054	0	1.96195
Gmpr	ENSMUSG00000000253	70.3894	-0.312226	0.240167	-1.30004	0.193589	0.472129	112.57	89.0091	143.168	59.6903	142.895	121.532	111.8
Glra1	ENSMUSG00000000263	0.00204653	0.00320013	0.191108	0.0167451	0.98664		0	0	0	0	0.122792	0	0
Mid2	ENSMUSG00000000266	303.189	0.104596	0.133446	0.783809	0.433152	0.70212	422.768	435.528	329.382	485.15	444.868	375.27	342.991
Trim25	ENSMUSG00000000275	1486.65	0.198942	0.153645	1.29482	0.195384	0.475008	2163.16	1917.66	1472.21	1693.89	1602.28	1887.13	1222.86
Dgke	ENSMUSG00000000276	84.2921	0.0577623	0.173525	0.332875	0.739229	0.888722	100.756	113.591	106.163	134.977	108.279	119.646	85.5702
Scpep1	ENSMUSG00000000278	466.321	0.0848522	0.147036	0.577084	0.563882	0.789995	472.369	427.976	421.498	334.894	405.22	417.497	335.338
Mnt	ENSMUSG00000000282	197.42	0.0112431	0.206653	0.0544058	0.956612	0.98495	173.502	114.895	207.615	204.825	190.853	196.684	120.881
Itgb2	ENSMUSG00000000290	174.327	0.350652	0.281791	1.24437	0.213363	0.496408	162.778	88.9707	90.0266	78.6581	73.8973	76.0464	107.708
Hddc2	ENSMUSG00000000295	59.4854	0.310499	0.19712	1.57518	0.115215	0.356407	84.7542	67.5986	108.343	107.974	82.4561	54.1501	101.799
Tpd52l1	ENSMUSG00000000296	47.6776	-0.35918	0.31663	-1.13438	0.256633	0.54509	56.2396	69.1584	74.6586	66.5661	108.694	54.2401	101.951
Pemt	ENSMUSG00000000301	17.483	0.364091	0.336996	1.0804	0.279964	0.569613	41.1706	38.9837	15.9253	39.2085	26.3116	25.6178	29.8823
Cdh1	ENSMUSG00000000303	5445.79	-0.0310076	0.151031	-0.205307	0.837333	0.934333	6990.16	6958.22	5897.26	7703.45	7211.97	8869.53	5034.08
Cdh4	ENSMUSG00000000305	3.8387	0.102626	0.61602	0.166595	0.867689		6.23229	8.95438	1.38155	1.36486	3.77865	6.8809	0
Ckmt1	ENSMUSG00000000308	7251.86	0.146828	0.17737	0.827804	0.407782	0.682297	6856.66	6258.73	6988.58	6166.12	5764.75	5145.18	6856.21
Bcl6b	ENSMUSG00000000317	16.3363	0.426731	0.388217	1.09921	0.271677	0.56162	17.2521	16.5986	16.1584	23.9399	12.7438	13.8898	12.9227
Clec10a	ENSMUSG00000000318	19.1464	-0.977108	0.41761	-2.33976	0.0192962	0.127981	20.258	19.4892	30.644	9.55244	32.419	35.8671	63.3858
Alox12	ENSMUSG00000000320	11.9992	0.679022	0.537768	1.26267	0.206709	0.48864	13.969	31.3989	7.2972	12.5136	9.96463	9.07605	5.49082
Arvcf	ENSMUSG00000000325	96.2296	-0.164333	0.175777	-0.934897	0.349842	0.634721	85.2041	73.6402	110.234	90.8545	90.2184	109.179	98.2708
Comt	ENSMUSG00000000326	715.818	0.104504	0.134466	0.777175	0.437055	0.70542	608.44	666.453	719.201	589.691	601.986	678.727	482.412
Rtca	ENSMUSG00000000339	206.154	0.174135	0.11521	1.51146	0.130671	0.382308	267.798	296.68	314.315	326.003	275.803	252.209	269.845
Dbt	ENSMUSG00000000340	214.734	-0.0181206	0.194501	-0.0931646	0.925773	0.972778	261.87	260.941	232.454	233.176	265.699	284.329	188.864
Dazap2	ENSMUSG00000000346	2801.24	0.348336	0.0903829	3.85401	0.0001162	0.00510585	3703.71	3579.62	3231.87	3212.84	2874.33	2608.96	2593.28
Mcts1	ENSMUSG00000000355	289.277	0.234217	0.138471	1.69145	0.0907503	0.311535	386.763	310.755	325.642	355.56	272.372	230.946	422.954
Rem1	ENSMUSG00000000359	14.795	0.229209	0.358036	0.640184	0.522053	0.76411	25.8569	24.4499	7.47431	19.9176	15.3744	20.9067	9.3331
Rnf17	ENSMUSG00000000365	0.834918	-0.495424	0.614755	-0.805888	0.420307		0.10079	0	0	1.02573	1.22523	0.991797	0
Trappc10	ENSMUSG00000000374	1075.57	-0.233926	0.101608	-2.30224	0.0213215	0.136612	721.793	756.377	665.194	834.427	777.728	1003.55	833.829
Ccm2	ENSMUSG00000000378	147.639	-0.346918	0.190875	-1.81752	0.0691382	0.267474	164.884	169.333	172.217	137.711	177.455	146.329	331.474
Wap	ENSMUSG00000000381	0.00201995	0.00328474	0.19111	0.0171877	0.986287		0	0	0	0	0	0.121197	0
Tbrg4	ENSMUSG00000000384	513.039	-0.278722	0.146696	-1.9	0.0574329	0.242246	516.648	562.018	574.895	606.065	527.718	828.015	697.112
Tmprss2	ENSMUSG00000000385	1486.68	-0.104295	0.113502	-0.918878	0.35816	0.641442	1568.96	1892.86	1453.53	1634.36	1871.19	1507.42	1912.37
Mx1	ENSMUSG00000000386	70.5518	1.0042	0.330806	3.03563	0.00240037	0.0373496	227.391	207.013	98.7458	73.1531	90.0082	74.2551	49.2511
Fap	ENSMUSG00000000392	32.4767	0.248603	0.277708	0.895196	0.370682	0.653494	85.9376	30.5094	53.785	73.856	49.8932	50.9633	64.4909
Gcg	ENSMUSG00000000394	346.911	-0.200731	0.167013	-1.20189	0.229407	0.515733	438.697	484.562	547.694	525.931	624.014	439.349	676.492
Ndufa9	ENSMUSG00000000399	1249.83	0.131456	0.130721	1.00563	0.314596	0.602719	1722.26	1205.83	1435.63	1341.24	1433.1	1191.35	1301.36
Egfl6	ENSMUSG00000000402	0.244895	-0.115748	0.464445	-0.249219	0.803192		0.092918	0.957619	0	0	0.0978632	1.11668	0
Lck	ENSMUSG00000000409	91.1341	0.330263	0.331598	0.995975	0.319262	0.607114	125.309	81.3663	61.0973	85.1308	71.7114	42.0625	108.659
Tssk3	ENSMUSG00000000411	0.183059	-0.0565421	0.191154	-0.295793	0.767388		0	0	0	0	3.15895	0.12187	0
Cttnbp2	ENSMUSG00000000416	46.9798	0.352747	0.196286	1.79711	0.0723179	0.274287	79.677	100.014	55.1724	65.7045	59.3337	61.5448	47.9183
Galnt1	ENSMUSG00000000420	1252.8	0.153357	0.0844615	1.81571	0.0694152	0.268065	746.168	724.632	641.984	686.562	648.879	607.454	643.817
Myf5	ENSMUSG00000000435	0.00169898	0	0.19081	0	1		0	0	0	0	0	0	0
Mkrn2	ENSMUSG00000000439	723.422	0.159123	0.105425	1.50935	0.131209	0.383198	863.221	831.733	769.669	767.269	694.269	785.069	679.146
Pparg	ENSMUSG00000000440	290.646	-0.268863	0.24719	-1.08768	0.276739	0.565955	775.876	653.836	815.036	905.016	743.28	919.109	1257.74
Raf1	ENSMUSG00000000441	776.716	-0.0526254	0.0921538	-0.57106	0.567959	0.792764	825.261	716.884	643.821	813.306	756.132	850.348	735.097
2020-09-01	ENSMUSG00000000486	75.409	0.491822	0.318858	1.54245	0.122965	0.370101	51.3315	54.4624	46.1795	71.172	36.8515	32.3603	52.7846
Pdgfb	ENSMUSG00000000489	60.6047	-0.0940182	0.256591	-0.366413	0.714057	0.875213	46.718	54.1669	58.6446	41.9343	62.5603	50.2333	38.2877
Acvrl1	ENSMUSG00000000530	190.455	-0.042759	0.20336	-0.210263	0.833463	0.932588	139.709	211.055	172.104	136.456	161.237	152.555	191.465
Grasp	ENSMUSG00000000531	26.6581	0.303359	0.291192	1.04178	0.297511	0.586007	38.7943	54.8777	52.7012	37.4395	46.0046	32.0604	20.2991
Acvr1b	ENSMUSG00000000532	646.038	-0.156249	0.11247	-1.38925	0.164757	0.434048	713.796	720.616	599.78	771.237	879.344	752.9	711.857
Tom1l2	ENSMUSG00000000538	945.341	-0.190169	0.147834	-1.28637	0.198315	0.478374	709.654	720.642	785.783	868.744	788.825	1109.69	722.575
Gpa33	ENSMUSG00000000544	4043.5	-0.0948919	0.134583	-0.705082	0.480759	0.735921	4210.82	4595	4312.21	4815.78	4355.98	5970.12	4028.19
Zfp385a	ENSMUSG00000000552	30.6983	-0.55007	0.297363	-1.84983	0.0643379	0.256804	24.1624	27.5789	47.5105	7.44737	25.7783	41.9736	45.9379
Itga5	ENSMUSG00000000555	205.027	-0.985875	0.269928	-3.65237	0.000259834	0.00887164	253.202	287.453	166.45	252.23	290.77	747.664	432.631
Gabra2	ENSMUSG00000000560	0.493217	-0.545291	0.543491	-1.00331	0.31571		0	0	0	0	0	1.01748	2.28244
Wdr77	ENSMUSG00000000561	143.146	0.336164	0.178587	1.88236	0.0597872	0.24763	126.54	131.097	140.563	187.331	116.387	119.659	104.962
Adora3	ENSMUSG00000000562	3.5123	-0.347486	0.625395	-0.555626	0.578466		2.50297	1.16693	0	4.50644	3.04366	2.90788	2.37452
Atp5f1	ENSMUSG00000000563	2236.55	0.337801	0.13696	2.46642	0.0136471	0.104599	2206.42	2454.2	2875.28	2225.01	2064.37	1803.5	1901.58
Sox9	ENSMUSG00000000567	205	-0.0476347	0.224955	-0.211752	0.832301	0.932186	249.961	250.521	258.308	258.725	296.036	272.027	214.266
Hnrnpd	ENSMUSG00000000568	654.186	0.262198	0.140472	1.86655	0.0619646	0.252433	660.168	615.335	667.751	764.67	554.317	575.092	563.504
Dynlt1c	ENSMUSG00000000579	13.4288	0.233651	0.404538	0.577576	0.563551	0.789933	17.0764	15.8988	7.06179	9.64607	21.9425	6.02505	2.58862
C1d	ENSMUSG00000000581	460.175	-0.0883226	0.17874	-0.494141	0.621207	0.826197	550.935	569.176	463.644	535.233	418.856	339.531	980.269
Gm2a	ENSMUSG00000000594	403.373	0.182827	0.209894	0.871043	0.383731	0.663615	372.716	274.213	366.393	209.96	273.323	229.048	314.697
Krit1	ENSMUSG00000000600	415.408	0.239188	0.101939	2.34638	0.0189568	0.126929	474.877	541.616	477.391	479.803	413.139	424.672	400.828
Clcn4	ENSMUSG00000000605	759.556	0.205514	0.0997787	2.0597	0.039427	0.194768	1035.72	888.2	929.804	1041.16	859.651	886.665	787.974
Grm6	ENSMUSG00000000617	0.363675	0	0.223128	0	1		0	0	0	0	0	0	0
Sema4f	ENSMUSG00000000627	4.86942	0.248449	0.612737	0.405475	0.685129		4.25453	1.30472	3.60712	5.07687	0	6.96231	0
Hk2	ENSMUSG00000000628	538.574	0.0786928	0.282573	0.278486	0.780639	0.911256	736.363	1308.93	1144.26	1083.07	881.295	1532.23	628.817
Myo18a	ENSMUSG00000000631	1704.78	-0.212809	0.149256	-1.4258	0.153927	0.418611	1372.61	1691.55	1694.78	1744.53	1740.14	2491.91	1388.01
Sez6	ENSMUSG00000000632	3.01471	-0.616842	0.647079	-0.953272	0.340452		7.97773	1.35523	7.42124	0	4.96251	6.92234	16.8669
Haao	ENSMUSG00000000673	6.2957	-0.175415	0.636374	-0.275647	0.782819		5.93273	1.33775	0	5.23644	4.96605	3.10849	2.61127
Cd52	ENSMUSG00000000682	251.162	0.878819	0.347541	2.52868	0.0114493	0.0949012	355.778	273.242	229.417	226.015	125.512	78.0088	226.813
Abhd15	ENSMUSG00000000686	26.8935	0.00507704	0.355096	0.0142976	0.988593	0.998274	11.2229	14.9881	11.3066	17.5169	15.7	14.06	5.37077
Hoxb6	ENSMUSG00000000690	215.068	0.337166	0.473676	0.711806	0.476585	0.733321	430.563	418.852	565.599	560.16	426.276	499.218	281.684
Loxl3	ENSMUSG00000000693	108.902	-0.117852	0.186653	-0.631396	0.527781	0.767384	145.882	119.124	116.154	121.616	120.325	119.503	207.858
Btn1a1	ENSMUSG00000000706	1.59183	0.310374	0.64485	0.481311	0.630295		6.14735	1.15924	0	6.68771	4.80544	2.88691	0
Kat2b	ENSMUSG00000000708	374.015	0.380647	0.116497	3.26744	0.00108526	0.0226834	481.671	400.854	311.724	387.465	365.218	257.862	309.724
Rab5b	ENSMUSG00000000711	476.924	-0.144583	0.109898	-1.31561	0.188304	0.465628	479.74	505.805	433.068	444.699	509.524	478.506	576.205
Cryba1	ENSMUSG00000000724	0.0709065	0.0168928	0.19081	0.088532	0.929454		0	0	0.995148	0	0	0	0
Dnmt3l	ENSMUSG00000000730	3.08188	0.527141	0.645875	0.816166	0.414405		2.77039	0	13.0273	1.36519	1.86354	1.088	2.60257
Aire	ENSMUSG00000000731	1.1777	0.705818	0.629367	1.12147	0.262086		0.765757	1.36986	3.7812	5.33498	0	1.08673	2.62651
Icosl	ENSMUSG00000000732	140.814	0.230522	0.255736	0.901408	0.367372	0.6508	145.889	115.65	113.248	133.728	134.506	101.461	84.7794
Spg7	ENSMUSG00000000738	564.117	-0.473476	0.139486	-3.39444	0.000687687	0.0167006	503.81	468.585	415.183	510.215	577.649	872.029	510.732
Sult5a1	ENSMUSG00000000739	3.36017	0.677381	0.6402	1.05808	0.29002		8.16884	0	7.30345	3.65388	3.14864	3.13283	0
Rpl13	ENSMUSG00000000740	1206.64	0.0513649	0.23684	0.216876	0.828305	0.930452	1110.36	1370.72	1431.29	991.545	1209.57	980.7	1354.15
Chmp1a	ENSMUSG00000000743	1296.82	-0.237974	0.108788	-2.18749	0.0287064	0.16246	1308.8	1448.6	1487.84	1663.43	1487.37	1540.59	2256.32
Rpa1	ENSMUSG00000000751	268.772	-0.539208	0.157021	-3.43398	0.00059479	0.0153327	301.511	237.796	213.358	174.723	306.637	339.64	397.499
Serpinf1	ENSMUSG00000000753	28.2857	0.114001	0.357046	0.31929	0.749506	0.893994	47.1511	34.6557	47.2171	19.2961	25.2116	45.2301	29.9761
Tubgcp3	ENSMUSG00000000759	341.262	0.0902953	0.124372	0.726012	0.467831	0.726719	392.067	328.333	483.314	418.082	322.303	448.185	358.866
Oprm1	ENSMUSG00000000766	0.66738	-0.467596	0.620443	-0.753648	0.45106		0.0899686	0	0	0	0.0954911	1.13464	0
Polr3d	ENSMUSG00000000776	97.8869	-0.191743	0.169568	-1.13077	0.25815	0.546768	97.7191	76.1266	98.9098	104.209	113.557	104.355	117.766
Tcf7	ENSMUSG00000000782	80.3161	0.473054	0.332935	1.42086	0.155358	0.420606	55.69	69.7031	39.6242	64.7191	45.0215	38.1892	34.5364
Ddx3x	ENSMUSG00000000787	3196.26	0.18292	0.0971471	1.88292	0.0597112	0.247548	3285.25	4055.39	2953.3	3329.72	3466.69	2704.38	2801.24
Il12rb1	ENSMUSG00000000791	15.3095	0.412625	0.462379	0.892396	0.372181	0.654596	16.8546	9.55551	3.84793	0	3.76057	6.10467	5.56864
Slc5a5	ENSMUSG00000000792	12.6049	0.151099	0.607795	0.248602	0.803668	0.921119	0.882389	15.9047	2.3064	6.67258	3.68481	5.04758	3.68989
Kcnn3	ENSMUSG00000000794	113.842	0.051067	0.24064	0.212214	0.83194	0.932099	175.304	175.978	131.787	97.3583	108.839	174.455	133.379
Usp32	ENSMUSG00000000804	405.328	-0.210637	0.111479	-1.88947	0.0588287	0.245677	313.922	373.625	315.796	322.212	341.767	389.032	422.133
Car4	ENSMUSG00000000805	1234.68	-0.0924389	0.245715	-0.376203	0.706766	0.872906	2605.66	2319.99	2991.96	3093.94	2826.14	2744.13	3373.34
Txnrd3	ENSMUSG00000000811	48.3314	0.202658	0.252834	0.801545	0.422816	0.694309	81.3482	52.9206	41.9694	99.4761	43.2609	72.2468	74.1344
Fasl	ENSMUSG00000000817	8.42069	-0.0265828	0.519503	-0.0511697	0.95919		6.98881	3.62535	0	3.7674	4.24363	3.18684	5.00577
Zfp512b	ENSMUSG00000000823	181.12	-0.0105169	0.16143	-0.0651486	0.948056	0.981564	184.054	137.934	134.739	182.46	145.802	203.115	125.19
Dnajc5	ENSMUSG00000000826	848.187	0.140297	0.0981687	1.42914	0.152963	0.416902	852.601	1010.41	880.894	1014.11	948.074	829.002	753.531
Tpd52l2	ENSMUSG00000000827	348.277	-0.0907601	0.125293	-0.72438	0.468832	0.727234	450.637	415.518	428.363	393.887	469.436	340.872	584.108
Fmr1	ENSMUSG00000000838	670.402	0.248452	0.109017	2.27902	0.0226658	0.141246	908.444	722.643	743.525	960.014	608.021	743.345	785.742
Bcl11a	ENSMUSG00000000861	82.2432	-0.0459714	0.254535	-0.180609	0.856674	0.942604	76.4892	54.8915	55.8916	67.0928	63.1833	67.1974	74.9642
Il4	ENSMUSG00000000869	4.19414	0.961105	0.638013	1.5064	0.131963		9.26759	15.6425	6.92752	3.50191	3.2414	5.236	0
Pxmp4	ENSMUSG00000000876	322.577	-0.460667	0.195991	-2.35045	0.0187509	0.126261	232.507	273.119	288.7	259.13	399.572	359.144	323.187
Dlg3	ENSMUSG00000000881	721.174	0.0565229	0.135459	0.41727	0.676481	0.85511	500.067	510.09	565.833	589.242	552.278	470.683	543.956
Gnb1l	ENSMUSG00000000884	19.2134	-0.630229	0.376623	-1.67337	0.0942544	0.318304	11.3643	5.18461	15.3601	12.2285	16.1959	18.0372	23.2437
Dbh	ENSMUSG00000000889	8.43947	0.854059	0.47682	1.79116	0.073268		29.3064	35.6028	16.2057	3.74032	10.9076	10.2473	12.9403
Mmp11	ENSMUSG00000000901	126.195	-0.769911	0.524651	-1.46747	0.142247	0.401605	53.0375	82.0902	131.377	45.5105	132.205	268.239	47.8225
Smarcb1	ENSMUSG00000000902	312.831	-0.206978	0.153535	-1.34808	0.177632	0.451371	368.122	256.407	280.182	286.137	303.67	411.195	328.293
Vpreb3	ENSMUSG00000000903	11.3828	-0.224995	0.610467	-0.368562	0.712455		3.47917	1.3082	1.3514	1.34236	1.93276	0.981635	5.44191
Hip1r	ENSMUSG00000000915	763.485	-0.122396	0.13704	-0.89314	0.371782	0.65449	448.732	571.308	538.09	553.906	551.357	610.452	535.859
Nsun5	ENSMUSG00000000916	132.905	-0.258509	0.185614	-1.39272	0.163703	0.432524	108.132	138.859	75.3027	141.087	118.006	149.586	150.126
Top1mt	ENSMUSG00000000934	62.2511	-0.283078	0.276497	-1.0238	0.305929	0.595475	50.3122	36.5333	23.2538	57.6685	62.15	56.1746	34.3521
Hoxa10	ENSMUSG00000000938	24.3416	0.328295	0.392173	0.837118	0.402526	0.67838	103.142	135.095	90.2039	50.9257	50.7916	75.8966	114.841
Hoxa4	ENSMUSG00000000942	10.7022	0.689919	0.504752	1.36685	0.171673		7.83909	3.59403	26.2336	11.1993	7.0178	5.15285	8.01772
Gm38393	ENSMUSG00000000948	40.2977	-0.0093219	0.322923	-0.0288672	0.97697	0.993626	44.8329	36.7594	33.332	35.489	38.2345	33.8735	47.4858
Mmp14	ENSMUSG00000000957	272.001	-0.117906	0.156512	-0.753338	0.451247	0.715326	274.227	319.983	151.708	202.791	288.301	229.437	260.616
Slc7a7	ENSMUSG00000000958	1204.89	0.161115	0.165381	0.974205	0.329955	0.616801	299.905	294.152	292.08	312.324	296.227	255.213	244.383
Oxa1l	ENSMUSG00000000959	620.434	0.0527739	0.127263	0.414683	0.678374	0.856225	573.256	408.263	413.654	511.199	442.302	515.202	435.462
Heatr6	ENSMUSG00000000976	233.679	0.0407734	0.15732	0.259174	0.795501	0.91725	180.998	186.16	166.68	174.346	130.2	231.19	126.512
Ccl3	ENSMUSG00000000982	6.37371	0.202799	0.595171	0.340741	0.733298		0.995773	1.23651	3.38225	3.3834	0.125874	5.11518	0
Wfdc18	ENSMUSG00000000983	79.9782	0.368798	0.539807	0.683203	0.494478	0.745796	64.6772	31.5285	31.0442	66.6898	47.3583	12.0703	60.5862
Icam4	ENSMUSG00000001014	1.38791	-0.350538	0.63479	-0.552212	0.580803		0	0	2.885	0	0	2.39351	0
Ilf2	ENSMUSG00000001016	297.068	0.117382	0.104558	1.12265	0.261586	0.550469	374.29	336.726	348.478	344.541	338.25	319.997	316.91
Chtop	ENSMUSG00000001017	567.044	-0.00272179	0.0891562	-0.0305284	0.975646	0.993338	592.181	601.969	619.316	614.402	590.829	624.89	602.799
Snapin	ENSMUSG00000001018	243.6	0.405012	0.13506	2.99877	0.00271075	0.040627	407.433	308.904	362.144	320.582	324.394	243.415	221.081
S100a4	ENSMUSG00000001020	0.473309	0.135613	0.530615	0.255577	0.798278		0.132197	1.32674	0	0	0.127967	0	0
S100a3	ENSMUSG00000001021	0.245801	0.064177	0.350026	0.183349	0.854524		0.122996	0	0	1.23791	0.123808	0.117523	0
S100a5	ENSMUSG00000001023	0.7234	-0.0460869	0.526852	-0.087476	0.930293		0	0	0	0	0	0.121035	0
S100a6	ENSMUSG00000001025	1822.37	0.341439	0.317331	1.07597	0.281939	0.571677	4691	4689.46	4596.36	5057.2	4464.56	3174.21	3703.53
Scn4a	ENSMUSG00000001027	1.63955	-0.0989108	0.562593	-0.175812	0.860441		0.131668	0	0	0	0.123094	0.120671	0
Icam2	ENSMUSG00000001029	23.2371	0.193643	0.360549	0.53708	0.591213	0.808048	27.2821	20.1808	10.2462	17.2254	23.1981	15.8475	9.33347
Mapk7	ENSMUSG00000001034	116.951	0.280116	0.199637	1.40313	0.160578	0.428587	126.618	143.71	150.993	182.155	154.861	107.077	98.8565
Epn2	ENSMUSG00000001036	173.049	-0.375746	0.169407	-2.21801	0.0265541	0.154684	239.765	226.555	210.932	171.541	299.048	275.502	251.73
B9d1	ENSMUSG00000001039	28.5884	0.0344243	0.274876	0.125236	0.900337	0.962915	44.9336	39.1765	49.9974	31.2887	34.7841	30.0191	79.2035
Sec24b	ENSMUSG00000001052	357.525	-0.130681	0.106349	-1.2288	0.219148	0.503875	324.803	352.376	301.61	334.148	339.364	408.598	296.178
N4bp3	ENSMUSG00000001053	28.5279	-0.420745	0.35494	-1.1854	0.235861	0.523546	17.7794	22.7627	37.7147	46.1217	37.889	40.9356	45.5856
Rmnd5b	ENSMUSG00000001054	134.952	-0.267228	0.15555	-1.71796	0.0858047	0.301349	124.366	96.5673	144.499	134.139	167.943	160.097	101.718
Nhp2	ENSMUSG00000001056	201.238	-0.0157518	0.192696	-0.0817441	0.93485	0.975729	179.994	179.727	233.628	222.842	205.995	188.933	229.254
Vps9d1	ENSMUSG00000001062	180.173	0.231107	0.157013	1.4719	0.141047	0.39941	179.784	195.097	166.914	182.839	161.348	168.457	102.228
Zfp276	ENSMUSG00000001065	214.756	0.059061	0.148666	0.397274	0.691166	0.86379	170.862	168.731	185.047	256.417	150.046	212.178	203.125
C1ql4	ENSMUSG00000001076	0.0747088	0	0.19081	0	1		0	0	0	0	0	0	0
Mfsd10	ENSMUSG00000001082	142.297	-0.389486	0.245736	-1.58497	0.112972	0.35277	109.754	106.04	123.936	107.866	132.599	184.965	109.268
Luzp1	ENSMUSG00000001089	1363.56	0.13399	0.138931	0.964439	0.334826	0.620804	1139.43	1120.12	986.764	1356.3	1095.33	1244.75	782.98
Slc13a2	ENSMUSG00000001095	1380.58	0.15318	0.405183	0.378051	0.705393	0.871848	1065.19	807.12	1235.38	1763.29	945.365	1227.84	1099.57
Kctd10	ENSMUSG00000001098	1062.92	-0.0371637	0.128643	-0.288891	0.772665	0.906921	1265.2	1304.93	1080.85	1243.38	1252.81	1260.07	1258.34
Poldip2	ENSMUSG00000001100	363.844	-0.384785	0.122918	-3.13043	0.00174552	0.0304031	386.723	315.697	363.811	323.294	413.345	403.568	611.468
Ift20	ENSMUSG00000001105	560.196	0.0804852	0.19138	0.420553	0.674082	0.854452	424.693	367.921	446.623	385.351	394.784	283.756	491.966
Col6a1	ENSMUSG00000001119	908.548	-0.428008	0.202024	-2.11861	0.0341238	0.179838	1203.52	928.022	904.485	521.444	950.791	1540.39	1127.76
Pcbp3	ENSMUSG00000001120	26.1069	-0.32676	0.325032	-1.00532	0.314745	0.602719	41.8796	16.6639	28.2253	23.5649	26.848	48.992	33.0372
Lgals9	ENSMUSG00000001123	2957.63	0.716638	0.227334	3.15236	0.00161958	0.0292983	3445.41	2830.69	1087.59	1091.57	1179.67	1212.15	1393.52
Araf	ENSMUSG00000001127	557.51	0.119737	0.0924212	1.29556	0.195128	0.474684	619.887	635.321	667.235	630.567	622.597	587.354	531.159
Cfp	ENSMUSG00000001128	75.1191	0.299328	0.248356	1.20524	0.228111	0.514689	91.7637	91.4385	103.807	72.5024	85.4351	66.3673	61.3867
Timp1	ENSMUSG00000001131	7.8406	-0.338568	0.501066	-0.675694	0.499235		11.3209	5.05255	3.49219	9.43298	9.96827	8.17829	16.3632
Uxt	ENSMUSG00000001134	78.4523	-0.111882	0.201389	-0.555554	0.578516	0.799307	72.747	89.7869	70.8465	114.751	84.6167	63.6675	161.12
Cnnm3	ENSMUSG00000001138	149.678	-0.0031122	0.182004	-0.0170997	0.986357	0.997514	174.623	163.833	191.846	187.193	156.082	237.019	119.368
Lman2l	ENSMUSG00000001143	189.145	0.05182	0.148743	0.348387	0.72755	0.883004	223.233	282.383	219.139	210.107	238.965	220.392	198.654
Mcm3ap	ENSMUSG00000001150	283.244	-0.370195	0.149182	-2.4815	0.0130832	0.101963	288.777	200.586	204.712	285.213	248.598	428.972	276.858
Pcnt	ENSMUSG00000001151	300.965	-0.721404	0.190178	-3.79331	0.00014865	0.00591047	266.847	152.053	212.787	178.084	222.64	546.057	237.533
Ftcd	ENSMUSG00000001155	0.138514	-2.37485e-05	0.191146	-0.000124243	0.999901		0	0	0	0	0	0.121085	0
Mxd1	ENSMUSG00000001156	4148.55	0.183305	0.24323	0.753626	0.451074	0.715125	2813.02	4410.93	6258.37	7005.29	3437.55	5929.4	4121.4
Gmcl1	ENSMUSG00000001157	298.291	0.00198127	0.101698	0.019482	0.984457	0.99673	277.038	292.351	256.523	307.074	303.226	279.019	255.825
Snrnp27	ENSMUSG00000001158	178.823	-0.0492206	0.221261	-0.222455	0.82396	0.928952	191.494	227.808	258.255	293.045	161.874	132.652	495.92
Oas1c	ENSMUSG00000001166	21.7514	0.655511	0.322086	2.0352	0.0418303	0.201417	48.7541	39.0238	15.9461	43.9694	28.6835	19.0121	27.2399
Oas1h	ENSMUSG00000001168	3.6128	0.83307	0.633837	1.31433	0.188736		11.994	12.8041	0	1.36112	3.2547	3.98991	0
Ocrl	ENSMUSG00000001173	132.639	0.111055	0.133094	0.834407	0.404052	0.679333	225.787	167.446	180.411	204.516	184.486	202.099	150.791
Calm1	ENSMUSG00000001175	14496.9	0.624891	0.13295	4.7002	2.59902e-06	0.000349557	16248.8	15563.6	16356.8	16928.7	12607.9	9741.42	9149.37
Agpat3	ENSMUSG00000001211	874.073	-0.500032	0.212096	-2.35757	0.0183948	0.124622	314.884	294.982	359.135	331.734	382.324	542.034	462.689
Slc26a3	ENSMUSG00000001225	1762.23	-0.858927	0.271453	-3.16419	0.00155518	0.0287382	1456.34	1399.66	3084.3	3302.44	1749.37	7137.23	4154.63
Sema6b	ENSMUSG00000001227	30.3915	-0.613009	0.363433	-1.68672	0.0916576	0.313104	15.8383	17.2307	2.53037	24.4403	21.2372	23.0446	33.4312
Uhrf1	ENSMUSG00000001228	223.715	-0.594661	0.237788	-2.5008	0.0123913	0.0988429	206.48	93.2483	226.225	179.148	181.62	392.626	240.366
Dpp9	ENSMUSG00000001229	411.629	-0.314083	0.199276	-1.57612	0.114999	0.355883	295.235	305.956	342.067	391.288	343.752	569.499	316.639
Ramp2	ENSMUSG00000001240	47.7245	0.383389	0.255976	1.49775	0.134198	0.388478	64.8208	61.5788	34.7582	55.4027	54.4098	32.4083	43.2236
Lsr	ENSMUSG00000001247	1069.63	-0.232617	0.12546	-1.85412	0.0637226	0.25586	384.795	494.438	464.582	370.498	535.743	460.439	491.41
Gramd1a	ENSMUSG00000001248	212.014	0.341429	0.221796	1.53938	0.123712	0.371328	174.899	236.393	141.843	180.894	152.258	137.191	135.906
Hpn	ENSMUSG00000001249	39.5093	-0.685005	0.531804	-1.28808	0.197719	0.478055	8.03055	20.8057	10.4704	3.75827	28.6424	9.84613	16.9109
Gabrg1	ENSMUSG00000001260	0.0797687	-0.0522259	0.19081	-0.273706	0.784311		0	0	0	0	0	1.85717	0
Ckb	ENSMUSG00000001270	2396.64	-0.891085	0.36436	-2.44562	0.0144605	0.106861	1015.41	1139.55	1546.01	445.224	1561.51	2932.43	1554.86
Sp1	ENSMUSG00000001280	796.525	0.111127	0.081449	1.36437	0.172451	0.444625	813.414	682.793	709.797	844.705	773.302	732.109	603.741
Itgb7	ENSMUSG00000001281	112.636	0.3666	0.315098	1.16345	0.244648	0.532555	64.865	92.4762	61.918	53.2943	53.2702	47.1909	52.4337
Myg1	ENSMUSG00000001285	137.727	-0.0730516	0.133092	-0.54888	0.583088	0.803044	172.774	108.226	204.164	163.802	153.922	184.451	190.336
Rarg	ENSMUSG00000001288	81.9202	-0.191626	0.204252	-0.938185	0.34815	0.633682	142.168	150.337	127.319	128.989	188.324	137.004	144.246
Pfdn5	ENSMUSG00000001289	786.599	0.0930812	0.173802	0.53556	0.592263	0.808474	1215.96	1108.56	1262.2	1123.4	1024.62	632.656	1700.76
Efnb2	ENSMUSG00000001300	602.67	0.010335	0.176538	0.0585428	0.953316	0.983669	507.273	651.928	719.541	969.716	536.297	1006.84	555.865
Rrp15	ENSMUSG00000001305	97.6879	0.449088	0.190423	2.35837	0.0183552	0.124408	95.1687	116.021	151.069	108.597	85.3365	92.367	58.5734
Rnd2	ENSMUSG00000001313	167.671	-1.13668	0.283794	-4.0053	6.194e-05	0.00331497	56.2697	38.436	33.3998	52.1899	94.1748	103.447	137.61
Srr	ENSMUSG00000001323	545.226	0.1211	0.100832	1.20101	0.229746	0.515969	624.994	614.2	500.676	668.29	646.411	515.615	496.819
Sync	ENSMUSG00000001333	31.6939	-0.579131	0.255672	-2.26514	0.0235043	0.144113	28.6739	30.2291	36.4118	29.6356	48.6497	48.0458	36.1222
Fndc5	ENSMUSG00000001334	23.7175	-0.140726	0.335267	-0.419742	0.674674	0.854479	47.7852	38.1762	52.3047	63.003	53.2617	53.5729	66.4421
Acp5	ENSMUSG00000001348	943.275	-0.125164	0.130053	-0.962408	0.335845	0.621876	984.586	1109.85	1073.72	1053.91	1152.45	938.948	1388.25
Cnn1	ENSMUSG00000001349	1443.87	-0.684463	0.31405	-2.17947	0.0292968	0.164125	2064.17	2379.61	2313.2	963.025	1890.44	4356.2	3449.1
Fbxo9	ENSMUSG00000001366	347.926	0.0850786	0.0973338	0.874091	0.382069	0.662377	308.633	321.309	297.019	338.254	323.68	275.83	303.148
Vps50	ENSMUSG00000001376	274.121	-0.129982	0.127512	-1.01937	0.308027	0.597056	364.16	321.581	285.668	301.87	327.867	268.863	506.188
Hars	ENSMUSG00000001380	307.044	-0.0333875	0.107924	-0.30936	0.757048	0.898633	301.336	258.698	342.021	267.817	293.081	306.433	298.925
Zmat2	ENSMUSG00000001383	517.647	0.0980673	0.160917	0.609427	0.542241	0.7762	714.374	602.589	769.145	592.761	619.925	473.429	811.76
Ube2c	ENSMUSG00000001403	244.345	0.0271561	0.204565	0.13275	0.894391	0.960463	201.722	211.434	196.651	161.108	152.787	205.198	211.463
Smg5	ENSMUSG00000001415	642.532	-0.17913	0.118144	-1.5162	0.129468	0.380772	539.309	495.206	611.249	637.846	555.382	758.448	616.355
Cct3	ENSMUSG00000001416	992.93	-0.164279	0.163397	-1.0054	0.314703	0.602719	1289.86	975.391	1034.89	905.145	1216.17	1093.2	1247.22
Glmp	ENSMUSG00000001418	766.134	0.141533	0.0976975	1.44868	0.147427	0.409675	847.667	799.273	722.252	883.691	704.821	772.882	747.423
Mef2d	ENSMUSG00000001419	604.393	-0.0199421	0.112661	-0.17701	0.859501	0.943879	602.26	834.549	638.664	709.738	749.003	707.89	613.892
Tmem79	ENSMUSG00000001420	214.052	-0.140721	0.187727	-0.749603	0.453494	0.716405	151.68	134.174	180.212	169.927	162.801	182.511	184.066
Snd1	ENSMUSG00000001424	643.622	-0.760818	0.203816	-3.73287	0.000189313	0.00714173	456.259	276.317	373.303	313.502	457.779	695.838	691.983
Col18a1	ENSMUSG00000001435	365.886	-0.631503	0.274813	-2.29794	0.0215653	0.137377	153.427	136.094	244.982	83.5389	193.665	364.526	152.689
Slc19a1	ENSMUSG00000001436	218.953	-0.334937	0.280456	-1.19426	0.232377	0.519615	73.8118	57.0944	113.283	117.562	97.8031	133.648	112.4
Kpnb1	ENSMUSG00000001440	1472.98	-0.139347	0.137229	-1.01543	0.309899	0.598402	1450.9	1366.12	1182.32	1298.54	1547.14	1679.84	1135.01
Npepps	ENSMUSG00000001441	791.585	-0.229557	0.108689	-2.11206	0.0346813	0.180855	510.126	488.669	424.99	543.902	600.874	562.6	580.518
Tbx21	ENSMUSG00000001444	8.35572	0.972724	0.56355	1.72607	0.0843356		9.50132	8.96855	3.68037	9.88755	1.93431	3.99017	2.6298
Mrpl10	ENSMUSG00000001445	426.644	-0.056243	0.094291	-0.596483	0.550852	0.781529	487.647	471.538	505.183	486.375	451.206	532.138	552.466
Cyp51	ENSMUSG00000001467	742.276	0.0229036	0.24383	0.0939329	0.925162	0.972672	567.068	589.977	737.549	784.422	465.855	663.697	854.559
Tcf25	ENSMUSG00000001472	2028	0.0503065	0.116703	0.431063	0.666423	0.850669	2016.7	2144.56	1900.93	1977.94	1858.6	2093.64	1855.71
Tubb6	ENSMUSG00000001473	183.485	-0.720127	0.225324	-3.19597	0.00139364	0.026877	245.713	185.674	189.325	110.679	210.343	393.247	323.489
Def8	ENSMUSG00000001482	278.507	-0.459973	0.186756	-2.46297	0.0137792	0.104981	151.3	221.25	158.171	203.87	200.971	248.123	318.652
Meox1	ENSMUSG00000001493	26.9755	0.389747	0.35991	1.0829	0.278853	0.567951	29.1006	20.4393	10.3799	23.8495	12.2205	15.1963	29.9506
Pax9	ENSMUSG00000001497	0.077189	-0.018025	0.191127	-0.0943089	0.924864		0.10033	0	1.04569	0	0	1.15859	0
Irx2	ENSMUSG00000001504	0.733865	-0.0425186	0.541217	-0.0785612	0.937382		0	0	0	2.2366	0	1.01775	0
Col1a1	ENSMUSG00000001506	429.086	-0.489258	0.261483	-1.87109	0.0613325	0.251293	456.783	479.117	406.039	180.673	364.821	870.498	371.974
Itga3	ENSMUSG00000001507	1046.62	-0.176323	0.180854	-0.974951	0.329585	0.616699	612.689	642.405	590.309	873.663	562.816	967.598	777.304
Sgca	ENSMUSG00000001508	5.07601	-0.637465	0.622923	-1.02334	0.306145		12.1925	9.06381	1.39398	5.2417	14.0493	16.0733	9.26827
Dlx3	ENSMUSG00000001510	0.762447	-0.901049	0.540122	-1.66823	0.0952697		0.926719	0	0	0	0.814833	4.20574	3.83528
Foxm1	ENSMUSG00000001517	162.149	-0.292828	0.233586	-1.25362	0.20998	0.492383	108.215	143.43	80.5963	99.1799	116.634	169.168	94.8132
Itfg2	ENSMUSG00000001518	92.012	-0.178529	0.181031	-0.986181	0.324044	0.611112	97.8526	82.7623	76.882	99.4572	85.2669	122.437	93.2665
Nrip2	ENSMUSG00000001520	14.702	-0.426475	0.401245	-1.06288	0.287837	0.577428	11.7741	12.7701	1.38171	21.4024	15.6243	13.213	20.7442
Tulp3	ENSMUSG00000001521	41.0423	-0.329887	0.264439	-1.2475	0.212214	0.495066	41.579	33.6439	38.6256	18.8427	48.2847	40.426	41.6373
Gtf2h4	ENSMUSG00000001524	96.1222	-0.329218	0.180877	-1.82012	0.0687405	0.266469	109.516	85.7113	54.4422	79.4252	103.697	118.201	102.439
Tubb5	ENSMUSG00000001525	1413.31	-0.280266	0.179811	-1.55867	0.119074	0.363211	1794.5	1382.13	1533.47	1197.98	1584.57	1812.08	2026.25
Ell2	ENSMUSG00000001542	580.197	-0.0436236	0.160948	-0.271042	0.786358	0.913863	358.082	517.698	531.67	578.655	448.339	526.538	555.57
Jup	ENSMUSG00000001552	1391.02	-0.51541	0.174838	-2.94792	0.00319915	0.0450649	861.424	961.966	1335.57	1289.25	1350.94	2145.61	1274.91
Fkbp10	ENSMUSG00000001555	53.8732	-0.316857	0.22277	-1.42235	0.154925	0.420096	60.8163	63.9924	51.1035	38.1671	45.8445	78.7502	82.5484
Klhl10	ENSMUSG00000001558	0.573854	-0.128833	0.554276	-0.232434	0.816201		0	1.22079	0	0	0	1.06662	0
Mnx1	ENSMUSG00000001566	7.36399	-0.812938	0.547243	-1.48552	0.137407		3.80502	5.98573	0	6.41736	6.90516	6.22986	10.6289
Nom1	ENSMUSG00000001569	220.33	0.0995513	0.1198	0.830981	0.405984	0.680702	256.315	210.987	207.002	282.41	254.747	210.679	220.388
Ergic1	ENSMUSG00000001576	681.8	-0.237761	0.144758	-1.64247	0.100492	0.330189	840.364	1008.07	795.435	721.49	1143.25	1067.17	731.26
Tnk1	ENSMUSG00000001583	301.025	0.155795	0.113423	1.37358	0.169573	0.440953	335.672	350.957	345.69	432.307	312.268	356.478	299.381
Acap1	ENSMUSG00000001588	97.6477	0.905953	0.392077	2.31065	0.020852	0.134494	69.1649	42.3929	44.4103	71.7137	28.3327	26.1776	29.8435
Tcea3	ENSMUSG00000001604	277.656	0.137377	0.183138	0.750128	0.453178	0.716405	347.934	453.229	319.592	318.592	367.421	268.977	343.334
Csn3	ENSMUSG00000001622	1.43544	0.185988	0.618188	0.30086	0.763521		0	0	0	1.23692	0.132012	0	0
Ifrd1	ENSMUSG00000001627	682.175	0.754454	0.44151	1.7088	0.0874875	0.304015	267.985	948.125	2037.57	996.734	733.168	564.657	458.509
Stk38l	ENSMUSG00000001630	251.009	0.185447	0.152638	1.21495	0.224387	0.510757	573.32	428.485	502.82	534.638	481.082	520.648	332.383
Brpf1	ENSMUSG00000001632	273.236	-0.106598	0.129849	-0.82094	0.41168	0.686075	252.666	237.835	172.288	317.218	304.175	263.043	225.13
Akr1b3	ENSMUSG00000001642	174.977	0.173977	0.18118	0.960241	0.336934	0.62307	235.158	185.435	242.146	154.235	207.23	156.023	186.668
Hoxc11	ENSMUSG00000001656	1.01014	-0.288602	0.313538	-0.920472	0.357326		2.59578	0	0	2.64604	2.65221	6.85464	7.91503
Hoxc8	ENSMUSG00000001657	39.603	-0.0377367	0.624588	-0.0604186	0.951822	0.983125	0.129871	0	7.30818	0	0.123508	3.11777	0
Hoxc6	ENSMUSG00000001661	36.7712	0.0895818	0.439319	0.20391	0.838424	0.934938	8.25203	20.1475	7.30655	3.65952	9.87058	7.85199	5.47399
Gstt1	ENSMUSG00000001663	377.223	-0.414331	0.234408	-1.76756	0.0771342	0.283654	272.356	150.027	232.854	159.5	344.966	239.19	246.479
Gstt3	ENSMUSG00000001665	244.478	-0.112489	0.14864	-0.756788	0.449177	0.713508	249.991	289.245	332.953	224.188	297.291	286.574	290.097
Ddt	ENSMUSG00000001666	39.9563	0.723066	0.302162	2.39298	0.0167123	0.117122	34.7636	59.2122	65.307	56.3539	32.3223	27.9229	31.0199
Tat	ENSMUSG00000001670	134.512	0.732673	0.609081	1.20292	0.229009	0.515362	341.341	198.175	274.388	430.892	171.156	219.589	149.596
Marveld3	ENSMUSG00000001672	407.063	0.228023	0.124843	1.82648	0.0677774	0.265022	384.139	471.683	422.131	613.313	403.595	382.912	429.129
Ddx18	ENSMUSG00000001674	147.335	-0.0442288	0.164654	-0.268616	0.788225	0.914658	128.769	89.6336	203.021	156.618	121.686	179.841	131.984
Ubl3	ENSMUSG00000001687	590.847	0.122208	0.10002	1.22184	0.22177	0.507863	519.497	673.702	665.621	629.907	589.188	504.185	617.785
Gramd3	ENSMUSG00000001700	1052.98	0.216776	0.185185	1.17059	0.241764	0.529238	1282.36	1666.57	1302.32	1164.85	1524.37	1032.04	916.527
Eef1e1	ENSMUSG00000001707	127.959	-0.0268389	0.231755	-0.115808	0.907805	0.965832	119.177	153.943	165.812	138.767	117.153	84.1851	265.589
Akt1	ENSMUSG00000001729	1263.21	-0.312068	0.140844	-2.2157	0.0267119	0.155204	1128.1	1187.17	1351.62	1094.7	1386.32	1538.13	1507.24
Cldn15	ENSMUSG00000001739	2701.97	-0.127469	0.141805	-0.898904	0.368704	0.652115	1701.59	1567.67	1219.04	1359.72	1682.91	1383.48	1746.6
Il16	ENSMUSG00000001741	99.195	0.43461	0.339022	1.28195	0.19986	0.480676	94.5389	65.2959	79.8081	60.6102	49.6335	58.177	55.1592
Tcirg1	ENSMUSG00000001750	413.669	0.435965	0.18895	2.3073	0.0210378	0.135411	514.811	582.602	353.306	373.03	369.586	338.194	284.409
Naglu	ENSMUSG00000001751	102.087	-0.709087	0.223048	-3.17907	0.00147747	0.0279023	101.553	104.108	98.3641	113.731	138.988	159.573	240.771
Ppat	ENSMUSG00000001755	278.03	-0.474274	0.171164	-2.77088	0.00559051	0.0629031	216.349	181.405	219.309	234.893	280.595	275.561	366.235
Smo	ENSMUSG00000001761	142.39	-0.228414	0.151407	-1.50861	0.131399	0.383607	149.203	139.728	166.813	186.66	188.258	216.997	130.275
Tspan33	ENSMUSG00000001763	36.6905	-0.82529	0.326519	-2.52754	0.0114864	0.0950193	53.9037	38.9815	31.7522	69.2374	121.766	75.3929	75.6126
Crnkl1	ENSMUSG00000001767	229.64	-0.169486	0.139671	-1.21347	0.224951	0.511421	235.442	279.668	269.74	209.722	268.215	226.37	364.507
Rin2	ENSMUSG00000001768	467.283	0.281983	0.176747	1.59541	0.110621	0.348451	694.235	763.61	779.601	642.583	678.726	662.57	405.825
Folh1	ENSMUSG00000001773	0.51643	-0.0166497	0.420543	-0.0395908	0.968419		0.962417	0	0	0	0	0.795101	0
Chordc1	ENSMUSG00000001774	684.99	0.262291	0.239742	1.09406	0.27393	0.563624	654.715	1278.57	648.729	592.018	763.355	471.325	733.357
Rtcb	ENSMUSG00000001783	849.778	-0.107869	0.121908	-0.884841	0.376243	0.658486	1115.89	1098.89	947.892	878.755	1098.42	795.575	1418.77
Pwp1	ENSMUSG00000001785	185.504	-0.0642987	0.145987	-0.440442	0.659617	0.847407	211.935	171.504	189.833	181.73	235.86	170.705	198.746
Fbxo7	ENSMUSG00000001786	121.996	0.331916	0.121663	2.72815	0.00636898	0.0669219	156.238	143.764	172.3	166.765	116.018	135.675	124.489
Capns1	ENSMUSG00000001794	1604.72	-0.0359748	0.120412	-0.298763	0.765121	0.902817	2016.22	2545.97	2491.14	2093.51	2043.63	2069.11	2940.01
Lrp3	ENSMUSG00000001802	34.853	-0.55402	0.359507	-1.54105	0.123304	0.370462	42.2205	19.7551	21.7281	24.3956	42.5625	49.8933	36.7072
Dsg4	ENSMUSG00000001804	3.88101	-0.0752502	0.629966	-0.119451	0.904918		0	0	0.958089	0.944792	0	1.1336	0
Hoxd13	ENSMUSG00000001819	0.121009	0	0.19081	0	1		0	0	0	0	0	0	0
Hoxd12	ENSMUSG00000001823	0.107913	0.0583261	0.19081	0.305676	0.759851		0.846272	0	0	4.06594	0	0	0
Folr1	ENSMUSG00000001827	3.948	0.42259	0.632176	0.668468	0.503835		4.09473	4.92248	6.68376	3.39169	3.20158	5.12486	0
Clpb	ENSMUSG00000001829	183.419	-0.772576	0.149577	-5.16509	2.40328e-07	5.90024e-05	186.531	154.396	178.803	152.374	248.965	330.326	293.856
2020-09-07	ENSMUSG00000001833	1396.18	0.0360412	0.158236	0.227768	0.819826	0.928208	1828.71	1909.65	1542.29	1568.53	1519.85	1216.42	2302.92
Zdhhc4	ENSMUSG00000001844	155.52	0.278089	0.148325	1.87485	0.0608128	0.249881	172.84	220.954	219.791	191.652	161.987	173.678	132.419
Rac1	ENSMUSG00000001847	3151.86	0.168687	0.108008	1.56181	0.118333	0.361997	2965.74	3021.57	3096.12	3463.5	3025.9	3084.71	2220.27
Nup214	ENSMUSG00000001855	225.017	-0.506167	0.187104	-2.70527	0.0068248	0.0695576	205.878	164.074	195.307	166.273	192.583	399.912	168.844
Aif1l	ENSMUSG00000001864	8.31958	-0.240561	0.538714	-0.446547	0.655202		6.73353	5.4736	0	5.34447	3.12798	4.013	12.9867
Cpa3	ENSMUSG00000001865	6.45614	-0.685862	0.63514	-1.07986	0.280204		1.2643	0	3.17436	1.08521	0	3.12247	7.76243
Ltbp1	ENSMUSG00000001870	181.419	0.0616754	0.204438	0.301683	0.762894	0.90209	203.862	144.421	145.678	136.078	139.712	178.76	134.268
Ugp2	ENSMUSG00000001891	1227.82	-0.205958	0.116136	-1.77341	0.0761602	0.281449	1733.43	1854.05	2073.33	1991.46	1959.43	1695.01	3020.41
Kcnh6	ENSMUSG00000001901	22.5311	0.416479	0.331856	1.255	0.20948	0.491746	30.6644	20.3494	44.8393	42.2799	28.107	30.0334	9.26765
Trmt1	ENSMUSG00000001909	280.823	-0.0359473	0.167361	-0.214789	0.829932	0.931384	232.657	335.51	334.178	265.771	262.991	284.361	345.767
Nacc1	ENSMUSG00000001910	703.752	-0.448742	0.125818	-3.56659	0.000361663	0.0110989	540.663	624.321	562.243	603.937	755.78	913.75	688.773
Nfix	ENSMUSG00000001911	276.319	-0.401861	0.153626	-2.61584	0.00890087	0.0815579	255.379	296.671	245.074	200.606	295.143	404.358	254.425
Slc1a5	ENSMUSG00000001918	778.185	0.283418	0.180375	1.57127	0.116119	0.357889	1436.46	1427.01	1341.12	1562.02	1216.16	1372.96	948.378
Uba1	ENSMUSG00000001924	2139.56	-0.493628	0.149246	-3.30749	0.000941374	0.0205179	2320.21	1915.28	1821.55	1714.56	2441.87	3485.51	2313.87
Vwf	ENSMUSG00000001930	133.05	-0.934576	0.297958	-3.13661	0.00170915	0.0301088	74.6701	46.5234	95.3072	63.2642	91.7698	189.38	135.766
Siae	ENSMUSG00000001942	462.309	0.111013	0.121678	0.91235	0.361584	0.645278	433.234	381.944	386.561	325.325	369.421	328.15	375.202
Vsig2	ENSMUSG00000001943	127.967	-1.12678	0.311079	-3.62216	0.000292158	0.00956163	82.8912	108.536	93.1366	111.248	194.818	273.517	206.812
Esam	ENSMUSG00000001946	107.825	-0.140478	0.224855	-0.624749	0.532136	0.770403	103.782	112.454	77.0442	55.2433	78.768	114.053	92.3662
Spa17	ENSMUSG00000001948	12.3437	0.0538343	0.431381	0.124795	0.900686	0.963143	7.84369	3.8909	19.7659	5.22711	7.26995	8.16241	10.7087
Fam50a	ENSMUSG00000001962	187.79	0.266597	0.134853	1.97695	0.0480474	0.218252	230.362	206.322	288.314	219.988	202.195	207.256	154.47
Emd	ENSMUSG00000001964	228.197	-0.256863	0.119373	-2.15177	0.0314153	0.170731	258.131	247.38	301.947	230.177	329.929	296.594	296.926
Taco1	ENSMUSG00000001983	148.319	-0.559403	0.207822	-2.69174	0.007108	0.0712967	107.22	68.8666	119.17	91.3296	139.678	150.008	150.451
Grik3	ENSMUSG00000001985	19.5635	-0.0909925	0.405953	-0.224146	0.822644	0.928763	45.1694	8.95692	22.0521	31.3165	23.6951	46.2537	16.7616
Gria3	ENSMUSG00000001986	31.852	0.252367	0.27777	0.908548	0.363589	0.646989	62.4993	59.9597	28.5339	33.7069	37.0229	40.3357	41.5701
Npas1	ENSMUSG00000001988	4.63652	-0.131445	0.597665	-0.21993	0.825925		8.21557	1.40113	0	10.3896	7.36547	5.19334	2.65619
Sipa1l2	ENSMUSG00000001995	186.858	-0.320448	0.160265	-1.99948	0.045556	0.211342	131.722	108.311	173.738	113.884	147.666	195.388	129.644
Ap4e1	ENSMUSG00000001998	107.72	-0.0596537	0.15442	-0.386308	0.699268	0.868314	99.8241	80.6187	106.394	89.2659	90.7321	109.399	90.664
Blvra	ENSMUSG00000001999	167.072	0.225925	0.157288	1.43638	0.150894	0.413843	192.362	179.345	179.604	161.169	167.282	128.722	174.361
Pdzd4	ENSMUSG00000002006	35.6563	-0.821114	0.232082	-3.53803	0.000403122	0.0118023	38.7744	38.495	30.9419	49.5608	50.9108	79.0517	91.0103
Srpk3	ENSMUSG00000002007	13.6748	0.561562	0.534865	1.04991	0.293758	0.583554	38.7769	26.6335	24.1877	16.3578	11.9767	24.138	13.5805
Idh3g	ENSMUSG00000002010	1195.91	0.251308	0.113806	2.20822	0.0272289	0.157052	1565.68	1386.94	1529.7	1234.45	1364.25	1171.89	1047.09
Pnck	ENSMUSG00000002012	57.742	-0.245521	0.308327	-0.796299	0.425858	0.696421	87.7173	46.3763	62.7204	60.0723	58.0343	92.0299	94.6208
Ssr4	ENSMUSG00000002014	1107.71	0.341171	0.191311	1.78333	0.0745322	0.27758	1390.24	1380.16	1501.92	1212.22	1099.42	719.241	1435.06
Bcap31	ENSMUSG00000002015	1269.89	0.264025	0.115677	2.28243	0.0224637	0.140666	1619.58	1389.69	1545.43	1254.05	1542.65	1138.53	919.801
Fam98a	ENSMUSG00000002017	290.968	0.164643	0.113122	1.45544	0.145546	0.406641	333.098	404.948	292.272	342.391	336.378	301.686	257.674
Ltbp2	ENSMUSG00000002020	60.0027	0.139626	0.461516	0.302537	0.762242	0.901774	7.85779	12.7669	10.2566	5.17774	5.0036	10.1695	5.43853
Kmt2a	ENSMUSG00000002028	718.145	0.228758	0.218071	1.04901	0.294175	0.583977	695.389	849.47	585.565	591.287	680.715	704.083	322.334
Ift46	ENSMUSG00000002031	231.962	0.138322	0.147535	0.937547	0.348477	0.633807	313.08	165.797	261.787	238.397	238.398	196.458	271.042
Tmem25	ENSMUSG00000002032	63.3403	0.0508347	0.230624	0.220423	0.825542	0.929576	55.7897	60.6124	66.5563	109.421	60.1566	81.1032	62.2459
Cd3g	ENSMUSG00000002033	84.8848	0.819769	0.320217	2.56005	0.0104658	0.089483	91.2267	86.881	57.7666	73.0945	36.1755	21.8816	82.9254
Trappc6a	ENSMUSG00000002043	151.654	-0.666657	0.262563	-2.53904	0.0111158	0.0929338	106.376	127.327	246.487	134.791	215.844	237.097	288.356
Supt6	ENSMUSG00000002052	814.907	-0.392668	0.141353	-2.77792	0.00547089	0.0623109	710.238	644.833	631.336	572.884	856.359	1097.18	532.424
Spag5	ENSMUSG00000002055	193.033	-0.417611	0.199893	-2.08918	0.0366918	0.186069	182.281	107.783	113.183	106.059	162.368	208.1	152.931
Foxn1	ENSMUSG00000002057	0.805656	-0.609268	0.552795	-1.10216	0.270393		1.06302	1.38482	1.41842	3.79462	3.72643	10.1377	0
Unc119	ENSMUSG00000002058	68.9128	-0.199389	0.24584	-0.811051	0.417336	0.690697	64.7843	42.4291	107.399	107.482	105.279	64.9264	127.983
Rab34	ENSMUSG00000002059	48.1441	0.201797	0.234146	0.86184	0.388776	0.666503	59.2805	74.8166	67.3662	60.3651	47.7761	55.8963	68.5903
Sdf2	ENSMUSG00000002064	412.829	0.202552	0.112117	1.80661	0.0708226	0.270941	541.598	558.087	574.343	628.735	567.306	435.944	503.496
Ccne1	ENSMUSG00000002068	51.5368	0.00473684	0.257542	0.0183925	0.985326	0.997211	51.6212	46.2442	50.942	42.6465	48.7126	56.1554	27.0053
Hsf2bp	ENSMUSG00000002076	2.87787	-0.392073	0.640464	-0.61217	0.540425		3.5905	0	1.12096	6.31426	0.113627	5.01147	11.3518
Bbc3	ENSMUSG00000002083	22.7662	-0.213112	0.480036	-0.44395	0.657079	0.84699	5.83351	24.391	40.1832	14.4475	32.9219	19.0958	12.9849
Mybpc3	ENSMUSG00000002100	0.42262	0	0.421128	0	1		0	0	0	0	0	0	0
Psmc3	ENSMUSG00000002102	1075.54	0.242549	0.12287	1.97404	0.0483777	0.21887	1348.99	1150.88	1421.19	1134.47	1028.74	867.96	1351.55
Acp2	ENSMUSG00000002103	491.315	0.294169	0.0973709	3.02112	0.00251841	0.0386815	526.771	418.968	483.379	392.008	400.895	374.11	337.288
Rapsn	ENSMUSG00000002104	1.74554	0.216887	0.642301	0.337672	0.73561		0.129923	0	7.31469	1.36666	0	1.08598	2.60277
Slc39a13	ENSMUSG00000002105	94.8543	0.0794755	0.1905	0.417195	0.676536	0.85511	93.01	129.088	136.046	71.6207	94.7017	99.974	93.4338
Celf2	ENSMUSG00000002107	162.143	0.476391	0.272803	1.74628	0.0807624	0.290846	198.63	219.051	163.23	151.561	136.23	140.924	106.563
Nr1h3	ENSMUSG00000002108	326.146	0.452308	0.198457	2.27912	0.0226598	0.141246	130.746	125.764	136.22	183.128	77.5062	95.0703	164.759
Ddb2	ENSMUSG00000002109	152.365	0.360644	0.139861	2.57858	0.00992069	0.0868636	187.759	175.203	144.402	170.696	134.445	134.467	129.191
Spi1	ENSMUSG00000002111	51.0276	-0.122061	0.353921	-0.344883	0.730182	0.88495	28.8191	23.4512	22.0149	17.1979	26.2146	24.8643	27.2724
Sf3a1	ENSMUSG00000002129	425.948	-0.296028	0.155326	-1.90585	0.05667	0.240334	395.384	334.124	350.394	373.376	382.083	545.25	411.866
Stat6	ENSMUSG00000002147	1228.18	0.341444	0.124091	2.75156	0.00593117	0.0647056	1088.6	1264.59	846.148	1010.96	984.316	704.011	792.889
Clgn	ENSMUSG00000002190	4.00419	0.134124	0.619204	0.216607	0.828514		3.51403	1.07915	7.69256	3.28043	2.82553	3.89307	2.22617
Napsa	ENSMUSG00000002204	39.2923	0.279321	0.478161	0.584157	0.559115	0.786884	21.7537	8.81999	46.0506	23.0437	28.1356	15.0482	12.8449
Vrk3	ENSMUSG00000002205	368.354	-0.0213727	0.112496	-0.189986	0.84932	0.939996	325.265	324.312	315.127	358.401	297.911	379.023	317.271
Smg9	ENSMUSG00000002210	116.251	-0.556105	0.229589	-2.42217	0.0154279	0.111039	76.326	102.416	150.571	140.691	106.302	232.629	168.063
Paxip1	ENSMUSG00000002221	247.572	-0.0945301	0.140768	-0.671533	0.501881	0.750221	224.354	251.708	222.458	206.227	221.176	291.403	174.182
Rmnd5a	ENSMUSG00000002222	1054.29	-0.157546	0.149364	-1.05478	0.291527	0.581063	1193.07	1311.81	1425.12	1452.03	1808.82	1568.13	1115.18
Mov10	ENSMUSG00000002227	443.181	-0.315725	0.250845	-1.25864	0.208159	0.490418	196.772	206.246	92.9857	162.069	166.268	222.628	235.274
Ppm1j	ENSMUSG00000002228	161.783	-0.226436	0.442389	-0.511848	0.608757	0.819025	59.7386	104.839	183.628	201.432	103.778	204.045	188.561
Rhoc	ENSMUSG00000002233	1326.08	-0.315481	0.229583	-1.37415	0.169395	0.440786	964.616	1040.44	2087.91	1573.45	1516.51	1684.03	2138.35
Tead3	ENSMUSG00000002249	237.702	-0.120215	0.138373	-0.868772	0.384972	0.664401	245.722	247.122	204.808	251.373	272.225	283.571	186.85
Ppard	ENSMUSG00000002250	1155.61	0.119914	0.217753	0.550691	0.581846	0.801872	1109.82	1253.87	1146.57	1089.42	1059.39	1309.45	779.145
Def6	ENSMUSG00000002257	22.0352	0.0526138	0.42645	0.123376	0.901809	0.963629	13.8175	27.6063	7.3554	3.68652	12.7524	10.2377	12.8861
Peg3	ENSMUSG00000002265	129.911	0.23864	0.264654	0.901705	0.367213	0.650595	191.551	150.205	102.823	103.387	105.665	130.442	112.134
Zim1	ENSMUSG00000002266	2.05766	-0.267421	0.646551	-0.413612	0.679158		1.22434	0	4.28122	0	0	4.88798	0
Metrn	ENSMUSG00000002274	33.6879	-1.01301	0.392169	-2.58309	0.00979184	0.0865036	30.2217	22.4743	12.2247	17.2358	31.9797	41.4391	87.2574
Lmf1	ENSMUSG00000002279	130.313	-0.112819	0.148002	-0.762277	0.445895	0.710882	142.814	162.463	173.754	147.187	146.925	173.675	184.215
Narfl	ENSMUSG00000002280	249.569	-0.199986	0.152698	-1.30968	0.190303	0.468315	246.048	203.378	265.693	243.78	247.49	236.171	394.843
Angptl4	ENSMUSG00000002289	325.541	-0.442745	0.479828	-0.922716	0.356155	0.640261	32.9519	116.276	97.0398	28.2383	163.951	43.0063	72.0999
Dbf4	ENSMUSG00000002297	165.365	-0.0347266	0.178808	-0.194211	0.84601	0.938832	140.354	130.089	113.601	146.904	139.75	155.033	103.821
Daxx	ENSMUSG00000002307	232.143	0.255518	0.140785	1.81495	0.0695318	0.268259	292.168	339.98	198.77	198.566	212.139	191.154	266.585
Cd320	ENSMUSG00000002308	66.5285	-0.424195	0.202378	-2.09605	0.0360778	0.184529	97.2357	92.3284	86.638	107.914	110.794	119.033	183.981
Ipo4	ENSMUSG00000002319	88.4006	-0.0417186	0.190133	-0.219418	0.826324	0.929812	84.9837	86.4386	79.6492	134.093	88.7268	101.981	114.998
Tm9sf1	ENSMUSG00000002320	559.144	-0.0281059	0.0955066	-0.294282	0.768542	0.904703	646.979	536.034	535.254	603.217	557.221	620.066	637.15
Rec8	ENSMUSG00000002324	217.542	0.29253	0.38415	0.761501	0.446358	0.711294	54.3156	72.5346	32.7326	40.8792	37.2236	43.2268	34.0909
Irf9	ENSMUSG00000002325	492.069	0.796991	0.18475	4.31389	1.60408e-05	0.00127506	895.337	766.457	401.342	516.481	289.43	364.634	469.798
Gmpr2	ENSMUSG00000002326	222.939	-0.0179924	0.125582	-0.143272	0.886075	0.956675	209.825	206.664	246.901	190.221	252.007	196.74	187.581
Mdp1	ENSMUSG00000002329	504.947	0.402508	0.108872	3.69707	0.000218101	0.00786746	792.64	641.209	688.404	748.676	629.604	479.444	540.338
Dhrs1	ENSMUSG00000002332	1549.7	-0.142043	0.312419	-0.454657	0.649356	0.843008	297.799	273.689	288.488	213.554	286.641	325.342	264.263
Ncan	ENSMUSG00000002341	1.39279	-0.321357	0.633027	-0.507651	0.611698		3.46776	1.3347	0	0	1.85861	4.00328	0
Tmem161a	ENSMUSG00000002342	208.91	-0.472854	0.156362	-3.02409	0.00249381	0.0383417	172.301	203.037	185.109	180.884	201.81	240.876	358.727
Armc6	ENSMUSG00000002343	59.5214	-0.759893	0.322605	-2.35549	0.0184984	0.12516	36.7391	38.9834	70.9388	31.2497	40.0387	103.469	84.8853
Borcs8	ENSMUSG00000002345	115.567	0.280767	0.154907	1.81248	0.0699113	0.269052	134.145	138.268	140.059	161.983	116.746	111.439	135.427
Slc25a42	ENSMUSG00000002346	158.031	-0.105673	0.15398	-0.68628	0.492537	0.744242	125.36	105.157	139.627	163.16	142.068	161.429	108.048
Snx9	ENSMUSG00000002365	850.528	-0.186607	0.129486	-1.44114	0.149545	0.411934	392.159	379.169	280.468	372.713	414.204	431.08	370.274
Ranbp3	ENSMUSG00000002372	329.531	-0.166556	0.134157	-1.2415	0.214421	0.497815	263.219	277.235	325.075	265.061	301.316	351.344	268.864
Ndufa11	ENSMUSG00000002379	671.474	0.124668	0.170993	0.729081	0.465952	0.725972	833.697	677.289	996.715	704.994	672.27	649.15	911.892
Bmp8b	ENSMUSG00000002384	71.8779	0.138174	0.312233	0.442535	0.658102	0.847221	60.3207	66.8093	131.404	95.2065	90.3613	53.9445	98.8757
Nr2f6	ENSMUSG00000002393	461.992	-0.0794667	0.170737	-0.465433	0.641621	0.838379	314.253	455.569	333.776	506.746	368.647	377.369	559.588
Use1	ENSMUSG00000002395	535.236	0.312551	0.1375	2.2731	0.0230204	0.142708	742.874	600.128	885.296	673.418	606.729	454.056	728.157
Ocel1	ENSMUSG00000002396	511.758	0.119541	0.119066	1.00399	0.315384	0.603345	468.574	521	504.358	549.774	437.976	451.505	540.709
Dyrk1b	ENSMUSG00000002409	118.386	-0.388234	0.252155	-1.53966	0.123642	0.37126	82.4273	60.462	140.707	135.804	105.753	174.64	127.899
Braf	ENSMUSG00000002413	258.95	0.114194	0.150539	0.758567	0.448112	0.712575	277.673	303.933	275.486	321.844	304.351	315.894	163.76
Ndufb2	ENSMUSG00000002416	77.0712	0.560652	0.194323	2.88516	0.00391215	0.0507623	98.0486	107.291	83.7762	102.036	71.8277	64.7507	55.9495
Hltf	ENSMUSG00000002428	320.094	0.0167968	0.136024	0.123484	0.901724	0.963629	420.418	347.54	358.899	345.645	330.304	320.871	478.051
Prpf6	ENSMUSG00000002455	366.107	-0.330734	0.100522	-3.29017	0.00100128	0.0213905	332.651	367.649	310.212	264.739	439.322	366.331	394.005
Rgs19	ENSMUSG00000002458	52.4511	0.204504	0.340703	0.600242	0.548345	0.779983	57.1207	35.1334	31.6354	38.3212	35.6343	32.0445	45.8236
Rgs20	ENSMUSG00000002459	0.345929	-0.201754	0.591776	-0.340929	0.733157		1.02969	0	0.955375	0.942331	2.12577	1.09423	0
Abhd3	ENSMUSG00000002475	558.817	-0.282368	0.185484	-1.52233	0.127927	0.377964	109.642	113.435	127.279	92.3398	133.542	120.419	155.938
Snrpd1	ENSMUSG00000002477	235.282	-0.240339	0.223986	-1.07301	0.283268	0.572719	258.273	240.394	273.423	287.971	221.792	169.146	586.703
Tchp	ENSMUSG00000002486	71.3845	-0.0859101	0.200817	-0.427803	0.668794	0.851576	82.2896	60.4736	97.9753	78.5438	72.1096	107.005	58.8074
Tiam1	ENSMUSG00000002489	75.1555	-0.907943	0.26069	-3.48284	0.000496123	0.01366	54.2582	26.8332	83.9979	32.6608	82.1354	131.503	58.4716
Tsc2	ENSMUSG00000002496	530.006	-0.044984	0.135154	-0.332835	0.739259	0.888722	562.832	495.386	496.535	550.906	497.542	685.605	422.838
Rpl3l	ENSMUSG00000002500	0.543563	0.386917	0.568193	0.680961	0.495896		0.130327	0	1.38745	1.37199	0	0.120538	0
Slc9a3r2	ENSMUSG00000002504	199.998	-0.123564	0.189545	-0.6519	0.514466	0.759314	181.55	209.659	182.981	132.758	199.926	179.362	194.988
Puf60	ENSMUSG00000002524	579.248	-0.192146	0.121373	-1.58309	0.1134	0.353051	654.935	541.554	670.903	581.445	512.395	774.197	852.806
Golga2	ENSMUSG00000002546	700.822	-0.253407	0.0941423	-2.69174	0.00710798	0.0712967	676.562	576.735	572.655	654.89	705.235	786.701	758.164
Uck1	ENSMUSG00000002550	296.025	-0.133098	0.159054	-0.83681	0.402699	0.678404	271.775	314.655	235.446	235.119	265.773	231.697	412.994
Scin	ENSMUSG00000002565	1207.7	-0.392551	0.186787	-2.1016	0.0355884	0.183212	1003.06	856.394	1186.62	1312.42	1384.14	1544.47	1393.83
Ikzf4	ENSMUSG00000002578	14.6825	-0.146257	0.393968	-0.371241	0.710458	0.874043	11.7972	8.94056	22.0145	5.17766	15.7139	11.977	9.24884
Mien1	ENSMUSG00000002580	475.914	-0.126784	0.139392	-0.909556	0.363057	0.646488	558.634	520.93	728.749	584.957	652.113	582.54	743.389
Pon1	ENSMUSG00000002588	1.30746	-0.473402	0.601546	-0.786976	0.431296		0	1.00705	0	1.02943	0.103458	1.16315	5.36404
Axl	ENSMUSG00000002602	375.263	0.069838	0.171881	0.406315	0.684511	0.861063	451.437	405.147	438.412	280.37	350.008	442.667	317.338
Tgfb1	ENSMUSG00000002603	69.3417	-0.715675	0.303115	-2.36107	0.0182224	0.123943	21.1501	44.4548	28.5269	23.8262	54.4103	40.248	46.0265
Ccdc97	ENSMUSG00000002608	275.418	-0.0858786	0.127752	-0.672228	0.501438	0.750209	225.648	237.756	305.259	256.585	237.983	326.031	198.736
Zfp40	ENSMUSG00000002617	65.7657	0.0303448	0.224087	0.135415	0.892284	0.959211	94.5192	86.7913	71.4988	101.145	95.7575	63.5724	117.357
Akap8l	ENSMUSG00000002625	209.646	0.229748	0.143002	1.6066	0.108141	0.343684	258.791	240.452	251.855	251.323	227.126	250.517	126.032
Shh	ENSMUSG00000002633	10.6681	0.23509	0.430562	0.546006	0.585062		21.2685	21.0895	26.9454	18.6534	22.6552	14.0847	20.3166
Pdcd2l	ENSMUSG00000002635	82.0964	-0.136546	0.169284	-0.806613	0.419889	0.692887	90.0093	91.5258	74.7582	105.943	100.763	82.9657	148.015
Gtf2f1	ENSMUSG00000002658	498.28	-0.00881562	0.117352	-0.0751212	0.940118	0.977994	468.651	417.455	596.774	356.527	484.175	456.324	429.528
Clpp	ENSMUSG00000002660	166.403	-0.377543	0.246559	-1.53125	0.125709	0.374375	130.672	170.702	265.239	130.868	236.671	205.913	233.068
Alkbh7	ENSMUSG00000002661	67.466	-0.307747	0.24745	-1.24368	0.213619	0.496849	55.0594	56.5237	100.355	55.8252	68.2792	79.449	106.468
Pspn	ENSMUSG00000002664	4.40677	-0.375723	0.640455	-0.586649	0.557439		1.1707	0	2.89926	15.2986	8.85207	2.40558	8.74237
Dennd1c	ENSMUSG00000002668	222.582	-0.172881	0.16722	-1.03385	0.301205	0.590311	198.843	210.157	186.383	254.923	217.122	214.756	314.932
Med6	ENSMUSG00000002679	141	-0.00145502	0.177296	-0.00820673	0.993452	1	137.859	157.47	169.35	182.562	149.082	109.265	256.135
Prkd1	ENSMUSG00000002688	15.6632	-0.16942	0.362934	-0.466806	0.640639	0.838071	12.234	8.50463	12.9647	13.9406	13.0758	17.179	5.23697
Lcp2	ENSMUSG00000002699	93.1718	0.948123	0.27485	3.4496	0.000561412	0.0148434	76.4659	70.5633	50.9111	57.0052	33.7257	31.7131	29.5943
Cse1l	ENSMUSG00000002718	502.259	0.228696	0.13407	1.70579	0.0880465	0.305408	665.809	538.181	607.843	515.407	519.784	451.688	530.506
Naa20	ENSMUSG00000002728	257.434	0.0939707	0.169938	0.552971	0.580283	0.800646	374.84	350.69	346.853	384.336	291.577	213.037	562.19
Prkra	ENSMUSG00000002731	223.002	0.239849	0.135156	1.77461	0.0759619	0.280943	214.178	214.377	209.824	256.3	230.826	160.2	178.378
Fkbp7	ENSMUSG00000002732	45.1198	0.33992	0.255029	1.33287	0.182576	0.458328	77.0771	84.7324	68.9724	67.0398	62.399	32.9912	95.5505
Plekha3	ENSMUSG00000002733	296.044	0.146572	0.131198	1.11718	0.263917	0.552551	354.679	381.378	379.785	494.238	347.233	401.204	330.136
Ykt6	ENSMUSG00000002741	1288.3	-0.169859	0.0949408	-1.7891	0.0735986	0.276366	910.79	1025.99	910.579	1135.9	1068.48	1025.34	1307.01
Baz1b	ENSMUSG00000002748	664.903	-0.135933	0.144218	-0.942549	0.345912	0.631517	632.139	626.322	562.673	507.178	682.603	699.227	521.386
Pex6	ENSMUSG00000002763	324.929	-0.687289	0.22571	-3.04501	0.00232672	0.0367969	209.217	204.83	325.583	238.215	376.246	435.067	377.653
Mrpl2	ENSMUSG00000002767	239.722	-0.469441	0.187455	-2.50429	0.0122697	0.0982275	215.481	179.334	288.874	245.927	243.321	286.822	472.414
Mea1	ENSMUSG00000002768	480.256	0.0325026	0.128015	0.253897	0.799575	0.91916	657.674	541.298	663.87	602.463	478.065	491.008	928.626
Gnmt	ENSMUSG00000002769	22.9229	-0.0346812	0.641595	-0.0540547	0.956892	0.98506	1.09905	5.70859	3.89143	5.51845	5.08465	3.17803	2.69381
Grin2d	ENSMUSG00000002771	36.755	-0.148875	0.404053	-0.368455	0.712534	0.874872	27.7981	9.27746	25.9246	24.1968	15.3626	35.1915	23.5078
Kdelr1	ENSMUSG00000002778	1237.03	0.0416252	0.107742	0.386341	0.699244	0.868314	1135.66	1188.28	1047.07	1257.91	1108.12	974.534	1331.88
Tmem143	ENSMUSG00000002781	121.423	-0.706532	0.287798	-2.45496	0.0140902	0.105895	45.1514	81.6614	89.9464	75.9404	110.192	145.5	91.2292
Pdxk-ps	ENSMUSG00000002791	0.458231	0.18207	0.478386	0.380592	0.703506		2.7811	0	0	0	0	0.951986	0
Ggct	ENSMUSG00000002797	58.2839	-0.0909058	0.327764	-0.277351	0.781511	0.911555	32.2388	26.6931	31.1489	24.8052	37.68	21.6556	38.1862
Jag2	ENSMUSG00000002799	53.8425	-0.426055	0.327658	-1.3003	0.193497	0.47198	41.6784	42.3924	27.1199	50.6477	58.442	66.9679	27.2474
Btbd6	ENSMUSG00000002803	233.156	0.0489577	0.200974	0.243601	0.80754	0.922877	228.54	245.631	196.333	244.674	215.221	239.914	198.625
Nudt14	ENSMUSG00000002804	150.873	-0.231491	0.186485	-1.24133	0.214482	0.497883	132.635	155.974	213.272	160.942	180.746	164.866	249.828
Epdr1	ENSMUSG00000002808	34.165	0.233095	0.239654	0.972628	0.330738	0.617758	62.4139	42.9231	71.5649	46.1046	42.361	55.9999	40.8237
Flii	ENSMUSG00000002812	1169.91	-0.179892	0.146046	-1.23175	0.218044	0.502512	1356.36	1056.9	1183.19	1358.41	1084.61	1700.4	1451.56
Top3a	ENSMUSG00000002814	65.4123	-0.5171	0.203638	-2.53931	0.011107	0.0929109	62.3892	47.1235	57.504	40.1217	95.367	75.8743	44.8473
Atg4d	ENSMUSG00000002820	622.673	-0.465908	0.146393	-3.18259	0.00145965	0.0277836	570.33	705.55	608.024	666.656	697.771	777.901	1206.33
Qtrt1	ENSMUSG00000002825	82.67	0.222153	0.17793	1.24855	0.211831	0.494886	91.9606	79.6024	137.251	127.792	89.1032	88.6959	108.217
Plin4	ENSMUSG00000002831	147.119	-0.036844	0.422874	-0.0871276	0.93057	0.973911	173.56	169.129	117.274	101.834	95.6062	167.136	175.094
Hdgfl2	ENSMUSG00000002833	215.895	-0.275693	0.176704	-1.5602	0.118713	0.362687	222.54	188.87	213.646	175.841	206.827	295.06	222.385
Chaf1a	ENSMUSG00000002835	130.642	-0.747353	0.245704	-3.04168	0.00235263	0.0369047	94.784	38.7478	60.941	79.7336	96.3469	146.168	129.978
Adprh	ENSMUSG00000002844	185.879	-0.377607	0.161408	-2.33945	0.019312	0.127981	156.165	119.501	207.951	176.177	163.04	265.328	210.015
Tmem39a	ENSMUSG00000002845	195.682	0.127227	0.137588	0.924691	0.355126	0.639158	196.578	254.525	185.485	174.763	227.871	166.002	140.31
Timmdc1	ENSMUSG00000002846	150	-0.229972	0.145551	-1.58001	0.114105	0.354033	151.33	126.367	159.746	138.364	184.632	142.844	206.238
Pla1a	ENSMUSG00000002847	13.1769	-0.326996	0.428311	-0.763454	0.445193	0.710253	19.9829	16.9604	10.9098	7.98934	13.3801	17.2239	29.9019
Mcm2	ENSMUSG00000002870	234.778	-0.652829	0.22813	-2.86165	0.00421444	0.0531686	184.283	76.4113	168.362	176.687	200.651	318.064	217.776
Tpra1	ENSMUSG00000002871	290.437	0.31023	0.128365	2.41678	0.0156583	0.112227	279.254	309.978	382.719	350.45	247.43	280.734	246.734
Nab1	ENSMUSG00000002881	356.721	0.206467	0.108845	1.89688	0.0578434	0.24338	398.285	419.923	386.497	519.58	352.738	400.743	362.932
Adgre5	ENSMUSG00000002885	416.684	-0.121213	0.191194	-0.633983	0.526092	0.76613	531.887	476.254	322.46	328.904	506.39	451.621	399.118
Il17ra	ENSMUSG00000002897	179.428	-0.190314	0.183438	-1.03748	0.29951	0.588482	141.957	143.435	135.305	201.786	154.737	222.917	141.472
Lamb1	ENSMUSG00000002900	510.54	-0.266322	0.200038	-1.33136	0.183071	0.458775	706.387	430.953	535.696	351.533	533.49	752.477	554.353
Kcnn1	ENSMUSG00000002908	6.46256	0.0677273	0.579803	0.116811	0.90701		8.30504	6.06085	17.6183	2.24269	5.35068	11.1574	5.90706
Arrdc2	ENSMUSG00000002910	116.789	0.183724	0.231147	0.794837	0.426708	0.69678	152.321	111.925	222.288	208.55	136.406	200.108	106.271
Cd36	ENSMUSG00000002944	880.28	0.0447532	0.40181	0.111379	0.911316	0.967086	599.364	473.814	453.046	304.601	387.102	229.599	692.721
Map2k7	ENSMUSG00000002948	226.444	0.365362	0.134871	2.70897	0.00674923	0.0693623	305.443	256.527	301.134	394.226	221.565	273.576	237.487
Timm44	ENSMUSG00000002949	506.967	0.224395	0.125489	1.78817	0.0737483	0.276536	576.127	488.833	680.022	543.331	485.959	533.041	430.879
Ap2a2	ENSMUSG00000002957	1278.97	-0.287562	0.115252	-2.49508	0.0125928	0.0996259	673.757	765.514	738.417	734.93	833.987	976.495	831.292
Pnkp	ENSMUSG00000002963	209.764	-0.190402	0.164103	-1.16026	0.245944	0.53272	191.707	173.214	187.256	184.927	198.802	190.483	275.909
Med25	ENSMUSG00000002968	425.491	-0.180963	0.153627	-1.17794	0.238821	0.526499	329.969	405.189	441.332	364.818	481.999	497.482	273.05
Bcam	ENSMUSG00000002980	113.475	-0.661567	0.231729	-2.85492	0.00430473	0.0536513	104.407	113.786	194.225	58.2064	145.997	229.686	169.027
Clptm1	ENSMUSG00000002981	1076.59	-0.30981	0.10564	-2.93269	0.00336041	0.0464596	848.474	1105.46	1013.23	955.796	1029.99	1187.68	1431.66
Relb	ENSMUSG00000002983	442.102	0.332442	0.201169	1.65255	0.098422	0.326463	316.297	371.821	361.362	389.314	320.19	238.233	293.559
Tomm40	ENSMUSG00000002984	296.263	-0.587852	0.22885	-2.56872	0.0102074	0.0880544	166.823	262.444	297.301	239.623	293.752	350.718	452.848
Apoe	ENSMUSG00000002985	1896.94	0.0708846	0.308733	0.229598	0.818404	0.927352	1263.84	1352.34	1874.32	575.732	1295.2	1229.99	1047.13
Apoc2	ENSMUSG00000002992	4.80259	0	0.64707	0	1		0	0	0	0	0	0	0
Hbp1	ENSMUSG00000002996	747.502	0.303875	0.16519	1.83955	0.0658349	0.260827	919.372	856.706	1187.91	828.365	924.333	714.536	648.011
Prkar2b	ENSMUSG00000002997	69.0775	0.425045	0.293598	1.44771	0.147697	0.409986	85.138	79.5377	57.5013	45.2755	67.3621	30.9503	52.2929
Cdkn1b	ENSMUSG00000003031	545.957	0.124045	0.153923	0.80589	0.420306	0.693131	653.88	914.455	680.28	649.304	731.707	445.922	827.662
Klf4	ENSMUSG00000003032	1900.2	0.193396	0.237642	0.813812	0.415753	0.690022	2030.53	3234.87	3943.75	3519.33	2636.24	3628.39	2065.34
Ap1m1	ENSMUSG00000003033	250.184	0.0121191	0.148735	0.0814816	0.935059	0.975779	255.456	217.288	248.474	209.411	168.689	294.723	222.022
Rab8a	ENSMUSG00000003037	1379.93	0.109843	0.101238	1.085	0.277921	0.567097	1139.27	1358.84	1151.17	1021.46	1167.34	853.458	1243.35
Hmgn2	ENSMUSG00000003038	419.836	0.171473	0.185615	0.923809	0.355586	0.639666	486.224	480.052	484.182	385.521	258.058	317.441	688.292
Fam32a	ENSMUSG00000003039	878.901	0.169983	0.124771	1.36236	0.173083	0.445364	1132.51	1084.65	1114.97	920.293	964.822	856.129	1024.69
Elf3	ENSMUSG00000003051	2681.83	-0.0398843	0.17092	-0.233351	0.815489	0.926142	3185.78	3703.42	2757.24	3981.27	3942.84	3294.62	3283.45
Cyp2c29	ENSMUSG00000003053	10.9531	-0.0356953	0.645958	-0.0552595	0.955932		0	0	0	1.08768	0	0	0
Stard3nl	ENSMUSG00000003062	291.398	0.306302	0.137352	2.23004	0.0257446	0.152168	428.56	355.5	366.061	573.12	387.196	323.171	345.919
Stk11	ENSMUSG00000003068	583.399	-0.406854	0.151508	-2.68536	0.00724513	0.0720968	418.582	472.154	598.792	446.509	599.65	593.582	738.143
Efna2	ENSMUSG00000003070	3.48067	-1.11774	0.63194	-1.76874	0.0769376		0.924733	0	0	2.39101	3.83127	5.24438	0
Atp5d	ENSMUSG00000003072	1435.14	-0.172976	0.200069	-0.864582	0.387268	0.665969	991.728	1079.78	1433.69	1119.78	1359.64	1510.71	1024.8
Ppp5c	ENSMUSG00000003099	580.647	-0.212203	0.120085	-1.76711	0.0772105	0.283864	478.009	564.099	540.131	551.768	547.951	628.841	678.454
Cdk12	ENSMUSG00000003119	291.324	-0.161508	0.133125	-1.21321	0.225051	0.511421	219.68	255.307	237.946	257.115	283.534	305.963	190.81
Lipe	ENSMUSG00000003123	464.16	-0.379745	0.269659	-1.40824	0.15906	0.425654	104.646	81.9251	125.184	99.0095	124.573	144.188	136.513
Pafah1b2	ENSMUSG00000003131	496.726	0.114986	0.107441	1.07022	0.284521	0.574081	582.275	618.982	499.823	592.613	648.923	433.102	512.282
Tbc1d8	ENSMUSG00000003134	242.541	0.202876	0.11835	1.71421	0.0864904	0.302247	258.764	198.616	221.773	245.101	209.452	208.897	192.463
Cnot11	ENSMUSG00000003135	193.859	-0.154381	0.131787	-1.17145	0.241419	0.528958	145.308	147.953	169.661	183.352	168.436	186.393	178.928
Slc2a3	ENSMUSG00000003153	34.6308	-0.169399	0.314857	-0.538019	0.590564	0.807769	42.7264	36.4386	34.8559	22.3361	34.8283	38.8455	47.6105
Foxj2	ENSMUSG00000003154	198.448	-0.223968	0.14275	-1.56895	0.11666	0.358866	185.635	209.427	173.739	239.916	211.215	267.139	217.354
Sri	ENSMUSG00000003161	2007.14	0.130186	0.118162	1.10175	0.27057	0.560603	2896.93	2677.76	3393.24	3617.36	2537.06	2346.92	3785.18
Dgcr2	ENSMUSG00000003166	481.041	-0.153443	0.122445	-1.25316	0.210147	0.492509	523.524	425.017	376.528	480.829	474.811	555.379	493.893
Irf3	ENSMUSG00000003184	458.963	0.0224841	0.138491	0.162351	0.87103	0.949615	459.769	467.198	650.222	431.377	461.301	499.748	513.178
Bcl2l12	ENSMUSG00000003190	83.425	0.00503034	0.265978	0.0189127	0.984911	0.996964	93.1578	75.8564	91.2374	83.3091	108.861	80.4645	63.1343
Zfp959	ENSMUSG00000003198	53.1121	0.446287	0.183848	2.42748	0.015204	0.110145	79.6796	80.8713	81.89	73.5584	65.6524	47.0806	68.7885
Mpnd	ENSMUSG00000003199	522.082	-0.604352	0.153309	-3.94206	8.07835e-05	0.00394157	296.73	346.005	383.046	396.838	411.634	428.228	834.884
Sh3gl1	ENSMUSG00000003200	329.562	-0.0649585	0.147339	-0.440876	0.659303	0.847221	233.612	225.474	260.113	237.691	264.633	243.678	238.084
Ebi3	ENSMUSG00000003206	10.1756	-1.49898	0.508808	-2.94605	0.00321855		1.04242	0	1.40021	3.72343	7.28999	3.85041	9.28475
Ccdc94	ENSMUSG00000003208	60.6096	-0.485196	0.234276	-2.07105	0.0383544	0.191487	51.2686	29.8042	74.3532	49.0146	60.8619	85.9223	66.2794
Ranbp2	ENSMUSG00000003226	1269.38	-0.162733	0.130776	-1.24437	0.213365	0.496408	1411.52	1515.88	1083.52	1336.26	1592.3	1364.21	1545.51
Edar	ENSMUSG00000003227	6.32231	-0.540782	0.615746	-0.878255	0.379806		5.92155	1.30096	3.59422	0	10.0083	4.8856	0
Grk5	ENSMUSG00000003228	82.9275	-0.206989	0.210569	-0.982999	0.325608	0.612403	63.4766	49.194	82.6803	73.34	89.3002	87.3478	39.7969
Dvl3	ENSMUSG00000003233	211.112	0.0261836	0.196251	0.133419	0.893862	0.960161	152.239	191.813	171.398	215.373	191.331	219.425	92.2202
Abcf3	ENSMUSG00000003234	425.248	-0.0508294	0.128949	-0.394183	0.693446	0.864828	490.339	462.391	397.974	354.474	493.357	367.365	489.74
Eif2b5	ENSMUSG00000003235	438.86	-0.248821	0.11496	-2.16441	0.030433	0.167511	432.707	362.933	465.819	486.221	473.481	467.146	681.978
Cyth2	ENSMUSG00000003269	445.249	0.0225404	0.123619	0.182338	0.855317	0.941647	397.18	479.996	501.314	518.645	370.16	469.065	581.759
Sult2b1	ENSMUSG00000003271	602.944	-0.0420579	0.25202	-0.166883	0.867462	0.948066	99.6453	139.86	298.546	199.283	143.851	172.142	251.321
Car11	ENSMUSG00000003273	11.9183	-0.67365	0.416141	-1.6188	0.105489	0.338647	14.5506	16.1617	23.3287	14.9879	22.4391	27.0041	38.531
Dlgap1	ENSMUSG00000003279	21.1469	-0.570108	0.462542	-1.23255	0.217742	0.502424	9.44083	10.9506	8.54948	6.58328	8.16129	17.3891	17.3472
Plag1	ENSMUSG00000003282	19.6554	0.254175	0.411473	0.617721	0.53676	0.772912	12.2963	26.6826	1.00441	9.96658	10.763	6.89634	9.59929
Hck	ENSMUSG00000003283	186.908	0.0941416	0.208387	0.451763	0.65144	0.844507	138.971	110.551	106.949	149.852	165.035	86.965	110.877
Mrpl4	ENSMUSG00000003299	253.88	-0.308975	0.166325	-1.85766	0.0632167	0.254972	189.659	201.504	282.233	197.155	249.224	280.738	268.502
Keap1	ENSMUSG00000003308	384.213	-0.165812	0.12201	-1.359	0.174146	0.446834	449.8	408.533	315.153	357.411	397.307	421.755	515.526
Ap1m2	ENSMUSG00000003309	768.382	-0.233756	0.0931322	-2.50994	0.0120753	0.0975294	824.09	797.343	805.751	812.854	884.156	913.157	1107.86
Glg1	ENSMUSG00000003316	695.154	-0.426801	0.162585	-2.62509	0.00866251	0.0801334	735.307	615.965	484.871	603.979	736.534	1119	607.039
Atp8b3	ENSMUSG00000003341	0.159884	0	0.19081	0	1		0	0	0	0	0	0	0
Btbd2	ENSMUSG00000003344	298.617	-0.574812	0.19044	-3.01834	0.00254164	0.0388855	226.141	239.389	277.928	188.067	330.816	371.55	333.045
Csnk1g2	ENSMUSG00000003345	886.538	-0.341404	0.221803	-1.53922	0.12375	0.37137	484.594	911.1	879.013	625.339	909.443	897.124	942.228
Abhd17a	ENSMUSG00000003346	647.018	-0.837559	0.253572	-3.30305	0.000956409	0.0207182	206.297	384.454	409.395	296.676	509.006	526.928	722.847
Mob3a	ENSMUSG00000003348	244.074	0.0162409	0.17326	0.0937374	0.925318	0.972672	268.006	181.593	230.998	303.774	204.998	310.243	215.158
Cacnb3	ENSMUSG00000003352	288.165	-0.106659	0.191894	-0.555824	0.578331	0.799221	480.812	368.214	431.828	455.967	523.547	502.662	377.861
Ccdc65	ENSMUSG00000003354	1.68454	-0.734886	0.642088	-1.14453	0.252406		3.49734	0	0	0	1.93406	6.06784	0
Fkbp11	ENSMUSG00000003355	87.5141	0.0205164	0.382539	0.0536322	0.957228	0.98506	52.6927	69.1124	93.2228	38.6672	66.1156	47.999	72.584
Ddx23	ENSMUSG00000003360	522.088	-0.0909414	0.0967558	-0.939906	0.347266	0.632794	546.75	427.978	486.752	565.064	515.401	589.009	535.828
Pld3	ENSMUSG00000003363	210.726	-0.80683	0.182375	-4.42402	9.6883e-06	0.000871215	181.448	168.096	213.648	133.739	271.734	338.597	309.03
Grik5	ENSMUSG00000003378	44.1068	-0.361685	0.284759	-1.27015	0.204032	0.485653	34.8732	39.9728	45.0278	56.506	42.6666	82.0684	27.4078
Cd79a	ENSMUSG00000003379	95.3804	0.515526	0.498949	1.03322	0.301499	0.590664	45.1547	45.7321	23.1194	22.1381	33.6465	13.0457	13.0122
Rabac1	ENSMUSG00000003380	329.176	-0.121404	0.25564	-0.474903	0.634856	0.834551	319.331	327.973	442.409	347.065	400.918	309.636	474.913
Etv3	ENSMUSG00000003382	709.3	0.0612204	0.152797	0.400664	0.688667	0.862631	392.173	397.466	526.861	647.616	519.348	468.94	411.457
Prkcsh	ENSMUSG00000003402	935.095	-0.414089	0.141508	-2.92626	0.00343062	0.046957	756.75	821.342	786.122	684.965	873.202	1077.39	1103.8
Elavl3	ENSMUSG00000003410	7.43949	0.249201	0.572048	0.43563	0.663106		17.0366	23.5508	10.2845	9.94056	10.9162	18.1008	5.88201
Rab3b	ENSMUSG00000003411	23.6813	-0.406573	0.375867	-1.08169	0.279389	0.568743	34.0109	30.3429	57.4534	28.2203	40.2877	54.8996	59.1024
St8sia6	ENSMUSG00000003418	104.749	-0.0683185	0.378047	-0.180714	0.856592	0.94258	20.3751	17.5633	12.2929	36.5918	34.0817	11.753	24.3818
Fcgrt	ENSMUSG00000003420	648.201	0.00176353	0.1751	0.0100715	0.991964	1	592.99	697.445	662.624	518.752	579.812	543.918	733.305
Nosip	ENSMUSG00000003421	221.127	-0.0671662	0.166253	-0.404	0.686213	0.86191	229.066	205.596	336.04	241.625	249.944	281.181	255.62
Pih1d1	ENSMUSG00000003423	257.349	-0.387642	0.171798	-2.25638	0.0240467	0.145741	215.762	178.988	280.744	214.152	233.799	287.148	378.345
Rps11	ENSMUSG00000003429	3733.4	0.133587	0.188033	0.710445	0.477428	0.733669	5540.67	5118.48	5297.76	5067.33	3637.73	3079.9	7703.79
Supt5	ENSMUSG00000003435	780.496	-0.242437	0.111669	-2.17102	0.0299294	0.166358	734.267	696.009	775.666	626.681	841.368	957.886	674.195
Dll3	ENSMUSG00000003436	0.854375	0.096032	0.566601	0.169488	0.865413		0.821241	0	0	0	0	0.125559	0
Paf1	ENSMUSG00000003437	374.983	0.0837553	0.101233	0.827353	0.408037	0.68243	427.223	356.309	456.302	361.85	371.023	408.551	335.377
Timm50	ENSMUSG00000003438	280.922	-0.589222	0.171675	-3.4322	0.000598714	0.0153826	265.838	230.521	226.336	252.189	283.412	352.395	515.024
Med29	ENSMUSG00000003444	58.9723	-0.201066	0.238464	-0.84317	0.399134	0.675002	41.5692	66.433	50.7534	61.1596	66.4499	64.3719	39.4977
Bicd1	ENSMUSG00000003452	72.9386	0.105305	0.257474	0.408994	0.682544	0.859193	92.1336	73.1164	77.7832	80.7489	70.9011	64.549	101.618
Ncstn	ENSMUSG00000003458	1136.25	0.189644	0.135826	1.39623	0.162646	0.430515	1493.59	1181.02	943.325	1281.45	1071.13	1194.67	956.351
Pex19	ENSMUSG00000003464	864.13	-0.0456342	0.114769	-0.397616	0.690913	0.863683	729.182	676.524	702.556	743.306	721.9	614.966	922.561
Phyhip	ENSMUSG00000003469	0.918191	-0.370378	0.607988	-0.609187	0.542401		0.789843	0	1.43936	0	0	2.99962	0
Crhr2	ENSMUSG00000003476	1.18165	-0.0867195	0.636646	-0.136213	0.891653		1.04133	0	0	0	0.123109	1.08533	0
Inmt	ENSMUSG00000003477	11.2921	0.244127	0.545233	0.447747	0.654336		23.1793	16.5512	22.8313	21.7669	15.8764	20.146	16.8451
Cyp4f18	ENSMUSG00000003484	46.0845	-0.653971	0.381467	-1.71436	0.0864628	0.302247	18.71	8.52966	26.3762	11.825	22.3151	28.1516	35.6561
Impdh1	ENSMUSG00000003500	126.733	-0.44969	0.260549	-1.72593	0.0843603	0.298328	156.778	131.833	162.557	115.329	217.779	214.001	150.063
Psg18	ENSMUSG00000003505	3.08928	1.36963	0.636019	2.15344	0.0312844		5.86214	5.09341	6.95195	0	0.12762	0	0
Dusp3	ENSMUSG00000003518	298.208	-0.182666	0.160549	-1.13776	0.25522	0.543406	461.385	434.902	480.734	380.524	487.939	515.517	494.781
Prodh	ENSMUSG00000003526	272.172	-0.0283227	0.256318	-0.110498	0.912014	0.967088	162.727	101.964	203.738	221.662	112.276	171.06	263.695
Dgcr14	ENSMUSG00000003527	105.806	-0.23497	0.159262	-1.47537	0.140113	0.397887	88.6716	105.296	123.395	108.599	107.652	120.415	152.722
Slc25a1	ENSMUSG00000003528	1289.27	-0.307515	0.16211	-1.89696	0.0578335	0.24338	727.92	970.143	918.23	917.205	877.922	1073.49	1342.95
Dgcr6	ENSMUSG00000003531	160.905	-0.211953	0.220395	-0.961696	0.336202	0.622391	85.2165	109.651	150.794	104.619	97.2678	88.461	233.172
Ddr1	ENSMUSG00000003534	524.86	-0.158882	0.175642	-0.904578	0.365689	0.648934	460.357	685.801	515.798	532.874	662.704	648.004	499.748
Ier3	ENSMUSG00000003541	52.7565	-0.629451	0.274809	-2.2905	0.0219924	0.138782	33.7482	59.2846	76.8397	48.1396	97.4348	68.2241	75.6825
Fosb	ENSMUSG00000003545	38.5184	0.296714	0.603637	0.491543	0.623043	0.827034	5.81107	74.7985	189.252	40.5778	44.0299	115.832	19.3182
Klc4	ENSMUSG00000003546	1142.8	-0.570695	0.185829	-3.07107	0.00213292	0.0347628	617.445	772.793	868.939	848.089	747.139	1184.69	1565.05
Ercc1	ENSMUSG00000003549	80.1354	-0.0969473	0.202339	-0.479133	0.631844	0.833423	99.8039	73.9955	93.3994	88.1495	94.289	109.54	76.3778
Cyp17a1	ENSMUSG00000003555	3.31629	0	0.633469	0	1		0	0	0	0	0	0	0
As3mt	ENSMUSG00000003559	337.534	0.226904	0.177885	1.27557	0.202109	0.483994	353.112	209.093	276.265	222.227	269.373	244.146	156.861
Homer3	ENSMUSG00000003573	145.211	-0.436605	0.196565	-2.22117	0.0263392	0.154255	117.313	107.012	133.946	95.6415	150.635	133.698	197.605
Crtc1	ENSMUSG00000003575	112.136	0.138342	0.20649	0.669967	0.502879	0.750907	141.179	159.384	115.564	131.072	106.527	156.906	91.0098
Rnf215	ENSMUSG00000003581	146.451	0.00214961	0.162665	0.0132149	0.989456	0.998556	149.278	154.235	151.202	163.439	107.75	171.064	200.802
Sec14l2	ENSMUSG00000003585	848.438	-0.523759	0.373993	-1.40045	0.161378	0.429685	19.7959	27.7332	18.8995	23.7819	31.2382	37.1753	29.9283
Aven	ENSMUSG00000003604	102.384	0.194244	0.147256	1.31909	0.18714	0.463862	98.3217	126.957	123.558	147.312	96.3761	118.625	90.3407
Cp	ENSMUSG00000003617	131.893	0.180849	0.277322	0.652126	0.51432	0.759281	186.488	145.102	153.879	100.653	106.229	108.601	181.91
Crot	ENSMUSG00000003623	1241.78	0.119337	0.191946	0.621725	0.534123	0.771649	524.877	514.839	492.812	481.897	463.076	334.955	599.306
Rps6ka1	ENSMUSG00000003644	1730.02	-0.372022	0.134284	-2.77041	0.00559851	0.0629031	1184.53	1239.56	1121.87	1296.04	1506.86	1718.85	1476.2
Calb2	ENSMUSG00000003657	54.3247	-0.109647	0.309574	-0.354187	0.723198	0.880325	158.625	122.988	150.786	41.843	117.14	146.562	126.599
Snrnp200	ENSMUSG00000003660	768.969	-0.286994	0.175904	-1.63154	0.102777	0.334116	974.41	651.018	617.926	676.022	758.188	1188.59	738.075
Ciao1	ENSMUSG00000003662	256.837	-0.0533999	0.112826	-0.473292	0.636005	0.835093	276.683	283.134	287.009	238.666	306.877	246.106	305.758
Has1	ENSMUSG00000003665	0.294643	0.122523	0.322452	0.379974	0.703965		2.37634	0	1.14515	0	0	0	2.2994
Taf6l	ENSMUSG00000003680	232.544	0.467596	0.150885	3.09901	0.00194167	0.0326784	326.573	222.064	350.223	286.153	249.323	214.683	166.419
Insig2	ENSMUSG00000003721	474.374	0.456023	0.223814	2.03751	0.0415988	0.200839	472.712	671.921	617.07	525.787	482.226	324.008	430.838
Kpna6	ENSMUSG00000003731	561.516	-0.161536	0.0928471	-1.73981	0.0818931	0.293272	560.027	645.593	477.493	514.34	666.815	597.07	553.759
Man1a	ENSMUSG00000003746	966.86	-0.30712	0.135801	-2.26155	0.0237253	0.14476	540.149	498.938	485.007	601.925	587.448	637.997	773.348
Itpkc	ENSMUSG00000003752	354.806	-0.405467	0.196448	-2.06399	0.0390183	0.19349	289.247	356.438	351.308	487.559	460.237	370.578	677.192
Coq8b	ENSMUSG00000003762	95.8019	-0.503102	0.228135	-2.20529	0.0274341	0.157624	69.2092	82.0887	89.8228	86.0481	101.033	143.046	88.7548
Brd8	ENSMUSG00000003778	409.833	0.104449	0.111292	0.938519	0.347978	0.633569	490.38	423.504	395.967	420.041	377.283	464.649	356.226
Kif20a	ENSMUSG00000003779	271.235	-0.172119	0.184716	-0.931803	0.351438	0.635886	345.052	230.279	281.47	212.673	256	353.855	305.461
Farsa	ENSMUSG00000003808	216.241	-0.3632	0.160981	-2.25616	0.0240607	0.145768	186.436	183.128	187.595	171.45	207.166	237.892	272.694
Gcdh	ENSMUSG00000003809	266.602	-0.285385	0.130081	-2.19389	0.028243	0.160601	247.207	198.065	228.722	199.173	283.536	249.635	293.558
Mast2	ENSMUSG00000003810	903.927	-0.56281	0.17615	-3.19505	0.00139805	0.0269287	562.338	641.643	696.38	639.523	752.065	1461.51	586.783
Dnase2a	ENSMUSG00000003812	99.2263	-0.199094	0.210919	-0.943937	0.345202	0.630892	137.712	135.951	165.818	182.898	167.962	122.394	278.685
Rad23a	ENSMUSG00000003813	488.575	-0.432474	0.126497	-3.41885	0.000628856	0.015893	343.477	358.991	489.727	420.21	526.341	573.204	511.339
Calr	ENSMUSG00000003814	5974.72	-0.17292	0.158603	-1.09027	0.275593	0.564837	6447.56	5709.82	6023.62	5034.14	6447.38	7314.03	5900.3
Syce2	ENSMUSG00000003824	31.0896	-0.088971	0.289662	-0.307154	0.758726	0.899189	34.6804	49.1829	23.614	33.6286	36.9251	28.9612	55.1812
Nfat5	ENSMUSG00000003847	906.533	0.356055	0.167188	2.12966	0.0331996	0.17713	797.288	960.486	778.953	842.119	702.242	830.647	405.637
Nob1	ENSMUSG00000003848	165.679	-0.176219	0.133374	-1.32124	0.186422	0.463119	150.35	155.181	161.516	161.68	196.867	173.015	144.616
Nqo1	ENSMUSG00000003849	426.703	-0.755838	0.193741	-3.90128	9.56853e-05	0.00444967	426.536	472.599	413.835	408.731	700.738	722.157	787.431
Ppfia3	ENSMUSG00000003863	202.319	-0.054586	0.218707	-0.249585	0.802908	0.92107	256.007	311.427	406.732	308.769	357.959	349.079	281.26
Gys1	ENSMUSG00000003865	131.094	-0.351043	0.181628	-1.93276	0.0532659	0.231778	165.752	175.404	138.528	133.775	199.433	233.439	132.323
Ruvbl2	ENSMUSG00000003868	276.706	-0.733736	0.192744	-3.8068	0.000140779	0.00571502	230.608	155.611	238.473	235.207	292.72	405.665	407.846
Lin7b	ENSMUSG00000003872	9.04621	-0.116011	0.543863	-0.213309	0.831086		10.8056	3.54219	17.3755	2.64134	9.59105	11.9015	4.23615
Bax	ENSMUSG00000003873	135.35	-0.0638125	0.18016	-0.354198	0.72319	0.880325	153.036	203.146	134.446	183.102	138.294	138.896	289.46
Il7r	ENSMUSG00000003882	67.9914	0.754442	0.319574	2.36077	0.0182369	0.123985	59.6517	42.2851	34.8304	66.683	42.3233	16.1859	33.332
Tfam	ENSMUSG00000003923	417.371	-0.0946145	0.12562	-0.753181	0.451341	0.715329	418.14	402.18	411.964	447.745	451.795	350.022	587.076
Zfp81	ENSMUSG00000003929	98.3147	0.295557	0.182209	1.62208	0.104787	0.337605	109.671	130.706	112.109	129.992	99.3131	82.4709	121.641
Efnb3	ENSMUSG00000003934	19.3997	0.375803	0.417548	0.900024	0.368108	0.65131	14.0094	3.28795	19.5472	15.4505	11.9155	16.8781	0
Mmd	ENSMUSG00000003948	244.704	0.441855	0.180318	2.45042	0.0142689	0.106463	269.805	311.555	227.203	226.144	198.145	157.387	221.875
Hlf	ENSMUSG00000003949	58.6093	0.542462	0.435684	1.24508	0.213102	0.496018	68.9706	40.8958	44.1272	49.8756	31.1712	44.4909	20.0855
Fam162a	ENSMUSG00000003955	780.639	-0.673029	0.190579	-3.53149	0.000413218	0.0120362	1380.87	1614.49	2649.47	2265.56	2300.19	2626.04	4730.74
Rpl8	ENSMUSG00000003970	3630.22	-0.273259	0.196777	-1.38867	0.164933	0.43429	3376.4	3302.36	3704.08	3097.3	4210.41	4045.46	4018.7
Ssbp2	ENSMUSG00000003992	62.5023	0.0382874	0.203944	0.187735	0.851085	0.9404	103.648	109.203	83.3345	73.8122	104.223	86.6907	74.4722
Fancl	ENSMUSG00000004018	88.3328	0.375861	0.203765	1.84458	0.0650991	0.258952	147.89	111.784	117.286	156.652	85.2047	92.5607	150.51
Brinp2	ENSMUSG00000004031	11.9918	0.101127	0.532642	0.189858	0.84942	0.940039	3.30783	3.92517	7.1468	1.02723	2.32499	2.86093	5.35407
Gstm5	ENSMUSG00000004032	249.148	0.0191386	0.161028	0.118853	0.905392	0.964943	355.622	314.877	434.737	374.593	347.64	325.146	442.793
Gstm7	ENSMUSG00000004035	157.493	-0.656961	0.367492	-1.78769	0.0738262	0.276536	45.2915	46.9533	38.331	39.4241	70.1005	56.7244	87.9136
Gstm3	ENSMUSG00000004038	572.068	-1.34196	0.371833	-3.60904	0.000307326	0.00990295	143.75	158.538	200.882	185.32	360.209	595.584	475.149
Stat3	ENSMUSG00000004040	1040.03	-0.261984	0.144133	-1.81765	0.0691172	0.267459	820.485	652.437	695.645	706.509	840.208	1002.83	743.924
Stat5a	ENSMUSG00000004043	68.8719	-0.516784	0.219709	-2.35213	0.0186661	0.125854	63.4313	77.4154	61.9008	65.3996	82.0088	97.4453	114.901
Cavin1	ENSMUSG00000004044	498.011	-0.40059	0.234777	-1.70626	0.08796	0.305259	678.9	593.569	621.169	346.844	560.643	841.068	847.113
Map3k11	ENSMUSG00000004054	548.713	-0.522467	0.225357	-2.3184	0.0204278	0.133034	242.981	323.057	492.881	355.401	446.901	584.593	488.517
Akt2	ENSMUSG00000004056	355.82	-0.379818	0.119717	-3.17262	0.00151069	0.0282125	276.987	339.312	251.546	251.837	316.627	345.833	457.73
Dnaja3	ENSMUSG00000004069	567.766	-0.351996	0.13978	-2.51822	0.0117951	0.0963226	579.698	594.678	525.653	508.077	638.834	666.075	835.119
Hmox2	ENSMUSG00000004070	332.2	0.168547	0.130077	1.29575	0.19506	0.474684	390.668	338.083	396.814	301.434	345.363	251.223	382.482
Cdip1	ENSMUSG00000004071	583.024	0.152164	0.144209	1.05517	0.29135	0.580918	387.272	402.609	407.171	406.305	369.014	330.196	387.351
Map3k20	ENSMUSG00000004085	255.061	-0.0190724	0.178571	-0.106806	0.914943	0.968016	241.683	195.5	176.926	217.858	194.457	262.946	168.334
Cwc15	ENSMUSG00000004096	474.948	-0.224993	0.14046	-1.60183	0.109192	0.345794	559.77	488.954	572.814	581.177	481.684	448.635	1067.35
Col5a3	ENSMUSG00000004098	69.0981	-0.0684983	0.319503	-0.21439	0.830243	0.931479	90.6927	106.797	88.1514	61.1007	73.7524	126.217	64.5812
Dnmt1	ENSMUSG00000004099	407.124	-0.577091	0.203104	-2.84135	0.00449227	0.0552532	397.469	251.12	369.931	276.881	395.204	723.564	334.64
Ppan	ENSMUSG00000004100	156.183	0.0155198	0.240882	0.0644289	0.948629	0.981654	102.586	178.259	196.255	154.004	135.837	164.386	152.391
Angptl2	ENSMUSG00000004105	163.137	0.180878	0.203115	0.89052	0.373187	0.655694	229.209	232.887	166.414	129.207	128.511	173.166	211.436
Cacna1e	ENSMUSG00000004110	97.7839	0.107495	0.253999	0.42321	0.672142	0.853304	119.285	130.668	99.6872	61.9685	74.2836	120.577	85.144
Cacna1b	ENSMUSG00000004113	35.6005	0.307341	0.316371	0.97146	0.331319	0.617859	84.2773	61.4479	95.8399	67.5376	54.8089	91.1233	29.165
Trmt10a	ENSMUSG00000004127	34.9019	-0.207984	0.256177	-0.811875	0.416863	0.690411	28.2882	27.8608	16.1354	53.6959	39.3226	34.1379	38.8111
Etv1	ENSMUSG00000004151	82.5462	0.239929	0.231964	1.03434	0.300978	0.590097	132.371	134.134	104.442	89.5218	73.6547	110.644	110.203
Kifc2	ENSMUSG00000004187	117.782	0.22214	0.211851	1.04857	0.294378	0.584111	130.028	178.698	185.314	177.966	155.327	172.199	67.7738
Psap	ENSMUSG00000004207	5069.46	-0.381759	0.156449	-2.44015	0.0146813	0.107721	6382.45	6022.03	5604.63	5022.98	6023.83	9453.4	7136.02
Ikbkg	ENSMUSG00000004221	406.665	-0.171514	0.098476	-1.74168	0.081564	0.292829	485.725	451.694	431.542	396.348	479.695	464.961	586.894
Wars2	ENSMUSG00000004233	84.4264	-0.0915824	0.167346	-0.547264	0.584197	0.804011	100.839	98.4028	93.2527	115.475	99.144	121.257	102.384
Atn1	ENSMUSG00000004263	30.9871	0.08749	0.323917	0.2701	0.787083	0.914178	27.7932	41.9905	43.4349	39.3198	32.0803	30.1486	47.3197
Phb2	ENSMUSG00000004264	1275.84	-0.0972809	0.135439	-0.718262	0.472596	0.730484	1141.68	1167.73	1220.97	1208.34	1073.92	1136.11	1628.24
Ptpn6	ENSMUSG00000004266	337.666	0.0410867	0.204997	0.200426	0.841147	0.936338	310.852	349.853	331.741	298.17	264.969	309.674	370.641
Eno2	ENSMUSG00000004267	36.8018	-0.155381	0.326366	-0.476096	0.634006	0.834198	80.2847	46.254	54.6198	29.918	37.9921	70.0404	82.9427
Emg1	ENSMUSG00000004268	723.489	0.276787	0.121367	2.28058	0.0225733	0.140953	697.358	577.688	749.491	656.812	617.023	514.256	529.502
Lpcat3	ENSMUSG00000004270	2011.24	0.0621162	0.153688	0.404172	0.686086	0.861846	788.822	915.578	947.923	936.486	914.055	839.475	805.307
Atp6v1f	ENSMUSG00000004285	342.831	0.286364	0.147802	1.93748	0.0526868	0.23059	476.121	396.881	493.972	393.696	381.881	319.051	394.553
Il12b	ENSMUSG00000004296	2.06038	0.830775	0.645642	1.28674	0.198184		3.98483	1.04889	1.07241	0	0.108508	1.188	0
Clcn5	ENSMUSG00000004317	320.202	0.151484	0.215885	0.701691	0.482872	0.737492	206.047	159.846	168.923	289.739	183.803	209.467	160.233
Clcn3	ENSMUSG00000004319	1103.22	0.088711	0.104306	0.850489	0.395053	0.672178	935.585	918.772	770.49	874.548	853.764	884.542	710.994
Hif3a	ENSMUSG00000004328	20.5678	0.234791	0.475818	0.493448	0.621696	0.826382	28.2075	27.3392	55.7384	46.5267	52.8904	45.2459	0
Gpx6	ENSMUSG00000004341	0.00179796	0	0.19081	0	1		0	0	0	0	0	0	0
Gpx5	ENSMUSG00000004344	0.00177574	0	0.19081	0	1		0	0	0	0	0	0	0
Pde1c	ENSMUSG00000004347	33.3645	-0.139507	0.220545	-0.632558	0.527023	0.767015	51.8619	54.1476	31.5444	56.6692	70.2416	49.0356	36.8585
Utp20	ENSMUSG00000004356	235.413	-0.387874	0.202893	-1.91171	0.0559132	0.238708	430.837	392.388	359.833	420.659	410.812	804.871	359.657
Spic	ENSMUSG00000004359	1.90049	0.388739	0.646576	0.601226	0.547689		5.92458	1.00555	0	3.03845	3.68522	1.17179	0
9330159F19Rik	ENSMUSG00000004360	16.7991	0.260109	0.432712	0.601114	0.547764	0.779776	33.0842	52.9742	28.1575	17.0003	34.9205	19.9356	25.9186
Cul3	ENSMUSG00000004364	1041.6	0.00573671	0.100663	0.0569894	0.954554	0.984024	883.809	942.569	904.812	1152.69	882.228	1095.09	910.052
Sst	ENSMUSG00000004366	161.528	0.11578	0.290887	0.398022	0.690614	0.863473	123.522	87.3089	233.286	54.2801	113.548	131.356	88.2713
Il11	ENSMUSG00000004371	3.63299	-0.584709	0.642428	-0.910154	0.362741		1.12415	5.82695	2.17399	0	1.93337	3.99568	6.18946
Large1	ENSMUSG00000004383	76.8509	-0.512935	0.228755	-2.24229	0.0249426	0.148723	101.361	69.2758	82.8924	110.069	139.812	138.925	119.383
Ddx56	ENSMUSG00000004393	213.507	-0.27159	0.143635	-1.89083	0.0586471	0.245404	215.639	126.915	224.302	172.431	220.748	238.146	229.407
Tmed4	ENSMUSG00000004394	1158.83	-0.0423185	0.151306	-0.279688	0.779717	0.910867	711.595	595.158	622.767	605.487	846.308	568.455	537.341
Col26a1	ENSMUSG00000004415	0.497558	-0.031574	0.448319	-0.0704276	0.943853		0	0	0	0	0.124638	0	0
Bid	ENSMUSG00000004446	229.068	0.516334	0.174454	2.95971	0.00307924	0.0436141	243.838	288.12	246.079	215.397	210.708	157.666	132.225
Ralb	ENSMUSG00000004451	479.347	-0.383735	0.117035	-3.27881	0.00104247	0.0220572	424.367	464.902	501.677	461.253	574.972	487.915	796.427
Ppp1cc	ENSMUSG00000004455	408.42	0.0186389	0.127899	0.145732	0.884133	0.956219	306.055	341.607	322.194	346.198	293.223	265.358	467.664
Dnajb11	ENSMUSG00000004460	1039.65	-0.0877656	0.145801	-0.601954	0.547205	0.779744	1033.48	1138.33	1205.06	982.626	1110.22	997.987	1380.23
Tbccd1	ENSMUSG00000004462	153.908	0.0195368	0.159935	0.122155	0.902777	0.963863	211.783	194.654	188.315	249.355	244.792	202.212	173.219
Clec11a	ENSMUSG00000004473	7.45541	-0.58487	0.523388	-1.11747	0.263794		12.757	5.90041	3.99576	11.392	21.3501	11.5863	9.82631
Zfp324	ENSMUSG00000004500	67.8226	-0.277694	0.20984	-1.32336	0.185715	0.462182	63.5739	65.5038	59.3236	51.0385	86.4941	56.0662	91.3809
Gab2	ENSMUSG00000004508	182.17	-0.155349	0.160545	-0.967634	0.333227	0.619589	173.377	122.885	130.166	139.288	179.937	163.181	132.52
Coro1c	ENSMUSG00000004530	1756.83	-0.611548	0.122525	-4.99121	6.00008e-07	0.000123738	1239.01	1260.75	1370.25	1366.81	1575.22	2166.82	2293.75
Tax1bp1	ENSMUSG00000004535	3812.52	-0.0689021	0.131509	-0.523934	0.600325	0.813565	4963.3	4582.44	4986.22	5580.4	5299.24	4596.64	5970.46
Psg17	ENSMUSG00000004540	0.506956	-0.268411	0.528932	-0.507459	0.611833		0	0	0	0	0	0.97633	0
Psg19	ENSMUSG00000004542	0.0727615	0	0.19081	0	1		0	0	0	0	0	0	0
Ctse	ENSMUSG00000004552	453.78	-0.424339	0.480392	-0.883318	0.377064	0.659064	28.993	33.415	1.29324	16.2265	47.8379	11.7331	20.0968
Ndrg2	ENSMUSG00000004558	345.603	0.08466	0.14813	0.571523	0.567645	0.792469	601.315	671.322	601.058	551.568	613.645	529.861	567.799
Mettl17	ENSMUSG00000004561	156.92	0.160593	0.148599	1.08072	0.279823	0.569402	189.776	166.931	178.837	198.623	164.191	186.443	123.547
Arhgef40	ENSMUSG00000004562	117.963	-0.0395768	0.165432	-0.239233	0.810925	0.924035	151.747	138.079	123.73	131.956	142.027	156.709	111.31
Pnpla6	ENSMUSG00000004565	648.081	-0.136825	0.126088	-1.08516	0.277851	0.567097	528.707	522.822	527.463	483.26	515.007	683.211	472.038
Mcoln1	ENSMUSG00000004567	362.315	-0.177584	0.135932	-1.30642	0.191411	0.469425	346.853	337.138	441.799	429.877	347.23	493.425	484.365
Arhgef18	ENSMUSG00000004568	384.172	-0.175284	0.127931	-1.37014	0.170644	0.441806	331.124	301.493	381.668	368.263	365.133	481.9	282.363
Pkn2	ENSMUSG00000004591	1126.87	0.0411326	0.0932741	0.440986	0.659223	0.847221	1027.14	1171.82	1157.7	1185	1056.26	1141.69	1096.74
Cd33	ENSMUSG00000004609	72.1747	0.789295	0.277235	2.84703	0.00441298	0.0545608	57.6845	74.2018	64.6581	61.4858	42.5904	28.1757	38.7489
Etfb	ENSMUSG00000004610	58.5211	0.258252	0.295899	0.87277	0.382788	0.662851	73.6429	61.2928	103.346	72.214	73.6995	51.2403	71.409
Nkg7	ENSMUSG00000004612	56.7276	1.74625	0.388353	4.49654	6.90673e-06	0.0007218	86.0486	46.7641	11.432	57.5309	9.06046	14.2035	18.9573
Stxbp2	ENSMUSG00000004626	1016.47	0.164542	0.0923752	1.78123	0.0748743	0.278421	905.109	998.165	1128.59	956.149	829.662	923.017	889.403
Pcp2	ENSMUSG00000004630	21.9923	-0.0605703	0.292067	-0.207385	0.835709	0.933521	29.1449	23.9558	35.3453	23.8952	22.6344	28.0064	49.0146
Sgce	ENSMUSG00000004631	65.1149	-0.021074	0.219569	-0.0959789	0.923537	0.972079	120.706	64.7377	113.476	56.3259	81.7862	82.8914	124.825
Chn2	ENSMUSG00000004633	331.23	-0.0179675	0.148195	-0.121243	0.903499	0.964168	332.171	337.472	333.759	394.988	369.912	330.476	368.616
Wwox	ENSMUSG00000004637	63.616	-0.317302	0.21966	-1.44451	0.148594	0.411073	59.1606	55.926	62.6832	43.443	72.2399	67.6942	68.8475
Slbp	ENSMUSG00000004642	281.674	0.361266	0.102407	3.52775	0.000419115	0.012151	347.809	365.389	318.912	345.33	285.305	258.861	255.861
Tyr	ENSMUSG00000004651	0.00204963	0	0.19081	0	1		0	0	0	0	0	0	0
Ghrhr	ENSMUSG00000004654	1.80081	-0.378284	0.645325	-0.586192	0.557746		0.130253	1.32883	0	1.37101	3.71184	0.120544	0
Aqp1	ENSMUSG00000004655	1219.58	-0.223237	0.204565	-1.09128	0.27515	0.564635	1354.51	1324.11	956.719	938.362	1590.26	1028.95	1409.28
Arid3b	ENSMUSG00000004661	89.4713	-0.00436271	0.214696	-0.0203204	0.983788	0.996581	63.2715	95.3896	71.5194	73.6314	70.2769	85.9619	50.5011
Cnn2	ENSMUSG00000004665	305.782	-0.121401	0.229206	-0.529659	0.596348	0.810592	367.127	369.078	361.375	204.059	367.8	359.669	331.488
Polr2e	ENSMUSG00000004667	417.911	-0.04372	0.165624	-0.263972	0.791801	0.91598	411.102	424.728	630.662	375.979	475.592	457.314	481.379
Abca13	ENSMUSG00000004668	1.23662	-0.107904	0.64034	-0.168511	0.866181		0.0921285	0	0	2.83365	0	1.18437	0
Myo9b	ENSMUSG00000004677	459.401	-0.00423006	0.132805	-0.0318516	0.97459	0.992886	417.716	367.883	422.701	431.516	346.184	542.082	311.663
Hdac9	ENSMUSG00000004698	51.6196	-0.426497	0.274838	-1.55182	0.120706	0.366575	67.288	64.7905	35.3916	35.3819	54.1674	84.5655	71.023
Ly9	ENSMUSG00000004707	37.8494	-0.0810185	0.382806	-0.211644	0.832385	0.932186	23.7456	9.34864	14.0812	16.6585	15.3351	18.1483	22.3665
Cd244	ENSMUSG00000004709	61.0297	0.77979	0.290037	2.68859	0.00717542	0.0716476	31.1897	12.8395	26.5242	31.9908	16.2036	13.9531	17.0071
Adgre1	ENSMUSG00000004730	119.144	0.169076	0.251628	0.671929	0.501629	0.750212	121.516	147.239	110.705	75.5464	116.046	92.6919	88.4908
Mtfp1	ENSMUSG00000004748	139.654	0.0101558	0.266263	0.0381421	0.969574	0.990581	84.2703	92.8009	79.553	96.5694	76.8046	71.9657	126.964
Rab23	ENSMUSG00000004768	84.9478	0.0281508	0.207685	0.135545	0.892181	0.959211	133.858	122.395	109.544	96.5168	101.641	143.355	82.7163
Rab11a	ENSMUSG00000004771	605.295	0.176282	0.115941	1.52044	0.128399	0.378926	648.159	748.543	759.474	704.148	607.995	494.388	826.049
Eif2b2	ENSMUSG00000004788	218.184	-0.248251	0.144625	-1.71652	0.0860667	0.301614	200.76	269.715	292.389	251.914	264.242	266.088	384.134
Dlst	ENSMUSG00000004789	2266.51	-0.279325	0.118204	-2.36307	0.018124	0.123491	1390.31	1356.72	1480.71	1417.41	1595.13	1741.07	1813.86
Pgf	ENSMUSG00000004791	9.54618	-0.369719	0.548272	-0.674335	0.500099		6.08056	0	4.08944	6.49016	6.9876	4.90795	3.59268
Ulk2	ENSMUSG00000004798	263.842	-0.00966002	0.138084	-0.0699577	0.944227	0.979854	215.296	190.936	178.285	248.957	213.841	229.675	181.215
Ccl24	ENSMUSG00000004814	11.9142	0.276896	0.605998	0.456926	0.647725	0.841949	10.1843	16.3798	7.35448	3.68596	8.58819	6.02502	5.8943
Dgkq	ENSMUSG00000004815	895.581	-0.00439004	0.173837	-0.0252538	0.979853	0.994578	604.629	625.549	599.831	932.48	548.92	679.699	871.245
Tmed11	ENSMUSG00000004821	33.4659	0	0.368425	0	1	1	0	0	0	0	0	0	0
Grap	ENSMUSG00000004837	36.9698	-0.12536	0.424254	-0.295482	0.767626	0.904255	26.7571	33.7742	13.5245	15.3563	21.599	17.8935	40.2463
Pou1f1	ENSMUSG00000004842	0.720813	-0.543593	0.585637	-0.928209	0.353299		0	0	0	0	0.122771	0.776767	2.34664
Chmp2b	ENSMUSG00000004843	1071.4	0.35701	0.132079	2.70301	0.00687146	0.0697381	1068.36	1334.58	1109.2	1386.3	1082.89	754.918	1031.27
Plod3	ENSMUSG00000004846	273.187	-0.532696	0.155045	-3.43575	0.000590906	0.0153232	236.811	198.999	206.76	168.436	319.143	297.544	271.446
Ap1s1	ENSMUSG00000004849	788.346	-0.245551	0.139075	-1.7656	0.0774631	0.284589	785.004	681.85	911.281	882.044	878.046	756.366	1323.62
Mapk13	ENSMUSG00000004864	1595.89	-0.204734	0.112763	-1.81561	0.0694295	0.268065	1389.29	1309.86	1506.18	1446.82	1640.07	1839.6	1382.75
Srpk1	ENSMUSG00000004865	860.53	0.268623	0.0872555	3.07857	0.00207995	0.0341513	941.245	890.065	923.769	906.37	828.705	761.09	665.57
Pax3	ENSMUSG00000004872	0.0180195	0.0179251	0.19081	0.0939423	0.925155		0	0	0.984992	0	0	0	0
Lbr	ENSMUSG00000004880	532.674	-0.114322	0.137719	-0.830107	0.406478	0.680854	607.711	460.897	471.977	538.594	489.085	576.892	657.166
Crabp2	ENSMUSG00000004885	0.269868	0.0335596	0.26286	0.127671	0.89841		0	0	1.41946	0	0	0	0
Nes	ENSMUSG00000004891	86.7453	-0.248795	0.299392	-0.831	0.405973	0.680702	63.6348	123.118	28.6828	64.9208	72.1631	83.1992	90.6672
Bcan	ENSMUSG00000004892	9.82867	-0.813842	0.481042	-1.69183	0.0906782		5.87191	22.059	12.929	13.6015	19.2898	23.6335	24.4847
Hapln2	ENSMUSG00000004894	0.0393949	0	0.19081	0	1		0	0	0	0	0	0	0
Prcc	ENSMUSG00000004895	242.071	-0.363862	0.158836	-2.29081	0.0219744	0.138777	170.271	199.255	172.954	198.078	245.886	258.243	192.243
Rrnad1	ENSMUSG00000004896	529.131	0.484763	0.112692	4.30166	1.69524e-05	0.00132958	662.713	671.931	650.467	735.835	531.106	400.691	554.734
Hdgf	ENSMUSG00000004897	1304.23	-0.13913	0.119565	-1.16363	0.244572	0.532488	1120.73	1281.81	1172.88	1259.29	1173.29	1203.61	1647.1
Slc25a18	ENSMUSG00000004902	1.17171	-0.406767	0.628223	-0.647488	0.517316		2.80998	1.31693	0	0	0.128	3.97989	2.61947
Thop1	ENSMUSG00000004929	141.076	-0.852071	0.223479	-3.81275	0.000137426	0.00562321	81.2072	101.34	110.106	107.061	148.848	199.573	192.684
Apba3	ENSMUSG00000004931	215.165	-0.293829	0.383103	-0.76697	0.443099	0.709464	55.8301	156.253	128.12	106.336	132.661	164.906	104.69
Matk	ENSMUSG00000004933	51.27	0.00453484	0.305967	0.0148213	0.988175	0.998113	37.2434	58.8433	45.5753	37.1876	41.1139	48.9043	30.9503
Pias4	ENSMUSG00000004934	158.305	-0.492599	0.193328	-2.548	0.0108344	0.0915714	101.652	150.767	143.392	150.854	175.764	176.215	225.14
Map2k1	ENSMUSG00000004936	906.136	-0.117797	0.0871197	-1.35212	0.176336	0.449545	1151.86	1186.57	1133.35	1277.61	1191.64	1364.7	1312.41
Sgta	ENSMUSG00000004937	558.908	-0.172927	0.179585	-0.96293	0.335583	0.621701	392.132	535.647	693.586	420.674	587.593	637.896	465.2
Nmrk2	ENSMUSG00000004939	0.952764	0.283672	0.612924	0.462817	0.643495		1.11106	1.44381	2.15599	0	1.91637	0.12397	0
Tmem242	ENSMUSG00000004945	271.236	-0.107203	0.179703	-0.596555	0.550804	0.781529	308.134	256.707	301.966	293.203	287.127	208.638	486.192
Dtx2	ENSMUSG00000004947	56.1038	-0.226226	0.254594	-0.888574	0.374232	0.656206	36.8111	69.5884	44.6861	35.231	49.7588	52.012	52.3163
Zp3	ENSMUSG00000004948	0.056672	-0.0279755	0.19081	-0.146614	0.883437		0	0	0	0	0	0	2.62004
Hspb1	ENSMUSG00000004951	155.605	-0.475288	0.301023	-1.57891	0.114357	0.354461	175.128	249.649	300.208	88.5079	150.965	479.859	198.464
Rasa4	ENSMUSG00000004952	275.06	0.146495	0.164695	0.889493	0.373738	0.656019	424.652	292.146	306	340.037	307.625	352.251	265.027
Syt5	ENSMUSG00000004961	30.7799	0.136994	0.306932	0.446335	0.655356	0.846219	39.9158	39.5219	50.1442	41.8413	25.8109	53.9852	27.2405
Hnrnpa2b1	ENSMUSG00000004980	5682.38	0.309665	0.150558	2.05678	0.0397071	0.195402	7314.37	6801.51	6381.55	6801.79	6102.1	6856.98	3494.52
Fxyd4	ENSMUSG00000004988	0.554367	0.895367	0.58108	1.54087	0.123349		0	1.30072	0	5.05976	0.127871	0	0
Ccdc130	ENSMUSG00000004994	73.6228	0.228771	0.198155	1.15451	0.248293	0.534792	87.0971	83.3021	85.3607	75.0667	71.9145	75.0779	55.5739
Mri1	ENSMUSG00000004996	100.173	-0.131657	0.177237	-0.742829	0.457585	0.719658	94.9422	112.741	89.9174	146.35	120.7	108.107	149.712
Prkacb	ENSMUSG00000005034	290.066	-0.207797	0.179819	-1.15559	0.24785	0.534286	315.097	239.193	287.649	252.558	259.801	367.531	329.397
Sgsh	ENSMUSG00000005043	146.72	-0.416347	0.170406	-2.44326	0.0145554	0.107183	123.143	125.896	84.9025	146.927	157.027	170.854	159.476
Chd5	ENSMUSG00000005045	32.8098	0.0144316	0.362512	0.0398101	0.968245	0.989876	70.7196	40.6833	15.6869	20.6783	23.8337	62.5001	20.2914
Cstb	ENSMUSG00000005054	320.603	-0.251782	0.16488	-1.52706	0.126745	0.376199	364.448	380.788	486.875	378.548	479.206	356.86	629.839
Sh2b2	ENSMUSG00000005057	7.4479	0.284894	0.562155	0.506789	0.612303		3.66414	0	3.8747	1.44348	1.89417	1.10488	2.68272
Pex5	ENSMUSG00000005069	355.678	-0.373234	0.174809	-2.13509	0.0327535	0.175536	164.776	279.277	150.879	233.651	284.783	254.383	249.822
Jkamp	ENSMUSG00000005078	151.026	0.303385	0.165039	1.83827	0.0660226	0.26137	169.419	164.818	191.874	183.349	149.783	157.661	104.021
Cd44	ENSMUSG00000005087	564.379	0.0533553	0.249326	0.213998	0.830548	0.931526	816.904	1123.59	714.777	588.309	1045.71	700.001	595.156
Slc1a2	ENSMUSG00000005089	20.105	0.186188	0.434128	0.428879	0.668012	0.851296	16.3159	30.0244	9.69512	13.5083	18.2095	13.0661	10.9766
Eif2ak4	ENSMUSG00000005102	113.285	0.0557254	0.145406	0.38324	0.701542	0.869886	181.36	177.168	201.077	209.474	223.275	180.734	129.601
Wdr1	ENSMUSG00000005103	2556.54	-0.0444802	0.134472	-0.330777	0.740813	0.889747	2678.12	2205.39	2614.28	2391.73	2391.13	3213.61	2028.09
Slc2a9	ENSMUSG00000005107	215.025	0.162989	0.227534	0.716328	0.473789	0.731328	73.0038	101.779	45.7664	112.97	81.5511	61.3447	84.2914
Wisp1	ENSMUSG00000005124	21.3962	0.0305705	0.333232	0.0917394	0.926905	0.973084	31.0399	22.4124	30.0785	27.3037	32.3006	22.0197	32.8466
Ndrg1	ENSMUSG00000005125	1004.63	-0.633655	0.246574	-2.56983	0.0101747	0.088018	1489.34	1292.77	2495.88	2387.93	2063.52	3714.97	3387.13
4930550C14Rik	ENSMUSG00000005131	1.8832	-0.536577	0.644279	-0.832833	0.404939		3.09992	0.954614	3.89832	0	5.69124	3.2094	2.00353
Man2b1	ENSMUSG00000005142	813.315	0.165415	0.152696	1.0833	0.278676	0.56774	926.843	981.848	736.822	797.091	722.197	909.664	647.771
Klf5	ENSMUSG00000005148	1817.19	0.0247162	0.125018	0.197702	0.843278	0.9374	2120.21	2171.34	2061.89	2270.14	2141.36	2283.6	1923.09
Wdr83	ENSMUSG00000005150	271.016	0.132049	0.125756	1.05004	0.293699	0.583513	292.234	254.532	332.854	287.502	241.349	274.387	294.017
Prdx2	ENSMUSG00000005161	1306.07	0.204594	0.127291	1.6073	0.10799	0.343504	1394.73	1216.99	1488.5	1181.5	1415.32	1065.12	933.416
Polr2a	ENSMUSG00000005198	1042.65	-0.393395	0.223694	-1.75864	0.0786394	0.286613	812.71	656.566	989.067	798.841	737.535	1910.86	561.703
Senp3	ENSMUSG00000005204	438.332	0.0729915	0.0984352	0.741518	0.458379	0.719918	471.301	514.835	465.301	515.698	469.76	432.061	523.218
Corin	ENSMUSG00000005220	0.757139	-0.0393245	0.596642	-0.0659097	0.94745		0.0898672	0.926338	0.959487	0	0	1.0892	0
Plekha8	ENSMUSG00000005225	467.236	0.0182037	0.151423	0.120217	0.904311	0.964423	568.803	837.103	679.417	865.835	702.814	638.74	851.806
G6pc2	ENSMUSG00000005232	0.431768	0	0.19081	0	1		0	0	0	0	0	0	0
Spc25	ENSMUSG00000005233	111.642	-0.161084	0.202002	-0.797439	0.425196	0.696113	126.304	97.1323	128.23	89.0473	108.772	100.639	184.024
Dnah2	ENSMUSG00000005237	105.614	-0.109131	0.502639	-0.217116	0.828118	0.930387	12.3178	12.8251	18.6404	23.5017	24.3686	19.8343	5.94438
Ripk4	ENSMUSG00000005251	249.544	-0.129612	0.156932	-0.825913	0.408853	0.683306	171.273	248.45	194.087	269.67	266.626	178.582	294.059
Ufd1	ENSMUSG00000005262	355.877	0.259193	0.10741	2.41312	0.0158164	0.112942	478.589	414.407	424.374	375.521	406.466	336.538	313.598
Zfp287	ENSMUSG00000005267	28.0094	-0.0130392	0.311497	-0.04186	0.96661	0.989514	37.2326	15.9613	21.4272	23.6516	26.1237	28.0277	25.7203
Prlr	ENSMUSG00000005268	806.674	-0.016737	0.153372	-0.109127	0.913102	0.967088	273.19	280.509	282.283	317.446	333.335	251.239	291.358
Letm1	ENSMUSG00000005299	1249.62	-0.19371	0.141238	-1.37152	0.170213	0.441282	1030.28	1010.05	1196.71	1233.46	1194.84	1353.46	1292.5
Ubqln1	ENSMUSG00000005312	957.346	-0.222835	0.135415	-1.64557	0.0998515	0.329207	703.523	974.356	675.374	665.373	941.349	904.647	768.961
Fgfr4	ENSMUSG00000005320	45.4607	0.16662	0.302046	0.551636	0.581198	0.801336	87.2868	115.03	72.0461	88.3494	62.7675	106.51	64.6848
Cadm3	ENSMUSG00000005338	53.7359	-0.15341	0.260635	-0.588603	0.556128	0.78441	78.2153	59.447	52.512	43.7469	55.9936	87.0436	48.7847
Fcer1a	ENSMUSG00000005339	1.72021	0.155504	0.624887	0.248852	0.803476		0	0	0	1.06062	0.109975	0	0
Txn2	ENSMUSG00000005354	1031.03	-0.0125739	0.120218	-0.104593	0.916699	0.968666	1076.35	1017.14	1099.8	1072.28	1082.09	1193.07	932.051
Casp14	ENSMUSG00000005355	1.88892	0	0.611087	0	1		0	0	0	0	0	0	0
Slc1a6	ENSMUSG00000005357	0.349302	0.00938069	0.448954	0.0208945	0.98333		0	0	4.09643	0	0.103321	1.14197	2.0972
Slc1a3	ENSMUSG00000005360	67.5157	0.129471	0.37755	0.342923	0.731656	0.885695	19.0965	15.3178	17.9959	10.5282	17.3909	10.9404	16.3313
Crbn	ENSMUSG00000005362	447.701	0.188966	0.17286	1.09317	0.274319	0.563963	565.151	577.829	565.066	454.087	383.603	323.845	744.175
Il5ra	ENSMUSG00000005364	2.24313	-0.990149	0.644571	-1.53614	0.124505		1.05733	0	0.960804	0	8.20815	1.1523	0
Msh6	ENSMUSG00000005370	237.457	-0.147628	0.171961	-0.858499	0.390617	0.668318	244.741	233.957	183.197	205.498	267.243	260.759	181.637
Fbxo11	ENSMUSG00000005371	384.989	0.174865	0.10474	1.66951	0.0950158	0.319768	399.765	461.314	342.621	430.108	345.024	331.997	432.79
Mlxipl	ENSMUSG00000005373	1076.18	0.564237	0.211232	2.67117	0.00755868	0.0741815	303.504	304.294	335.802	292.196	203.874	257.837	132.274
Tbl2	ENSMUSG00000005374	283.601	0.0873153	0.139967	0.623829	0.53274	0.770731	274.544	256.364	235.556	240.417	262.746	240.598	196.225
Bud23	ENSMUSG00000005378	318.921	-0.274918	0.139994	-1.96379	0.049555	0.221739	243.949	195.325	237.633	275.65	276.392	323.116	266.322
Nid1	ENSMUSG00000005397	412.883	-0.117242	0.181144	-0.647231	0.517482	0.761333	541.79	413.238	455.333	335.915	432.228	596.233	386.745
Mcm5	ENSMUSG00000005410	297.541	-0.765001	0.24346	-3.14221	0.00167679	0.0297928	311.382	129.977	270.871	228.997	243.734	443.478	568.344
Hmox1	ENSMUSG00000005413	32.6758	-0.776725	0.307831	-2.52322	0.0116285	0.0955167	34.3255	27.4662	40.9147	41.779	59.5708	65.5452	68.1629
Mprip	ENSMUSG00000005417	1383.7	0.123584	0.158945	0.777526	0.436849	0.70537	1801.3	1586.83	1566.66	1578.34	1540.78	1915.26	1012.44
Cic	ENSMUSG00000005442	551.255	-0.152834	0.191858	-0.796598	0.425685	0.696421	387.906	503.133	453.094	392.092	464.662	704.712	212.568
Pafah1b3	ENSMUSG00000005447	259.773	-0.116101	0.183908	-0.631297	0.527846	0.767384	289.398	280.105	356.089	233.676	313.661	293.529	338.62
Il27ra	ENSMUSG00000005465	27.8569	0.830864	0.430546	1.92979	0.0536326	0.232798	24.2442	12.767	13.0181	21.3923	12.3197	7.23681	9.24304
Prkaca	ENSMUSG00000005469	491.132	-0.305889	0.126467	-2.41873	0.0155747	0.111835	375.268	358.797	393.466	364.223	426.807	474.917	491.265
Asf1b	ENSMUSG00000005470	88.9445	-0.480239	0.202936	-2.36645	0.0179594	0.122639	75.7024	76.8811	60.069	58.5558	96.5946	92.9355	102.152
Myl10	ENSMUSG00000005474	0.0890482	0	0.19081	0	1		0	0	0	0	0	0	0
Ddx39	ENSMUSG00000005481	615.11	-0.00255176	0.14188	-0.0179853	0.985651	0.997211	722.255	552.381	525.798	562.365	512.557	560.684	749.196
Dnajb1	ENSMUSG00000005483	407.932	0.3283	0.234085	1.40248	0.160771	0.428943	341.328	595.657	386.466	458.882	352.214	365.353	326.657
Msh4	ENSMUSG00000005493	0.162848	0.0029939	0.280712	0.0106654	0.99149		0	0	0	0	0.0967259	0	0
Usp40	ENSMUSG00000005501	287.668	0.0143589	0.168067	0.0854353	0.931915	0.974316	196.455	146.1	183.243	192.324	191.342	192.389	144.797
Evx1	ENSMUSG00000005503	0.0197711	0	0.19081	0	1		0	0	0	0	0	0	0
Kbtbd4	ENSMUSG00000005505	246.993	0.394423	0.125419	3.14485	0.00166172	0.0296787	247.354	306.156	219.361	294.608	234.362	175.587	197.557
Celf1	ENSMUSG00000005506	1113.1	-0.120969	0.096324	-1.25585	0.209169	0.491652	957.147	1035.35	859.314	972.374	1019.23	1139.56	939.324
Ndufs3	ENSMUSG00000005510	460.091	0.347852	0.113525	3.0641	0.00218328	0.035323	441.566	476.952	561.917	574.09	454.076	375.052	366.006
Por	ENSMUSG00000005514	1022.02	-0.815909	0.28714	-2.8415	0.0044902	0.0552532	691.161	855.367	1142.3	739.172	1398.69	1693.89	1578.65
Igf1r	ENSMUSG00000005533	207.171	0.29273	0.22234	1.31659	0.187977	0.465254	289.335	243.373	190.894	215.865	177.563	270.448	105.397
Insr	ENSMUSG00000005534	592.7	-0.0356183	0.170321	-0.209125	0.834351	0.933082	760.364	647.349	636.261	745.668	841.844	824.981	464.07
Fcer2a	ENSMUSG00000005540	23.1609	0.616833	0.624759	0.987312	0.32349	0.610768	12.2606	12.7129	10.1013	14.4515	3.86554	0.124471	0
Cyp2a5	ENSMUSG00000005547	0.0487352	0	0.19081	0	1		0	0	0	0	0	0	0
Atp4a	ENSMUSG00000005553	7.28821	-0.345975	0.64629	-0.535324	0.592426		3.63108	1.41036	0	1.43434	3.16784	2.33383	2.66738
Trim28	ENSMUSG00000005566	736.402	-0.362378	0.154629	-2.34353	0.0191023	0.127461	721.319	640.76	678.149	618.447	769.026	958.826	846.444
Ube2m	ENSMUSG00000005575	645.457	-0.335769	0.140931	-2.3825	0.0171954	0.119211	432.786	596.073	603.009	572.171	597.078	484.855	1060.03
Adcy9	ENSMUSG00000005580	112.793	-0.467385	0.226554	-2.06302	0.0391108	0.193824	65.049	63.3981	50.3613	45.4791	72.3351	99.1751	52.4562
Mef2c	ENSMUSG00000005583	105.829	0.0568671	0.31259	0.181922	0.855644	0.941806	114.906	92.2494	71.6979	74.2676	77.0933	102.525	72.9706
Ctr9	ENSMUSG00000005609	348.449	-0.308483	0.109632	-2.8138	0.004896	0.0582064	398.979	274.872	342.58	337.46	417.049	459.075	400.026
Eif4g2	ENSMUSG00000005610	5451.68	-0.0387702	0.0983573	-0.394177	0.693451	0.864828	5604.24	6074.51	5581.17	6990.65	6172.1	7082.1	5411
Mrvi1	ENSMUSG00000005611	386.155	-0.289466	0.252592	-1.14598	0.251803	0.539309	431.757	360.686	385.808	253.892	347.36	657.409	307.141
Pcyt1a	ENSMUSG00000005615	1263.19	-0.400446	0.184608	-2.16917	0.0300697	0.166638	517.344	538.674	487.085	495.635	657.826	748.94	610.512
Zfp592	ENSMUSG00000005621	381.936	-0.0227099	0.131372	-0.172866	0.862756	0.945395	325.635	322.596	285.872	334.7	360.824	355.452	219.803
Psmd4	ENSMUSG00000005625	634.661	-0.284015	0.0984757	-2.88411	0.00392524	0.0507623	704.988	704.423	799.355	600.824	770.183	798.533	1031.92
Tmod4	ENSMUSG00000005628	7.84301	0.0199549	0.450607	0.0442844	0.964678		7.95475	5.37616	7.4051	17.5221	9.61232	10.2448	5.90977
Insrr	ENSMUSG00000005640	45.0803	-0.213625	0.283999	-0.752202	0.45193	0.715675	67.0674	122.012	107.051	101.752	117.901	128.693	85.9813
Cabp5	ENSMUSG00000005649	0.072347	0	0.19081	0	1		0	0	0	0	0	0	0
Snx6	ENSMUSG00000005656	665.49	0.136387	0.117708	1.15869	0.246584	0.533042	606.294	626.41	631.375	605.975	620.184	463.054	616.927
Mthfd2	ENSMUSG00000005667	148.412	-0.470716	0.257145	-1.83055	0.0671683	0.263916	86.735	66.4946	85.9046	79.5909	97.2622	113.959	132.377
Kit	ENSMUSG00000005672	379.889	-0.0307789	0.212488	-0.14485	0.884829	0.956463	1074.07	897.318	623.564	683.266	933.184	992.208	596.802
Tomm40l	ENSMUSG00000005674	539.509	-0.205456	0.229763	-0.894208	0.37121	0.653931	263.622	316.025	290.057	388.067	306.634	298.941	500.836
Nr1i3	ENSMUSG00000005677	508.881	-0.104379	0.24423	-0.42738	0.669103	0.851638	247.972	230.811	267.042	305.512	201.926	233.518	433.663
Apoa2	ENSMUSG00000005681	11.3453	-0.609214	0.587892	-1.03627	0.300077		6.68535	0	3.76817	5.30785	3.71027	2.95481	20.8958
Pan2	ENSMUSG00000005682	448.222	0.274093	0.127462	2.15039	0.0315247	0.171145	434.241	514.41	518.554	484.225	361.918	525.188	253.017
Cs	ENSMUSG00000005683	4226.92	-0.290602	0.133214	-2.18146	0.0291492	0.163695	2763.43	2610.99	2648.83	2598.89	3274.79	3707.77	2760.74
Ampd3	ENSMUSG00000005686	292.611	0.25819	0.177046	1.45831	0.144754	0.405672	549.68	556.216	591.45	647.396	453.963	639.575	351.799
Bcas2	ENSMUSG00000005687	325.889	0.279222	0.122578	2.27791	0.0227318	0.141372	412.377	312.24	364.936	392.128	319.332	313.038	287.435
Sh2d1a	ENSMUSG00000005696	3.37162	0.622853	0.641673	0.970672	0.331712		3.63855	4.04714	0	1.09773	1.72494	0	0
Ctcf	ENSMUSG00000005698	482.429	-0.0858061	0.0939566	-0.913252	0.36111	0.644729	430.646	491.283	450.64	425.611	456.354	539.488	386.356
Pard6a	ENSMUSG00000005699	31.7216	-0.0783927	0.335311	-0.233791	0.815147	0.92589	29.7596	23.1982	53.7072	55.801	48.9963	35.143	46.4435
Agrp	ENSMUSG00000005705	3.34524	0.219647	0.618846	0.35493	0.722642		5.9947	0	1.37098	9.87175	6.75199	3.05949	0
Tfap4	ENSMUSG00000005718	82.2676	-0.293682	0.217936	-1.34756	0.1778	0.451565	86.1538	93.0558	87.145	93.867	101.392	116.046	114.991
Ranbp1	ENSMUSG00000005732	482.811	0.196496	0.161017	1.22034	0.222336	0.508526	494.197	435.211	561.743	519.958	415.409	390.396	527.81
Cd247	ENSMUSG00000005763	103.869	0.285448	0.225848	1.26389	0.206269	0.488328	114.131	123.239	89.4306	91.4877	85.0537	105.346	47.5378
Rfx5	ENSMUSG00000005774	148.904	0.173843	0.1739	0.999675	0.317468	0.605385	186.208	135.027	168.057	172.201	160.78	154.852	119.81
Psmb4	ENSMUSG00000005779	1034.34	0.0370945	0.133877	0.27708	0.781719	0.911618	1174.03	973.329	1186.34	956.599	976.809	840.04	1365.57
Mmp8	ENSMUSG00000005800	0.647742	0.682073	0.59071	1.15467	0.248227		2.49153	0	0	0.941839	0	0	0
Slc30a4	ENSMUSG00000005802	1173.54	-0.0519653	0.139432	-0.372693	0.709377	0.873562	1188.42	1537.35	1138.94	1528.77	1475.86	1163.87	1565.14
Sqor	ENSMUSG00000005803	1663.23	-0.174122	0.133442	-1.30485	0.191944	0.469895	3823.89	4108.31	4611.78	4986.19	4309.78	4248.4	6381.65
Bloc1s6	ENSMUSG00000005804	272.765	0.101679	0.106467	0.955022	0.339567	0.626511	299.738	292.564	305.925	295.422	311.079	265.357	247.838
Metap1	ENSMUSG00000005813	448.021	-0.0856897	0.0947246	-0.904619	0.365667	0.648934	506.495	561.814	484.323	408.739	516.907	467.09	596.367
Gpr108	ENSMUSG00000005823	529.603	-0.230004	0.114477	-2.00917	0.044519	0.208739	845.797	786.893	934.341	775.011	831.822	962.924	1182.78
Tnfsf14	ENSMUSG00000005824	5.73863	0.304826	0.550143	0.554085	0.579521		3.44839	1.3244	1.38351	7.40332	3.71549	2.95473	0
Gata6	ENSMUSG00000005836	365.577	-0.112541	0.185924	-0.605308	0.544975	0.778175	201.272	148.705	151.044	272.301	194.561	225.841	219.437
Rsl1d1	ENSMUSG00000005846	473.405	0.0063657	0.159229	0.0399784	0.96811	0.989876	614.724	572.705	557.42	512.502	535.671	377.758	810.144
Cnga2	ENSMUSG00000005864	0.0217429	-0.00418247	0.191108	-0.0218854	0.982539		0.09905	0	0	0	0	0	0
Apc	ENSMUSG00000005871	751.189	-0.0964583	0.143483	-0.672262	0.501417	0.750209	627.34	724.785	613.395	822.987	756.79	963.67	482.919
Reep5	ENSMUSG00000005873	520.063	-0.00965952	0.271764	-0.0355438	0.971646	0.991538	772.151	728.254	701.752	591.459	912.76	620.539	583.325
Ergic3	ENSMUSG00000005881	1074.79	0.0975645	0.104801	0.930951	0.351879	0.635978	1055.58	1077.32	1098.08	1090.35	832.676	882.631	1384.61
Uqcc1	ENSMUSG00000005882	340.597	-0.129855	0.110204	-1.17832	0.238668	0.526469	417.071	388.827	369.973	368.724	506.761	386.965	370.386
Spo11	ENSMUSG00000005883	6.48822	0.148761	0.579933	0.256513	0.797555		3.35382	1.2437	1.27398	1.27387	1.90721	0.952094	2.49775
Ncoa2	ENSMUSG00000005886	519.976	-0.240645	0.109381	-2.20007	0.027802	0.158948	442.158	386.209	396.41	420.221	433.596	599.585	403.004
Trh	ENSMUSG00000005892	0.0284417	0.00245889	0.191116	0.0128659	0.989735		0	0	0	0	0	0.123503	0
Nr2c2	ENSMUSG00000005893	526.718	-0.0583435	0.132497	-0.440337	0.659693	0.847407	448.54	419.716	591.4	539.813	455.371	662.238	419.092
Nr2c1	ENSMUSG00000005897	108.86	-0.0323646	0.162787	-0.198816	0.842407	0.936841	95.1488	112.476	90.5148	91.9556	94.7696	96.9342	109.897
Smpd4	ENSMUSG00000005899	239.5	0.0559353	0.142592	0.392275	0.694855	0.865812	292.817	213.422	271.606	233.415	219.819	301.556	192.683
Pex1	ENSMUSG00000005907	156.587	-0.11334	0.151936	-0.745973	0.455684	0.717949	108.177	104.015	116.104	127.029	141.735	115.079	107.98
Otx1	ENSMUSG00000005917	0.0152139	0	0.19081	0	1		0	0	0	0	0	0	0
Kctd20	ENSMUSG00000005936	418.039	-0.0678672	0.125743	-0.539728	0.589385	0.80721	448.27	399.342	337.655	387.339	430.626	423.033	389.663
Itgae	ENSMUSG00000005947	172.511	0.470823	0.316614	1.48706	0.137	0.392912	79.8014	78.376	49.7282	95.0967	46.8945	58.6869	52.9204
Ctns	ENSMUSG00000005949	195.881	0.0901654	0.156363	0.576643	0.564181	0.790086	206.268	151.987	173.694	159.699	155.365	180.159	157.539
P2rx5	ENSMUSG00000005950	3.52191	-0.789439	0.635792	-1.24166	0.214361		0.13135	0	3.74832	10.073	3.71084	15.1968	0
Shpk	ENSMUSG00000005951	202.468	-0.307104	0.216822	-1.41639	0.156661	0.422388	106.31	112.501	85.2581	129.809	164.084	110.346	134.764
Trpv1	ENSMUSG00000005952	0.778367	-0.344348	0.569547	-0.604599	0.545445		0.132101	0	0	0	0	0.986309	0
Ephb3	ENSMUSG00000005958	135.346	-0.138398	0.211799	-0.653443	0.513471	0.758786	152.681	189.982	164.117	143.13	182.129	191.731	148.101
Tuft1	ENSMUSG00000005968	336.018	0.231697	0.192283	1.20498	0.228212	0.514842	360.373	469.986	679.418	664.116	458.712	490.863	426.568
Rcn1	ENSMUSG00000005973	180.049	0.517465	0.18907	2.73689	0.00620224	0.0661587	226.342	210.577	157.917	132.271	136.503	121.094	123.109
Dnase1	ENSMUSG00000005980	724.548	0.0906881	0.407043	0.222797	0.823693	0.928952	32.6839	23.8393	32.3598	28.5964	18.2092	36.9001	20.8279
Trap1	ENSMUSG00000005981	751.49	-0.468455	0.130204	-3.59786	0.000320852	0.0101485	788.34	594.117	546.508	595.503	710.565	876.18	1101.47
Naa60	ENSMUSG00000005982	419.052	-0.00775975	0.112743	-0.0688268	0.945127	0.980106	367.735	327.703	324.687	356.86	382.207	374.849	252.584
1700037C18Rik	ENSMUSG00000005983	211.307	-0.0708692	0.148523	-0.477158	0.633249	0.834112	186.66	171.77	177.928	233.475	204.927	207.658	196.587
Ankrd13d	ENSMUSG00000005986	11.5702	-0.126982	0.389001	-0.32643	0.744099		15.8742	8.97214	15.9322	14.6198	14.633	20.2159	5.92248
Tpr	ENSMUSG00000006005	949.01	-0.186208	0.135979	-1.36939	0.170879	0.442266	1047.38	741.293	916.576	872.133	1030.31	1283.41	728.049
Pdc	ENSMUSG00000006007	0.00588652	-0.00320816	0.191086	-0.0167891	0.986605		0.118732	0	0	0	0	0	0
BC003331	ENSMUSG00000006010	405.279	-0.0518	0.143755	-0.360335	0.718597	0.877782	448.722	377.22	496.871	403.704	370.764	360.432	653.242
Prg4	ENSMUSG00000006014	35.5123	0.0559644	0.227371	0.246137	0.805576	0.9218	33.6936	27.7471	31.4832	55.1373	36.6281	36.8373	31.6603
Dhx34	ENSMUSG00000006019	96.4754	-0.386429	0.323726	-1.19369	0.232599	0.519961	71.8558	75.8157	74.4294	72.502	84.2364	125.957	76.8835
Kptn	ENSMUSG00000006021	94.9396	-0.345173	0.205135	-1.68266	0.0924407	0.314617	88.2636	70.4392	114.775	105.529	78.6658	125.563	182.218
[truncated: 34,753 more rows]

## Sheet: SOCO_VIV
gene	ens	baseMean	log2FoldChange	lfcSE	stat	pvalue	padj	PC_SOCO_1	PC_SOCO_2	PC_SOCO_3	PC_SOCO_4	PC_VIV_1	PC_VIV_2	PC_VIV_3
[truncated: 35,676 more rows]

[truncated: 4 more sheets: PLCO_VIV, CO_SOCO, CO_PLCO, SOCO_PLCO]
