# Supplementary material for: Impact of various high fat diets on gene expression and the microbiome across the mouse intestines
Source: Sci Rep. 2023 Dec 27;13:22758. doi: 10.1038/s41598-023-49555-7 (PMC10752901; doi:10.1038/s41598-023-49555-7)
Supplement: Supplementary file 7 — Supplementary Table S6. [file 41598_2023_49555_MOESM7_ESM.xlsx]

## Sheet: Cover Sheet
Table S6. List of genes used in the heatmaps
Title: Impact of Various High Fat Diets on Gene Expression and the Microbiome Across the Mouse Intestines
Martinez-Lomeli, Deol et al. 2023
Sheets:		accessed:
IBD	NCBI Gene search for "inflammatory bowel disease"	2020-03-13
Epithelial barrier	NCBI Gene search for "epithelial barrier"	2020-03-05
Colon cancer	NCBI Gene search for "colon cancer"	2020-03-05
Microbiome	NCBI Gene search for "microbiome"	2020-06-30
SARS-CoV-2	NCBI Gene search for "SARS-CoV-2"	2021-11-03

## Sheet: IBD
Gene
Agr2
Ahr
Asah2
Atg16l1
C1galt1c1
C5ar1
Ccdc80
Ccl11
Ccl2
Ccr4
Ccr7
Cd14
Cd209a
Cd40
Cd40lg
Cd55
Cers2
Cldn1
Cldn15
Ctnnb1
Cul1
Cybb
Cyp26b1
Defa1
Deptor
Duox2
Dusp1
Elavl1
Enpp2
Entpd1
Ephx2
Esr2
F5
Faah
Fadd
Fcna
Fgl2
Fndc4
Foxo1
Glp1r
Gpr183
Gpr35
Gpr65
Havcr2
Hif1a
Hrh4
Hspa4
Ibdq1
Ibdq2
Ifng
Il10
Il13ra2
Il17a
Il19
Il1f9
Il2
Il22
Il23a
Il34
Il6
Il7
Itga4
Itgae
Itgam
Itgav
Itgax
Itgb7
Itgb8
Kcnn4
Lgr4
Ly86
Maf
Malt1
Mapk8
Mfge8
Mir106a
Mir133a-1
Mir29a
Mir29b-1
Mir29b-2
Mmp13
Mmp9
Mst1
Mt1
Mtor
Myd88
Mylk
Ndfip1
Nfkb1
Nkrf
Nlrp1a
Nlrp3
Nlrp6
Nlrx1
Nod2
Nox1
Nr1i2
Oprm1
P2rx7
Pak1
Pik3cd
Postn
Ppara
Pparg
Prkcq
Ptgs1
Ptgs2
Rag2
Ripk2
Ripk3
Rnf183
Rtn4
Runx3
Serpine1
Slc22a4
Slc7a2
Socs2
Stat3
Stat6
Tbrs4
Tbx21
Tgfb1
Thbs1
Tlr2
Tnf
Tnfaip3
Tnfrsf18
Tnfrsf1a
Tnfrsf1b
Tnfrsf25
Tnk1
Tpsb2
Trem2
Trp53inp1
Trpv4
Tslp
Ucp2
Vegfc
Vil1
Vnn1
Wnt1
						1

## Sheet: Epithelial Barrier
Gene
Abcb1a
Abcg2
Acta2
Adam10
Adam15
Adam17
Adgra2
Adipoq
Adora2b
Afdn
Ager
Agt
Agtr2
Ahnak
Ahr
Akt1
Alox12
Alox15
Ank3
Anxa1
App
Aqp1
Aqp2
Aqp5
Ar
Arhgap17
Arhgap35
Atf3
Atg16l1
Atg7
Atm
Bdkrb2
Bdnf
Bmi1
Bmp4
Bmpr1a
Bmpr2
Brca1
Bsg
C3
C5ar1
Camp
Casp1
Casp4
Casr
Cav1
Ccl2
Cd14
Cd274
Cd36
Cd40
Cd40lg
Cd44
Cd8a
Cdc42
Cdh1
Cdkn1a
Cdkn1b
Cdkn2a
Cdx2
Ceacam1
Cftr
Cgn
Chrna7
Clcn2
Cldn1
Cldn10
Cldn11
Cldn12
Cldn13
Cldn15
Cldn16
Cldn17
Cldn18
Cldn19
Cldn2
Cldn20
Cldn22
Cldn23
Cldn24
Cldn3
Cldn4
Cldn5
Cldn6
Cldn7
Cldn8
Cldn9
Cma1
Col4a1
Col4a2
Cr1l
Crebbp
Crhr1
Csf2
Csk
Cspg4
Ctcf
Ctnnb1
Ctnnd1
Cttn
Cxadr
Cxcl1
Cxcl10
Cxcl12
Cxcl2
Cyld
Cyp27b1
Dab1
Dag1
Ddit3
Ddx58
Defb2
Dlx3
Dmbt1
Dmd
Dnm2
Dock1
Dock5
Dsc2
Dsg2
Ect2
Eda
Edn1
Ednrb
Efnb1
Egf
Egfr
Egln3
Elk1
Eng
Epas1
Epcam
Epha2
Epha4
Erbb2
Esr2
Etv5
Evl
Ezr
F11r
F2r
F2rl1
F3
Fabp4
Fabp5
Fasn
Fat1
Fermt2
Fgfr1
Fgfr2
Flna
Fn1
Foxf2
Foxm1
Foxo1
Gadd45a
Gata3
Gata4
Gdnf
Ghrl
Gja1
Gjb2
Gjb6
Gpr39
Grem1
Grhl1
Grhl2
Grhl3
Gsk3b
Gucy2c
Hbegf
Hcar2
Hgf
Hif1a
Hmgb1
Hmox1
Hnf4a
Hpse
Hspb2
Hspg2
Icam1
Ido1
Ifng
Ifnlr1
Ikbkb
Il10
Il13
Il13ra2
Il15
Il17a
Il17c
Il17ra
Il18
Il1a
Il1b
Il1r1
Il22
Il23a
Il27
Il2ra
Il33
Il4
Il6
Il6ra
Il7
Ilk
Insl3
Insr
Itga5
Itga6
Itgam
Itgax
Itgb1
Itgb3
Itln1
Jak3
Jun
Junb
Kcnk2
Kdm5b
Kdr
Keap1
Kif5a
Kit
Klf4
Klf5
Kras
Krt14
Krt16
Krt8
Lcn2
Lef1
Lep
Lepr
Lgals1
Lhx2
Ltb4r2
Map3k7
Mapk1
Mapk14
Mapk3
Mapk9
Mavs
Mcu
Mdm2
Met
Mir143
Mir146
Mir155
Mir1a-1
Mir200c
Mir294
Mir29b-1
Mir302a
Mir34a
Mir381
Mir93
Mmp13
Mmp2
Mmp3
Mmp9
Mpzl2
Msi1
Msn
Msx1
Mtor
Muc1
Muc2
Myb
Myc
Myd88
Mylk
Mylk3
Nfe2l2
Nfkb1
Nlrp3
Nlrp6
Nod2
Nos1
Nos2
Notch1
Notch3
Notum
Nox4
Nr1h2
Nr1h4
Nr2f2
Nr3c1
Nr4a2
Nrg1
Nrp1
Nt5e
Ocln
Ormdl3
Ovol1
Ovol2
P2rx7
Pak1
Par2
Pard3
Parp1
Pdgfb
Pecam1
Pigr
Pik3cg
Pik3r1
Pin1
Pkm
Pla2g6
Plat
Pld1
Pof1b
Ppard
Pparg
Ppargc1a
Ppl
Ppp1r12a
Prdx6
Prf1
Prg2
Prkaa1
Prkaa2
Prkcd
Prkce
Prkch
Prnp
Proc
Prss8
Psen1
Pten
Ptgs1
Ptgs2
Ptk2
Ptk6
Ptpn11
Ptprs
Rab11a
Rab25
Rac1
Rack1
Rarres2
Rb1
Reck
Rela
Reln
Ren1
Retnlb
Rhoa
Ripk2
Ripk4
Rock1
Rorc
Runx1
S100a4
S1pr2
Saa3
Scd1
Scnn1a
Sdc1
Sema3a
Serpinb12
Serpinf1
Sfn
Sgms2
Shank3
Shh
Sirpa
Sirt1
Slc15a1
Slc22a2
Slc26a3
Slc29a2
Slc2a1
Slc4a5
Slc6a4
Slc9a1
Slc9a3
Slit2
Snip1
Socs3
Sparc
Spint2
Spry2
Sqstm1
Src
Srr
St14
Stat3
Stat5a
Stat6
Stc1
Sting1
Stk39
Stmn1
Tet2
Tff3
Tgfb1
Tgm1
Thoc5
Tiam1
Ticam1
Ticam2
Timp3
Tirap
Tjp1
Tjp2
Tln1
Tlr2
Tlr3
Tlr4
Tmem79
Tnc
Tnf
Tnfaip3
Tnfrsf12a
Tnfrsf1a
Tnfrsf1b
Tnfsf12
Tnfsf15
Tnfsf9
Trp53
Trp63
Trpm7
Trpm8
Trpv1
Trpv4
Tslp
Umod
Utrn
Vav1
Vav2
Vav3
Vcl
Vdr
Vegfa
Vhl
Wasl
Wnt1
Wnt7a
Wnt7b
Wwtr1
Yap1
Zeb1
Zeb2
						1

## Sheet: Colon cancer
Gene
Adamts18
Adipoq
Akt1
Alox5
Apc
Ascl2
Birc5
Braf
C5ar1
Cacybp
Camp
Card9
Casp3
Casp8
Ccdc80
Ccl2
Ccr1
Ccr7
Ccs1
Cd274
Cd44
Cd69
Cd80
Cd8a
Cdk8
Cdx2
Chmp5
Clip1
Ctnnb1
Cwc27
Cxcl12
Cxcr2
Cysltr1
Dcc
Ddb2
Diablo
Dnmt3b
Dvl2
Ednra
Egfr
Egln1
Entr1
Epn1
Epn2
Erbb3
Esr1
Esr2
F2
F2rl1
F3
F5
Fads1
Fas
Fasl
Fbxo7
Flt3l
Foxo3
Fscn1
Gm12221
Gm14828
Gm6618
Gpx2
Gsk3b
Hand1
Hc
Hif1a
Hk2
Hmgb1
Hnf1a
Hnf4a
Hoxa5
Hoxb7
Hp1bp3
Ido1
Ifng
Igf1
Igfbp4
Il10
Il15
Il17a
Il17f
Il21
Il23a
Il2rg
Il33
Il6
Inpp5d
Ins1
Irf8
Jun
Kars
Kras
Lep
Lgals3
Lgals4
Lgr5
Ly6a
Macc1
Mapk12
Mapk13
Mapk15
Mat2a
Mecom
Mgmt
Mir132
Mir302a
Mir31
Mir34a
Mir429
Mir449a
Mlh1
Mmp12
Mmp7
Mmp9
Mpo
Mtor
Muc2
Nemf
Nfkb1
Notch1
Nr1h4
Nrcam
Numb
Parp1
Pbx1
Pdcd1
Pde4b
Pdlim2
Pik3ca
Pla2g10
Pla2g2a
Pla2g3
Postn
Prkaa2
Prkacb
Prom1
Ptger1
Ptgs1
Ptgs2
Ptk2
Ptprj
Rab11fip4
Rag1
Rap1a
Rela
Rgmb
Rmc1
Rock2
Rps6ka3
Rxra
Sdccag8
Sgms2
Sgo1
Slc9a3r2
Slco2a1
Smad3
Smad4
Smpd1
Sox9
Sphk1
Spry2
Srsf1
Stard10
Stard13
Stat1
Stat6
Syk
Tagln
Tbx21
Tcf7
Tdgf1
Tfrc
Tgfb1
Tgfbi
Tigit
Tle6
Tm4sf5
Tnfrsf1a
Tnfsf10
Tob1
Tph1
Trp53
Trpv1
Tshz1
Tshz2
Vav1
Vdr
Vnn1
Was
Wnt1
Yap1
Zfp36
Zyx
						1

## Sheet: SARS-Cov2
Gene
Abcc3
Abo
Ace2
Ace2
Adam17
Adamts13
Adm
Ager
Agn2
Agt
Agtr1a
Akt1
Alb
Ang
Ang2
Ang3
Ang4
Ang5
Ang6
Angrp
Apoe
Apol1
Ar
Atf4
Bsg
Btk
C5
C5ar1
Calca
Ccl2
Ccl7
Cd14
Cd4
Cd8a
Clec4m
Crp
Ctsl
Cxcl10
Cxcl8
Dpp4
Duox2
E2f2
Egfr
Elavl2
Enpep
Erg
F3
Fas
Fcgr3a
Fndc5
Fpr1
Ftl
Furin
Gip
Glp1
Glp1r
Glut
Gstt1
Gzma
Havcr2
Hif1a
Hla-A
Hla-B
Hla-C
Hmgb1
Hmox1
Hspa5
Ifih1
Ifitm3
Ifna1
Ifna2
Ifnb1
Ifng
Il1
Il10
Il15
Il18
Il1b
Il2ra
Il4
Il6
Il7
Irf1
Irf2
Irf5
Itk
Jak1
Kng1
Lag3
Lcn2
Lgals3
Lpa
Lyn
Maf
Mafb
Mas1
Mb
Mir1207
Mir146a
Mthfr
Mtor
Muc1
Muc5ac
Ncam1
Nfkb1
Nos3
Nppb
Nrp1
Oca3
Orf10
Orf1ab
Orf3a
Orf6
Orf7a
Orf7b
Orf8
P2ry14
Pafah1b1
Plaur
Pparg
Prf1
Prkag3
Psmb10
Ptgdr2
Ptx3
Ren
S100a8
S100a9
Serpina1
Serpinc1
Serping1
Slc2a2
Slc5a1
Slc6a19
Slc6a19
Socs1
Socs3
Sod3
Src
Srebf2
Stat1
Stat3
Sting1
Tas2r1
Tgfb1
Tlr4
Tmprss2
Tnf
Tnfrsf1a
Tnfsf14
Tnni1
Tnni3
Tnnt2
Ttr
Tyrp1
Ube2l6
Ufm1
Vkorc1
Vwf

## Sheet: Microbiome
Gene
Angptl4
Apoe
Bdnf
Camp
Card9
Ccl2
Cd244a
Cd28
Cd44
Clec4e
Clec7a
Creb1
Crh
Crhr1
Crhr2
Csf2
Cx3cr1
Duox2
Dusp6
Ercc1
Ffar2
Ffar3
Fgf15
Fmo3
Fto
Gata4
Gcg
Gip
Hcar2
Hes1
Hfe
Hif1a
Hnf4a
Htr3a
Htr3b
Htr4
Id2
Ido1
Ifng
Igf1
Il10
Il17a
Il1b
Il1rl1
Il21
Il22
Il33
Il6
Il9
Irak3
Jun
Lep
Lepr
Lrrc19
Mir146
Mir204
Mr1
Muc2
Myd88
Napepld
Nfil3
Nlrp3
Nlrp6
Nlrx1
Nod1
Nod2
Nos2
Nox1
Npas2
Nr1h4
Olfr78
Pdcd1
Prkcb
Pten
Pycard
Reg3b
Ren1
Retnlb
Rhbdf2
Rorc
Shank3
Shc1
Sirt1
Sirt3
Slc5a1
Slc9a3
Spp1
Stat3
Syk
Tas1r3
Tgfb1
Tgfbr2
Ticam2
Tlr2
Tlr3
Tlr4
Tlr5
Tnfaip3
Ucp2
